# Supplementary material for: Ectopic expression of a mechanosensitive channel confers spatiotemporal resolution to ultrasound stimulations of neurons for visual restoration
Source: Nat Nanotechnol. 2023 Apr 3;18(6):667–76. doi: 10.1038/s41565-023-01359-6 (PMC10275757; doi:10.1038/s41565-023-01359-6)
Supplement: Source Data Fig. 1 — Excel files of data points. [file 41565_2023_1359_MOESM2_ESM.zip › Fig1c.csv]

Figure 1			X & Y axis [mm]
c			-15	-14,7	-14,4	-14,1	-13,8	-13,5	-13,2	-12,9	-12,6	-12,3	-12	-11,7	-11,4	-11,1	-10,8	-10,5	-10,2	-9,9	-9,6	-9,3	-9	-8,7	-8,4	-8,1	-7,8	-7,5	-7,2	-6,9	-6,6	-6,3	-6	-5,7	-5,4	-5,1	-4,8	-4,5	-4,2	-3,9	-3,6	-3,3	-3	-2,7	-2,4	-2,1	-1,8	-1,5	-1,2
			Z axis [mm]
0.5 MHz			-24,9	-24,6	-24,3	-24	-23,7	-23,4	-23,1	-22,8	-22,5	-22,2	-21,9	-21,6	-21,3	-21	-20,7	-20,4	-20,1	-19,8	-19,5	-19,2	-18,9	-18,6	-18,3	-18	-17,7	-17,4	-17,1	-16,8	-16,5	-16,2	-15,9	-15,6	-15,3	-15	-14,7	-14,4	-14,1	-13,8	-13,5	-13,2	-12,9	-12,6	-12,3	-12	-11,7	-11,4	-11,1
pressure map longitudinal [MPa]
0,063154556	0,069937371	0,077708043	0,086118422	0,09538231	0,10515829	0,11560418	0,12813017	0,14367965	0,15916516	0,17324166	0,18486094	0,19241467	0,1972618	0,19973691	0,1948923	0,18269497	0,1654878	0,15899441	0,16555232	0,17124601	0,16623199	0,17801695	0,19260652	0,19920732	0,19449767	0,18215002	0,17672671	0,17032124	0,16478513	0,16717383	0,18097129	0,19603741	0,20216244	0,2022156	0,19658186	0,18881212	0,18935283	0,18127525	0,17193805	0,16409899	0,19182301	0,21671563	0,22679758	0,21707872	0,18878965	0,19767223	0,21705508	0,2308978	0,23578364
0,059043579	0,066299088	0,074439466	0,083740272	0,093980111	0,10530586	0,11693811	0,12910147	0,14188132	0,15859009	0,17400739	0,18699758	0,19527078	0,19822867	0,1959403	0,19101724	0,1792177	0,16465075	0,15831882	0,16501881	0,17471446	0,17101417	0,1849861	0,19832662	0,20067732	0,19306149	0,17573303	0,18087743	0,17222761	0,16757581	0,17408361	0,19301981	0,20847785	0,21163444	0,20187908	0,18965054	0,19373357	0,19011039	0,18303387	0,17157975	0,16766787	0,19985822	0,22652107	0,23673125	0,22445329	0,19069886	0,19787772	0,21307732	0,21908355	0,22359261
0,054119445	0,061334845	0,069863327	0,079664245	0,090873212	0,10351618	0,11696105	0,13101491	0,14505024	0,15849884	0,17468643	0,18864703	0,19813167	0,2006246	0,19582723	0,18568772	0,17354997	0,16922894	0,16292386	0,16756579	0,17528066	0,1834472	0,19692892	0,20168014	0,20121239	0,18871446	0,1708281	0,18250221	0,1751695	0,17316496	0,18255922	0,20291181	0,21556184	0,21514109	0,20158733	0,1894332	0,19788566	0,19401713	0,18393536	0,17530841	0,17287982	0,20424296	0,23063965	0,24042018	0,22761986	0,19395171	0,20081261	0,20675829	0,20671676	0,2096061
0,050765138	0,056892447	0,064157061	0,074125946	0,085959777	0,099655822	0,1150826	0,13114801	0,14763381	0,16333592	0,17651328	0,19036289	0,19992746	0,20229822	0,19675855	0,18311436	0,16868904	0,17196314	0,1669188	0,17269056	0,17580199	0,19510251	0,20865983	0,20869181	0,19817023	0,18297938	0,17441133	0,18077686	0,17648205	0,17554101	0,18912925	0,20907988	0,21821065	0,21325216	0,19935319	0,19014403	0,19932976	0,19859119	0,18921795	0,17350578	0,18513317	0,20068091	0,22191112	0,22907186	0,21753381	0,19263542	0,19508761	0,19474229	0,19314402	0,1986575
0,048291788	0,053679507	0,061034307	0,069994465	0,080035284	0,093999699	0,11083665	0,12923586	0,14850333	0,16689108	0,1830567	0,19409171	0,20226175	0,20411654	0,19655699	0,18069485	0,17128874	0,17329766	0,16888303	0,1781444	0,18031378	0,20466413	0,21763176	0,21429791	0,19666572	0,17567225	0,18088648	0,17627311	0,17635316	0,18212923	0,19886261	0,21447684	0,20952727	0,20102718	0,18900572	0,18533118	0,19048326	0,19388542	0,19140048	0,19242688	0,20526831	0,20856501	0,2174316	0,21975757	0,20852393	0,19285408	0,19151303	0,19112697	0,20968653	0,21852282
0,04772884	0,052269954	0,058370087	0,066793606	0,077238843	0,088965595	0,10463472	0,12520576	0,14725451	0,16939193	0,18827379	0,20176475	0,20642728	0,20572659	0,19582753	0,17708178	0,17480822	0,17362984	0,16899623	0,18054718	0,18514633	0,21125732	0,22214487	0,21626247	0,19725576	0,18146341	0,1879801	0,17013773	0,17124487	0,18468271	0,20642202	0,21534134	0,20751457	0,2011278	0,19005135	0,18829347	0,18520534	0,18046251	0,17926922	0,19086051	0,20878768	0,22636358	0,24757577	0,24977557	0,22923686	0,18861102	0,18466152	0,18394028	0,18466556	0,18454075
0,047032196	0,051488768	0,056757741	0,063805677	0,073307708	0,084989056	0,098127738	0,11884813	0,1435585	0,16909835	0,1926149	0,20914666	0,21524093	0,20890421	0,19508	0,17341757	0,17786764	0,17134191	0,16730331	0,18009959	0,19002722	0,21725015	0,22371209	0,20631099	0,18717566	0,18425293	0,1893864	0,17937082	0,18096186	0,19281156	0,20191771	0,20454417	0,22981699	0,23205377	0,21109703	0,18537834	0,17657988	0,16614747	0,17177588	0,19135419	0,20068288	0,23943506	0,26807782	0,27274731	0,24795452	0,19646811	0,18727896	0,18721467	0,18716227	0,18713449
0,046099104	0,050512142	0,055493895	0,061504014	0,069250219	0,07999786	0,093815573	0,11221927	0,13827223	0,16718084	0,19440156	0,21479391	0,22232832	0,21472175	0,19336152	0,17437257	0,18093677	0,17362247	0,17423426	0,17243999	0,19516304	0,21397828	0,22077815	0,20092945	0,18470889	0,1835704	0,18073557	0,18788826	0,19078821	0,18006749	0,18129434	0,20532593	0,23873638	0,24817544	0,22863469	0,19112593	0,17453043	0,17102325	0,17979546	0,19003309	0,19971748	0,22902583	0,25687626	0,26212934	0,2413979	0,19842334	0,18554598	0,18626751	0,18589264	0,18627627
0,04468457	0,048978355	0,053945009	0,059697643	0,066153646	0,075291082	0,089888997	0,11029042	0,13498418	0,16361815	0,19427595	0,21775006	0,22667333	0,21852888	0,19646725	0,17631249	0,17500083	0,17028177	0,18212275	0,18794227	0,20481181	0,20901923	0,2101316	0,21807513	0,20220101	0,17715889	0,17426629	0,18730628	0,19418108	0,18328543	0,18461865	0,20811704	0,23288612	0,23939589	0,22464097	0,20322645	0,1840547	0,17606558	0,18030699	0,18915239	0,19916207	0,20965131	0,22649203	0,23021893	0,21772699	0,19839014	0,19138281	0,20727977	0,23182558	0,2427642
0,042974919	0,047092784	0,051887933	0,057409748	0,063685834	0,071371652	0,086827107	0,10729121	0,13364927	0,16354534	0,19381075	0,22092447	0,22859164	0,21132059	0,19029252	0,1828149	0,1773489	0,17128122	0,17669144	0,18929155	0,19461383	0,20161794	0,21359566	0,22465096	0,21509656	0,19022572	0,18311131	0,19095966	0,18872015	0,1875602	0,18940879	0,19824056	0,21414416	0,21775088	0,21226527	0,20993106	0,20154862	0,19841589	0,20461281	0,20308195	0,20090497	0,20700707	0,2093951	0,21119796	0,2040208	0,19554207	0,22583777	0,27060643	0,30820301	0,32377943
0,041327745	0,045082748	0,049372241	0,05411534	0,059839848	0,067568257	0,081846006	0,10340388	0,13388053	0,16740248	0,19453828	0,21775818	0,22761726	0,20662282	0,18387511	0,17699736	0,18273196	0,1715527	0,17443247	0,18994582	0,18041764	0,19814679	0,2142649	0,21945733	0,2116106	0,20401405	0,19494304	0,19850291	0,18749169	0,19207485	0,19577141	0,19664516	0,19759144	0,19844316	0,19928443	0,20320362	0,20777071	0,22748747	0,23703752	0,22921757	0,2054777	0,20662689	0,21103249	0,21214047	0,20740786	0,19597688	0,24515092	0,3035748	0,34802052	0,36507037
0,039599255	0,043225974	0,047083337	0,051119082	0,055467401	0,062929899	0,075106204	0,093795165	0,12875436	0,17358015	0,20635645	0,219538	0,22108951	0,22409192	0,2040389	0,17517872	0,17708457	0,17457609	0,18290003	0,1908661	0,17542028	0,18416162	0,19793756	0,20322566	0,20411517	0,20814623	0,20715068	0,20787676	0,21301545	0,20920993	0,19672719	0,19916764	0,20326422	0,20073804	0,19540776	0,18889487	0,21382524	0,24051733	0,25194633	0,24305341	0,21508367	0,20669138	0,21203093	0,2145118	0,21313033	0,20295683	0,24663341	0,30506921	0,34861419	0,36537981
0,037758987	0,041075718	0,044445675	0,048227452	0,052078903	0,058056071	0,068800241	0,081643179	0,12170716	0,16735479	0,19537646	0,21050149	0,22312184	0,23116371	0,22018926	0,20005307	0,18773775	0,17532654	0,18524539	0,18795857	0,17882225	0,18463309	0,18710776	0,18410616	0,19137038	0,20121491	0,20878352	0,22585341	0,23376882	0,22691149	0,20594253	0,19989434	0,20778616	0,20587504	0,19299833	0,19067779	0,21104918	0,23785581	0,24944244	0,24236827	0,22696307	0,21162422	0,21214633	0,21652474	0,21694015	0,21039981	0,23145899	0,27573061	0,31120124	0,32523206
0,036258571	0,039328214	0,042441603	0,045484968	0,048351146	0,054265302	0,062784731	0,075842761	0,09960822	0,13249432	0,16671349	0,19899806	0,21998245	0,22597148	0,2186355	0,2132667	0,21021318	0,19812037	0,19371581	0,1888269	0,17849571	0,19001921	0,19338526	0,18204495	0,1817029	0,19331463	0,21006699	0,23269011	0,24209689	0,23512952	0,21528558	0,19956477	0,20940544	0,20936151	0,19428001	0,19432251	0,20158005	0,22135516	0,23092146	0,22966312	0,23496118	0,22891347	0,21671501	0,21783824	0,2193912	0,21602769	0,21285613	0,22294548	0,24357289	0,25289735
0,034890223	0,037522163	0,040291119	0,043208029	0,046601791	0,05120834	0,06061767	0,0730322	0,091715097	0,11836863	0,14763547	0,18147358	0,20376576	0,2121484	0,21516293	0,21912295	0,2206151	0,2173591	0,21975739	0,21070828	0,19187441	0,1922574	0,19816025	0,18504958	0,1853102	0,19486469	0,20530911	0,22771451	0,23747733	0,23296583	0,22653779	0,21548977	0,2094249	0,21077445	0,19834505	0,19573675	0,19750355	0,20031773	0,20682274	0,21915062	0,23263018	0,23664123	0,25122437	0,25760409	0,24487878	0,21908216	0,219098	0,22077963	0,22255304	0,21985942
0,033609238	0,036143105	0,038954914	0,042047996	0,045782972	0,050269742	0,058387421	0,069233216	0,085454203	0,10643927	0,1383162	0,166408	0,1849582	0,19282359	0,20542532	0,21698976	0,22313657	0,23286201	0,23710333	0,22648789	0,20439935	0,19671002	0,19887491	0,19028778	0,18926677	0,19584812	0,20233965	0,21439731	0,22298482	0,22672503	0,2303151	0,22533464	0,2163834	0,21618043	0,20855862	0,19728944	0,20207071	0,20586914	0,20908888	0,21250542	0,22088642	0,24423485	0,27224645	0,28222382	0,26576087	0,22363269	0,21884979	0,22366841	0,22826879	0,23017593
0,032599192	0,035037123	0,037735578	0,041005436	0,044977382	0,050236024	0,057224661	0,067423992	0,081973188	0,10481254	0,12952349	0,15051202	0,16401327	0,17858256	0,19398604	0,21001539	0,22298102	0,24074331	0,24543279	0,23446299	0,21719985	0,20093006	0,19909495	0,19301659	0,19350213	0,19820556	0,20275091	0,19547176	0,20354579	0,21743058	0,22653599	0,22830606	0,23705935	0,23917939	0,22798803	0,20513408	0,20390612	0,20993312	0,21196301	0,21521929	0,21516316	0,24560708	0,27704725	0,28844231	0,27167982	0,22917992	0,22341599	0,22565132	0,23405153	0,24743524
0,031523585	0,033771578	0,03644453	0,039821263	0,044143885	0,049854387	0,057618011	0,067513071	0,083081424	0,10213239	0,12019295	0,13396363	0,14715989	0,16474041	0,1818435	0,20138992	0,22301558	0,24088472	0,24536136	0,23595013	0,2277582	0,21576732	0,19965081	0,1939535	0,19560111	0,20253238	0,20275973	0,19710398	0,1914881	0,20396033	0,21690802	0,23159282	0,24820571	0,25171703	0,2392507	0,21435219	0,20769621	0,21032307	0,21778604	0,21712987	0,21879153	0,23733428	0,26595151	0,27650893	0,26310426	0,23174462	0,22587691	0,23192608	0,24059828	0,2510705
0,030308094	0,032440931	0,035110142	0,03847304	0,043034453	0,049158748	0,057093929	0,069087565	0,083186701	0,097118549	0,10886786	0,11900581	0,13526423	0,1522232	0,16927591	0,19268863	0,21925621	0,23542723	0,23894641	0,23764861	0,23460522	0,22576879	0,21781009	0,21365166	0,20356452	0,20634831	0,20378907	0,19911538	0,19568495	0,19879787	0,20532785	0,23106095	0,24909063	0,25280833	0,2414576	0,22708419	0,21438333	0,21288462	0,2168809	0,21877648	0,22136049	0,22314113	0,24194331	0,24990752	0,24321578	0,23242164	0,23214573	0,25216818	0,27693257	0,28775781
0,029357748	0,031395797	0,034096353	0,037751473	0,042632356	0,050469123	0,05997137	0,07035283	0,080630824	0,089497343	0,096431635	0,1104696	0,1256956	0,13989042	0,16053376	0,18787669	0,21163756	0,22511171	0,22972478	0,23570117	0,23783532	0,23426029	0,23496963	0,2306668	0,21686774	0,20748232	0,20703024	0,20016272	0,19774935	0,20276529	0,2058654	0,22417657	0,24022628	0,24382275	0,23702495	0,23858237	0,22965288	0,21742402	0,21731281	0,21806483	0,22286466	0,22319673	0,2179019	0,2225996	0,22146729	0,23061444	0,2637175	0,30911112	0,34760478	0,36332533
0,030179426	0,032550942	0,03552527	0,040144052	0,046456583	0,05358709	0,061244752	0,068625219	0,075046882	0,080081306	0,089499108	0,10292851	0,11725006	0,13053295	0,15543133	0,18160784	0,20063597	0,21163683	0,22263081	0,23263325	0,23813672	0,24124229	0,24660693	0,24177434	0,2255412	0,20788059	0,21014436	0,20236276	0,19897701	0,2046338	0,21001621	0,21432631	0,22402309	0,22769858	0,23562258	0,24185553	0,24240322	0,24376047	0,24318574	0,23057157	0,22403567	0,22567399	0,22236125	0,22569388	0,22423694	0,22962031	0,28694507	0,34905344	0,39662027	0,41450742
0,031116834	0,034247126	0,038532235	0,043525271	0,048965603	0,054499764	0,059892058	0,064299084	0,06770543	0,074063376	0,084731542	0,098651007	0,11151974	0,12635571	0,15147518	0,17265068	0,18766809	0,19945763	0,21475305	0,22728068	0,23571379	0,24720664	0,25295606	0,2471031	0,23194416	0,22261453	0,21123143	0,20543773	0,2006032	0,20439032	0,21289063	0,21523987	0,21858925	0,21397062	0,22790939	0,24042869	0,25063878	0,26572788	0,26586902	0,24741429	0,22458874	0,22821872	0,22658631	0,22461914	0,22861737	0,22977057	0,29927489	0,36953026	0,42077795	0,43982786
0,033630345	0,037119865	0,041085504	0,045170266	0,049378898	0,053127762	0,056058947	0,059507094	0,064257666	0,070920676	0,081199244	0,094977207	0,10650835	0,12478492	0,14575875	0,16202217	0,17309251	0,18961622	0,2068059	0,21993726	0,23346943	0,24890685	0,25402617	0,2478082	0,24120292	0,23463835	0,22377644	0,21237314	0,20646602	0,2053028	0,2142687	0,21800326	0,21783908	0,21621591	0,21689875	0,23379533	0,26025572	0,27895632	0,27900577	0,25758734	0,22426328	0,22981408	0,22999731	0,22690423	0,22922157	0,23817277	0,3003428	0,36894864	0,41939414	0,43853655
0,035869345	0,038880989	0,042033263	0,04517081	0,04774566	0,049653079	0,053584527	0,057860177	0,061854616	0,069628499	0,079177164	0,091524206	0,10279772	0,12160754	0,13745524	0,1492717	0,16327406	0,18073283	0,19848056	0,21351016	0,23288584	0,24637552	0,2501052	0,24689247	0,24812737	0,2445084	0,23677737	0,23302993	0,22341542	0,2090887	0,21525736	0,22029674	0,21744956	0,2165224	0,21351467	0,23091263	0,26309595	0,28260761	0,28216451	0,26138195	0,23147352	0,23046489	0,23248748	0,23366804	0,23280412	0,24165034	0,29045454	0,35047394	0,39509261	0,41220006
0,036864519	0,039231483	0,041435372	0,043172888	0,045672644	0,049006395	0,05259607	0,056124337	0,059951194	0,06710963	0,077257194	0,088123754	0,10191569	0,11652008	0,12780842	0,13817759	0,155099	0,17247939	0,18866841	0,20930903	0,22927426	0,24067909	0,24311988	0,24906936	0,25292182	0,25192401	0,2526117	0,25089499	0,23760171	0,21436304	0,21827692	0,22182857	0,21933112	0,2156869	0,21496569	0,2289298	0,26009518	0,27711976	0,27597815	0,258977	0,24938302	0,23463979	0,23443939	0,23736718	0,24302635	0,24114382	0,2706081	0,31433722	0,35019588	0,36442441
0,036533248	0,038084198	0,039752893	0,042345542	0,045171779	0,048116054	0,051492877	0,05449748	0,059343223	0,065568961	0,075604916	0,086248673	0,098953813	0,10909378	0,11682705	0,13145457	0,14803137	0,1641728	0,18249483	0,20617865	0,22288778	0,23151258	0,23755021	0,24805573	0,25505593	0,25811285	0,26665503	0,26337692	0,24688128	0,22032817	0,22275373	0,22322015	0,22154067	0,21617569	0,21546589	0,22540355	0,24995928	0,26396263	0,26299545	0,25722679	0,26075107	0,2518903	0,25217333	0,25577956	0,25012234	0,24497283	0,24478288	0,26478431	0,28845656	0,29808816
0,034983352	0,037425883	0,039832436	0,04239206	0,044962715	0,04767251	0,050324176	0,053090844	0,057550635	0,06476327	0,073988929	0,08499328	0,093720913	0,10000669	0,11017177	0,1255926	0,14086127	0,15690148	0,18001844	0,20081283	0,21420383	0,22070061	0,23418219	0,24708125	0,25560722	0,26792932	0,27604678	0,27162504	0,25271222	0,22732233	0,22627532	0,22593027	0,22329225	0,21854237	0,21590601	0,22063774	0,23543021	0,2438606	0,24449782	0,25722945	0,26610985	0,26942104	0,28653207	0,28948164	0,27370813	0,25129029	0,24759947	0,25482163	0,27516299	0,28095558
0,035118897	0,037603151	0,039676368	0,041914273	0,044364791	0,047014836	0,049300447	0,052144509	0,055818316	0,064478837	0,073862188	0,081296057	0,086454585	0,094795294	0,10614679	0,11988393	0,13510425	0,15417778	0,17676313	0,19344926	0,20308098	0,21288069	0,22871758	0,24356294	0,25589001	0,27421165	0,28176245	0,27463466	0,25520143	0,241198	0,2288913	0,22960117	0,22481552	0,22102274	0,21779603	0,22149239	0,22896028	0,23228186	0,23260358	0,25244182	0,26627913	0,28937852	0,3129375	0,31577146	0,29217514	0,25180826	0,25772101	0,25695568	0,27676105	0,28194341
0,035230078	0,037442461	0,03954038	0,041708909	0,04398527	0,046038017	0,04830011	0,050579291	0,057063844	0,065161444	0,071591429	0,076495141	0,082763575	0,090939395	0,10255192	0,11530233	0,13018256	0,15263796	0,17128839	0,18381096	0,19114168	0,20737934	0,2240102	0,2392759	0,25965214	0,27754229	0,28261831	0,2734504	0,25905716	0,25262094	0,24061139	0,23277907	0,22730377	0,22272484	0,22048053	0,22333698	0,22973466	0,23543224	0,23554145	0,24252225	0,26432177	0,30376485	0,33018446	0,33252844	0,30428857	0,25130874	0,26246271	0,25877285	0,27846113	0,28468367
0,035155721	0,036902349	0,038944501	0,040970746	0,043290976	0,045322184	0,047223702	0,051366683	0,0584534	0,063878193	0,068602905	0,074172482	0,080298334	0,088476986	0,09927693	0,11144274	0,13057795	0,1500895	0,16433515	0,17281453	0,18330327	0,20103878	0,21847993	0,23650835	0,26143253	0,27728117	0,27900556	0,27000582	0,26555467	0,26222017	0,2519663	0,25003383	0,24807359	0,23707446	0,22283962	0,22597595	0,23070703	0,23713714	0,23953019	0,23996437	0,2682595	0,31144881	0,33852708	0,33932477	0,30902663	0,25798044	0,25977796	0,26272455	0,2783252	0,28729773
0,034847125	0,036634821	0,038570721	0,040625904	0,042484805	0,044300705	0,046710175	0,052903	0,057548836	0,06146146	0,066930518	0,072219647	0,078099824	0,086207286	0,096101984	0,11054944	0,13009383	0,14528912	0,15505554	0,16133243	0,17838767	0,19522873	0,21207391	0,23717386	0,26105148	0,27300829	0,27307299	0,26782566	0,27088821	0,26822662	0,26501027	0,27055645	0,26610684	0,24882823	0,22536266	0,22855534	0,23272496	0,23886915	0,24330987	0,24314217	0,26954028	0,31155038	0,33745664	0,33655217	0,30846751	0,26443037	0,26054746	0,26725227	0,27821636	0,28759056
0,034268916	0,036070645	0,037913926	0,039878361	0,041683197	0,043219406	0,048673898	0,052646767	0,054839786	0,060546268	0,065358512	0,070456944	0,076022826	0,083991915	0,093132712	0,11195425	0,12770833	0,13874468	0,14477015	0,15485701	0,17241527	0,18885052	0,20904663	0,23700812	0,25705859	0,26625586	0,26425144	0,269187	0,2735534	0,27379996	0,28127626	0,28767383	0,27994013	0,257222	0,22882056	0,23093684	0,23536409	0,24043348	0,24614963	0,2472242	0,2673932	0,30562848	0,32803172	0,32621688	0,3024044	0,26697609	0,2667281	0,26769164	0,27895531	0,28811795
0,034022238	0,035766426	0,037583243	0,039210353	0,040653467	0,045170303	0,048609573	0,05035653	0,054378781	0,059433196	0,063942224	0,068814866	0,074113771	0,081889816	0,095806338	0,11185411	0,12369696	0,13029496	0,13793731	0,15030965	0,16673778	0,18280427	0,20901586	0,23464139	0,25130123	0,25642699	0,25762028	0,26904631	0,27575707	0,28018445	0,29584774	0,30067173	0,28950208	0,26352996	0,23302758	0,23387194	0,23786935	0,24270552	0,24811262	0,25102377	0,26230091	0,2932328	0,31076923	0,30999911	0,29350525	0,27568245	0,27312413	0,29094115	0,31276783	0,323089
0,033499956	0,035164602	0,036869191	0,038434934	0,042267852	0,045254059	0,046564247	0,048620403	0,053659625	0,058156583	0,062580615	0,067214757	0,072358996	0,081699796	0,097535223	0,10991296	0,11734664	0,1209995	0,13249782	0,14585587	0,16083135	0,18034711	0,20854953	0,2303486	0,24213518	0,24566387	0,25488597	0,2686764	0,27526027	0,29077664	0,30661991	0,30872163	0,29479474	0,26752013	0,24535073	0,23774843	0,2404846	0,24536054	0,25010052	0,25398073	0,25472251	0,27580029	0,2885823	0,28875995	0,28317669	0,285667	0,30736285	0,34378657	0,37570882	0,38882974
0,033259809	0,034871556	0,036298424	0,039919455	0,042509846	0,043558013	0,043670021	0,048529867	0,052959602	0,056923971	0,061320577	0,065615505	0,070717819	0,08468163	0,097324349	0,10573748	0,10946886	0,11723562	0,1273101	0,14094147	0,15487918	0,18076853	0,2058277	0,22327183	0,2316435	0,23678368	0,2529135	0,26570764	0,27507889	0,29893908	0,3140018	0,31352532	0,29700628	0,27346498	0,25865674	0,24296139	0,24389775	0,24797378	0,25245586	0,25646755	0,25862122	0,25807047	0,26217166	0,26536188	0,27297488	0,2961373	0,3387188	0,38854477	0,42790651	0,44279769
0,032786626	0,034632076	0,037990354	0,040195204	0,041038137	0,04026901	0,043841396	0,048140347	0,051975302	0,055929549	0,060204569	0,064091139	0,073385902	0,086197965	0,095311776	0,099724859	0,10126079	0,11347281	0,12266402	0,13565812	0,15439168	0,18059711	0,20184261	0,21453904	0,21944581	0,23264161	0,24922363	0,26238778	0,28068292	0,3052246	0,31774235	0,31371999	0,29662487	0,28296101	0,27102828	0,25572032	0,24907021	0,25066778	0,2549822	0,25904608	0,26271716	0,26234156	0,26320785	0,26578414	0,26785493	0,30621886	0,36463389	0,42470625	0,46895209	0,48584631
0,033280943	0,036267251	0,038160261	0,038875572	0,038093746	0,039786525	0,043735784	0,047445796	0,051086117	0,055198062	0,059041794	0,063667133	0,076188326	0,085684858	0,090980284	0,092360608	0,098826505	0,1097082	0,11847534	0,13061748	0,15537795	0,17859499	0,19506945	0,20382597	0,21106991	0,22841702	0,2449168	0,25879091	0,28557035	0,3083629	0,31697333	0,31130287	0,29720476	0,29046461	0,28233522	0,26991704	0,27363765	0,27220106	0,26047504	0,26160225	0,26595885	0,26710024	0,26605278	0,26848793	0,27299625	0,3151269	0,38470668	0,45102921	0,4983446	0,51616323
0,034788832	0,036434524	0,037040319	0,036172021	0,037305918	0,039907761	0,04343956	0,046745125	0,050506111	0,054394897	0,057811424	0,067348897	0,076997384	0,083164923	0,085072868	0,085754551	0,096488364	0,10604765	0,11425764	0,13151616	0,15546593	0,17512077	0,18702544	0,19224745	0,2062487	0,22377245	0,23891991	0,25914103	0,28810117	0,30846375	0,31427631	0,30605894	0,30093116	0,2979275	0,29105228	0,29072678	0,29624003	0,29113865	0,27259645	0,26454279	0,26865128	0,27108017	0,27015191	0,27113986	0,2772145	0,32240969	0,39809555	0,46704516	0,51566249	0,53401655
0,034916513	0,035396785	0,034518406	0,035478223	0,037039064	0,039833102	0,043005187	0,04631231	0,05008024	0,053416137	0,059609778	0,069270372	0,076071404	0,078664154	0,078035541	0,083773933	0,094139807	0,10245201	0,11105466	0,13342096	0,15447752	0,16926925	0,17704973	0,18400864	0,20112625	0,21812846	0,23404843	0,26150283	0,28955877	0,30558303	0,30766913	0,30015111	0,30407402	0,30328891	0,29876056	0,31006593	0,31515977	0,30668175	0,28243658	0,26767486	0,27154964	0,27407101	0,27481902	0,27483079	0,28076026	0,32802591	0,40454826	0,47364649	0,52208	0,540025
0,033970077	0,033050064	0,033892196	0,035218026	0,036827594	0,039598938	0,042592932	0,046055563	0,049527798	0,052706055	0,062446017	0,069547363	0,07290756	0,072690442	0,076620549	0,081970662	0,091730356	0,099030122	0,11300518	0,13429682	0,15123308	0,16187671	0,1662304	0,17934667	0,19611792	0,2119094	0,2316702	0,26314604	0,28739858	0,29967275	0,29996994	0,29978269	0,30566248	0,30703351	0,31220195	0,32796365	0,33174187	0,31918052	0,29001024	0,27056575	0,27458167	0,27738366	0,2790153	0,2794843	0,28446904	0,33072859	0,40481266	0,47106567	0,51749408	0,53457773
0,031726003	0,032433152	0,033682384	0,034877393	0,036656871	0,039380506	0,042375818	0,045721211	0,04882805	0,056306701	0,063682951	0,067752331	0,068303332	0,069514841	0,075167544	0,08033397	0,089346878	0,09588588	0,11537755	0,13349523	0,14650342	0,15309751	0,1577134	0,1741239	0,19050656	0,20665558	0,2331517	0,2630294	0,28363565	0,29209971	0,29037571	0,29935351	0,30620468	0,31043872	0,32615846	0,34183773	0,34347698	0,3274574	0,29608437	0,27350619	0,27723414	0,28067511	0,28267729	0,2844418	0,2885423	0,33022553	0,39866549	0,45980221	0,50299805	0,51883924
0,031018237	0,032313127	0,033409562	0,034498673	0,036516663	0,039258651	0,042212982	0,045314878	0,050711691	0,058220025	0,062910654	0,064243235	0,062792093	0,068468578	0,073757224	0,078822091	0,087073684	0,097902007	0,11662864	0,13137394	0,1397797	0,14316761	0,15371093	0,16929169	0,18509147	0,20265034	0,23451866	0,2609764	0,27699709	0,28233254	0,28417236	0,29795679	0,3058278	0,31450537	0,3381049	0,35402864	0,35274607	0,33406964	0,30183816	0,27696365	0,27981684	0,28392446	0,28617212	0,28928545	0,29358166	0,32765451	0,38575605	0,44088054	0,47973484	0,49364462
0,031001046	0,032012202	0,032997206	0,034249604	0,036474161	0,03918533	0,042014867	0,045974605	0,053441182	0,058505174	0,060542282	0,059289724	0,062022369	0,067389935	0,07237599	0,077369601	0,084806934	0,10065359	0,1164583	0,12708975	0,13189188	0,13464017	0,14942603	0,16447698	0,18025148	0,20415162	0,23422559	0,25692996	0,26890302	0,2716479	0,28049943	0,29613972	0,30388936	0,32319734	0,34772515	0,36149213	0,35761362	0,33736724	0,30734619	0,29134944	0,28259856	0,28684491	0,28960675	0,29380521	0,29919589	0,32272878	0,36858222	0,41469827	0,44871172	0,45998663
0,030696934	0,031657666	0,032615971	0,034093574	0,036471073	0,03911325	0,041847188	0,049147021	0,054602358	0,057245348	0,056723073	0,056532729	0,061257143	0,066326432	0,071011849	0,076043814	0,085945271	0,10213754	0,1146203	0,12141577	0,123173	0,13062942	0,14512914	0,16014481	0,17590755	0,20522584	0,23238339	0,25053287	0,25849214	0,26094595	0,27711746	0,29252571	0,30247003	0,33018431	0,35544121	0,36682922	0,36045453	0,33893487	0,31854174	0,30754146	0,28677192	0,28954467	0,29301992	0,2980819	0,30453467	0,31546137	0,34628445	0,38207102	0,40982243	0,41963512
0,03039268	0,031306185	0,032355033	0,034064204	0,036470953	0,039053999	0,04521526	0,050768819	0,053863604	0,054105785	0,052253108	0,055856436	0,060513515	0,065360971	0,069725133	0,074938387	0,088917181	0,10237838	0,11094352	0,1143505	0,1158689	0,12718441	0,14125586	0,15612374	0,17655554	0,20568533	0,22903493	0,24292152	0,2480388	0,25630346	0,27404475	0,28874129	0,30523401	0,33678311	0,35994706	0,3678748	0,35970649	0,34005588	0,32904157	0,32181472	0,30336863	0,30815986	0,31131506	0,30776173	0,30957124	0,31199008	0,32142341	0,34493101	0,3641274	0,37221378
0,030136403	0,031050045	0,032149967	0,034091506	0,036450528	0,041689828	0,047285516	0,050879408	0,051700126	0,049790584	0,051644608	0,055237699	0,059827533	0,064398989	0,068512119	0,076454423	0,090572946	0,10081328	0,1059215	0,10632595	0,11271854	0,12406871	0,13780741	0,15202871	0,17807645	0,20427923	0,22311631	0,23313504	0,23673207	0,25228491	0,26979733	0,28495488	0,3099978	0,34096172	0,36213633	0,36758417	0,35742185	0,34343529	0,3404789	0,33497903	0,3281714	0,33727139	0,3380135	0,32775855	0,31445646	0,31724834	0,31560168	0,31722924	0,31835249	0,31964731
0,029905971	0,03078392	0,032085124	0,034114432	0,038551167	0,04414377	0,047923408	0,049349766	0,048144553	0,048332915	0,05102003	0,054678414	0,059132099	0,063464902	0,067380704	0,079553634	0,090935759	0,097722344	0,099450924	0,099648394	0,10916973	0,1213356	0,13476813	0,15143123	0,17881311	0,20166118	0,21648462	0,2230171	0,2281948	0,24746442	0,26547685	0,28069317	0,3141672	0,34361491	0,36109126	0,36348349	0,3539249	0,34899163	0,35094845	0,34524435	0,35263026	0,36419317	0,36263236	0,34585816	0,31925893	0,32212672	0,31973448	0,32182661	0,32326049	0,31934267
0,029633578	0,030541165	0,032142971	0,035644822	0,041149884	0,045097623	0,047006816	0,04645038	0,045497585	0,047828309	0,050405528	0,054150071	0,058433808	0,06255725	0,069188677	0,081396952	0,089695677	0,093183182	0,092333481	0,097876377	0,10632725	0,11888444	0,13151219	0,15373613	0,17873405	0,1972741	0,20787705	0,21212308	0,22411488	0,24193899	0,26152956	0,28229469	0,31635743	0,3438791	0,35834104	0,35850894	0,34896398	0,35366845	0,3593736	0,35639033	0,3755638	0,38798624	0,38478699	0,36141804	0,32413065	0,3264612	0,32484883	0,32645455	0,32776794	0,32573211
0,029381199	0,030503843	0,032943349	0,038438901	0,042572822	0,044872358	0,044920616	0,042901516	0,045036718	0,047306195	0,049842302	0,053612251	0,05776342	0,061646778	0,071940601	0,081442915	0,086849555	0,087389126	0,087417021	0,095424429	0,10426908	0,1164177	0,13013904	0,1553241	0,17680497	0,19126371	0,19825211	0,20119163	0,22011943	0,23717096	0,25719389	0,28481877	0,31822532	0,34201488	0,35257497	0,35141879	0,34915051	0,35725734	0,3659786	0,37405089	0,39767814	0,41070026	0,40308875	0,37429571	0,32868606	0,33085528	0,33062384	0,33152413	0,33235964	0,33420318
0,029243808	0,030556221	0,035989869	0,040216573	0,042827182	0,043285958	0,041608453	0,042487945	0,044632174	0,046773903	0,049358793	0,053084243	0,057081383	0,06316223	0,073606722	0,080442533	0,082612865	0,080880649	0,085763887	0,092724696	0,10234255	0,11368716	0,13277072	0,15562843	0,17358555	0,18414174	0,18845011	0,19614491	0,21501717	0,23331785	0,25230476	0,28630078	0,31789997	0,33835706	0,34593198	0,34328815	0,34999615	0,36099342	0,37009269	0,39080203	0,41722724	0,4293128	0,41971198	0,38593763	0,33271283	0,33577085	0,33633193	0,3371807	0,33749911	0,34120935
0,029165164	0,033683252	0,03802333	0,04086031	0,04180374	0,040617425	0,040186983	0,042102631	0,044210307	0,046244618	0,048901763	0,052613731	0,056364123	0,065815881	0,073903024	0,077718012	0,077343419	0,077543251	0,084193453	0,090717308	0,10032906	0,11177144	0,13476379	0,15489581	0,16887994	0,17556527	0,1782371	0,19191901	0,209727	0,22952996	0,25288919	0,28762943	0,31587458	0,33236492	0,33708593	0,33531305	0,35016975	0,36297321	0,3741791	0,40660837	0,43407208	0,44544911	0,43273988	0,39552772	0,33783299	0,34099203	0,34219444	0,34298605	0,3434546	0,34528625
0,031644356	0,035977516	0,038999017	0,040288299	0,039588239	0,0378961	0,039822921	0,041781656	0,043762602	0,045750171	0,048479989	0,052110124	0,058412299	0,067301184	0,072693124	0,073888086	0,071410991	0,076247573	0,082690164	0,08907304	0,098196216	0,11479961	0,13596791	0,1527008	0,16258977	0,16651408	0,17143831	0,18818946	0,20463423	0,22530578	0,25423482	0,28758937	0,31234664	0,32524499	0,3277292	0,33109188	0,34917924	0,3636103	0,38403782	0,42115027	0,44965246	0,45846465	0,44280586	0,40313748	0,34359995	0,34602711	0,34834695	0,34866014	0,34969804	0,34909749
0,034077391	0,037234694	0,03882698	0,038595665	0,036367614	0,037672039	0,039514955	0,041470379	0,043297667	0,045272477	0,04809472	0,051553264	0,060890969	0,067482509	0,070202015	0,068848908	0,069430828	0,075030729	0,081269428	0,087539099	0,096103534	0,1171969	0,13606162	0,14900079	0,15561134	0,15728313	0,16765806	0,18375675	0,20093396	0,22078949	0,2551648	0,28574765	0,30659732	0,31599739	0,31773135	0,32936239	0,3465215	0,36463973	0,39449814	0,43328583	0,4609206	0,46830556	0,45096576	0,40886658	0,35028937	0,35086054	0,35477009	0,35472095	0,35529926	0,3537764
0,035567638	0,037400853	0,037578553	0,035892975	0,035655633	0,037412681	0,039250102	0,041121658	0,042851061	0,044807099	0,047701571	0,054591917	0,06209863	0,066280469	0,066598296	0,064215913	0,068369389	0,073893636	0,079964161	0,086029075	0,09948048	0,11894964	0,13447954	0,14423515	0,14758724	0,15035674	0,1637779	0,17913172	0,19709465	0,22278617	0,25581113	0,2832838	0,30022332	0,30662236	0,30715522	0,32697049	0,34426692	0,36470398	0,40456623	0,44464505	0,47116947	0,47599721	0,45588049	0,41436088	0,35817194	0,35582566	0,36068428	0,36142147	0,36069208	0,3610014
0,036028072	0,036533885	0,035483342	0,033644754	0,035473645	0,037167754	0,038979042	0,040748592	0,042426486	0,044364877	0,048448484	0,056668799	0,062148865	0,063966282	0,062028438	0,063280113	0,067351706	0,072807714	0,078744218	0,084568582	0,10238039	0,11971282	0,13198441	0,13799903	0,13891953	0,14679457	0,1600495	0,17525746	0,19311586	0,224125	0,25516278	0,27867401	0,29177853	0,29603326	0,30053297	0,32295659	0,34158742	0,3676137	0,41274321	0,45334885	0,47775656	0,48019579	0,45987326	0,41919047	0,36728513	0,36099458	0,36603159	0,36810157	0,36712995	0,36766663
0,035593282	0,03492919	0,03251873	0,033550728	0,03525012	0,036970459	0,038668148	0,040375873	0,041972853	0,04394944	0,051388796	0,057754595	0,060880207	0,060394514	0,059156012	0,062386438	0,066402823	0,071805216	0,07754904	0,086658701	0,10452045	0,11892917	0,12808892	0,1311499	0,13114338	0,14338577	0,15670072	0,17174885	0,19238472	0,22466226	0,25323847	0,2731421	0,28276813	0,28467053	0,29680789	0,31909087	0,33883065	0,37346473	0,42008713	0,45967665	0,48261118	0,48344573	0,46187991	0,42343375	0,37779269	0,3663241	0,37132001	0,37459105	0,37459046	0,37336844
0,034228239	0,03221539	0,031671021	0,033388279	0,035045933	0,036802012	0,038376193	0,040005125	0,041509327	0,046106666	0,053170983	0,057480551	0,058480166	0,056082319	0,058379173	0,061517768	0,065534994	0,070865177	0,0763539	0,089889258	0,10579465	0,11716474	0,12275621	0,12372036	0,12817739	0,14018637	0,15353945	0,16802114	0,19443868	0,2253373	0,25051811	0,26646537	0,27269751	0,27369055	0,29236943	0,31458443	0,33582067	0,37862515	0,42656592	0,46488392	0,48496962	0,48334789	0,46179387	0,42733121	0,38989481	0,37185377	0,37692931	0,38119397	0,38205463	0,38422126
0,031967722	0,029962827	0,031624895	0,033195838	0,034894101	0,036591683	0,0380794	0,039601773	0,041206617	0,048679717	0,053934351	0,056214504	0,055146858	0,054827906	0,057653062	0,060665555	0,064758301	0,069949351	0,075999148	0,092244834	0,1057578	0,11408976	0,11697605	0,11581705	0,12550978	0,13718957	0,15021135	0,16515882	0,19620995	0,22481209	0,24599341	0,25795445	0,26163921	0,26642919	0,28734085	0,30947953	0,33479646	0,38311669	0,43076876	0,46672726	0,48464024	0,4820936	0,46135399	0,43130118	0,40339729	0,38970795	0,3956286	0,41473666	0,43198425	0,4398278
0,028825223	0,029965816	0,031565353	0,0330646	0,034727339	0,036311649	0,037780911	0,039158918	0,044399779	0,050398685	0,053760514	0,053959932	0,051377118	0,054192759	0,056950495	0,059850816	0,064007603	0,06904795	0,079474904	0,094001703	0,10482666	0,10991909	0,11029701	0,11205796	0,12306792	0,1344731	0,14679189	0,16744514	0,19732104	0,22278908	0,24075219	0,2493652	0,25076744	0,26093394	0,28298211	0,30414417	0,33750156	0,38783768	0,43428332	0,46810108	0,48331955	0,47941098	0,46042973	0,43565547	0,41819879	0,4174099	0,43502221	0,46182829	0,48482651	0,49302199
0,028409194	0,029960115	0,031463291	0,032971419	0,03448087	0,036020089	0,03746362	0,040040255	0,046559382	0,050797444	0,05220291	0,05065003	0,050856981	0,053609937	0,056239773	0,059117433	0,063267648	0,068156518	0,082225382	0,094641902	0,10253905	0,10485407	0,10313659	0,10990221	0,1207074	0,13172841	0,14366192	0,16966556	0,1977881	0,22052085	0,23434414	0,23966904	0,24015832	0,25538492	0,27822104	0,29947552	0,34014097	0,39111331	0,43589032	0,46662199	0,47900257	0,47473365	0,45872027	0,44035727	0,43410474	0,44613287	0,47378573	0,50799942	0,53389931	0,54414213
0,028421244	0,029904198	0,031363696	0,032861978	0,03428112	0,035743602	0,037096068	0,042702071	0,047791816	0,050322708	0,049933761	0,047614213	0,050358418	0,053039521	0,055508688	0,058426745	0,062575124	0,070694447	0,084099486	0,094060294	0,099220194	0,098907776	0,098872982	0,10797378	0,11830876	0,12893258	0,14271718	0,1713897	0,1977599	0,21671692	0,22657907	0,22922163	0,23314236	0,25015458	0,27300024	0,29490468	0,34289166	0,39273408	0,43502593	0,46350491	0,47419378	0,46959153	0,45659265	0,44632027	0,45124778	0,47519878	0,51092505	0,55091232	0,58136344	0,59154356
0,028397575	0,029818339	0,031256195	0,032694995	0,034076449	0,035435706	0,038917109	0,044586651	0,047960583	0,048663992	0,046645883	0,047221225	0,049878329	0,05244381	0,054838743	0,057742603	0,061893281	0,073771067	0,085208274	0,092520446	0,094879195	0,092591271	0,097472265	0,10608383	0,11580756	0,12622482	0,14539813	0,17309095	0,19632298	0,21177731	0,21873558	0,21899496	0,2275531	0,24501324	0,26729342	0,29546943	0,34561771	0,39438552	0,43421337	0,45944092	0,46796557	0,46400127	0,45441243	0,45322123	0,46897417	0,50349003	0,54846454	0,59321523	0,62566501	0,63787514
0,028337253	0,029716559	0,031110451	0,032504659	0,033879876	0,035106257	0,041143008	0,045189317	0,047024496	0,046184625	0,044182986	0,046825338	0,049403813	0,051845312	0,054218162	0,057112712	0,063544221	0,075958766	0,085011311	0,089771464	0,08959236	0,088119403	0,096097909	0,10414552	0,11325123	0,12362373	0,14811695	0,17402494	0,19391799	0,20608981	0,20979996	0,20862187	0,2224524	0,24014053	0,26222223	0,29694527	0,34725222	0,39434528	0,43110651	0,45279807	0,45980376	0,45750633	0,45296252	0,46089056	0,48728669	0,53108841	0,58384657	0,63270175	0,66763228	0,67978084
0,02827985	0,029583812	0,030936183	0,032315981	0,033657778	0,037644196	0,042467739	0,045134135	0,045414813	0,043014359	0,04388199	0,046429016	0,048924595	0,051290903	0,053589839	0,056571718	0,066628113	0,077278756	0,084136039	0,086375244	0,084026113	0,086966246	0,094729669	0,10251841	0,11084934	0,12441628	0,15055327	0,17380168	0,19095546	0,19930097	0,20012072	0,20172563	0,21696894	0,23543128	0,25690472	0,29836616	0,34790397	0,39248675	0,42632827	0,44564819	0,45130134	0,45053405	0,4522467	0,46906385	0,50578231	0,55852777	0,61758345	0,67100555	0,70681375	0,72066915
0,028238326	0,029475912	0,03075533	0,032123599	0,034389585	0,039608251	0,043124769	0,044340126	0,042988487	0,041090578	0,043577235	0,046025269	0,048462726	0,05075888	0,052979238	0,057439942	0,069033511	0,077700958	0,082011208	0,081982285	0,07904911	0,085837081	0,093399599	0,10093491	0,10865075	0,12747951	0,15239602	0,17295879	0,18654417	0,19206297	0,19094658	0,19731143	0,21139012	0,23054686	0,25305057	0,3003521	0,34836993	0,39051354	0,42098615	0,43742636	0,44261557	0,44331276	0,45209906	0,47800919	0,52431828	0,58620918	0,65092516	0,70651144	0,74567962	0,75913638
0,028157126	0,029349819	0,030585479	0,031920522	0,036731504	0,04083031	0,042880043	0,042689402	0,039943926	0,040848985	0,043255068	0,045656621	0,04801872	0,050220799	0,052415442	0,060765691	0,070652381	0,077060163	0,079221733	0,076955482	0,078067116	0,084722556	0,09210629	0,099408753	0,1067356	0,13052998	0,15320024	0,17119406	0,18138199	0,18411262	0,1815045	0,19242246	0,20609444	0,22547054	0,25391835	0,30172387	0,34820506	0,38683611	0,41362274	0,42767426	0,43306941	0,43706331	0,45254639	0,48765165	0,54253274	0,6118713	0,68082196	0,7410143	0,77970785	0,79428965
0,02803098	0,029222975	0,030468434	0,033865124	0,038433775	0,041170321	0,04181521	0,040153041	0,038367145	0,040628672	0,042919137	0,045306284	0,047563747	0,049708754	0,052418143	0,063377053	0,071435638	0,07576938	0,075481839	0,071704879	0,077092469	0,08365567	0,090848885	0,097890273	0,10907012	0,1330867	0,15368417	0,16819765	0,17565399	0,17553055	0,17231795	0,18797886	0,20236175	0,22163871	0,2549386	0,30234495	0,34647191	0,38138607	0,40540537	0,41731834	0,42291763	0,43130293	0,45382932	0,49764585	0,56106186	0,63555354	0,71054924	0,77238917	0,81409812	0,82843691
0,027902419	0,029126173	0,031034894	0,03593282	0,039278924	0,04065527	0,040008448	0,037086438	0,038172301	0,040367495	0,042615812	0,044944067	0,047134288	0,049208306	0,055593256	0,064962178	0,071287967	0,073307171	0,071272314	0,070882976	0,076164395	0,082634844	0,089608558	0,096367352	0,11250648	0,13477924	0,15318617	0,16491692	0,16891542	0,16674466	0,16897669	0,18327606	0,19893834	0,21813133	0,256163	0,30213514	0,34374827	0,37610158	0,39679125	0,40692762	0,41260177	0,42584443	0,45598376	0,50786591	0,57969636	0,66048115	0,73836946	0,80186772	0,84341484	0,85857916
0,027813438	0,029028	0,033435844	0,037256509	0,039375741	0,039512716	0,037514105	0,036044057	0,03799171	0,040079944	0,042335268	0,044588674	0,046730109	0,048707783	0,058135111	0,065922372	0,070039518	0,070174575	0,066324458	0,07003817	0,075306229	0,081623256	0,088344216	0,095023267	0,11562388	0,13619152	0,15164298	0,16053866	0,16183558	0,1581541	0,16555317	0,17839772	0,19552898	0,21457514	0,25770724	0,30193093	0,34062853	0,3692219	0,38665894	0,39567697	0,40319628	0,4213227	0,4588075	0,51857018	0,59759587	0,68346566	0,76317775	0,82984233	0,87315112	0,88803202
0,027730502	0,030903624	0,035138424	0,037839442	0,038747638	0,037697613	0,034634449	0,035868622	0,03777422	0,039816175	0,042053681	0,044264812	0,046302702	0,051114939	0,059952375	0,065936401	0,068265021	0,066307917	0,065013081	0,069229826	0,074498571	0,080620326	0,087062106	0,096376263	0,11823846	0,13686442	0,14979821	0,15547568	0,15445834	0,14946482	0,16194068	0,1754514	0,19215021	0,2154716	0,25879332	0,30094209	0,33613127	0,36077356	0,37532321	0,3839775	0,39427024	0,41742322	0,46233362	0,52975589	0,61454952	0,70387679	0,78844929	0,85389721	0,89825487	0,91374296
0,028462876	0,032979954	0,036142267	0,037809581	0,037595291	0,035455119	0,034108106	0,035693035	0,037524723	0,039575558	0,041801468	0,043951456	0,045865696	0,053703625	0,061062507	0,065192513	0,065440744	0,061984241	0,06432014	0,068508543	0,073668629	0,079613678	0,085796297	0,099958248	0,12022628	0,13657045	0,14682828	0,14996031	0,14654116	0,14692095	0,15898611	0,17258754	0,18880437	0,21691054	0,25924483	0,29876059	0,33051577	0,35247821	0,36461928	0,37212828	0,38543373	0,41435978	0,46689805	0,54165947	0,63078809	0,7249499	0,81006593	0,87860912	0,92271328	0,93782669
0,030759357	0,034328338	0,036513533	0,037007809	0,035714757	0,032690492	0,033927318	0,035490409	0,037289556	0,039371826	0,041560858	0,043600731	0,047476716	0,055795982	0,061590623	0,063653536	0,062061816	0,05990541	0,063626781	0,067863271	0,072812691	0,078599289	0,084670395	0,10330179	0,12189632	0,13574393	0,14310108	0,14346898	0,1384556	0,14447679	0,15635127	0,169753	0,18551619	0,21827172	0,25916317	0,29591501	0,32482049	0,34310979	0,35323438	0,36064643	0,37711355	0,41240308	0,47207728	0,55351913	0,64760035	0,74426931	0,83084381	0,89893502	0,94435006	0,95991737
0,032435063	0,035115559	0,036248438	0,035754859	0,033344384	0,032493223	0,033733159	0,035275824	0,037088402	0,039188627	0,041304253	0,043239973	0,050197832	0,057114791	0,06114497	0,061458182	0,058015566	0,059346009	0,062988117	0,067210861	0,071981385	0,077577524	0,086244494	0,10610756	0,12271246	0,13403086	0,13877816	0,13674034	0,13156712	0,14231902	0,15372309	0,16700234	0,18258227	0,21935114	0,25877869	0,29283851	0,31766817	0,33270687	0,34120196	0,34956464	0,36982957	0,41146654	0,47762573	0,56534338	0,66310453	0,76118129	0,85075378	0,91943562	0,96362031	0,97878569
0,033573445	0,035302792	0,035444289	0,033776388	0,031274233	0,032295775	0,033533454	0,035068404	0,036956895	0,03899299	0,041034389	0,044499867	0,052290197	0,05783144	0,060077429	0,058567196	0,055339884	0,05879771	0,062440682	0,066492595	0,071180671	0,0765718	0,089696541	0,10815942	0,12272174	0,13156112	0,13364215	0,12994163	0,12958486	0,14021143	0,15136932	0,16431859	0,18185905	0,22051728	0,25789285	0,2884759	0,3095158	0,32185954	0,32869503	0,33869314	0,365547	0,41134462	0,48385745	0,57665783	0,67728603	0,77858341	0,86712331	0,93708783	0,98225445	0,99769688
0,034085166	0,034747813	0,033736113	0,031118033	0,031095672	0,032083645	0,033339944	0,034906477	0,036815945	0,038791053	0,040760316	0,047085833	0,053688549	0,057606734	0,05811974	0,055185821	0,054876238	0,058254141	0,061932817	0,065764844	0,070380047	0,075629964	0,09308847	0,10986209	0,12226001	0,12858592	0,1283565	0,12297295	0,1276512	0,13814852	0,1490664	0,16165318	0,18357044	0,22145039	0,25603694	0,28311136	0,3015478	0,31097043	0,3161929	0,33092448	0,36289734	0,41205615	0,49052364	0,58734894	0,69119036	0,79434204	0,8843503	0,95312214	0,99646264	1,0119394
0,033912245	0,033585712	0,031551316	0,02995728	0,030889686	0,03188407	0,033156116	0,034789436	0,036663163	0,03858998	0,041760411	0,049185473	0,054462366	0,056793638	0,055763617	0,051324479	0,054442488	0,057759393	0,06138828	0,065082096	0,069559552	0,077923864	0,096031956	0,11094493	0,12080346	0,12469497	0,12251776	0,11586938	0,12576056	0,13608651	0,14684504	0,15899898	0,18544057	0,2217444	0,25328532	0,27775735	0,29241985	0,29943544	0,3043589	0,32676339	0,35954204	0,41377166	0,49824813	0,59809989	0,70524061	0,80747491	0,89912111	0,96833628	1,0126626	1,0279094
0,033210594	0,031864427	0,029026948	0,029794818	0,030677	0,031698879	0,032990202	0,034668628	0,036523223	0,038389269	0,044623893	0,050863143	0,054659009	0,055385843	0,052713796	0,050945792	0,054001305	0,057325095	0,060789276	0,064432092	0,068800069	0,081440128	0,098211206	0,11112627	0,1190224	0,12063061	0,11621539	0,11419903	0,12393142	0,13402109	0,14467791	0,15666229	0,18707827	0,22128661	0,25063688	0,2713072	0,28234604	0,28750399	0,29404503	0,3235153	0,35566947	0,41643107	0,50599545	0,60948366	0,71776044	0,82108748	0,91079664	0,97990584	1,0246309	1,0399034
0,031897262	0,029709311	0,028714091	0,029605558	0,030480202	0,031524155	0,03285446	0,034556434	0,036376752	0,03984249	0,046869528	0,051917583	0,054249402	0,053358622	0,049260717	0,050603848	0,053573828	0,056910425	0,060192548	0,063823827	0,068084046	0,084500179	0,099739015	0,11083312	0,11638587	0,11588006	0,10990933	0,11255144	0,12214499	0,13201593	0,14254172	0,15446569	0,1883221	0,22055762	0,24686909	0,2637955	0,27248409	0,27524573	0,28997189	0,31977817	0,35171291	0,41976511	0,51370561	0,62023109	0,72858971	0,8337155	0,92433447	0,99312627	1,0366133	1,0516741
0,030150969	0,027656635	0,028549178	0,02941292	0,030293722	0,031363718	0,032743063	0,03444884	0,036218207	0,042578418	0,048621111	0,052356437	0,053215496	0,050892573	0,04742416	0,050259892	0,053189807	0,056470651	0,059634142	0,063228682	0,070784807	0,087377951	0,10099143	0,1097414	0,11299103	0,1104577	0,10340812	0,11095162	0,12036102	0,13006663	0,14044431	0,15653758	0,18926388	0,21947081	0,24212529	0,2564519	0,26217088	0,26325879	0,28587562	0,31565997	0,34838372	0,42361331	0,52147615	0,63007134	0,74010062	0,84393775	0,934744	1,0032494	1,0469128	1,0616264
0,027953055	0,027546266	0,028375411	0,02922388	0,030119183	0,031212563	0,032642215	0,034332238	0,03792977	0,044716991	0,049544543	0,051954407	0,051416639	0,047674447	0,047148395	0,049911022	0,052822571	0,055997256	0,059098858	0,062636241	0,07419619	0,089691773	0,10132475	0,10825521	0,1094942	0,1050657	0,10081667	0,10940292	0,11861498	0,12814933	0,13839854	0,15848644	0,1901878	0,21750447	0,23743406	0,24830206	0,25119361	0,25688255	0,2821444	0,31128883	0,34521452	0,42807427	0,52924424	0,63887495	0,75075513	0,85402107	0,94296592	1,0110055	1,0545849	1,0697783
0,026567951	0,027430449	0,02819515	0,029037071	0,029964365	0,031067362	0,032545295	0,034208804	0,040534142	0,046335492	0,050071362	0,051114857	0,049193218	0,044530794	0,04687278	0,049569253	0,052447818	0,055528753	0,058575403	0,062035859	0,077304117	0,091173269	0,1010732	0,10600924	0,10524189	0,09940479	0,099450275	0,10787921	0,11692362	0,12626672	0,13636537	0,16050325	0,19049308	0,21494345	0,23189448	0,2392959	0,23971196	0,25316978	0,27862716	0,30678859	0,34552446	0,43326262	0,53682238	0,64797163	0,75977027	0,86366141	0,95272475	1,02047	1,0633374	1,0783725
0,026476208	0,027298871	0,028013054	0,028866446	0,02982231	0,030958936	0,032444432	0,036081113	0,04261972	0,047372185	0,049750913	0,049400304	0,046236321	0,044267025	0,046596147	0,049245864	0,052052788	0,055079907	0,058095813	0,064760901	0,079980575	0,092240632	0,10030121	0,10298754	0,10040662	0,093407072	0,098113038	0,10638814	0,1152638	0,12443706	0,13432656	0,1624583	0,19023387	0,21229176	0,22537781	0,23020597	0,22837608	0,24952167	0,27492455	0,30305859	0,34699029	0,43864632	0,54405296	0,65719539	0,76729542	0,87102431	0,95968831	1,0267131	1,068773	1,083433
0,026373951	0,027141118	0,027849417	0,028721076	0,029678946	0,030859072	0,032338127	0,038488265	0,044048321	0,047595505	0,04882637	0,047276866	0,042942349	0,044032894	0,046307247	0,048934121	0,051668599	0,054655351	0,057607371	0,068142869	0,082004502	0,092808977	0,098827727	0,099919677	0,09561529	0,090065174	0,096825071	0,10495219	0,11362689	0,12281425	0,13483801	0,16411729	0,18967848	0,20869811	0,2190212	0,22080147	0,2241751	0,24594548	0,27105582	0,29915172	0,34951368	0,44415551	0,5514316	0,66553605	0,77634317	0,87764585	0,96464658	1,0311387	1,0740814	1,0890399
0,026237074	0,02697384	0,027714543	0,028589949	0,029531669	0,030759705	0,034254655	0,040485062	0,045085598	0,047493473	0,04752278	0,044719543	0,04177947	0,043814391	0,046008468	0,048625302	0,051304743	0,054237314	0,057111256	0,071113348	0,083732381	0,092490993	0,096962348	0,096089907	0,090383843	0,088988729	0,095628671	0,10356129	0,11215813	0,12126819	0,13744615	0,1651144	0,18870087	0,20467168	0,21202391	0,21086237	0,2210491	0,24238738	0,26710367	0,29510349	0,35261875	0,44999722	0,55910951	0,67282194	0,7837705	0,88492787	0,97131914	1,0369937	1,0791467	1,0938612
0,026081253	0,026821164	0,027600199	0,028457059	0,029411623	0,030653637	0,036825519	0,04219925	0,045708928	0,047037784	0,045727815	0,041755866	0,041550435	0,043585319	0,045728605	0,048318654	0,050955959	0,05379682	0,059933688	0,073787332	0,084754452	0,092039719	0,094330385	0,091783874	0,084864169	0,087917417	0,094465636	0,10227732	0,11071511	0,11975501	0,13985923	0,16587526	0,1868373	0,20037921	0,20426291	0,20045502	0,21792215	0,23897032	0,26313293	0,29095769	0,35628557	0,45604476	0,56657922	0,67895865	0,78955281	0,89021134	0,97553146	1,0399954	1,0811639	1,0954237
0,025934044	0,026690919	0,027492009	0,028318796	0,029301409	0,03298451	0,038893852	0,043373514	0,045807924	0,046014845	0,043621451	0,039738558	0,041368954	0,043326367	0,045462348	0,048007187	0,050625514	0,053349756	0,063203141	0,075888067	0,085480124	0,090781085	0,091583006	0,087466791	0,081464745	0,086866625	0,093347669	0,10106288	0,10931282	0,11824068	0,14203882	0,16644499	0,18483874	0,19524524	0,19665548	0,19626552	0,21484587	0,23582473	0,25927836	0,28678352	0,36061829	0,46246427	0,57349616	0,68638343	0,79464501	0,89333218	0,97732687	1,0416248	1,0834514	1,0978761
0,02580438	0,026584107	0,02737768	0,028182805	0,029187975	0,035425682	0,040613115	0,044041	0,045503754	0,044469297	0,040993024	0,039502736	0,041170023	0,04306725	0,045201633	0,04770489	0,050288379	0,052907564	0,066222377	0,077554584	0,085528038	0,089367628	0,088228092	0,082656413	0,080532327	0,085846826	0,092278607	0,099838331	0,10797416	0,11789035	0,14379318	0,16644317	0,18255676	0,18987912	0,18847023	0,19343702	0,21185185	0,23262908	0,25582558	0,28262454	0,36537907	0,4689551	0,57978719	0,69272786	0,80053794	0,89806104	0,9812389	1,0448093	1,0858938	1,1
0,025700133	0,026493551	0,027252151	0,028058831	0,031827275	0,037539192	0,041804336	0,044311076	0,044662639	0,042623278	0,03807437	0,039304383	0,04094734	0,04282821	0,044931106	0,047414146	0,049932595	0,056094512	0,068739124	0,078808576	0,085291669	0,087175474	0,084566481	0,07759054	0,079616696	0,084851749	0,091249056	0,09860912	0,10670103	0,1207932	0,14552653	0,16588295	0,17947602	0,184283	0,17967811	0,19059353	0,20890373	0,22939232	0,25231731	0,27923962	0,3704913	0,47536698	0,58555126	0,69807428	0,80499208	0,90131545	0,98304188	1,0456455	1,0856726	1,0994768
0,025622441	0,026397493	0,027118761	0,028148739	0,034239762	0,039183948	0,04258164	0,044124391	0,04337626	0,040288791	0,037673078	0,03912542	0,040722743	0,042600259	0,044659141	0,047121659	0,049566895	0,059292417	0,07087291	0,07939285	0,084343031	0,084824741	0,08062534	0,074123211	0,078730509	0,083892263	0,090250634	0,097395182	0,10545113	0,12354919	0,14697529	0,1653655	0,17624615	0,17792152	0,17111573	0,18777354	0,2059557	0,22614287	0,24878763	0,28238791	0,37569749	0,48160201	0,59164	0,70238507	0,80797601	0,90291697	0,9829936	1,0441557	1,0837315	1,0977844
0,025546785	0,026279794	0,026986955	0,030807139	0,036259774	0,04040252	0,042974863	0,043575723	0,041900508	0,03783939	0,037481554	0,038934391	0,040509973	0,042367302	0,044409189	0,046812259	0,049372658	0,061968986	0,072385818	0,079688407	0,083011106	0,081901684	0,076285094	0,073342085	0,077863745	0,082965702	0,089255497	0,096231624	0,10420097	0,12594675	0,14789891	0,1641105	0,17254174	0,17145555	0,16863805	0,18500759	0,20298859	0,22290018	0,24527629	0,28622475	0,38109151	0,48774582	0,59770584	0,70733714	0,81119925	0,90448838	0,98397827	1,0447056	1,0842341	1,098027
0,025446679	0,026147183	0,027394822	0,033181053	0,037900541	0,041373819	0,043002881	0,042561889	0,039917581	0,035973705	0,037312739	0,038737021	0,040311072	0,042122129	0,044158585	0,046479899	0,052826051	0,064361162	0,073414259	0,079340458	0,081287764	0,078590855	0,071909577	0,072575971	0,077023931	0,082090236	0,088243246	0,095130682	0,10458992	0,12818806	0,1483638	0,16236876	0,16807841	0,16467567	0,16612983	0,18227886	0,20001853	0,21965903	0,2417991	0,29054058	0,38674465	0,49346897	0,60317665	0,71196866	0,81460083	0,9063853	0,98427802	1,0437964	1,0824028	1,0957687
0,025323605	0,026016623	0,029938132	0,035110302	0,039196439	0,041724008	0,042397324	0,041083395	0,037483666	0,03580137	0,037139099	0,038540106	0,040103357	0,04189001	0,043904275	0,046160817	0,055901501	0,066436157	0,074288309	0,078739688	0,078943878	0,075147547	0,067534216	0,071830913	0,076203644	0,081268519	0,087213829	0,094077744	0,10777696	0,1303833	0,14873406	0,16056198	0,16388233	0,15733296	0,16378738	0,17958194	0,19707692	0,21643114	0,23837118	0,29526383	0,39274299	0,49887529	0,60805547	0,7156108	0,81666309	0,90665382	0,98269469	1,0408655	1,0783999	1,0912573
0,02519678	0,026596837	0,03217303	0,036769614	0,040053587	0,041724034	0,041597724	0,03927011	0,034916043	0,035641357	0,036959589	0,038364559	0,039884768	0,041676104	0,043631162	0,046903431	0,05844092	0,067898154	0,074479915	0,077610165	0,07652504	0,071249813	0,066888072	0,071119249	0,075399622	0,080467232	0,086199313	0,093049698	0,11074176	0,13209771	0,1486055	0,15813443	0,15902014	0,15022978	0,16159303	0,17719376	0,19439034	0,21330588	0,23500429	0,30024439	0,39878279	0,50386912	0,61220771	0,71822602	0,81737584	0,90545863	0,97963095	1,0365813	1,0744209	1,0874728
0,02508533	0,029056685	0,034079723	0,037959553	0,04051416	0,041356467	0,040195558	0,037108146	0,034194522	0,035475194	0,036791731	0,038203083	0,039671291	0,041457251	0,043334588	0,050107706	0,06075906	0,069048993	0,074385725	0,075957857	0,073523827	0,067068905	0,066235721	0,070438378	0,074638456	0,079655677	0,085241206	0,092028938	0,11337139	0,13330311	0,14815135	0,15554388	0,15386841	0,14552881	0,1594173	0,17481279	0,19181229	0,21046299	0,23171447	0,30551288	0,40467465	0,50965142	0,61598694	0,7205857	0,81856209	0,90567106	0,97887248	1,0348054	1,071615	1,0843239
0,025892181	0,03123275	0,035615355	0,038869705	0,040568747	0,040496361	0,038498335	0,034468949	0,034045372	0,03530845	0,036643472	0,038025625	0,039471563	0,041214105	0,043063767	0,052840676	0,062503129	0,06965369	0,073669054	0,073984988	0,070194125	0,062767223	0,065611631	0,06975399	0,073926762	0,07881698	0,084332541	0,094182819	0,11608148	0,13460191	0,14744167	0,15257004	0,14862564	0,1436232	0,15725838	0,17243896	0,18923441	0,20762736	0,22857457	0,31104368	0,41037199	0,51502454	0,62041003	0,72367573	0,81998581	0,90526062	0,97647762	1,0313256	1,0669249	1,0792857
0,028283447	0,033112042	0,03692349	0,039406147	0,040281821	0,039356567	0,036603082	0,032738302	0,033882085	0,03515406	0,036508016	0,037837673	0,039277844	0,040950738	0,044530395	0,055214163	0,063926682	0,069954753	0,07266134	0,071551904	0,06672322	0,061004929	0,06503059	0,06905894	0,073260888	0,077992395	0,083457835	0,097588606	0,11852805	0,13548253	0,14614879	0,14906742	0,14267144	0,14171715	0,15510628	0,1700682	0,18666193	0,20481306	0,2265722	0,3167088	0,41609943	0,51996428	0,62431628	0,72590697	0,82025796	0,90348363	0,9725762	1,0261755	1,0605081	1,0724198
0,030433744	0,034694057	0,037817139	0,039531451	0,039607342	0,038041525	0,034357965	0,03258682	0,033724345	0,035026453	0,036357235	0,037652902	0,039060492	0,040706798	0,047487892	0,057263348	0,064847849	0,069697946	0,071174219	0,06892658	0,062902682	0,060454763	0,064482912	0,068374194	0,072606549	0,077233598	0,082614847	0,10078416	0,12055586	0,1358536	0,14498265	0,14581604	0,13723134	0,13982876	0,15296508	0,16772443	0,18410873	0,20204657	0,23147312	0,32254604	0,42169502	0,52441108	0,62749916	0,72718889	0,81935918	0,90040869	0,96782947	1,0200768	1,0544016	1,0663557
0,032251794	0,03589578	0,038321208	0,039346904	0,03875513	0,036312964	0,031853188	0,032436278	0,033596046	0,034907494	0,036194175	0,037486129	0,038828507	0,040492855	0,050082654	0,058981314	0,065543294	0,069131337	0,069283389	0,065844327	0,058748905	0,059921212	0,063934043	0,067729697	0,071935423	0,076481044	0,082420379	0,10369407	0,1223997	0,13630122	0,14328331	0,14186597	0,1312207	0,13797027	0,15083177	0,16541483	0,18155704	0,19933541	0,23668987	0,32831603	0,42702904	0,52834439	0,62989473	0,7274797	0,81818283	0,89877981	0,96517479	1,016252	1,0496035	1,0610942
0,033724926	0,03678954	0,03857724	0,038868111	0,037495971	0,034224622	0,031169152	0,032297853	0,033487078	0,034777872	0,036038723	0,037313715	0,038610514	0,042723246	0,05251589	0,060446277	0,065924302	0,068278022	0,067216024	0,06250421	0,056017723	0,0594314	0,063360676	0,067133054	0,071291462	0,075739607	0,086071543	0,10667759	0,124136	0,1361706	0,14134005	0,13802302	0,12575167	0,13635202	0,14872643	0,16314773	0,17900836	0,19669673	0,24239457	0,33407876	0,43191844	0,53176767	0,63159186	0,72856474	0,81815344	0,89678437	0,96136189	1,0110661	1,0433272	1,054356
0,035007257	0,037433855	0,038511418	0,03801097	0,035857122	0,031955704	0,031026931	0,03217813	0,033376593	0,034639861	0,035887383	0,037106298	0,03842346	0,045478176	0,054406624	0,061413847	0,065829881	0,066988043	0,064721324	0,059106261	0,055540662	0,059001967	0,06278789	0,066554762	0,070651464	0,07500416	0,08969719	0,10939245	0,12537108	0,13597074	0,13933975	0,13381977	0,12430844	0,1347295	0,1467067	0,16090809	0,17648284	0,19412892	0,24817972	0,33974555	0,43642351	0,53576112	0,63447052	0,72964156	0,81712598	0,89362234	0,95630014	1,0046407	1,0356749	1,046306
0,035952263	0,037797045	0,038159382	0,036898814	0,03403236	0,02974364	0,030891217	0,032071806	0,033246685	0,034498882	0,035718605	0,036887988	0,038259752	0,047949459	0,056197572	0,06214733	0,065337949	0,065406226	0,062096894	0,055301819	0,055083364	0,058595665	0,062235083	0,065986887	0,070012622	0,074298725	0,093124442	0,1117748	0,12652931	0,13551506	0,13681702	0,12966202	0,1228646	0,13310283	0,14488572	0,15867974	0,17400515	0,19160491	0,25405166	0,34526354	0,44111627	0,53959167	0,63678861	0,72989678	0,81511188	0,88940448	0,95022637	0,99703002	1,0277832	1,0384419
0,036685325	0,037779752	0,03744952	0,03558398	0,031949062	0,029624656	0,030781781	0,031965945	0,033113629	0,034360941	0,035511319	0,036680806	0,041143827	0,050159425	0,057375442	0,062412038	0,064619727	0,063576855	0,059078	0,051960513	0,054690477	0,058184188	0,061710581	0,06542936	0,069375262	0,076161683	0,096319087	0,11393831	0,12744968	0,1345866	0,13452584	0,1252749	0,12143251	0,13147873	0,14308488	0,15665542	0,17160286	0,18911354	0,26018015	0,35059503	0,44601524	0,542898	0,63835454	0,72925848	0,81213665	0,88564295	0,94638914	0,9920252	1,0219363	1,0322928
0,036996383	0,03752891	0,03652228	0,03383429	0,029541235	0,029518908	0,030697171	0,031853318	0,032990906	0,034205996	0,035293046	0,03649468	0,043677162	0,052060287	0,058474217	0,06243616	0,063513912	0,061426956	0,056003183	0,05156865	0,054340784	0,057752501	0,061212976	0,064876981	0,068736404	0,07985431	0,099237323	0,11604213	0,12786545	0,13383317	0,131658	0,12081918	0,12001001	0,12984475	0,1413023	0,15471056	0,16941418	0,18663298	0,26620251	0,35600212	0,4505969	0,54568154	0,63918173	0,72779083	0,81036848	0,88263828	0,94164634	0,98597878	1,0148915	1,0248512
0,037111375	0,036869511	0,035066411	0,031807031	0,028347332	0,029442359	0,030614447	0,03174565	0,03288769	0,034023542	0,035096113	0,037162058	0,046185642	0,053705085	0,059265479	0,062201653	0,062176283	0,05897896	0,052576181	0,051160574	0,05399666	0,057302743	0,060734808	0,06432528	0,068110749	0,083447196	0,10226388	0,11773387	0,12844469	0,13251287	0,12902841	0,11632055	0,11859026	0,12820977	0,13956271	0,15276372	0,16732182	0,18920362	0,27213353	0,36149359	0,45476463	0,54794669	0,63943493	0,72763419	0,8084662	0,87870246	0,93589771	0,97885376	1,0067443	1,0162585
0,036671821	0,035818562	0,033431388	0,02957272	0,028273821	0,029381379	0,030522158	0,031653024	0,032777999	0,033830561	0,0349163	0,040007267	0,048413809	0,055236872	0,059789568	0,061692249	0,060609031	0,056367002	0,049004499	0,050754804	0,05364728	0,056865308	0,060273558	0,063787282	0,067502454	0,086937286	0,10495149	0,11925629	0,12857124	0,13128829	0,12596697	0,11175288	0,11722224	0,12658177	0,13786697	0,15081182	0,1652818	0,19543907	0,27793816	0,36675704	0,45848104	0,54987156	0,64045399	0,72711104	0,80574328	0,87386161	0,92922914	0,97078151	0,99758202	1,0066803
0,036055673	0,034592476	0,031668812	0,027302871	0,028217316	0,029313385	0,030435238	0,031557556	0,032632906	0,033642691	0,034746345	0,042493895	0,050283719	0,056159578	0,059783522	0,060756721	0,05872003	0,053518437	0,048289135	0,0504013	0,053283546	0,056443073	0,059815377	0,063264683	0,070988536	0,090364732	0,10731246	0,12068438	0,12848483	0,12975535	0,12303814	0,10795975	0,11599237	0,12498445	0,13618729	0,14887309	0,1632843	0,20177127	0,2836318	0,37176096	0,46178842	0,552086	0,64137632	0,72585446	0,80221641	0,86820436	0,92322218	0,96430945	0,99071652	0,99990463
0,035294272	0,033233136	0,029724795	0,027115127	0,028163048	0,029236583	0,03036443	0,031435333	0,032464832	0,033475515	0,036349226	0,044830583	0,051806759	0,057021186	0,05974149	0,059702169	0,056625295	0,050487619	0,04790967	0,050096091	0,052920669	0,056033444	0,059362989	0,062729605	0,074972242	0,093545914	0,1096143	0,12163144	0,12835431	0,12811714	0,1198403	0,10688484	0,11476478	0,12353406	0,13451019	0,14698029	0,16133504	0,20807664	0,28949988	0,37645999	0,46469995	0,55431497	0,64159387	0,72383505	0,7979551	0,86403537	0,91801697	0,95783013	0,98344046	0,99233401
0,034241561	0,031583209	0,027493151	0,027068529	0,028100856	0,029165657	0,030294053	0,031281691	0,032294042	0,033324011	0,039027579	0,046795253	0,053200159	0,057431884	0,059159819	0,058213755	0,05427435	0,047283042	0,047539257	0,049809005	0,052570678	0,055629671	0,058914393	0,062194224	0,078791536	0,096536674	0,11184635	0,1227702	0,12787518	0,12648958	0,11690748	0,10582185	0,11353648	0,12216809	0,13283238	0,14513047	0,15941896	0,21434705	0,29521704	0,38083866	0,46783257	0,55604464	0,64137429	0,72129774	0,79521155	0,85970592	0,91200417	0,950495	0,97527635	0,98384517
0,032903086	0,02970553	0,025980381	0,027035289	0,028033305	0,029108953	0,030201571	0,031139415	0,032141995	0,033177499	0,041237492	0,048498087	0,053989466	0,057270512	0,058257945	0,056400083	0,051630653	0,045436814	0,04720851	0,049516913	0,052227482	0,055234313	0,058452614	0,063220903	0,08229126	0,099451035	0,1135391	0,12344319	0,12754519	0,12452209	0,11361014	0,10477357	0,11230724	0,12083009	0,13117515	0,14332801	0,15752932	0,22054482	0,30073613	0,3849031	0,47110072	0,55728841	0,64059258	0,71954167	0,79208148	0,85462308	0,90521461	0,94239509	0,96629971	0,97450596
0,031435598	0,027714111	0,025941368	0,026995206	0,027971344	0,029056162	0,030083722	0,030998247	0,032011285	0,035401039	0,043273341	0,049700197	0,054531869	0,057088375	0,057081267	0,054257676	0,048620135	0,045138467	0,046909895	0,049219627	0,051884033	0,054865628	0,057982381	0,067306735	0,085568592	0,10212742	0,11528905	0,12382302	0,1266381	0,12255122	0,11046883	0,10374093	0,11106543	0,11951741	0,12967028	0,14157137	0,15565284	0,22662106	0,30604514	0,38864592	0,47395536	0,5580622	0,6394949	0,71783864	0,78832054	0,84884632	0,89772999	0,93396211	0,95716935	0,96543294
0,029735656	0,02546387	0,025918731	0,026942488	0,02791696	0,028990725	0,029954553	0,030866904	0,031876277	0,037889902	0,045015838	0,050917398	0,054847926	0,056440778	0,055654097	0,052034758	0,045609966	0,044832304	0,046626657	0,048922125	0,051537897	0,054504756	0,057514448	0,071276061	0,089084737	0,10464258	0,1169849	0,12453505	0,1261442	0,1206808	0,10732862	0,10270289	0,10982523	0,11823536	0,12821829	0,13985787	0,15962793	0,23250736	0,31111825	0,39228758	0,4764061	0,55849725	0,63929182	0,71559662	0,78390563	0,84245497	0,8911739	0,92753077	0,95004255	0,9580124
0,027767522	0,024928575	0,025885612	0,026892301	0,027859114	0,028907273	0,029824529	0,030744713	0,032292254	0,039971273	0,046656117	0,051648941	0,054876521	0,055671439	0,053864073	0,04942169	0,042869784	0,044531561	0,046344191	0,048634674	0,051204171	0,054138105	0,057066076	0,074961878	0,092256084	0,10708412	0,11816519	0,12465671	0,12519968	0,11870363	0,10439008	0,10164088	0,10862101	0,11698152	0,12677704	0,13818951	0,16619015	0,23817995	0,31592691	0,39624637	0,47844204	0,55923176	0,63867259	0,71278632	0,77895921	0,83734322	0,88522768	0,9204042	0,9421823	0,94986296
0,025712812	0,024898909	0,025842285	0,026853444	0,027800683	0,028807506	0,029699255	0,030626941	0,034710113	0,041992031	0,04793134	0,052379314	0,054640848	0,05469051	0,05214484	0,046818212	0,042601127	0,04424518	0,04607838	0,048347823	0,050885625	0,053756706	0,060094368	0,07830324	0,095087379	0,10914371	0,11935231	0,12465665	0,12397335	0,11635977	0,10113923	0,10057197	0,10745966	0,11573055	0,12534595	0,13662919	0,17264773	0,24377055	0,32044414	0,39984334	0,48006585	0,56010365	0,63767916	0,70951617	0,77480042	0,83233708	0,87864715	0,91261321	0,93366182	0,94104856
0,023968833	0,02486681	0,025807008	0,026814982	0,027744474	0,028694173	0,029590519	0,030513726	0,03702078	0,043665942	0,049114365	0,052707683	0,054359604	0,053523716	0,050040856	0,043951545	0,042334706	0,043973874	0,045840371	0,048047185	0,050574981	0,053356647	0,064067744	0,081799246	0,097721264	0,11101662	0,12035961	0,12470747	0,12304851	0,11448279	0,098426245	0,099515028	0,10632943	0,11448526	0,12394504	0,13515855	0,17898928	0,24940522	0,32466787	0,40309027	0,48129216	0,5605315	0,63619781	0,70617789	0,77102089	0,82671237	0,87149	0,9042573	0,92453766	0,93162131
0,023939127	0,024841681	0,025781777	0,02676462	0,027670028	0,028582243	0,029498946	0,031832751	0,03901701	0,045251563	0,049974676	0,052960373	0,053649332	0,05210343	0,047910355	0,041097328	0,042079948	0,043712586	0,045606628	0,047746699	0,050272584	0,052965984	0,067897923	0,085166171	0,1005346	0,11290573	0,12118269	0,12443858	0,12166734	0,11217223	0,095463641	0,098477587	0,10521037	0,11324438	0,12257641	0,13370827	0,18519932	0,25485981	0,32860738	0,40600741	0,48324358	0,56053275	0,63422298	0,70386833	0,76670176	0,82060128	0,86380345	0,89540213	0,91549736	0,92241561
0,02391796	0,024819894	0,025753625	0,026699532	0,027579831	0,028490635	0,029401982	0,034136921	0,040933821	0,046563506	0,050683431	0,052863047	0,052870069	0,050435416	0,045481984	0,040332261	0,041840296	0,043472484	0,04536074	0,047458403	0,049956236	0,053578485	0,071451522	0,088263147	0,10297223	0,11449793	0,12193111	0,12421028	0,12048499	0,11016554	0,092677988	0,097519249	0,10419957	0,11201209	0,12124133	0,13227399	0,19124426	0,26008955	0,33275059	0,40860298	0,48492616	0,56016725	0,63224053	0,70104992	0,76190001	0,81395894	0,85613346	0,88839138	0,90802467	0,91483068
0,023899222	0,024790928	0,025714997	0,026623519	0,027488045	0,028413117	0,029290864	0,036384035	0,042688869	0,047693826	0,051130172	0,052576374	0,051793516	0,048685949	0,043004226	0,040122889	0,041602746	0,043238536	0,045103703	0,047186535	0,049632981	0,05749929	0,074811734	0,09095832	0,1048912	0,11563426	0,12217397	0,12355285	0,11898595	0,10798751	0,090681702	0,096613444	0,10323472	0,11082934	0,11994291	0,13493395	0,19709498	0,26506558	0,33682793	0,4108448	0,48623806	0,55956501	0,63110173	0,69775242	0,75662786	0,80737346	0,84997439	0,88114005	0,90013665	0,90669227
0,023878876	0,024752473	0,025669675	0,026543543	0,027404772	0,028328547	0,031610787	0,038379446	0,04418103	0,048601199	0,051341582	0,052021191	0,050581086	0,04666128	0,040374875	0,039916422	0,041364897	0,043009959	0,044854756	0,046921413	0,049310658	0,061371751	0,078313902	0,093888074	0,10707781	0,11699437	0,12262703	0,12313108	0,11777868	0,10601854	0,089788973	0,095716186	0,10229179	0,10975341	0,11866139	0,14136834	0,20272118	0,26977044	0,34059063	0,4128646	0,48716986	0,55866796	0,62952465	0,69400245	0,75095636	0,80214858	0,84333259	0,87343323	0,89174312	0,89805371
0,02385892	0,024710421	0,025623513	0,026459308	0,027326521	0,028237551	0,033858929	0,040248241	0,045425873	0,04929569	0,051255234	0,051293619	0,049167093	0,044627588	0,038275033	0,03970971	0,041135915	0,042796809	0,044618659	0,046669006	0,048982631	0,06510967	0,081641845	0,096601918	0,1090511	0,1181258	0,1228809	0,12246109	0,11621395	0,10406884	0,088930465	0,094839171	0,10136671	0,10869513	0,11740015	0,14761126	0,20810853	0,27420619	0,34403968	0,4153907	0,4877266	0,55855393	0,62752813	0,68981469	0,74670458	0,79641211	0,83622569	0,86527717	0,88292933	0,88895845
0,023836806	0,024668971	0,025570458	0,026374938	0,027253736	0,029150307	0,035926059	0,041735165	0,04653931	0,049644668	0,051040675	0,050449423	0,047661889	0,0424297	0,038099963	0,039501455	0,040924609	0,042590793	0,044384908	0,046413545	0,051692475	0,068681233	0,084703051	0,098984547	0,11061662	0,11893595	0,12287802	0,12182055	0,11508627	0,10216215	0,088161148	0,093992673	0,10043974	0,10765375	0,11615964	0,15365376	0,21326247	0,27837914	0,34719867	0,41758651	0,48792985	0,55804622	0,62511486	0,68614197	0,74216145	0,79031253	0,82872635	0,8567214	0,87372828	0,87945366
0,023810158	0,024622247	0,02550224	0,026303763	0,027186614	0,031271368	0,037686981	0,043146197	0,047178634	0,049824603	0,05064562	0,049347006	0,045834936	0,040068477	0,037920512	0,039287329	0,040738419	0,042386208	0,044158883	0,046136003	0,055452358	0,072071388	0,087738648	0,10148692	0,11246632	0,11997508	0,12306762	0,12116896	0,11360637	0,10067533	0,087404355	0,093167737	0,099510603	0,1066288	0,11499138	0,15946838	0,21815675	0,28226382	0,35006633	0,41948068	0,48801523	0,55733162	0,62230641	0,68301117	0,73726577	0,78378934	0,82083726	0,84812945	0,86566609	0,87158519
0,023778483	0,024571121	0,025432289	0,026244538	0,027117006	0,033381503	0,039309505	0,044198904	0,047807701	0,049872279	0,049974889	0,048081636	0,043856692	0,037369542	0,037740901	0,039084472	0,040552806	0,042171165	0,043927476	0,045849655	0,059266649	0,075545177	0,090679072	0,10375374	0,11400283	0,12060232	0,12289387	0,12043937	0,1125537	0,09899541	0,086651914	0,092352979	0,098591425	0,1056246	0,11405326	0,16504069	0,22315334	0,2862868	0,35262662	0,42105746	0,48879352	0,55627882	0,61930788	0,67947859	0,73203313	0,77696407	0,8133679	0,84117794	0,85816509	0,86384177
0,023738986	0,024519075	0,025375482	0,026178839	0,028853776	0,035194326	0,040712059	0,045214172	0,048269529	0,049655378	0,049248327	0,046577264	0,041750178	0,036195844	0,037558302	0,03889662	0,040356964	0,041966103	0,043685097	0,046456952	0,062946789	0,078802615	0,093330465	0,10567013	0,11522026	0,12127081	0,12304275	0,11979597	0,11110665	0,097738966	0,085909441	0,09155076	0,097683944	0,10463336	0,11994832	0,17035466	0,22802436	0,29026061	0,35508117	0,42230529	0,48924425	0,55487847	0,61739272	0,67557508	0,72646415	0,7700941	0,80693334	0,83376092	0,85020113	0,85566533
0,02369535	0,024470678	0,025321925	0,026109546	0,030931478	0,036966685	0,042122751	0,046057366	0,048513848	0,049395878	0,048185084	0,044986662	0,039511714	0,036043797	0,037377443	0,038714938	0,040165301	0,041775785	0,043442782	0,050271384	0,066428423	0,081794634	0,095885612	0,10772637	0,11663719	0,12194885	0,12284104	0,11887739	0,11017357	0,096393056	0,085174657	0,090754122	0,096794434	0,1036654	0,12586342	0,17561181	0,23263782	0,29395744	0,35785073	0,42323488	0,48936617	0,55313873	0,61511433	0,67131835	0,72057742	0,76455754	0,80016708	0,82611227	0,84186888	0,84720129
0,02365702	0,024427716	0,025259547	0,026677646	0,033010032	0,03863807	0,043247536	0,046707142	0,048648946	0,0487822	0,04708143	0,043156739	0,037144512	0,035895735	0,037205499	0,038538139	0,039981373	0,041583292	0,043197736	0,053946406	0,069786206	0,084928289	0,098426931	0,1095934	0,11771797	0,12224287	0,1226119	0,11831347	0,10885372	0,09527602	0,084465459	0,089967489	0,095915675	0,10270955	0,13153523	0,18085833	0,23700492	0,29738832	0,36033434	0,42391518	0,48916018	0,55138344	0,61248553	0,66672671	0,71567023	0,75872928	0,79306746	0,81814069	0,83335346	0,8384757
0,023619341	0,024379056	0,025201239	0,028870648	0,034838606	0,040047012	0,044282302	0,047138426	0,048484165	0,048138671	0,045688577	0,041270666	0,034660097	0,035740733	0,037030611	0,038364433	0,039806221	0,041395638	0,04295969	0,057529535	0,073186792	0,087809883	0,10064923	0,11112779	0,11879173	0,12279534	0,12244872	0,11736342	0,10800172	0,094282165	0,083773352	0,08918938	0,095050611	0,10176285	0,13692933	0,18585877	0,2411108	0,3005383	0,36254591	0,42527682	0,48865202	0,55037695	0,60952944	0,66208613	0,71087408	0,75260305	0,78575397	0,80981147	0,82462567	0,82948202
0,023574522	0,024325738	0,025155406	0,030877387	0,03654151	0,041358311	0,044993825	0,047405105	0,048266124	0,047185563	0,04425722	0,039153419	0,034302145	0,035580419	0,03686934	0,038196545	0,039634068	0,041198384	0,045457795	0,061115246	0,076366171	0,090443276	0,10281919	0,11289131	0,11984098	0,12299024	0,12190185	0,1167972	0,10680548	0,093323506	0,083089113	0,088416956	0,094206423	0,10257392	0,14204763	0,19061472	0,24494961	0,30341074	0,36448702	0,42638347	0,48789623	0,54904962	0,60624874	0,65855342	0,70586938	0,74619424	0,77812558	0,80135763	0,81597453	0,82112044
0,023529587	0,024276501	0,026845707	0,032762453	0,038024426	0,042367801	0,045638278	0,047563568	0,047740221	0,046190012	0,042549439	0,037034202	0,034168996	0,035422437	0,036716938	0,03802672	0,039465737	0,040991999	0,049273226	0,064639911	0,079628684	0,093336999	0,10507396	0,11430857	0,12051976	0,1231935	0,12180957	0,11596157	0,10605921	0,092833765	0,08241903	0,087657101	0,093377493	0,1077216	0,14690106	0,19511183	0,2485074	0,30600306	0,36613369	0,42720374	0,48710081	0,54741901	0,60267258	0,65471917	0,70058286	0,73952121	0,77020925	0,79396957	0,80862975	0,81362933
0,023485573	0,024230458	0,02883864	0,034467716	0,039387643	0,043360706	0,046132106	0,047450025	0,047145527	0,044902563	0,040845107	0,034884617	0,034029409	0,035278082	0,036559492	0,037863892	0,03929618	0,040789306	0,052917644	0,068121605	0,0826976	0,095824696	0,10696363	0,11582287	0,12152754	0,12352411	0,12137126	0,11537647	0,10506615	0,092012368	0,081752248	0,086905323	0,092565976	0,1125703	0,15197754	0,19933429	0,25201017	0,30850321	0,36748877	0,427735	0,48687699	0,54549295	0,59953994	0,65059561	0,69503254	0,7325967	0,76370096	0,78699058	0,80114704	0,80596542
0,023439214	0,024956429	0,030780744	0,036075525	0,040588006	0,044084176	0,046427026	0,047228243	0,046282053	0,043672517	0,039151371	0,032677591	0,033893097	0,035144035	0,036406636	0,037717476	0,039120309	0,041346435	0,056410838	0,071410075	0,085474387	0,098051988	0,1088815	0,11710308	0,12208431	0,12335055	0,12102196	0,11454903	0,10436383	0,091896199	0,081095964	0,086171828	0,091814227	0,11759304	0,15681545	0,20329376	0,25566402	0,31130004	0,36858431	0,42798287	0,48636368	0,54327881	0,59687722	0,64619851	0,68924093	0,72629005	0,75719821	0,77965415	0,79339486	0,79799086
0,023397578	0,026965367	0,03250818	0,037477147	0,041641358	0,044813577	0,046592563	0,046780013	0,045479476	0,042313617	0,037221719	0,032567281	0,033770286	0,035003256	0,03625761	0,037571155	0,038947947	0,044933908	0,059986908	0,074631587	0,088283367	0,10058746	0,11079191	0,11821619	0,12254924	0,12358654	0,12063944	0,11390414	0,10359462	0,091575786	0,081191637	0,085453779	0,093960531	0,12241878	0,16138087	0,20742807	0,25907049	0,3138372	0,37028307	0,42797366	0,48558524	0,54080075	0,59394205	0,6415624	0,68324095	0,72063082	0,75046718	0,77207297	0,78535891	0,78974807
0,023369906	0,028895108	0,034209739	0,03883547	0,04257983	0,04519723	0,04650918	0,04631735	0,044376992	0,040745433	0,035314396	0,032452401	0,033645343	0,034865797	0,036117874	0,037427519	0,038766529	0,048562054	0,063370548	0,077546015	0,090985373	0,10278446	0,1123623	0,11937661	0,12338584	0,12376391	0,12028997	0,11336459	0,10313807	0,091342352	0,082372881	0,084748417	0,098311409	0,12696294	0,16567275	0,21143761	0,26223329	0,31611761	0,37177157	0,42770866	0,48463795	0,53836912	0,59073806	0,63669634	0,67822593	0,71474218	0,74352562	0,76435971	0,77705407	0,78153592
0,025183324	0,03069091	0,035705648	0,03995743	0,043277878	0,04555073	0,046284858	0,045519035	0,043214783	0,039079666	0,033149987	0,032336012	0,033520266	0,034730263	0,035978358	0,037286002	0,038588028	0,052015234	0,066511415	0,080422774	0,09334141	0,10458335	0,11377122	0,12037245	0,12375809	0,12350193	0,11997397	0,11244209	0,1023682	0,091415152	0,083935522	0,086193919	0,10213882	0,13122883	0,16970213	0,21520308	0,26513201	0,31813467	0,37300745	0,428056	0,48349723	0,5366562	0,58729005	0,63178986	0,67334533	0,70864731	0,73640186	0,75655526	0,76882493	0,77316523
0,027103845	0,032364123	0,037077382	0,041004013	0,043987688	0,045626309	0,045939989	0,044706058	0,041781586	0,037265383	0,031099264	0,032223642	0,033399839	0,03459315	0,035842836	0,037142172	0,040931664	0,055296957	0,069485128	0,083075792	0,095511086	0,10642962	0,1150275	0,12093975	0,12372712	0,12334803	0,11918999	0,11195242	0,10200531	0,091523975	0,085496895	0,089395761	0,10628579	0,13563465	0,17375536	0,21871172	0,26776546	0,3199023	0,37398624	0,42826375	0,48211175	0,53468883	0,58360898	0,62793726	0,66824555	0,70234847	0,72909892	0,74851894	0,7609368	0,76527745
0,02898358	0,033976633	0,038362302	0,041924026	0,044361342	0,045661394	0,045408204	0,04370895	0,040353838	0,035495803	0,030991336	0,03211309	0,03327604	0,034465939	0,035719756	0,037002131	0,044326726	0,05843959	0,072467901	0,085677065	0,097802818	0,10815044	0,11617306	0,12159426	0,12411228	0,12308195	0,11883687	0,11125778	0,10156206	0,092120022	0,087130636	0,092539437	0,11027631	0,13992856	0,17783868	0,2219716	0,27016318	0,32144544	0,37471849	0,4282217	0,48048317	0,53247339	0,5797084	0,62385988	0,66294366	0,69586396	0,72163117	0,74147594	0,75394583	0,75813019
0,030657899	0,035379939	0,039448451	0,042658716	0,044736676	0,045426309	0,044761803	0,042659979	0,038954403	0,033639651	0,030894376	0,032012418	0,03315803	0,03434382	0,035592981	0,036861103	0,047765415	0,061619077	0,075227387	0,088169485	0,099868409	0,10960043	0,11725081	0,12231261	0,1241392	0,12279648	0,11837011	0,11081044	0,10139018	0,092650756	0,089174956	0,095509954	0,11414691	0,14395948	0,18167166	0,22497566	0,27247238	0,32274967	0,37521225	0,42795193	0,47899279	0,53003395	0,5758878	0,61958504	0,65747011	0,68923193	0,71503282	0,73476285	0,74679244	0,75095922
0,03231515	0,036769349	0,040510472	0,043262791	0,044810031	0,045160532	0,044130996	0,041543107	0,037385058	0,031766657	0,030800892	0,031906676	0,033041444	0,03422853	0,035471026	0,037457041	0,050922412	0,064700536	0,078016222	0,090606712	0,10169639	0,11123925	0,11840203	0,12274705	0,12419198	0,12272707	0,11769942	0,1103163	0,10114163	0,093414396	0,090984769	0,099054389	0,11803433	0,14772826	0,18524985	0,22787215	0,27506822	0,324597	0,37548643	0,42745847	0,47795272	0,5273695	0,57287699	0,61511821	0,65182698	0,68259871	0,70881718	0,72788101	0,7396155	0,743653
0,033840165	0,038013708	0,041311558	0,043698352	0,044884589	0,044817138	0,043303244	0,040287469	0,035845097	0,029925648	0,030707905	0,031801846	0,032926667	0,034114175	0,035346229	0,040808842	0,054213416	0,067604609	0,080764093	0,09283036	0,10377143	0,11273456	0,11923987	0,12320326	0,12445347	0,12234472	0,11748473	0,10987551	0,10130104	0,094290659	0,093410604	0,10204771	0,12165657	0,15134841	0,18857211	0,23100716	0,27742729	0,32621989	0,37601534	0,42675021	0,47673112	0,52450311	0,56966323	0,6104852	0,64603424	0,67713904	0,70245796	0,72086364	0,73229361	0,7361998
0,035231855	0,039103795	0,042084981	0,043991398	0,04477118	0,044229016	0,04236589	0,039030466	0,034227312	0,029583918	0,030617397	0,031698473	0,032816194	0,033997834	0,035216291	0,043984585	0,057319395	0,070628531	0,083299093	0,095216997	0,10560969	0,11394764	0,12018045	0,12377614	0,12441476	0,12217338	0,11695923	0,10956615	0,10124304	0,095273174	0,095499583	0,10485098	0,12524609	0,15516722	0,19164939	0,2339108	0,27954492	0,3276141	0,3766779	0,42584509	0,47529668	0,52144206	0,56625313	0,60569263	0,64053905	0,67151201	0,69595516	0,71371549	0,72483546	0,72861129
0,036554199	0,040035836	0,042579208	0,044146888	0,044586785	0,043739319	0,041319326	0,037551336	0,032454029	0,029498253	0,030523635	0,031587798	0,032706749	0,033884883	0,035094529	0,047226969	0,060373072	0,073427022	0,085888438	0,097375952	0,10719346	0,11532248	0,12106255	0,12407424	0,12444588	0,12193473	0,11658607	0,1092798	0,10163183	0,096628651	0,097616144	0,10796547	0,1289162	0,15874767	0,1949352	0,23659134	0,2814433	0,32879516	0,37712193	0,4248648	0,47365084	0,51895249	0,56265992	0,60078794	0,63574809	0,66572702	0,68933207	0,70648414	0,71725291	0,72089839
0,037650116	0,04082888	0,043116171	0,044279769	0,044293895	0,04293067	0,040211249	0,036173131	0,030778779	0,029412577	0,030431783	0,031487707	0,032603908	0,033771381	0,037717484	0,050341591	0,063409723	0,076095618	0,088366978	0,099283174	0,10892125	0,11653429	0,12165973	0,12448968	0,12449574	0,1215058	0,11624961	0,10913041	0,10178144	0,097702689	0,09980917	0,11075455	0,13232213	0,16208366	0,19813661	0,23903568	0,28314596	0,32975802	0,37735245	0,42445338	0,47181267	0,51665336	0,55890912	0,59598219	0,63068837	0,65981531	0,68260419	0,69918108	0,70956862	0,71308112
0,038738109	0,041542523	0,043396238	0,044144087	0,04377088	0,042091761	0,039035752	0,03470644	0,029126333	0,029331693	0,03033606	0,031388395	0,0324996	0,033667713	0,040748298	0,053416729	0,066234522	0,078828193	0,09058021	0,10132594	0,11047667	0,11747904	0,12243692	0,12480413	0,12427605	0,121357	0,11587001	0,10887551	0,10237797	0,099064291	0,10214836	0,11361816	0,13549389	0,1651874	0,20111094	0,24126318	0,28466657	0,33051896	0,37739071	0,42384741	0,46977749	0,51415932	0,55499417	0,5919708	0,6256187	0,653786	0,67576915	0,69177467	0,70239425	0,70606613
0,039591972	0,042081863	0,043588452	0,044028688	0,043203063	0,04111138	0,037734989	0,033126082	0,028312093	0,029250233	0,030243773	0,031293005	0,032399878	0,033565421	0,043858957	0,056468695	0,069080137	0,081331387	0,092846364	0,10323104	0,11179675	0,11854511	0,12308159	0,1248967	0,12438415	0,12103516	0,11568814	0,10894451	0,1028522	0,10042826	0,1042381	0,11658886	0,13870309	0,16816564	0,20384833	0,24327135	0,28604281	0,33106777	0,37723243	0,42305687	0,46756929	0,51149392	0,55093855	0,58782142	0,62053895	0,64765877	0,66885674	0,68543112	0,69596225	0,69952267
0,04044383	0,042534303	0,043676231	0,043660294	0,042519439	0,040144119	0,036475651	0,031593151	0,028233973	0,029167661	0,030157689	0,031203212	0,032306354	0,03497798	0,046856318	0,059318908	0,071800083	0,083723873	0,095036961	0,10485774	0,11318453	0,11955176	0,1234716	0,12528014	0,12425122	0,1208337	0,11523049	0,1090927	0,10391203	0,10166724	0,10590073	0,11932667	0,14199018	0,17136806	0,20635459	0,24532951	0,28780168	0,33170369	0,37688088	0,42209476	0,46558696	0,50866276	0,54688126	0,58369333	0,61530674	0,64154798	0,66277826	0,67921478	0,68941754	0,69286412
0,04101507	0,04279447	0,043652073	0,043329507	0,041817784	0,0390836	0,03518524	0,030128557	0,028166668	0,029089849	0,030070595	0,031106899	0,032208752	0,038034279	0,049967755	0,062236629	0,074337386	0,086200081	0,096980028	0,10663592	0,11451557	0,12028232	0,12420231	0,12543495	0,12400555	0,12063054	0,11520796	0,10927598	0,10449133	0,10310163	0,1082301	0,1223266	0,14503343	0,17434897	0,20865938	0,24757423	0,28936198	0,33258957	0,37634766	0,42103943	0,46401265	0,50567329	0,54365003	0,57926077	0,60990489	0,63527435	0,65697163	0,67289603	0,68277097	0,68610293
0,041619182	0,04310713	0,043512691	0,042791802	0,040923398	0,037953191	0,033833589	0,028675666	0,028093792	0,029008586	0,029987128	0,03101618	0,032113992	0,041139297	0,052948236	0,064988233	0,076960057	0,088436238	0,099044435	0,10822948	0,11556976	0,12142583	0,12469625	0,12541533	0,12416722	0,12033437	0,11496487	0,10917754	0,10499558	0,10442971	0,11041534	0,12511022	0,14782286	0,17710216	0,21111962	0,24961308	0,29071602	0,33328378	0,37612131	0,4198128	0,46227634	0,50254798	0,54028833	0,57461268	0,60431886	0,62987483	0,65106958	0,66649204	0,6760394	0,67925787
0,04205678	0,043128334	0,043257609	0,042260688	0,040117282	0,03689551	0,032451522	0,027271843	0,028019456	0,028929148	0,02989448	0,030920757	0,032957882	0,04408554	0,055742346	0,067564391	0,079485707	0,090552226	0,10091262	0,10957357	0,11691387	0,12214983	0,12487613	0,12571993	0,12394833	0,12027092	0,11506534	0,109727	0,10587937	0,10584534	0,11258414	0,12766206	0,15043414	0,1796443	0,21359988	0,25146115	0,29189146	0,33380809	0,37602505	0,41841632	0,46036762	0,49928138	0,53678566	0,57005978	0,59871191	0,6245811	0,64506841	0,65999764	0,66921765	0,67232609
0,04244224	0,043209277	0,042949788	0,041603103	0,039223876	0,035683509	0,031107217	0,027111394	0,027940921	0,02884496	0,029801439	0,030830765	0,035847217	0,046928227	0,058508936	0,070285358	0,081791051	0,092798881	0,10260112	0,1112259	0,11818927	0,1227895	0,12564574	0,12597255	0,12398089	0,12005105	0,11515594	0,1101342	0,10654639	0,10717877	0,11486141	0,13036534	0,15337266	0,18197644	0,21586719	0,25311342	0,29288194	0,33414578	0,37575915	0,41686583	0,45830771	0,49620852	0,53316325	0,56556475	0,59414667	0,61926991	0,63900006	0,6534422	0,66233808	0,66533506
0,042634603	0,043035723	0,042483725	0,040947504	0,038220294	0,034372114	0,029818432	0,027033191	0,027860949	0,02875904	0,029718505	0,030753907	0,038606912	0,049535554	0,061072212	0,072828136	0,084119886	0,094842494	0,1043437	0,11277114	0,11911942	0,12365808	0,12612015	0,12593058	0,12405994	0,11998973	0,11495215	0,11012632	0,1072764	0,10864864	0,11696661	0,13306579	0,15610541	0,18453987	0,21792306	0,25456923	0,29368219	0,33429867	0,37532344	0,41544858	0,45610046	0,49365842	0,52942246	0,56083059	0,58944881	0,61387736	0,63286674	0,64682722	0,65540403	0,65828705
0,042792793	0,042929284	0,042116072	0,040254399	0,037199866	0,033174526	0,028485298	0,026961254	0,027793024	0,028686201	0,02964	0,031369977	0,041239019	0,052322127	0,063782409	0,075148284	0,086399741	0,096553124	0,10608412	0,11396077	0,11995012	0,12428126	0,1262037	0,12609461	0,12381079	0,11994635	0,11495174	0,11039725	0,10786399	0,1103778	0,11905837	0,13553597	0,15863073	0,18709582	0,21991113	0,25584567	0,29430118	0,33428884	0,3747285	0,41441944	0,45375317	0,49097157	0,5255776	0,55599135	0,58458412	0,60825455	0,62667382	0,64016509	0,64842522	0,65119803
0,042805117	0,042605199	0,041514631	0,039298125	0,036038578	0,032005165	0,02721406	0,026897579	0,027726481	0,028614355	0,029569872	0,033847023	0,043927491	0,054945458	0,066364184	0,077661209	0,088413216	0,09854544	0,1075341	0,1149066	0,12080668	0,12461193	0,12621555	0,12592751	0,12339728	0,11957272	0,11481203	0,11055399	0,10887945	0,11187258	0,12127481	0,13778651	0,16092166	0,18944123	0,22168872	0,257191	0,2950179	0,33411473	0,3739782	0,41324592	0,45128632	0,48817372	0,52165055	0,55204231	0,57987112	0,60263038	0,62043673	0,63346869	0,64221537	0,64519918
0,042721104	0,042346358	0,040901348	0,038381569	0,034975793	0,030777488	0,026091427	0,026841065	0,027666394	0,028542126	0,029492559	0,036337622	0,046601955	0,057603385	0,068784952	0,07998009	0,090615459	0,10036901	0,10888449	0,11606535	0,12148706	0,12479782	0,12647274	0,12577924	0,12332003	0,11927214	0,11467547	0,11086909	0,10989238	0,11344991	0,12332913	0,14024982	0,16313551	0,19143648	0,22331917	0,25871617	0,29595467	0,33397844	0,37310585	0,41192243	0,44868624	0,48524961	0,51762784	0,54809898	0,57504922	0,59696972	0,614142	0,62772506	0,63630474	0,63918996
0,042630378	0,041906804	0,040153477	0,037466258	0,033897765	0,029603472	0,026033297	0,026782634	0,027595591	0,028459961	0,029809088	0,038886201	0,049248099	0,06020787	0,071339451	0,082177743	0,092627436	0,10195858	0,11036335	0,11703312	0,12194657	0,12527347	0,12650433	0,12552072	0,12304528	0,11922374	0,11485237	0,11134873	0,11074734	0,11515117	0,12523273	0,14266182	0,16558217	0,19329835	0,22543028	0,26006725	0,29672688	0,3341949	0,37215468	0,4104681	0,44664434	0,48222539	0,51358682	0,54401076	0,5701133	0,59136784	0,60847026	0,62204093	0,63034177	0,63313359
0,042378206	0,041348122	0,039331198	0,036428168	0,032809161	0,028469071	0,025969312	0,026713071	0,027509559	0,028370427	0,032153316	0,04139106	0,051810052	0,062641643	0,073695764	0,084479302	0,094500571	0,10372102	0,11162016	0,11784287	0,12278417	0,12555018	0,12630366	0,1254786	0,12278499	0,11885998	0,11493487	0,11175403	0,11200144	0,11664566	0,12744653	0,14487608	0,16804683	0,19560774	0,22728796	0,26132053	0,29734284	0,33425358	0,3710632	0,40887898	0,44465759	0,4790968	0,51029021	0,53974026	0,5650329	0,58566391	0,60321128	0,61630166	0,62432551	0,62702501
0,042093813	0,04075418	0,038549203	0,03551786	0,031726636	0,027324168	0,0258974	0,026636055	0,027430559	0,028296016	0,034643702	0,04404385	0,054438218	0,065227017	0,076035649	0,08655683	0,096355528	0,10527721	0,11267734	0,11893568	0,12335107	0,12562536	0,12652382	0,12521037	0,12262808	0,1188031	0,11497241	0,11247308	0,11303375	0,11817732	0,1293873	0,14705226	0,17038517	0,19771712	0,2288302	0,26228338	0,297809	0,33416861	0,3703517	0,40715131	0,4425441	0,47586602	0,50691456	0,53556317	0,55997139	0,58042443	0,59776413	0,61051643	0,61827129	0,62087381
0,041649949	0,040076107	0,037716996	0,034569766	0,030664345	0,026348358	0,025822816	0,026560746	0,027353402	0,028972236	0,037009075	0,046538081	0,056865901	0,06764771	0,078335814	0,088509209	0,09823367	0,10660883	0,11388836	0,1198239	0,12364273	0,12607825	0,12659885	0,12519005	0,12234358	0,11876596	0,11515597	0,11300585	0,11402485	0,11988306	0,13143793	0,14926368	0,17229356	0,19946407	0,23015599	0,2631897	0,29811609	0,33394054	0,36963019	0,40530849	0,4403342	0,47256249	0,50347126	0,53131753	0,55492169	0,5755837	0,59237266	0,60470521	0,61219209	0,61470187
0,041294303	0,039498962	0,036953844	0,033559661	0,029527949	0,025568396	0,02575903	0,026500488	0,027292771	0,031019218	0,03945373	0,049058639	0,059368555	0,069917724	0,080387898	0,090508774	0,099776134	0,10786889	0,11509176	0,12038906	0,12428634	0,12637159	0,12642479	0,1251422	0,122167	0,11857411	0,11520196	0,11360329	0,11529419	0,12138002	0,13353048	0,1514658	0,17408042	0,20148458	0,23162797	0,26406389	0,2983081	0,33360055	0,36879706	0,40335193	0,43800643	0,4691813	0,49994045	0,52696359	0,54984123	0,57067955	0,58692271	0,59884244	0,60606396	0,60848337
0,040768571	0,03885483	0,036068276	0,032579567	0,028457804	0,025025258	0,025710221	0,02644844	0,027241332	0,033266895	0,041916482	0,051519573	0,061785724	0,07219965	0,082388289	0,092336878	0,10113461	0,10930436	0,11597265	0,12121329	0,12478065	0,12634826	0,12656175	0,12487642	0,12217356	0,118668	0,11554273	0,11438007	0,11634071	0,12277704	0,13553864	0,15373591	0,17640001	0,20331529	0,23290437	0,26475564	0,29837483	0,33313483	0,36785167	0,40162373	0,43558967	0,466537	0,49635181	0,52250284	0,54556644	0,56574446	0,58144581	0,59295487	0,59991717	0,60224503
0,040277388	0,038136553	0,035127357	0,031484075	0,027599331	0,024978958	0,025665442	0,026388207	0,028384233	0,035527837	0,044253509	0,053901952	0,064020179	0,074433297	0,084523752	0,093997911	0,10271649	0,11052458	0,11697187	0,12198102	0,1250537	0,12658897	0,12652975	0,12473601	0,12188055	0,11865732	0,11581726	0,11495573	0,1173066	0,12445345	0,13752705	0,15582763	0,17843875	0,20485435	0,23389678	0,2654568	0,29842177	0,33255905	0,36683217	0,40019801	0,43307814	0,46379983	0,49269229	0,51797807	0,54122567	0,56077194	0,57593614	0,58704519	0,59374738	0,59598988
0,039718069	0,03728915	0,034240678	0,030472824	0,026804294	0,024941785	0,025613515	0,026320014	0,030301623	0,037776776	0,04660036	0,056330491	0,066398136	0,076452196	0,086493589	0,09564089	0,10425869	0,11170299	0,11802102	0,12252447	0,12533556	0,12680987	0,12628362	0,12468617	0,12176744	0,11845485	0,1159468	0,11565924	0,11859981	0,1260379	0,13929345	0,15760453	0,18012966	0,20604046	0,23498836	0,26641238	0,29885498	0,33189189	0,36569908	0,39865005	0,43046418	0,46097258	0,48904589	0,51367599	0,53682137	0,5557701	0,57041603	0,58112305	0,58757222	0,58978403
0,039040521	0,036435481	0,03322513	0,029533144	0,026087912	0,024890063	0,025544314	0,026455225	0,032309167	0,040056843	0,048923951	0,058593404	0,068625882	0,078662708	0,08820115	0,0973479	0,10556993	0,11303408	0,11883482	0,12293778	0,125743	0,12680432	0,12633581	0,12443161	0,12173315	0,11865064	0,11650577	0,11650642	0,11971031	0,12778194	0,14110458	0,15901756	0,18147857	0,20708866	0,23630257	0,26719937	0,29912302	0,3313576	0,36450863	0,39702696	0,4277809	0,45808098	0,48535106	0,50990862	0,53236532	0,55075455	0,56498694	0,57520264	0,58211493	0,58450222
0,038373943	0,035705	0,032306314	0,028721519	0,025565637	0,024819052	0,02545728	0,028019663	0,034377217	0,042200435	0,051314041	0,060897838	0,070687428	0,08062996	0,0900262	0,098885715	0,10714474	0,11411391	0,11940864	0,1235733	0,126009	0,12675816	0,12631139	0,12422344	0,12152192	0,11871564	0,11687614	0,11716898	0,12066679	0,12925757	0,14267915	0,16045353	0,18283927	0,20872058	0,23742394	0,26780358	0,29924351	0,33105865	0,36326307	0,39540017	0,42527494	0,4551616	0,48155841	0,5060311	0,5278281	0,54569834	0,55956882	0,57027376	0,57713944	0,57943422
0,037627678	0,034741241	0,031316821	0,028005954	0,025216483	0,024743205	0,025485627	0,029733688	0,036396679	0,044519417	0,053560685	0,063118897	0,072893053	0,082382441	0,091761976	0,10049641	0,10847118	0,11495662	0,12028521	0,12400715	0,12607315	0,12696362	0,12607267	0,12420999	0,12141653	0,11861017	0,11712626	0,11783889	0,12202702	0,13061027	0,14415085	0,16226324	0,18427399	0,21006443	0,23827118	0,26815224	0,29914913	0,33056614	0,3618854	0,39364049	0,42315397	0,45214581	0,47767565	0,50209546	0,52323586	0,54061079	0,55421525	0,5653159	0,57203972	0,57428497
0,036938071	0,033867851	0,030509168	0,027370047	0,025031228	0,024665633	0,026693556	0,031547505	0,038402308	0,046627399	0,055683527	0,06516403	0,074898817	0,0843473	0,093333244	0,10204419	0,10957353	0,11591443	0,12099297	0,12428851	0,12638751	0,12695538	0,12594284	0,12399917	0,12146577	0,11896799	0,11776589	0,11877692	0,12319892	0,13198888	0,14561969	0,16382119	0,18547079	0,21107127	0,23879325	0,2682136	0,29879078	0,32981402	0,36036012	0,39164823	0,42100108	0,44908601	0,47426	0,49819344	0,51855636	0,53541708	0,54932821	0,56010348	0,56663215	0,56881452
0,036005832	0,032946095	0,029701669	0,0268002	0,025014909	0,025110474	0,028012704	0,03330414	0,040451556	0,048804019	0,057914216	0,067379288	0,076754265	0,086159199	0,095034972	0,10339019	0,11054514	0,11685199	0,12150072	0,12462615	0,1266174	0,12673895	0,12591325	0,1237305	0,1212902	0,1191388	0,11821597	0,1194898	0,12411933	0,13307738	0,14681862	0,16504885	0,18667126	0,21179941	0,23904531	0,26804414	0,29832327	0,32900998	0,359321	0,38964924	0,41882271	0,44601104	0,47104278	0,49423459	0,51392144	0,53010863	0,54451197	0,55499947	0,56136549	0,56350404
0,035192687	0,032117575	0,028935935	0,026419362	0,025100462	0,025936486	0,029392267	0,035116062	0,042511713	0,050867934	0,059962276	0,069406256	0,078793965	0,087827809	0,096637815	0,10453595	0,11173252	0,11759192	0,12181738	0,12505862	0,12661155	0,12674627	0,12567586	0,12374517	0,12123522	0,11916687	0,11850706	0,12008375	0,1250907	0,13455532	0,14836687	0,16622217	0,18774779	0,21244413	0,23949224	0,26821071	0,29802501	0,32831064	0,35828018	0,38770559	0,41659319	0,44290042	0,46776789	0,49023086	0,50930917	0,5257408	0,53983188	0,55009085	0,55633175	0,55842847
pressure map transverse [MPa]
0,01580248	0,015954411	0,016203286	0,016452106	0,016694451	0,016940374	0,017232319	0,017493954	0,017713018	0,017928598	0,018110605	0,018256608	0,018380934	0,020220473	0,022171857	0,023963379	0,0255417	0,026859522	0,028017273	0,028894965	0,0295246	0,029906685	0,030002916	0,029909387	0,029599587	0,029080119	0,0284159	0,02754931	0,026518419	0,025366444	0,024098255	0,024186429	0,024366029	0,024591425	0,024859477	0,025050895	0,025209995	0,025324766	0,025500312	0,025650175	0,025792321	0,025929907	0,026104415	0,026268614	0,026270745	0,026177481	0,026096642	0,026004896	0,02587295	0,025804263
0,01595439	0,016164375	0,016394263	0,016598385	0,016798284	0,017103978	0,017410981	0,017656991	0,017885143	0,018122846	0,018309018	0,018656539	0,020850535	0,022902289	0,024640057	0,026222046	0,027534254	0,028518643	0,029335659	0,029862912	0,030078253	0,030022413	0,02969943	0,02915643	0,028389577	0,027410042	0,026241144	0,024889586	0,02388219	0,024307903	0,0246593	0,024950929	0,025161471	0,02535386	0,025602942	0,025807895	0,02599022	0,026129108	0,026238846	0,026398823	0,026549019	0,026694288	0,026863884	0,026984973	0,027013894	0,0269247	0,026800891	0,026727615	0,026637403	0,026583999
0,016203284	0,016394233	0,016580841	0,016744422	0,016993497	0,017272584	0,017550081	0,017779585	0,018016163	0,018255007	0,019102786	0,021397587	0,023388283	0,025204325	0,026706342	0,028008515	0,0290017	0,02962029	0,03001745	0,030112432	0,029880952	0,029362004	0,028582383	0,02753119	0,026248306	0,024747547	0,023648502	0,024095545	0,024580114	0,024994066	0,02533686	0,02567916	0,025949031	0,026131017	0,026301259	0,026528876	0,02672876	0,026919728	0,027058393	0,027178453	0,027291894	0,027441004	0,027601004	0,027715513	0,027792605	0,027779154	0,027640697	0,02747274	0,027392287	0,027377695
0,016452137	0,016598437	0,016744496	0,016970759	0,017189551	0,01743529	0,01767914	0,017895784	0,018126259	0,019490983	0,021742634	0,023790108	0,025555825	0,027120622	0,028334064	0,0292453	0,029857362	0,030071123	0,029976608	0,029608181	0,028877325	0,027825952	0,026499916	0,024915749	0,023450444	0,023878457	0,024331398	0,024806308	0,025234902	0,025661908	0,025991308	0,026352482	0,026664542	0,026868751	0,027069746	0,027256191	0,027460085	0,027679499	0,027858417	0,028009122	0,028152367	0,028339308	0,028467573	0,028549545	0,02860509	0,028612796	0,028509198	0,028332287	0,028208286	0,028182819
0,01669443	0,016798289	0,016993556	0,017189585	0,017381316	0,017590059	0,017805682	0,018016165	0,019733496	0,021977838	0,024061801	0,025877576	0,027376002	0,02856995	0,029441051	0,029872788	0,030042555	0,029796805	0,02919388	0,028215377	0,026944611	0,025391329	0,023562722	0,023788	0,024136256	0,024586279	0,024991781	0,025478264	0,025839986	0,026290229	0,026667433	0,026980821	0,0272882	0,027553553	0,027805932	0,028033685	0,028293241	0,028526133	0,028716091	0,028860549	0,029065743	0,029282132	0,029452855	0,029561343	0,029587895	0,029545719	0,029473761	0,029376918	0,029255906	0,029188134
0,016940286	0,017103858	0,017272484	0,017435208	0,017590007	0,01776075	0,017957771	0,019846605	0,022149233	0,024235396	0,026072048	0,027535971	0,028734015	0,029478231	0,029941883	0,029912239	0,02954495	0,028788155	0,027635816	0,026093891	0,024264023	0,023609219	0,024120513	0,024502156	0,024870839	0,025256097	0,025672873	0,026097355	0,026518326	0,026858501	0,027288446	0,027661527	0,02796917	0,028268833	0,028543478	0,028829457	0,029123122	0,029386075	0,029605379	0,029840024	0,030106492	0,030520195	0,031726386	0,032746039	0,033578888	0,034240775	0,034737483	0,035109431	0,035347834	0,035425972
0,017232271	0,017410871	0,017549971	0,017679054	0,017805604	0,017957767	0,019911626	0,022256551	0,024316249	0,026175631	0,027663099	0,028788544	0,029558918	0,029855171	0,029774591	0,029281851	0,028314892	0,026977625	0,02528091	0,023346461	0,023869976	0,024301603	0,024808472	0,025171101	0,025575953	0,025939133	0,026320683	0,026705772	0,027113359	0,027527928	0,027930187	0,02828853	0,028637692	0,028984735	0,029311331	0,029696723	0,030064469	0,031120839	0,032828391	0,034293994	0,035565048	0,036717437	0,03773002	0,038449097	0,039111212	0,039675292	0,040100873	0,040388349	0,040559977	0,040612958
0,017493855	0,017656967	0,01777955	0,017895754	0,018016158	0,019846493	0,022256611	0,024360649	0,026223011	0,027733276	0,028806003	0,029565349	0,029794212	0,029650424	0,02895771	0,027908936	0,026383504	0,02445027	0,023553386	0,024051948	0,024539955	0,024995832	0,025439367	0,025855407	0,026219409	0,02665038	0,027024826	0,027394241	0,027763352	0,028157122	0,028581446	0,029033922	0,029423416	0,029796373	0,031730089	0,033788569	0,035540659	0,037181456	0,038509589	0,0396857	0,040704269	0,041489497	0,042163499	0,042751361	0,043194491	0,043510072	0,043733098	0,043880723	0,043990973	0,044040896
0,017712982	0,017885178	0,018016104	0,018126171	0,019733224	0,022148961	0,02431633	0,026222972	0,027747111	0,028841455	0,02955853	0,029779669	0,029504921	0,028803522	0,027561864	0,025837226	0,023738423	0,023774067	0,024228452	0,024754481	0,025197966	0,02567872	0,026094895	0,026508892	0,026964666	0,027357416	0,027747188	0,028145514	0,028506339	0,028929433	0,029379798	0,030867318	0,033431035	0,035600495	0,037607234	0,039207894	0,040696401	0,041809998	0,042803295	0,043555956	0,044082589	0,044592507	0,04491961	0,045102242	0,045222472	0,045370836	0,045437358	0,045483731	0,045491558	0,045503397
0,017928587	0,018122869	0,018254943	0,019490935	0,021977624	0,024235256	0,026175564	0,027733017	0,028841257	0,02954329	0,029752731	0,029395252	0,02862669	0,027269904	0,02545104	0,023618661	0,024064701	0,02449275	0,02494259	0,025416404	0,025854658	0,026287487	0,026771786	0,027267717	0,0277243	0,02816988	0,028607482	0,029011542	0,029458119	0,031530008	0,034327913	0,036792763	0,038863678	0,040701251	0,042090837	0,043334063	0,044147279	0,044855148	0,045257255	0,045481373	0,045607481	0,045558516	0,045407686	0,045300677	0,045125064	0,044931449	0,044754442	0,044598151	0,04451124	0,044468526
0,018110495	0,018308938	0,019102721	0,021742418	0,024061812	0,026072133	0,027663022	0,028805906	0,029558456	0,029752728	0,029368542	0,028541381	0,027072044	0,025160439	0,02389306	0,024395365	0,024806673	0,025203664	0,025650423	0,026030703	0,026507651	0,026937092	0,027435489	0,027965361	0,028493054	0,029054604	0,02959979	0,031310562	0,03445119	0,037214745	0,039501823	0,041492052	0,043059506	0,044200875	0,045093033	0,045550529	0,045831688	0,045802169	0,045584388	0,045294024	0,044748425	0,044178836	0,04363329	0,043044746	0,042482778	0,041956007	0,041520812	0,041223925	0,041041285	0,04099204
0,018256497	0,018656559	0,02139749	0,023789883	0,025877528	0,027535977	0,028788306	0,029565185	0,029779587	0,029395213	0,028541299	0,027021041	0,025015138	0,024051981	0,024625532	0,025104333	0,025494065	0,025936268	0,026296198	0,026733244	0,027125044	0,027612504	0,028167585	0,028778046	0,029400362	0,030247521	0,033797614	0,036892541	0,039485678	0,041708216	0,043459762	0,044707239	0,045562711	0,046030622	0,046075329	0,045888528	0,045347244	0,044672411	0,043712985	0,042720661	0,041518673	0,040469494	0,039379578	0,039178766	0,039385017	0,039505679	0,039543923	0,039564773	0,039534934	0,039502893
0,018380808	0,020850532	0,023388233	0,025555689	0,027375951	0,028733905	0,029558722	0,029794047	0,029504748	0,028626766	0,027072046	0,025015097	0,024121664	0,024752101	0,025295993	0,02574658	0,026248861	0,026593959	0,027013583	0,027361143	0,027838966	0,028340742	0,028924773	0,02959514	0,032274671	0,035751041	0,038809896	0,041367367	0,043371733	0,044801459	0,045734487	0,046248358	0,046189077	0,045786742	0,044979401	0,0439215	0,04248181	0,041024748	0,039354745	0,039300438	0,039707772	0,040091887	0,040341713	0,040565923	0,040750694	0,040888567	0,041010361	0,041081052	0,041105915	0,041170128
0,020220343	0,022902334	0,025204428	0,02712065	0,028569886	0,029478071	0,029855128	0,029650385	0,028803432	0,027269917	0,025160361	0,024052007	0,024752086	0,025370462	0,025877297	0,026457706	0,026901441	0,027330913	0,02771404	0,028152309	0,028625766	0,02912648	0,029912019	0,033915401	0,037426751	0,040374376	0,042736694	0,044462442	0,045684636	0,046287134	0,046284638	0,045768507	0,044796009	0,043371607	0,041661557	0,039646089	0,039314914	0,039833341	0,040299293	0,040716413	0,041100379	0,041426912	0,04182411	0,042171434	0,042316541	0,042437628	0,042625222	0,042837478	0,043011077	0,043067299
0,022171743	0,024640113	0,026706334	0,028333854	0,029440848	0,029941786	0,029774595	0,02895759	0,02756173	0,025450811	0,023893032	0,024625493	0,025295999	0,025877327	0,026487436	0,027008792	0,027504154	0,027950862	0,028426841	0,028889364	0,029402005	0,031097719	0,035155676	0,038657721	0,041554041	0,043791551	0,045341268	0,046187282	0,046326663	0,045927454	0,044860512	0,043211475	0,041282795	0,03910812	0,039525695	0,040063437	0,040639628	0,041216332	0,041784197	0,04226077	0,042655125	0,043077968	0,043531705	0,043893673	0,044182766	0,044418857	0,044628441	0,044877764	0,045089684	0,045201745
0,023963487	0,026222261	0,028008506	0,029245136	0,029872688	0,029912176	0,029282024	0,027909014	0,025837025	0,023618661	0,024395341	0,025104268	0,025746558	0,026457591	0,027008746	0,027574636	0,028101657	0,028629702	0,029152418	0,029672712	0,032024726	0,036110837	0,039579839	0,042370256	0,044429276	0,045764271	0,046319861	0,046156555	0,045184765	0,04354728	0,041421726	0,039564718	0,040018834	0,040462554	0,040947273	0,041521121	0,042100526	0,042728156	0,043372706	0,044078346	0,044675082	0,045207798	0,045649342	0,046001568	0,046336114	0,046616595	0,04694945	0,047299273	0,047584899	0,047704972
0,025541775	0,027534369	0,029001737	0,029857453	0,030042658	0,029544875	0,028315125	0,026383644	0,023738299	0,024064686	0,024806667	0,025494132	0,026248867	0,026901409	0,02750426	0,028101722	0,02871397	0,029274477	0,029866317	0,03263462	0,03681156	0,040304642	0,043054104	0,044980522	0,046046097	0,04626365	0,045620441	0,044267114	0,042135622	0,039508812	0,040262379	0,040907871	0,041484244	0,041963317	0,042592134	0,043306518	0,04403767	0,044705767	0,045369305	0,046051655	0,046792455	0,047539555	0,04804704	0,04843064	0,048790146	0,049155913	0,049499407	0,049816221	0,05013454	0,050288551
0,026859533	0,028518548	0,029620241	0,030071238	0,029796991	0,02878833	0,026977509	0,024450226	0,023774059	0,024492713	0,025203642	0,025936181	0,026593909	0,027330967	0,027950855	0,028629707	0,029274439	0,029930217	0,032935627	0,037216153	0,04075795	0,043464009	0,045298424	0,046187103	0,046137717	0,045133166	0,04323994	0,040617205	0,039698027	0,040596824	0,041452009	0,042234987	0,042941965	0,043699022	0,044493455	0,045310456	0,046216276	0,047044192	0,047839608	0,04855369	0,049245313	0,049889013	0,050497912	0,050981581	0,05130012	0,051600289	0,051963888	0,052411918	0,052777112	0,05290778
0,028017253	0,029335616	0,030017449	0,029976724	0,029194187	0,027636016	0,025280986	0,023553263	0,024228463	0,024942631	0,025650442	0,026296176	0,027013648	0,027714105	0,028426852	0,02915246	0,029866293	0,032935761	0,037346218	0,040972427	0,04370847	0,045465957	0,046209954	0,045929886	0,044649053	0,042358916	0,039141413	0,039868847	0,040793508	0,041767992	0,042740129	0,043711282	0,044714969	0,045626618	0,046589065	0,047653295	0,048589017	0,049456816	0,05026431	0,051009644	0,051701136	0,052321434	0,055207334	0,058145892	0,060633186	0,062663727	0,064198293	0,065318406	0,065998748	0,066222511
0,028894817	0,029862912	0,030112525	0,02960838	0,028215539	0,026093908	0,023346394	0,024051959	0,024754528	0,025416361	0,026030662	0,026733192	0,027361212	0,028152388	0,028889345	0,029672751	0,032634825	0,037216134	0,0409724	0,043768473	0,045535222	0,046233222	0,045755453	0,044258915	0,041647729	0,039131626	0,040051054	0,040987451	0,041939694	0,043005195	0,044218253	0,045431018	0,046626855	0,04773112	0,048923992	0,050046377	0,050984669	0,051867321	0,052736051	0,057134323	0,061305128	0,064956978	0,068046123	0,070644051	0,072763339	0,074448839	0,075804912	0,076743729	0,077387407	0,077554621
0,029524462	0,030078145	0,029881142	0,028877549	0,026944684	0,024264198	0,023869976	0,024539962	0,025197946	0,025854675	0,026507672	0,027125092	0,027839009	0,028625771	0,029402031	0,032024913	0,036811493	0,040757984	0,043708522	0,045535304	0,046178855	0,045692623	0,043917198	0,041024543	0,039212406	0,04015192	0,041178219	0,042219952	0,0432497	0,044585571	0,045835979	0,047167603	0,048479222	0,049777199	0,051101163	0,052365407	0,054778755	0,060211338	0,065006547	0,069135182	0,072721593	0,075841054	0,078392923	0,080488361	0,082135566	0,083416224	0,084362492	0,084996298	0,085394047	0,08552824
0,029906699	0,03002245	0,02936204	0,027826063	0,025391478	0,023609199	0,024301616	0,024995824	0,025678674	0,026287477	0,02693704	0,027612502	0,028340703	0,029126583	0,031097677	0,0361108	0,040304571	0,043463994	0,045465905	0,046233319	0,045692623	0,043914851	0,040727746	0,039279152	0,04021439	0,041211467	0,042314436	0,043464348	0,044818301	0,046272971	0,047655605	0,049118124	0,050522272	0,051859926	0,054992858	0,061192129	0,066629402	0,071341746	0,075436354	0,078797571	0,081423111	0,083509028	0,085192628	0,08658424	0,087522358	0,088267036	0,088758506	0,08909715	0,089258865	0,08936739
0,03000294	0,029699506	0,02858243	0,026500195	0,023562929	0,024120517	0,024808526	0,02543946	0,026094895	0,026771791	0,027435498	0,028167566	0,028924869	0,029911963	0,03515568	0,039579887	0,043054033	0,045298319	0,046210069	0,045755424	0,043917339	0,040727627	0,039351743	0,040277008	0,041330069	0,042378869	0,043650754	0,045003232	0,046482764	0,048023317	0,049584869	0,051142983	0,053160615	0,060240824	0,066376463	0,071790762	0,076342389	0,079904094	0,082770638	0,084875524	0,08641164	0,087409414	0,087998033	0,088288382	0,088400513	0,088394307	0,088358544	0,08828982	0,088255025	0,088227786
0,029909346	0,029156467	0,027531318	0,024915915	0,02378796	0,024502112	0,025171146	0,025855416	0,026508875	0,027267754	0,027965374	0,028778099	0,02959523	0,03391543	0,038657654	0,042370494	0,044980731	0,046187177	0,045930114	0,044259034	0,041024696	0,039279111	0,040277004	0,041383877	0,042491198	0,043632567	0,045144163	0,046625134	0,048303545	0,049898904	0,051529821	0,057111815	0,06432534	0,070539415	0,075814076	0,079809479	0,082955286	0,085130468	0,086384259	0,086916	0,086866535	0,086489469	0,085890926	0,085161537	0,084461145	0,083846033	0,083340459	0,082962543	0,082735986	0,082656562
0,029599492	0,028389562	0,026248166	0,023450442	0,024136292	0,02487093	0,025576005	0,02621947	0,026964759	0,0277243	0,028493106	0,029400384	0,032274503	0,037426647	0,041554097	0,044429287	0,046046238	0,046138056	0,044649083	0,041647892	0,039212488	0,040214304	0,041330159	0,042491123	0,043669369	0,045115761	0,046763934	0,048476063	0,050182685	0,051846001	0,060162473	0,067411944	0,073746294	0,078595102	0,082310356	0,084756114	0,085985117	0,086150348	0,085677981	0,084562607	0,08303716	0,08128494	0,0795127	0,078008883	0,077815488	0,078893855	0,079722881	0,080188066	0,080438808	0,080532528
0,029080153	0,027410038	0,024747346	0,023878483	0,024586253	0,025256054	0,025939059	0,02665031	0,027357442	0,028169725	0,029054636	0,030247482	0,035751041	0,04037451	0,043791544	0,045764148	0,046263848	0,045133296	0,042358924	0,039131671	0,040151894	0,041211497	0,042378776	0,043632545	0,045115802	0,046725836	0,048499335	0,050296351	0,053596321	0,062278412	0,069775879	0,075961709	0,080640301	0,083834857	0,085462615	0,085757993	0,084963121	0,08320123	0,080753677	0,077897146	0,076900676	0,078615345	0,08017996	0,081549995	0,082789406	0,084122568	0,085063897	0,085607871	0,085816763	0,085846923
0,028415877	0,026241012	0,023648441	0,024331383	0,024991782	0,025672788	0,026320731	0,027024889	0,027747234	0,028607557	0,029599827	0,033797558	0,038809963	0,042736616	0,045341022	0,046319813	0,045620643	0,043239996	0,039141729	0,04005108	0,041178163	0,042314328	0,043650754	0,045144171	0,046763871	0,048499282	0,050360564	0,054504678	0,06352865	0,071280666	0,077440262	0,081956163	0,084694378	0,0855757	0,085012078	0,083023213	0,079931192	0,076097235	0,076569453	0,078773096	0,081027649	0,083040297	0,0847755	0,086683571	0,088356227	0,090012781	0,091140442	0,091855124	0,092190407	0,09227857
0,027549343	0,02488938	0,024095558	0,024806278	0,025478167	0,026097374	0,026705738	0,027394168	0,028145479	0,029011561	0,031310476	0,036892526	0,041367412	0,044462305	0,0461873	0,046156455	0,04426717	0,040617518	0,039868791	0,040987458	0,042219929	0,043464344	0,045003179	0,046625078	0,048476037	0,050296314	0,054504737	0,063917987	0,07201124	0,078242861	0,082725525	0,085023202	0,085430749	0,083942696	0,080804005	0,076386213	0,07552705	0,078174017	0,080803916	0,083158128	0,08561933	0,087884597	0,090129547	0,092536643	0,094819322	0,096849076	0,098285064	0,09917599	0,099670008	0,099838354
0,026518388	0,023882248	0,024580145	0,025234902	0,025839949	0,026518341	0,02711332	0,027763367	0,028506383	0,029458154	0,034451	0,03948557	0,043371703	0,045684624	0,046326555	0,045184813	0,042135626	0,039697926	0,040793452	0,041939639	0,043249682	0,044818297	0,046482757	0,048303388	0,050182622	0,053596418	0,063528448	0,072011277	0,07854528	0,08306504	0,085120648	0,085144863	0,082875296	0,078706965	0,07434833	0,076812819	0,079544902	0,082298324	0,085271902	0,088095017	0,09120585	0,093940735	0,096841156	0,099459425	0,10195347	0,10427683	0,10597517	0,10709403	0,10775375	0,10797425
0,025366427	0,024307862	0,024994101	0,025661884	0,026290167	0,026858548	0,027527979	0,028157085	0,028929459	0,031529993	0,037214525	0,04170825	0,044801362	0,046286821	0,045927424	0,043547146	0,039508745	0,040596846	0,041768007	0,043005221	0,044585384	0,046272937	0,048023146	0,049898863	0,051845927	0,062278364	0,071280591	0,078242779	0,083065115	0,085189842	0,084957369	0,082140066	0,07712806	0,075433403	0,07819207	0,080987602	0,084008239	0,087183692	0,09057612	0,094050534	0,097474463	0,10063577	0,10403879	0,10720003	0,10993188	0,11244634	0,11435124	0,1156639	0,11718532	0,11789101
0,024098039	0,024659283	0,025336877	0,025991278	0,026667418	0,027288502	0,027930135	0,028581467	0,029379847	0,034327637	0,039501756	0,043459751	0,045734324	0,04628446	0,044860471	0,041421473	0,040262461	0,041452039	0,04274014	0,044218205	0,045835946	0,047655571	0,049584888	0,05152975	0,060161941	0,069775753	0,077440359	0,082725301	0,085120611	0,084957317	0,081871711	0,076277547	0,075899877	0,07900054	0,082070827	0,085395202	0,08905974	0,093050741	0,096897475	0,10068753	0,10453404	0,10813248	0,11167859	0,11846656	0,12640132	0,13281539	0,13767689	0,14110918	0,14310995	0,14379391
0,024186457	0,024950901	0,025679139	0,026352422	0,026980761	0,027661476	0,028288556	0,029033964	0,030867299	0,036792722	0,041491896	0,044707261	0,046248261	0,045768391	0,043211311	0,039564833	0,04090796	0,042235106	0,043711331	0,045431085	0,047167551	0,049118187	0,051142983	0,057111509	0,067411654	0,075961702	0,081956044	0,085023224	0,085144892	0,082139879	0,076277606	0,075968407	0,079188988	0,082477905	0,086173512	0,090236306	0,094639756	0,099078283	0,10384752	0,10807497	0,11208714	0,12440719	0,1352344	0,14430614	0,15160751	0,15728129	0,16143484	0,16427591	0,16589673	0,1664435
0,024366042	0,025161356	0,025948908	0,026664363	0,027288053	0,027969187	0,028637689	0,029423401	0,033431146	0,038863696	0,043059517	0,045562521	0,046188992	0,044795852	0,041282624	0,040018976	0,041484404	0,042942185	0,044715118	0,046626873	0,048479285	0,050522272	0,053160142	0,064324856	0,073746413	0,080639981	0,08469411	0,085430697	0,082874954	0,077128008	0,075899765	0,079188854	0,082577005	0,086399272	0,090809204	0,095445409	0,10028806	0,10568455	0,11069649	0,12324259	0,13710335	0,14897516	0,15872999	0,16642208	0,17222853	0,17644586	0,17932095	0,1811838	0,1821966	0,18255642
0,024591329	0,025353579	0,026130784	0,026868584	0,027553383	0,028268725	0,028984658	0,029796265	0,035600618	0,040701188	0,044200838	0,046030171	0,04578644	0,043371484	0,039108183	0,040462703	0,041963555	0,043699153	0,04562667	0,047731247	0,049777158	0,05185996	0,060240451	0,070539191	0,07859461	0,083834574	0,085575461	0,083942488	0,078706831	0,075433165	0,079000443	0,082477897	0,086399287	0,090989344	0,095885701	0,10104984	0,10645391	0,11475378	0,13181405	0,14685698	0,1594906	0,1696151	0,1772113	0,18260753	0,18607448	0,18814938	0,18921471	0,18970816	0,18984331	0,18987885
0,024859279	0,025602633	0,026300985	0,027069511	0,027805731	0,028543318	0,029311242	0,03173019	0,037607275	0,0420908	0,045092952	0,046075277	0,044979401	0,041661371	0,03952596	0,040947534	0,042592432	0,04449372	0,046589229	0,048924226	0,051101245	0,0549923	0,066375926	0,075813822	0,082310051	0,08546225	0,085011832	0,080803692	0,074348092	0,078191817	0,082070619	0,086173281	0,09080907	0,095885463	0,10143588	0,10698733	0,11906017	0,1375327	0,15367663	0,16697326	0,17718975	0,18451703	0,18902259	0,19123736	0,19187623	0,19146079	0,19052525	0,18950495	0,18875897	0,1884698
0,02505053	0,025807519	0,026528642	0,027255928	0,028033487	0,028829291	0,029696587	0,033788517	0,039207742	0,043334194	0,045550387	0,045888472	0,043921605	0,039646152	0,040063638	0,041521229	0,043306831	0,045310628	0,047653474	0,050046619	0,052365597	0,061191712	0,071790531	0,079808936	0,084755622	0,08575774	0,083023287	0,076385885	0,07681261	0,080987401	0,085395128	0,090236202	0,095445305	0,10104988	0,10698727	0,12049669	0,14038034	0,15768071	0,17178351	0,18230592	0,18925878	0,19277909	0,1936686	0,1924427	0,18990937	0,18670939	0,18678916	0,19053596	0,19274998	0,19343734
0,025209706	0,025989924	0,026728557	0,027459852	0,028293068	0,029122928	0,03006433	0,035540447	0,040696535	0,044147443	0,0458318	0,045347262	0,042481575	0,039315037	0,040639769	0,042100761	0,044037893	0,046216473	0,048589323	0,05098493	0,054778446	0,066628754	0,076342218	0,082954779	0,085984752	0,08496283	0,07993073	0,075526774	0,079544835	0,084007993	0,089059547	0,094639592	0,10028797	0,10645372	0,11906031	0,14038026	0,15902457	0,17413257	0,18520984	0,19196261	0,19478555	0,19416405	0,19092721	0,18683229	0,19198948	0,19843191	0,2041491	0,20832303	0,21094278	0,211852
0,025324499	0,026128788	0,026919538	0,027679296	0,028525876	0,02938596	0,031120799	0,037181411	0,041810084	0,044855133	0,045802232	0,044672593	0,041024864	0,039833438	0,04121637	0,042728316	0,044706032	0,047044422	0,049457055	0,051867414	0,060211118	0,071341276	0,079903565	0,08513014	0,086150073	0,083201133	0,076096825	0,078173846	0,082298175	0,087183282	0,09305051	0,099078007	0,10568441	0,11475394	0,13753299	0,15768066	0,17413293	0,18613474	0,19319591	0,19552496	0,19375227	0,18961796	0,19043167	0,19979411	0,20855148	0,21638748	0,22308309	0,22803168	0,23137037	0,23262878
0,02550016	0,026238659	0,027058208	0,027858272	0,028715897	0,029605128	0,032828316	0,038509507	0,042803142	0,045257181	0,045584425	0,043713167	0,039354909	0,040299423	0,041784238	0,043372925	0,045369454	0,047839954	0,050264612	0,052736197	0,065006204	0,075435892	0,082770474	0,086384028	0,08567787	0,080753319	0,076569237	0,0808037	0,085271612	0,090575702	0,096897125	0,10384727	0,11069618	0,13181387	0,15367664	0,17178382	0,18521011	0,19319615	0,19580622	0,19339004	0,18864354	0,19454117	0,20554303	0,21641023	0,22670753	0,23629786	0,24431264	0,25036687	0,25437215	0,25582525
0,025649985	0,026398562	0,027178226	0,028008847	0,028860308	0,029839868	0,034294203	0,039685749	0,043555908	0,045481317	0,045294255	0,04272088	0,039300513	0,040716555	0,042260677	0,044078492	0,046051767	0,04855388	0,051009849	0,057133969	0,069134898	0,078797162	0,084875263	0,086915746	0,0845626	0,077896684	0,078772791	0,083158016	0,088094771	0,094050266	0,10068735	0,10807446	0,12324253	0,14685673	0,16697322	0,18230602	0,19196296	0,19552514	0,19339019	0,18817542	0,19655897	0,20918702	0,22184402	0,23469946	0,24696738	0,2590372	0,26882583	0,27610078	0,28097433	0,28262419
0,025792103	0,026548794	0,027291648	0,02815224	0,029065548	0,030106291	0,035565101	0,04070428	0,044082612	0,045607638	0,044748474	0,041519076	0,039707832	0,041100509	0,042655077	0,044675227	0,046792537	0,049245529	0,051701348	0,061304726	0,072721221	0,081422821	0,086411417	0,086866334	0,083037063	0,076900594	0,081027552	0,085618995	0,091205575	0,09747415	0,1045338	0,11208693	0,13710344	0,15949069	0,17719004	0,18925889	0,19478583	0,19375247	0,18864395	0,1965591	0,21061319	0,22530369	0,24011241	0,25566	0,27106199	0,29097167	0,32139072	0,34481514	0,35998747	0,36537984
0,025929734	0,02669413	0,027440773	0,028339231	0,029281927	0,030520042	0,036717623	0,041489616	0,044592552	0,045558758	0,044179268	0,040469922	0,040091932	0,041426964	0,04307799	0,04520769	0,047539707	0,049889117	0,052321598	0,064956754	0,075840719	0,083508693	0,087409206	0,08648932	0,081284672	0,078615218	0,083040133	0,087884441	0,093940631	0,10063555	0,10813236	0,12440722	0,14897531	0,16961549	0,18451719	0,19277947	0,19416435	0,18961827	0,19454123	0,20918716	0,22530372	0,24288872	0,26112065	0,28054044	0,32724389	0,37220317	0,41234872	0,44313118	0,46230239	0,46895593
0,026104297	0,026863772	0,027600929	0,028467553	0,029452652	0,031726107	0,037729882	0,042163368	0,044919703	0,045407977	0,043633711	0,039380167	0,040341862	0,041824188	0,043531749	0,045649342	0,048047043	0,050497904	0,055207137	0,068045795	0,078392804	0,085192606	0,087997824	0,085890755	0,079512805	0,080179781	0,084775425	0,090129368	0,096840903	0,10403854	0,11167841	0,13523437	0,1587303	0,17721155	0,189023	0,19366907	0,19092759	0,19043186	0,20554315	0,22184423	0,24011265	0,26112086	0,28831053	0,34676701	0,40725803	0,46339583	0,51091206	0,54821068	0,57180375	0,57978839
0,026268637	0,026984876	0,027715605	0,028549377	0,029561205	0,03274611	0,038449313	0,042751458	0,04510241	0,045301098	0,043045223	0,039178785	0,040565904	0,042171471	0,043893535	0,046001602	0,048430502	0,050981559	0,058145702	0,070643924	0,080488309	0,086584181	0,088288188	0,085161433	0,07800857	0,08154989	0,086683579	0,092536457	0,09945932	0,10719977	0,11846647	0,14430618	0,16642222	0,18260778	0,19123775	0,19244324	0,18683299	0,19979432	0,21641044	0,23469949	0,25566012	0,28054011	0,34676722	0,41946495	0,49056506	0,55634081	0,61317933	0,65641689	0,68360102	0,692729
0,026270784	0,027013808	0,027792623	0,02860501	0,029587751	0,033578563	0,039111089	0,043194462	0,045222759	0,045125782	0,042483542	0,039385013	0,040750723	0,042316582	0,044182699	0,046336006	0,048790067	0,051299989	0,060633037	0,072762854	0,082135387	0,08752238	0,088400461	0,084461093	0,077815302	0,082789242	0,088356219	0,094818994	0,10195331	0,1099316	0,12640123	0,15160742	0,17222859	0,18607485	0,19187675	0,18990977	0,19198981	0,20855163	0,22670804	0,2469677	0,27106234	0,32724378	0,40725777	0,49056506	0,57229829	0,64773673	0,71163887	0,75997084	0,79034412	0,8005389
0,026177583	0,026924692	0,027779227	0,02861264	0,029545587	0,03424054	0,039675258	0,043510258	0,045371167	0,044932183	0,04195695	0,039505657	0,040888503	0,042437438	0,044418644	0,046616592	0,04915585	0,051600274	0,062663451	0,074448831	0,083416015	0,088266931	0,088394023	0,08384604	0,078893751	0,084122278	0,090012766	0,096849009	0,10427672	0,1124462	0,13281502	0,15728103	0,17644587	0,1881496	0,19146127	0,18670985	0,1984324	0,21638802	0,23629834	0,2590377	0,29097152	0,37220287	0,46339554	0,55634052	0,64773667	0,73063934	0,80059254	0,85362309	0,88677931	0,89806205
0,026096696	0,02680105	0,027640633	0,028509179	0,029473562	0,034737248	0,04010101	0,043733228	0,04543782	0,044755071	0,04152165	0,039543755	0,04101038	0,042625155	0,044628408	0,046949327	0,049499344	0,051963907	0,064197972	0,075804949	0,084362403	0,088758543	0,088358507	0,083340079	0,079722732	0,085063636	0,091140367	0,09828499	0,10597502	0,11435089	0,13767685	0,16143432	0,17932087	0,18921518	0,19052567	0,18678926	0,20414925	0,22308327	0,24431318	0,26882601	0,32139036	0,412348	0,51091111	0,61317867	0,71163893	0,80059242	0,87570113	0,93301499	0,96904093	0,98123932
0,026004966	0,026727589	0,027472828	0,028332155	0,029376771	0,035109241	0,040388778	0,04388098	0,045484163	0,044598907	0,041225057	0,039564621	0,04108097	0,042837381	0,044877589	0,04729915	0,049816079	0,052411914	0,065317936	0,076743588	0,084996134	0,089097455	0,088289946	0,082962371	0,080187924	0,085607715	0,091855019	0,099175967	0,10709379	0,11566367	0,14110869	0,16427574	0,18118393	0,18970858	0,18950549	0,19053595	0,20832323	0,2280322	0,25036731	0,27610114	0,34481484	0,44313049	0,54821032	0,65641636	0,75997066	0,85362351	0,93301499	0,99377084	1,0316428	1,0448099
0,025873061	0,026637493	0,027392337	0,028208224	0,02925583	0,035347696	0,04056026	0,043991271	0,045492027	0,044511944	0,041042544	0,039534822	0,041105937	0,043011088	0,045089666	0,04758485	0,05013445	0,052777071	0,065998495	0,077387542	0,085393883	0,089259021	0,088254996	0,082735948	0,080438696	0,085816532	0,092190474	0,099669963	0,10775368	0,1171846	0,14310934	0,16589665	0,18219674	0,18984376	0,18875939	0,19274963	0,21094285	0,23137057	0,25437272	0,28097442	0,35998675	0,46230161	0,57180321	0,68360025	0,79034388	0,88677859	0,96904039	1,0316427	1,0720443	1,0858947
0,02580438	0,026584107	0,02737768	0,028182805	0,029187975	0,035425682	0,040613115	0,044041	0,045503754	0,044469297	0,040993024	0,039502736	0,041170023	0,04306725	0,045201633	0,04770489	0,050288379	0,052907564	0,066222377	0,077554584	0,085528038	0,089367628	0,088228092	0,082656413	0,080532327	0,085846826	0,092278607	0,099838331	0,10797416	0,11789035	0,14379318	0,16644317	0,18255676	0,18987912	0,18847023	0,19343702	0,21185185	0,23262908	0,25582558	0,28262454	0,36537907	0,4689551	0,57978719	0,69272786	0,80053794	0,89806104	0,9812389	1,0448093	1,0858938	1,1
0,025873007	0,026637476	0,02739235	0,028208157	0,029255766	0,03534767	0,040560063	0,043991111	0,045492612	0,044512521	0,041042324	0,039534867	0,041105803	0,043011043	0,045089688	0,04758478	0,05013435	0,052777078	0,066000283	0,077392407	0,085393958	0,089258373	0,088254787	0,082735814	0,080438644	0,085816614	0,092190348	0,099670008	0,10775355	0,11718427	0,14310938	0,16589649	0,18219915	0,18984526	0,18876141	0,19274965	0,21094267	0,23137031	0,25437263	0,28097439	0,35998657	0,46229568	0,57180536	0,68360204	0,79034489	0,8867752	0,96903968	1,0316428	1,0720444	1,0858942
0,026004897	0,026727652	0,027472828	0,028332109	0,029376818	0,035109062	0,040388484	0,043881185	0,045483369	0,044597961	0,041225493	0,03956468	0,041080926	0,042837381	0,044877652	0,047299124	0,049816128	0,052411914	0,065318577	0,076743275	0,084997773	0,089104339	0,088289939	0,08296214	0,080187872	0,085607469	0,091854855	0,099175878	0,10709387	0,11566357	0,14110908	0,16427584	0,18117921	0,18971696	0,18950179	0,19053577	0,20832302	0,22803187	0,25036696	0,27610064	0,34481445	0,44314075	0,54820913	0,65641093	0,75996649	0,85361564	0,93301427	0,99376988	1,0316397	1,0448068
0,026096679	0,026800979	0,027640628	0,028509192	0,029473478	0,0347373	0,040100969	0,043733049	0,04543858	0,044756416	0,041521437	0,039543781	0,041010294	0,042625036	0,044628281	0,046949327	0,049499318	0,051963788	0,06419649	0,075805068	0,084362447	0,088766053	0,088357724	0,083339863	0,079722539	0,085063659	0,091140248	0,098284855	0,1059747	0,11435086	0,1376767	0,16143422	0,17932698	0,18921873	0,19053003	0,18678904	0,20414881	0,22308299	0,24431267	0,26882565	0,32138988	0,41233245	0,51089728	0,61318481	0,71164286	0,80059081	0,87570983	0,93301243	0,96903867	0,98123729
0,026177585	0,026924632	0,027779093	0,028612554	0,029545523	0,034240574	0,039675217	0,043509897	0,045369554	0,044931367	0,041957185	0,039505504	0,040888555	0,042437516	0,044418603	0,046616431	0,049155887	0,051600158	0,062660307	0,074448138	0,083417155	0,088277996	0,088394232	0,083845198	0,078893751	0,084122106	0,090012595	0,096848808	0,10427652	0,11244591	0,13281536	0,15728098	0,17644197	0,18815064	0,19145644	0,18670629	0,19843212	0,21638747	0,23629801	0,25903714	0,29097068	0,37222004	0,46341112	0,55633909	0,64772826	0,73063838	0,80059111	0,85361582	0,88678819	0,89807105
0,026270796	0,02701382	0,027792657	0,028604975	0,029587727	0,033578739	0,039109826	0,043194469	0,045224223	0,045124881	0,042483725	0,039385039	0,040750686	0,042316511	0,044182681	0,046335969	0,048789985	0,051299985	0,060631622	0,072763152	0,082135372	0,087520681	0,088400066	0,084460832	0,077815078	0,082789183	0,088355973	0,094818868	0,10195301	0,10993142	0,12640105	0,15160722	0,17222869	0,18607262	0,19188051	0,18991227	0,19198938	0,20855139	0,22670765	0,2469672	0,27106181	0,32724303	0,40724212	0,49054214	0,5722968	0,64774227	0,71164376	0,75997543	0,7903493	0,80054444
0,026268531	0,026984924	0,027715415	0,028549345	0,029561147	0,03274601	0,038448967	0,042750921	0,045102187	0,045300402	0,043045349	0,039178643	0,040565908	0,042171363	0,04389352	0,046001457	0,048430596	0,050981455	0,058154546	0,070642807	0,080488317	0,086596623	0,088287704	0,085159816	0,078008227	0,081549786	0,086683348	0,092536353	0,099459104	0,10719963	0,11846644	0,1443059	0,16642167	0,1826102	0,19123369	0,19244067	0,18684143	0,19979411	0,21640989	0,23469898	0,25565958	0,2805393	0,34676579	0,41947213	0,49058676	0,55633962	0,61316997	0,65640694	0,68359083	0,69271839
0,026104162	0,026863696	0,027600875	0,028467488	0,029452583	0,031726211	0,037742224	0,042163312	0,04491955	0,045408115	0,043633956	0,039387874	0,040341765	0,041824061	0,04353163	0,045649305	0,048046969	0,050497886	0,055206593	0,068046227	0,078390695	0,085190639	0,087997802	0,085890397	0,079511017	0,08017955	0,084775388	0,090129256	0,09684065	0,10403833	0,11167821	0,1352336	0,15872455	0,1772075	0,18902656	0,19366983	0,19092138	0,19043154	0,2055428	0,22184382	0,24011236	0,26112023	0,28831008	0,34676653	0,4072535	0,46337247	0,51089096	0,54820764	0,57181096	0,57979572
0,025929706	0,026694058	0,02744074	0,028339079	0,029281903	0,030519972	0,036717225	0,041489329	0,044592343	0,045558792	0,044179861	0,040467583	0,040091913	0,041427027	0,043077879	0,045207623	0,047539607	0,049889047	0,052321523	0,064963892	0,075842209	0,083522186	0,087408803	0,086489551	0,081288695	0,078615077	0,083039984	0,087884091	0,093940347	0,10063556	0,10813199	0,1244069	0,14897479	0,16961944	0,18451381	0,19277804	0,19417037	0,18963091	0,19454101	0,20918685	0,22530331	0,24288838	0,26112077	0,28053987	0,32724285	0,37220448	0,4123525	0,44313478	0,46230429	0,46895653
0,025791958	0,026548743	0,027291674	0,028152185	0,029065434	0,030106282	0,035577148	0,040709168	0,044082541	0,04560779	0,044749014	0,041533694	0,039707743	0,041100331	0,042655077	0,044675112	0,04679253	0,049245354	0,051701277	0,061305311	0,072719514	0,081420951	0,086411148	0,086866207	0,083035722	0,076900251	0,081027351	0,08561895	0,091205537	0,097473949	0,10453366	0,11208697	0,13710332	0,15949062	0,17719024	0,18925579	0,19477957	0,19373772	0,18863194	0,19655915	0,21061318	0,22530402	0,24011265	0,25566018	0,27106208	0,2909714	0,32139057	0,34481412	0,35998693	0,36537933
0,025649907	0,026398487	0,027178144	0,028008781	0,028860355	0,029839847	0,034285255	0,039685421	0,043555547	0,045482066	0,045271859	0,042702314	0,039300416	0,040716581	0,042260729	0,044078402	0,046051767	0,048553884	0,051009905	0,057144634	0,069136828	0,078809276	0,084880993	0,086918652	0,084577113	0,077896804	0,078772753	0,083157808	0,0880946	0,094050184	0,10068728	0,10807417	0,12324227	0,1468562	0,16697302	0,18230833	0,19196793	0,19553849	0,19341002	0,18816704	0,1965594	0,20918699	0,22184403	0,23469968	0,24696839	0,25903863	0,2688272	0,2761021	0,28097501	0,28262514
0,025500052	0,026238566	0,02705822	0,027858203	0,028715855	0,029605081	0,032828331	0,038509585	0,042803295	0,04525739	0,045585047	0,043730814	0,039355569	0,040299244	0,041784093	0,043372877	0,045369383	0,047839861	0,050264571	0,052736219	0,065004088	0,07543505	0,082763173	0,086382739	0,085678421	0,080752797	0,076569155	0,080803588	0,085271746	0,090575553	0,096896961	0,10384731	0,11069639	0,13181369	0,15367652	0,17178138	0,18520567	0,1931846	0,19578868	0,19336958	0,18864256	0,19454117	0,20554328	0,2164111	0,22670873	0,23629846	0,24431287	0,25036696	0,25437236	0,25582516
0,025324475	0,02612876	0,026919413	0,027679233	0,028526003	0,029385833	0,031120852	0,037181359	0,041809916	0,04485501	0,045802075	0,044657335	0,041031606	0,03983352	0,041216336	0,04272835	0,04470586	0,047044422	0,049456991	0,051867336	0,060212284	0,071351245	0,079903401	0,085130572	0,086150996	0,083200276	0,076097265	0,078173764	0,082298025	0,087183364	0,093050733	0,099077873	0,10568414	0,11475306	0,13753241	0,1576802	0,17413495	0,18612224	0,19321033	0,1955439	0,19377041	0,18961526	0,19043244	0,19979407	0,20855114	0,21638724	0,22308317	0,22803205	0,23137084	0,23262943
0,025209695	0,025989946	0,026728516	0,027459821	0,028292978	0,029122854	0,030064289	0,035540633	0,040696636	0,044147439	0,045831561	0,045350529	0,042481918	0,039314985	0,040639635	0,042100724	0,044037901	0,046216343	0,048589271	0,050984919	0,054778285	0,066630483	0,076345712	0,08295314	0,085977003	0,084963679	0,079930961	0,075526677	0,079544947	0,084007934	0,089059353	0,094639443	0,1002884	0,10645398	0,11906012	0,14038034	0,15902476	0,17414245	0,18520005	0,1919477	0,19476984	0,19415264	0,19092096	0,1868358	0,19198988	0,19843352	0,20415035	0,20832415	0,21094367	0,21185276
0,025050549	0,02580753	0,026528621	0,027255956	0,028033545	0,028829308	0,029696574	0,033788532	0,039207757	0,043333948	0,045550279	0,045888294	0,04392153	0,039645497	0,040063664	0,041521292	0,043306656	0,045310743	0,047653433	0,050046556	0,052365422	0,061191492	0,071790896	0,079810016	0,084755935	0,085756607	0,083024636	0,076387614	0,076812461	0,080987237	0,085395202	0,090236656	0,095445246	0,1010497	0,1069871	0,12049673	0,14038064	0,15768068	0,17176804	0,18229589	0,1892565	0,19279093	0,19367763	0,19245054	0,18991536	0,18671235	0,18678889	0,19053568	0,19274952	0,19343686
0,024859235	0,025602572	0,026300985	0,027069604	0,027805692	0,028543202	0,029311053	0,031730413	0,037608322	0,042091068	0,045092829	0,04606742	0,04496954	0,041655805	0,039525818	0,040947463	0,042592462	0,044493534	0,046589155	0,048924118	0,051101387	0,05499192	0,066375121	0,075812623	0,082309678	0,085458726	0,085008815	0,080814414	0,074348234	0,078192152	0,082070813	0,086173125	0,090808876	0,095885858	0,10143621	0,10698749	0,11906075	0,13753308	0,15367696	0,1669737	0,1771905	0,18451169	0,18901728	0,19122948	0,19186966	0,19145718	0,19052395	0,1895026	0,18875436	0,18846397
0,02459134	0,025353583	0,026130736	0,026868472	0,027553428	0,028268743	0,028984692	0,029796317	0,035600636	0,040701024	0,044200651	0,046031464	0,04578663	0,043371197	0,039108343	0,040462755	0,041963395	0,043699294	0,04562683	0,047731403	0,049777038	0,051859826	0,060225897	0,070539877	0,078594565	0,083833978	0,085571535	0,083941504	0,078705557	0,075432986	0,079000071	0,082477801	0,086399667	0,09098959	0,095885232	0,10104977	0,10645371	0,11475398	0,1318139	0,14685717	0,15949051	0,1696219	0,17721504	0,18260734	0,18607146	0,18815146	0,18921539	0,18970847	0,18984294	0,18987924
0,024365958	0,02516138	0,025949027	0,026664374	0,027287956	0,027969083	0,028637545	0,029423477	0,03343121	0,038863644	0,043059602	0,045562573	0,046184115	0,044795845	0,04128138	0,040018972	0,041484527	0,042942174	0,044714995	0,046626844	0,048479285	0,050522558	0,053153813	0,064324379	0,073746026	0,080640085	0,084705278	0,085444316	0,082876563	0,077124469	0,075900182	0,079189077	0,082576588	0,0863989	0,09080933	0,095445752	0,10028839	0,10568447	0,11069572	0,1232423	0,137104	0,14897506	0,15872556	0,16642201	0,17222965	0,17644544	0,17932323	0,18118834	0,182201	0,18255772
0,024186462	0,024950877	0,025679043	0,026352355	0,026980774	0,027661521	0,028288495	0,029033924	0,030867353	0,036792584	0,041491773	0,044707168	0,04624835	0,04576866	0,043211833	0,039564773	0,040907785	0,042235009	0,043711465	0,045431163	0,047167566	0,049117848	0,05114289	0,05711139	0,067417324	0,075961858	0,081951857	0,085022636	0,085145779	0,082139693	0,076275848	0,075967789	0,079189181	0,08247827	0,086173847	0,090236127	0,094639227	0,099078216	0,10384793	0,10807513	0,1120874	0,12440747	0,13523999	0,14430642	0,15160672	0,15728143	0,16143402	0,16427648	0,16589653	0,16644412
0,024097679	0,024659296	0,025336897	0,025991233	0,026667302	0,027288428	0,027930057	0,028581502	0,029379871	0,034327805	0,039501853	0,043459862	0,045734286	0,046284016	0,044860668	0,041432243	0,040262513	0,041452162	0,042740021	0,044218093	0,045835905	0,047655992	0,049584992	0,05152984	0,060161591	0,06977538	0,077440053	0,082741037	0,085119784	0,084957279	0,081873797	0,076276138	0,075900286	0,079000279	0,082070284	0,085395068	0,08906015	0,093051463	0,096897878	0,10068747	0,10453429	0,10813285	0,11167796	0,11846606	0,1264023	0,13281478	0,13767783	0,14110842	0,14311075	0,14379312
0,025366701	0,024307827	0,024993988	0,025661929	0,026290257	0,026858579	0,027528038	0,028156888	0,02892945	0,031529851	0,0372146	0,041707966	0,044801425	0,046286914	0,045927923	0,043547127	0,0395086	0,040596738	0,041768033	0,043005452	0,044585504	0,046272732	0,04802303	0,049898759	0,051846504	0,062273819	0,071280792	0,078246564	0,083065577	0,085196301	0,0849583	0,082139909	0,07712359	0,075432979	0,078192674	0,080988154	0,084008515	0,087182887	0,090575352	0,094050556	0,097474337	0,10063528	0,10403959	0,10720142	0,10993323	0,11244734	0,11435169	0,11566393	0,11718459	0,11789116
0,026519187	0,023882311	0,024580255	0,025234887	0,025839826	0,026518231	0,027113266	0,02776348	0,028506441	0,02945794	0,034451079	0,039485693	0,043371737	0,045684554	0,046327736	0,045197405	0,042146098	0,03969812	0,04079343	0,041939486	0,043249566	0,044818569	0,046483122	0,04830353	0,050182268	0,053595673	0,063528277	0,07201238	0,078547902	0,083065331	0,085120127	0,085144907	0,082875416	0,078704126	0,074348457	0,076812252	0,079544455	0,08229848	0,085272618	0,088095628	0,091206416	0,093941711	0,096842267	0,099459752	0,10195241	0,10427533	0,10597385	0,10709327	0,10775361	0,10797408
0,027548593	0,024889717	0,024095528	0,024806371	0,025478361	0,026097508	0,026705706	0,027394069	0,028145373	0,029011667	0,031310569	0,036892574	0,041367356	0,044461679	0,046188232	0,046168122	0,044276353	0,040617008	0,039868761	0,040987629	0,042220309	0,043464161	0,04500274	0,046624534	0,048476342	0,050296798	0,054503128	0,063918039	0,072011381	0,078245223	0,082723141	0,085022636	0,085432298	0,083942533	0,080806553	0,076389343	0,075527646	0,078175083	0,08080443	0,083158433	0,085619509	0,087884851	0,090128474	0,092535585	0,094819844	0,096850321	0,098286845	0,099177606	0,099671468	0,099839747
0,028415646	0,026240338	0,023648567	0,024331288	0,024991559	0,025672797	0,026320675	0,027025104	0,027747167	0,02860726	0,029599754	0,033797797	0,038810112	0,042736799	0,045341019	0,046319835	0,045621149	0,04324146	0,039141875	0,040050928	0,041177697	0,042313952	0,043651123	0,045144722	0,046764139	0,048498686	0,050360061	0,05450822	0,06352783	0,071280926	0,077439919	0,08195515	0,084685251	0,085570492	0,085013576	0,083023466	0,079929158	0,076094516	0,076568656	0,078773029	0,081027351	0,083039425	0,084776103	0,086684763	0,08835762	0,090013735	0,091140658	0,091854781	0,092190005	0,09227778
0,029080335	0,027408831	0,024745751	0,023878733	0,024586407	0,025256217	0,025938956	0,026650114	0,027357368	0,028170139	0,029054644	0,030247608	0,035751093	0,04037435	0,043791234	0,045764238	0,046262857	0,045133382	0,042359091	0,039131705	0,04015233	0,04121194	0,04237875	0,043631785	0,045115251	0,046725981	0,048499856	0,05029637	0,053596411	0,062280554	0,069776371	0,07596156	0,080639936	0,083834633	0,085459553	0,085758261	0,084963672	0,083201289	0,080755472	0,077899814	0,076900847	0,07861606	0,080180556	0,081550099	0,082787648	0,084120274	0,085062042	0,085606605	0,085816123	0,085846648
0,029599329	0,028391359	0,026249191	0,023450229	0,024136234	0,02487093	0,025576102	0,02621961	0,026964771	0,027723931	0,028492985	0,029400621	0,032274745	0,037427079	0,041554149	0,044429526	0,046045996	0,046137623	0,044649281	0,041642811	0,039212007	0,040213756	0,04133001	0,042491473	0,043670207	0,045115806	0,046763331	0,048475999	0,050183181	0,051846806	0,060161352	0,06741181	0,073746383	0,078595452	0,082310453	0,08475548	0,085989133	0,086150229	0,085666269	0,08456517	0,083034955	0,081285603	0,079510249	0,078009106	0,077815853	0,078895107	0,079724595	0,080189615	0,080440223	0,080533803
0,029907543	0,029155843	0,027531734	0,024915894	0,023788059	0,024502154	0,025170842	0,025855144	0,026508786	0,027268153	0,027965507	0,028777823	0,029594861	0,033915307	0,038657539	0,042370182	0,044980671	0,04618749	0,045929693	0,044262871	0,041024543	0,039279796	0,040277299	0,04138368	0,042490266	0,043632474	0,045144781	0,046625778	0,04830306	0,049898081	0,05152886	0,05711285	0,064325877	0,07053905	0,075814009	0,079809323	0,082954556	0,085130617	0,08638344	0,086908616	0,086867191	0,086488374	0,085890621	0,085164189	0,08446078	0,083844967	0,083339661	0,082961567	0,082735717	0,082655549
0,030003106	0,029698588	0,028581485	0,026500108	0,023562642	0,024120726	0,024808774	0,025439695	0,026094787	0,026771387	0,027435277	0,028167766	0,028925264	0,029911758	0,035155557	0,039579913	0,043054223	0,045298487	0,046210054	0,045754809	0,043916889	0,040727682	0,039350878	0,040277019	0,041331016	0,042379782	0,04365034	0,045002483	0,046482351	0,04802417	0,049586017	0,05114409	0,053159613	0,060245533	0,066376306	0,071791679	0,076348029	0,079903677	0,082773849	0,084879361	0,086412489	0,087409124	0,087998763	0,088288411	0,088401243	0,088397391	0,088358589	0,088293605	0,08825472	0,088231973
0,029913956	0,03002372	0,029362505	0,027825344	0,025391674	0,023609044	0,024301356	0,024995636	0,02567878	0,0262879	0,026937384	0,027612368	0,028340232	0,02912668	0,031097546	0,036110304	0,040304162	0,043463733	0,045465957	0,046237424	0,045693424	0,043912694	0,040727708	0,039279278	0,040213566	0,041210514	0,042313915	0,043465246	0,044818919	0,046273023	0,047655124	0,049116906	0,050521366	0,05185942	0,054993052	0,061191529	0,066619061	0,071346015	0,07543651	0,078784756	0,081421562	0,08350607	0,085192472	0,086576298	0,087521121	0,088261314	0,088756226	0,089090325	0,089258105	0,089368261
0,029524062	0,030077903	0,029881611	0,02887827	0,026944928	0,024263291	0,023870304	0,024540234	0,025197852	0,025854111	0,026507236	0,027125534	0,027839571	0,028625837	0,029401263	0,032024905	0,036811661	0,040758062	0,043708447	0,045535121	0,046178594	0,045700114	0,043916602	0,041024525	0,039213017	0,040152967	0,041178893	0,042219676	0,043248922	0,044585124	0,045836322	0,04716856	0,048480544	0,04977797	0,051101048	0,052364722	0,054778736	0,060215209	0,065005749	0,069135383	0,072720841	0,075840652	0,078392647	0,080487512	0,082137458	0,083413392	0,084364623	0,08499375	0,085395887	0,085527107
0,028895132	0,029864218	0,030119343	0,029607883	0,028215637	0,026093548	0,023346204	0,024052009	0,02475482	0,02541694	0,026031183	0,026732767	0,027360745	0,02815216	0,028890133	0,029673502	0,032634657	0,037216045	0,040972199	0,043768112	0,045535076	0,046223767	0,045755126	0,04424705	0,041645426	0,039130565	0,040050294	0,040987622	0,041940529	0,043006416	0,044218063	0,04543031	0,046625655	0,04772985	0,048923708	0,050046988	0,050985504	0,051868118	0,052736305	0,057133589	0,061305933	0,064964741	0,068046667	0,070643604	0,072763592	0,074448623	0,075805038	0,07674364	0,077385619	0,077557035
0,028017448	0,029336747	0,030017843	0,029976809	0,029194925	0,02763713	0,025282849	0,023553345	0,024228178	0,024942027	0,025650157	0,026296461	0,027014226	0,027714487	0,028426155	0,02915157	0,029866057	0,032936003	0,03734659	0,040972784	0,043708693	0,045465909	0,046210002	0,04593024	0,044648632	0,04235876	0,039140582	0,039868962	0,040792719	0,041766834	0,042739064	0,043711714	0,044715881	0,045627788	0,046589732	0,04765296	0,048588634	0,049455896	0,050263528	0,051009402	0,051700767	0,052320305	0,055207949	0,058146417	0,060633745	0,062659912	0,064197645	0,065318972	0,065997519	0,06621778
0,026859131	0,028519485	0,029621184	0,030070903	0,029795783	0,02878736	0,026977902	0,024450298	0,023774607	0,024493443	0,025203342	0,025935473	0,026593201	0,027331144	0,027951282	0,028630765	0,029274946	0,029930037	0,032935712	0,037215956	0,040757801	0,043463677	0,04529814	0,046187304	0,046137195	0,045133244	0,043233398	0,04061849	0,039698645	0,040598046	0,041453205	0,042236038	0,042942628	0,043698184	0,044492152	0,045310687	0,046216711	0,047045253	0,047840688	0,048554286	0,0492457	0,049890127	0,050499294	0,050983045	0,051301334	0,051600479	0,051963303	0,05241042	0,052776311	0,052907076
0,025541604	0,027533276	0,029001044	0,029857405	0,030042499	0,02954012	0,028315457	0,026384914	0,023738137	0,024064213	0,02480679	0,025494881	0,026249263	0,02690156	0,027503196	0,028100695	0,028713385	0,029274376	0,029866897	0,032634713	0,036811572	0,040304933	0,043054204	0,044980701	0,046046499	0,046264749	0,045620881	0,044267952	0,042129166	0,039507743	0,040261146	0,04090666	0,041483387	0,041962765	0,042593513	0,0433072	0,044037934	0,044705879	0,04536885	0,046051383	0,046792261	0,047538735	0,04804574	0,04842921	0,048788652	0,04915531	0,049499691	0,049816661	0,050135221	0,050289541
0,023963509	0,026222153	0,028008137	0,029245283	0,029873613	0,029912576	0,029281497	0,027907887	0,025837606	0,023618596	0,024394535	0,025103375	0,025746658	0,026458109	0,027009586	0,027575605	0,028102448	0,028630063	0,029151985	0,029671768	0,032025006	0,036110666	0,039579809	0,042370755	0,04442938	0,045764405	0,046320092	0,046159655	0,045200329	0,04354756	0,041441549	0,039565947	0,040019892	0,040463552	0,040947326	0,041520502	0,042100213	0,042728245	0,043373249	0,044078693	0,044674724	0,045207333	0,045649659	0,046002641	0,04633778	0,046618585	0,04694977	0,047299299	0,047584515	0,047704212
0,022171739	0,024641208	0,026706949	0,028333731	0,029440548	0,02994179	0,029774405	0,028956691	0,02756151	0,025451098	0,023894088	0,024626106	0,025296126	0,025877094	0,02648614	0,027007662	0,027503729	0,02795022	0,028427083	0,028890314	0,029402507	0,03109749	0,035160933	0,038657706	0,041554213	0,043791533	0,04534132	0,046188962	0,046328034	0,045923922	0,044861998	0,043212194	0,041269742	0,03910685	0,039525539	0,040064126	0,04064003	0,04121691	0,041784514	0,042260833	0,042655583	0,043078661	0,043531798	0,043893188	0,044181474	0,044417001	0,044626981	0,044876803	0,045089412	0,04520243
0,020220049	0,022901602	0,025204435	0,027120274	0,02856895	0,02947771	0,029856114	0,02965489	0,028804028	0,027270028	0,025160238	0,024051787	0,024752453	0,025371337	0,025878487	0,026458513	0,0269021	0,027331049	0,027714098	0,028151486	0,028625086	0,02912689	0,029912002	0,033915266	0,037426688	0,040374562	0,042736873	0,04446191	0,045685012	0,046286218	0,046284169	0,045768321	0,044795524	0,043371405	0,04166732	0,039645623	0,039314725	0,039832957	0,040299043	0,040716425	0,041100062	0,041425802	0,041823283	0,042170588	0,04231602	0,042438164	0,042626195	0,042838395	0,04301146	0,043067314
0,018380631	0,020850021	0,023387861	0,025556546	0,02737665	0,028733797	0,029558633	0,029794456	0,029502576	0,028626235	0,027072629	0,025015237	0,024121545	0,024751006	0,025294695	0,025746318	0,026248584	0,02659354	0,027014356	0,027362328	0,027839735	0,028340571	0,028923858	0,029593833	0,032274358	0,035750907	0,038809851	0,041367356	0,043371793	0,044801507	0,045734379	0,046249129	0,046184987	0,045787264	0,044965383	0,043918915	0,04248184	0,041021094	0,039354715	0,039300662	0,039708078	0,040092953	0,040342707	0,04056688	0,04075177	0,040888559	0,041009698	0,041080631	0,041105539	0,041170049
0,01825724	0,018657453	0,021397904	0,023789542	0,025878211	0,027536118	0,028787285	0,029564532	0,029782034	0,029395469	0,02854179	0,027020946	0,02501535	0,024053033	0,024626454	0,025104851	0,025493955	0,025936015	0,026295641	0,026732167	0,027124403	0,027612373	0,028168347	0,028779298	0,029401423	0,030247567	0,033797558	0,036892433	0,039485745	0,04170838	0,043460008	0,044707488	0,04556286	0,046030626	0,046088163	0,045906253	0,045362506	0,044688135	0,043724269	0,042725481	0,041525301	0,040457364	0,039381403	0,039177783	0,039383702	0,039505366	0,039544225	0,039564766	0,039535228	0,039503589
0,018109394	0,018308073	0,019102737	0,021741459	0,024061089	0,0260725	0,027663622	0,028804148	0,029558683	0,029753689	0,029373163	0,028541582	0,027072718	0,025160853	0,023892773	0,024395347	0,024806401	0,025204524	0,02565152	0,026031539	0,026508417	0,026936835	0,027434697	0,027964413	0,028492691	0,029055074	0,02960019	0,031310629	0,034451373	0,03721479	0,039501954	0,041492015	0,043059345	0,044200674	0,045092661	0,045550223	0,045831583	0,045802232	0,045584001	0,045292035	0,044749033	0,044179313	0,043633774	0,043046568	0,042483054	0,041956343	0,041520756	0,041225463	0,041041184	0,040993169
0,017929506	0,018123038	0,018254325	0,019492071	0,021978615	0,02423545	0,026176728	0,027733872	0,028840804	0,02954313	0,029753352	0,029395159	0,028626671	0,027269572	0,025451122	0,023618339	0,024064464	0,024492096	0,024941318	0,025415294	0,025854127	0,026287671	0,026772562	0,027268719	0,027724965	0,028169671	0,02860732	0,029011475	0,029458478	0,031529997	0,034328017	0,036792934	0,038863871	0,040701535	0,042091187	0,04333441	0,044147901	0,044855684	0,045257665	0,045482267	0,045607831	0,045558903	0,045408074	0,045301527	0,045122594	0,044931985	0,044754233	0,044598371	0,044510853	0,044468623
0,017712461	0,017885566	0,018017009	0,018126747	0,019733718	0,022148263	0,024315398	0,026223401	0,027747057	0,028840536	0,029558472	0,029785106	0,02950551	0,028809577	0,027561659	0,025836665	0,023746194	0,023775073	0,024229756	0,024755411	0,025198601	0,025678406	0,026094625	0,026508063	0,026963919	0,027357528	0,027747413	0,028145662	0,028506584	0,02892914	0,029379318	0,030867627	0,033431455	0,035600811	0,03760761	0,039207947	0,040696733	0,041810162	0,042803317	0,043556049	0,044082463	0,044592578	0,044919766	0,045102548	0,045221817	0,045369983	0,045436695	0,045483161	0,045491114	0,045502551
0,017493675	0,017655944	0,017778661	0,017895499	0,018016057	0,019846741	0,022256706	0,024359632	0,026223212	0,027733054	0,028805953	0,029565392	0,029794827	0,029658139	0,028957624	0,02790799	0,02638318	0,024450352	0,02355223	0,02405159	0,024539523	0,024995878	0,02543967	0,025855793	0,026219534	0,026650447	0,027024709	0,027394217	0,02776324	0,028157476	0,02858212	0,029033907	0,029422902	0,029796101	0,031730145	0,033788569	0,03554076	0,037181698	0,038509633	0,039685942	0,04070466	0,041489813	0,042163659	0,042751569	0,043194644	0,043510094	0,043733004	0,043881163	0,043991487	0,044041272
0,017233053	0,017411927	0,017550368	0,017679024	0,017805459	0,017957386	0,019912653	0,022256613	0,024315894	0,026176237	0,027663048	0,028787855	0,029558618	0,029855104	0,029774239	0,029281668	0,028314563	0,0269769	0,025268933	0,023346156	0,023870042	0,02430179	0,024808835	0,02517134	0,025575716	0,025939459	0,026320923	0,026705617	0,027113577	0,027527843	0,027929613	0,028288862	0,028638437	0,028985344	0,029310649	0,029697137	0,03006486	0,031121453	0,032829139	0,034290709	0,03555866	0,036717832	0,037718065	0,038449425	0,03910654	0,039675307	0,040100932	0,040388402	0,040560137	0,040612843
0,016939396	0,017103041	0,01727243	0,017435346	0,017590187	0,017761018	0,017958017	0,019846346	0,022148734	0,024234515	0,026072167	0,02753526	0,02873298	0,029478116	0,029942133	0,029912323	0,029547898	0,028787537	0,027636433	0,026092978	0,024263522	0,023608975	0,024119694	0,024502099	0,024870608	0,025255939	0,025673026	0,026097702	0,026518445	0,026859311	0,027289309	0,027661473	0,027968638	0,028268745	0,028544109	0,028829372	0,029122856	0,029385563	0,029605549	0,029840348	0,030106897	0,030520581	0,031726591	0,032746352	0,033579238	0,03424095	0,034737717	0,035109632	0,035348009	0,035426296
0,016694609	0,016797781	0,016993275	0,017189424	0,017381044	0,017589761	0,017805459	0,018016018	0,019733857	0,021978043	0,024061654	0,02587777	0,027375719	0,028569872	0,029441226	0,029872175	0,030041752	0,02979603	0,029193513	0,028215379	0,026944751	0,025391402	0,023562789	0,023788491	0,024136888	0,024586605	0,024991795	0,025477944	0,025840109	0,026289776	0,02666693	0,026981352	0,027289016	0,027554166	0,027805552	0,028033743	0,028293414	0,028526695	0,028716024	0,028860305	0,029065179	0,02928184	0,029452385	0,029561322	0,029589085	0,029546028	0,029473128	0,029377751	0,029256439	0,02918743
0,016452493	0,016598957	0,016744548	0,016970674	0,017189622	0,017435215	0,017679103	0,017895743	0,018125849	0,01949116	0,021742111	0,02378916	0,025555881	0,027119834	0,028333122	0,029244285	0,029856587	0,030070875	0,029976081	0,029608842	0,028877949	0,027825201	0,026500626	0,024915539	0,023449976	0,023878347	0,024331855	0,024806637	0,025234971	0,025662865	0,025991723	0,026352316	0,026663817	0,026868738	0,027070083	0,027256034	0,027459877	0,027679086	0,027858457	0,028009243	0,028152866	0,028339678	0,028468153	0,028549843	0,028604249	0,028612703	0,02850998	0,028331507	0,028207736	0,028183617
0,016202448	0,016393719	0,01658077	0,016744358	0,016993614	0,017272845	0,017550206	0,017779848	0,018016495	0,01825483	0,01910284	0,021396806	0,023387466	0,025203677	0,026705807	0,028009033	0,029002374	0,029621268	0,030017883	0,030106677	0,02988187	0,029361626	0,028582199	0,02753194	0,026247749	0,02474723	0,023648014	0,02409583	0,024580365	0,02499369	0,025336571	0,025679963	0,025949853	0,026131103	0,026301263	0,026529277	0,026729129	0,026920056	0,027058106	0,027178399	0,027291728	0,027441004	0,027600389	0,027714917	0,02779302	0,027778978	0,027639594	0,027473276	0,02739259	0,027376682
0,015954792	0,016164683	0,016394317	0,016598484	0,016798126	0,017103549	0,017410588	0,017656418	0,017884783	0,018122878	0,018308986	0,01865747	0,020850856	0,022902463	0,024641255	0,026222726	0,027534392	0,028518438	0,029334912	0,029879868	0,030077828	0,030023284	0,029699674	0,029156832	0,028389528	0,027409533	0,026241381	0,024889521	0,023882139	0,024308039	0,024659378	0,024950584	0,025161467	0,025353806	0,025602849	0,025807576	0,025990024	0,026129393	0,026239313	0,026398875	0,026549257	0,026694492	0,026864579	0,026985159	0,027012799	0,026924716	0,026802016	0,026727142	0,026636992	0,026584966
0,015802519	0,015954465	0,016203009	0,016451746	0,016694218	0,016940115	0,017232539	0,017494347	0,017713182	0,017928628	0,018110687	0,018256493	0,018380379	0,020219805	0,022171903	0,023962738	0,025540859	0,026859034	0,028017387	0,028895484	0,029525055	0,0298937	0,030003294	0,029905947	0,029600738	0,029080806	0,028417295	0,027550779	0,026519291	0,025366982	0,024098698	0,024187023	0,024365915	0,024591662	0,024860084	0,025051452	0,025210653	0,025324879	0,025500061	0,025650492	0,025792478	0,025930151	0,026103936	0,026268192	0,026271591	0,026177241	0,026095515	0,026005637	0,025873438	0,025803229
0,01560389	0,015831193	0,016014757	0,016269451	0,016557725	0,016836576	0,017064186	0,017257562	0,017475711	0,017666535	0,017830595	0,017970087	0,018132323	0,018278446	0,019357489	0,021362012	0,023135567	0,024681853	0,026112907	0,027298443	0,028261304	0,029037349	0,02950556	0,029853916	0,029979905	0,029873416	0,029646382	0,029196734	0,028629221	0,027907411	0,027048413	0,026079252	0,025070526	0,023976669	0,024045777	0,024235306	0,024379568	0,024534529	0,024717845	0,024839891	0,024991725	0,025162557	0,025396727	0,025538258	0,025525518	0,025448693	0,025352392	0,025229555	0,025118778	0,025103524
[truncated: 119 more columns]
