# Supplementary material for: Ectopic expression of a mechanosensitive channel confers spatiotemporal resolution to ultrasound stimulations of neurons for visual restoration
Source: Nat Nanotechnol. 2023 Apr 3;18(6):667–76. doi: 10.1038/s41565-023-01359-6 (PMC10275757; doi:10.1038/s41565-023-01359-6)
Supplement: Source Data Fig. 1 — Excel files of data points. [file 41565_2023_1359_MOESM2_ESM.zip › Fig1d.csv]

Figure 1;;;X & Y axis [mm];;;;;;;;;;;;;;;;;;;;;;;;;;;;;;;;;;;;;;;;;;;;;;;;;;;;;;;;;;;;;;;;;;;;;;;;;;;;;;;;;;;;;;;;;;;;;;;;;;;;;;;;;;;;;;;;;;;;;;;;;;;;;;;;;;;;;;;;;;;;;;;;;;;;;;;;;;;;;;;;;;;;;;;;;;;;;;;;;;;;;;;;;;;;;;;;;;;;;;;;;;;;;;;;;;;;;;;;;;;;;;;;;;;;;;;;;;;;;;;;;;;;;;;;;;;;;;;;;;;;;;;;;;;;;;;;;;;;;;;;;;;;;;;;;;;;;;;;;;;;;;;;;;;;;;;;;;;;;;;;;;;;;;;;;;;;;;;;;;;;;;;;;;;;;;;;;;;;;;;;;;;;;;;;;;;;;…
d;;;-7;-6	915662651;-6	831325301;-6	746987952;-6	662650602;-6	578313253;-6	493975904;-6	409638554;-6	325301205;-6	240963855;-6	156626506;-6	072289157;-5	987951807;-5	903614458;-5	819277108;-5	734939759;-5	65060241;-5	56626506;-5	481927711;-5	397590361;-5	313253012;-5	228915663;-5	144578313;-5	060240964;-4	975903614;-4	891566265;-4	807228916;-4	722891566;-4	638554217;-4	554216867;-4	469879518;-4	385542169;-4	301204819;-4	21686747;-4	13253012;-4	048192771;-3	963855422;-3	879518072;-3	795180723;-3	710843373;-3	626506024;-3	542168675;-3	457831325;-3	373493976;-3	289156627;-3	204819277;-3	120481928;-3	036144578;-2	951807229;-2	86746988;-2
;;;Z axis [mm];;;;;;;;;;;;;;;;;;;;;;;;;;;;;;;;;;;;;;;;;;;;;;;;;;;;;;;;;;;;;;;;;;;;;;;;;;;;;;;;;;;;;;;;;;;;;;;;;;;;;;;;;;;;;;;;;;;;;;;;;;;;;;;;;;;;;;;;;;;;;;;;;;;;;;;;;;;;;;;;;;;;;;;;;;;;;;;;;;;;;;;;;;;;;;;;;;;;;;;;;;;;;;;;;;;;;;;;;;;;;;;;;;;;;;;;;;;;;;;;;;;;;;;;;;;;;;;;;;;;;;;;;;;;;;;;;;;;;;;;;;;;;;;;;;;;;;;;;;;;;;;;;;;;;;;;;;;;;;;;;;;;;;;;;;;;;;;;;;;;;;;;;;;;;;;;;;;;;;;;;;;;;;;;;;;;;;;;;;;;;;;;;…
2.25 MHz;;;0;0	083472454;0	166944908;0	250417362;0	333889816;0	41736227;0	500834725;0	584307179;0	667779633;0	751252087;0	834724541;0	918196995;1	001669449;1	085141903;1	168614357;1	252086811;1	335559265;1	41903172;1	502504174;1	585976628;1	669449082;1	752921536;1	83639399;1	919866444;2	003338898;2	086811352;2	170283806;2	25375626;2	337228715;2	420701169;2	504173623;2	587646077;2	671118531;2	754590985;2	838063439;2	921535893;3	005008347;3	088480801;3	171953255;3	25542571;3	338898164;3	422370618;3	505843072;3	589315526;3	67278798;3	756260434;3	839732888;3	923205342;4	006677796;4	09015025;4
pressure map longitudinal [MPa];;;;;;;;;;;;;;;;;;;;;;;;;;;;;;;;;;;;;;;;;;;;;;;;;;;;;;;;;;;;;;;;;;;;;;;;;;;;;;;;;;;;;;;;;;;;;;;;;;;;;;;;;;;;;;;;;;;;;;;;;;;;;;;;;;;;;;;;;;;;;;;;;;;;;;;;;;;;;;;;;;;;;;;;;;;;;;;;;;;;;;;;;;;;;;;;;;;;;;;;;;;;;;;;;;;;;;;;;;;;;;;;;;;;;;;;;;;;;;;;;;;;;;;;;;;;;;;;;;;;;;;;;;;;;;;;;;;;;;;;;;;;;;;;;;;;;;;;;;;;;;;;;;;;;;;;;;;;;;;;;;;;;;;;;;;;;;;;;;;;;;;;;;;;;;;;;;;;;;;;;;;;;;;;…
0;0	082520163;0	086902166;0	092641389;0	100568615;0	111650933;0	127035747;0	148065063;0	17539223;0	208407548;0	245139818;0	280355703;0	307356755;0	320478349;0	31618835;0	296127918;0	268055296;0	244424769;0	238020727;0	252680944;0	278965723;0	301774419;0	308228346;0	294810146;0	26914004;0	247941921;0	24514829;0	259873053;0	279794101;0	291853427;0	288799738;0	271727729;0	254499967;0	251610029;0	265023314;0	280103533;0	285935317;0	280431234;0	267364127;0	256774187;0	261064391;0	281311475;0	301804325;0	305781094;0	288626885;0	260193384;0	236676928;0	233316979;0	253489648;0	283998644;0
0;0	075917019;0	080078512;0	085859783;0	094079679;0	105626156;0	121366863;0	1422431;0	168688359;0	201524915;0	238421546;0	275969188;0	307817089;0	325729785;0	324292217;0	304564148;0	275104412;0	250429722;0	244554573;0	259218936;0	282986367;0	30102174;0	303019313;0	28767016;0	265329655;0	253051401;0	258314565;0	273008766;0	282754484;0	281699818;0	268994725;0	253499434;0	249535348;0	264464884;0	286186505;0	297332333;0	289372827;0	268085761;0	246941444;0	242281139;0	261045566;0	292601907;0	315321929;0	314744533;0	289635127;0	256823597;0	234794375;0	23957834;0	260981587;0	288912299;0
0;0	067623993;0	071478169;0	07751373;0	086823545;0	100223601;0	118294378;0	141053879;0	169141472;0	20155736;0	237800125;0	274720627;0	306301944;0	325282603;0	325459442;0	306290054;0	277083596;0	254853578;0	252860464;0	267928279;0	285900325;0	295069855;0	2892214;0	272517517;0	257617464;0	258599141;0	273781063;0	287136879;0	286028049;0	270410507;0	249135303;0	237779498;0	24871453;0	27681196;0	30150151;0	30620847;0	287090497;0	257292923;0	235690411;0	240173826;0	264769102;0	296453438;0	311231907;0	308069103;0	286573235;NaN;NaN;NaN;NaN;NaN;NaN;NaN;NaN;NaN;NaN;0	25095873;0	265972802;0	294435449;0	313341925;0	313118987;0
0;0	058316032;0	061664434;0	068081441;0	078906664;0	095080771;0	116897852;0	144185186;0	175649879;0	210427142;0	246247678;0	280073146;0	307421815;0	322090858;0	318778929;0	298085988;0	270654603;0	254499262;0	260156358;0	277391613;0	288700845;0	285826717;0	269988115;0	252129471;0	247249045;0	263325771;0	286517788;0	297440755;0	286654653;0	26076574;0	236714141;0	234410678;0	255923315;0	287230896;0	305895838;0	303267872;0	279903565;0	266747616;NaN;NaN;NaN;NaN;NaN;NaN;NaN;NaN;0	249485342;0	2450888;0	260150629;0	285626217;0	305614176;0	304536902;0	280971918;0	247467303;0	22401152;0	224915172;0	250339104;0	286662124;0
0;0	0488424;0	051751867;0	058725163;0	071342069;0	090362852;0	115970515;0	147873434;0	185020193;0	22480163;0	262944424;0	294379469;0	314128128;0	318755313;0	306218286;0	279608774;0	254088721;0	248664973;0	266018942;0	28591378;0	290254429;0	275239766;0	250386073;0	23428088;0	241613771;0	26850649;0	293478705;0	299653922;0	282490072;0	25704368;0	24623629;0	290032559;NaN;NaN;NaN;NaN;NaN;NaN;NaN;0	246618987;0	265471333;0	29257544;0	317416854;0	319702995;0	300417668;0	267863266;0	242059486;0	235446245;0	250266309;0	275741878;0	296113265;0	298911952;0	285100017;0	266511415;0	255014776;0	252979708;0	259340603;0
0;0	040179665;0	043031514;0	051067886;0	065518559;0	086652166;0	114761355;0	150263294;0	192686265;0	239476453;0	283190849;0	314601399;0	32665265;0	316592674;0	288295322;0	253475411;0	231935338;0	241257883;0	270217665;0	291770313;0	28907371;0	265161185;0	238191358;0	231737162;0	252018643;0	281301272;NaN;NaN;NaN;NaN;NaN;NaN;NaN;0	289108371;0	309270129;0	309880676;0	296234376;0	268592697;0	247778449;0	242339291;0	256851101;0	281377755;0	302275928;0	307297844;0	296105758;0	279329714;0	268164758;0	263863084;0	263454521;0	266519342;0	271582944;0	275460857;0	279915155;0	288943737;0	298050111;0	296383485;0	281059964;0
0;0	033196081;0	036675601;0	046322571;0	062287037;0	084244372;0	112682605;0	149165345;0	19553001;0	249322194;0	300839527;0	334702393;0	339312972;0	313346748;0	267799935;0	225749893;0	215008205;0	241601961;0	277607505;0	294628561;0	287660551;0	485391114;NaN;NaN;NaN;NaN;NaN;0	301178862;0	292682828;0	264348723;0	243949862;0	234023893;0	245942251;0	26956664;0	292978859;0	303383939;0	298538048;0	286428644;0	276494538;0	270526119;0	26725177;0	266849441;0	269204134;0	2716512;0	27545127;0	284908793;0	296571818;0	299024994;0	285975197;0	264988732;0	249727019;0	250345661;0	270228963;0	300483683;0	324155086;0
0;0	028266939;0	033027206;0	044335837;0	061158628;0	082590789;0	108983046;0	142954108;0	190126404;0	251631982;0	312437004;0	348760368;0	344607041;0	302224029;0	245355674;0	211229281;0	234217732;NaN;NaN;NaN;NaN;NaN;0	250490436;0	231944902;0	242087056;0	262106391;0	287904864;0	30008685;0	296745506;0	280582084;0	264217606;0	254165174;0	252399992;0	25765261;0	266625198;0	275507618;0	283504711;0	292929169;0	301512633;0	300215379;0	284605609;0	260466022;0	240314474;0	236452575;0	253033349;0	283076616;0	310025662;0	317977716;0	302122429;0	272582613;0	248187984;0	244613268;0	264735795;0	29698798;0	32226937;0
0;0	025131971;0	03126083;0	043718072;0	060652859;0	080562848;0	103169242;0	130958515;0	175645694;0	24935506;0	321606707;0	352237601;0	33637306;NaN;NaN;NaN;NaN;0	261031009;0	280687439;0	292791657;0	296538778;0	279887722;0	2600547;0	245813194;0	245372358;0	255678831;0	270703539;0	282331732;0	287507843;0	289109064;0	290669987;0	28797386;0	276685642;0	259605739;0	246777547;0	246363515;0	261635535;0	28700667;0	309279536;0	314285043;0	29667766;0	265625009;0	238746119;0	231224523;0	246972736;0	276821741;0	303849194;0	313540059;0	303403726;0	283450262;0	268121107;0	263390829;0	268972752;0	282856303;0
0;0	023125461;0	029952311;0	042808833;0	059340247;0	077686893;0	096394347;0	116087733;0	161190711;NaN;NaN;NaN;NaN;0	299281589;0	263263165;0	223870967;0	21532419;0	227747574;0	255273855;0	279341601;0	291098907;0	291008158;0	286657477;0	281378151;0	27366551;0	264032638;0	257636488;0	25878271;0	269126694;0	287317607;0	305676095;0	312110213;0	299869126;0	273877176;0	248487955;0	238495602;0	249480737;0	2745024;0	298203715;0	306770097;0	297119789;0	278899611;0	265177438;0	260571717;0	263247802;0	272108597;0	2830859;0	289231311;0	289963216;0	291533904;0	294411993;0	291889335;0	280822566;0	266313904;0
0;0	021661417;0	02814453;0	040621759;0	056535382;0	07393792;0	091135598;0	108155081;0	143027413;0	235777731;0	304422709;0	344282991;0	355025422;0	334731836;0	303166744;0	274345679;0	255613516;0	247614296;0	250956273;0	262260963;0	275942394;0	290380452;0	304013102;0	310086255;0	301555726;0	280083543;0	256910928;0	246115444;0	254720106;0	278565137;0	303891485;0	31618463;0	309516714;0	289886244;0	269770055;0	257962416;0	256729892;0	264502181;0	275653557;0	283403414;0	287000137;0	291972586;0	298890392;0	299987169;0	289776087;0	272964507;0	259931841;0	258295058;0	270538793;0	29260013;0
0;0	020790991;0	025767433;0	037056315;0	052102068;0	06917942;0	087442472;0	108316635;0	140859422;0	198675986;0	265852418;0	314409596;0	335495206;0	335313768;0	327440746;0	31779798;0	302757301;0	281088137;0	260618187;0	252105462;0	260381914;0	281984125;0	306436939;0	320352452;0	315070625;0	293445764;0	268410443;0	253348818;0	254470835;0	269498145;0	288268377;0	300814124;0	302708031;0	299549705;0	295667589;0	289660239;0	27808998;0	263808201;0	255240933;0	25735762;0	272692092;0	298327691;0	321755186;0	327611798;0	31019943;0	278148281;0	249835394;0	241392277;0	25735953;0	287918955;0
0;0	021318873;0	023883177;0	032907952;0	046628934;0	06344408;0	083054998;0	107150788;0	140181715;0	185343314;0	234853636;0	274757202;0	300369555;0	318200001;0	334081781;0	3422792;0	333200298;0	306932488;0	27492903;0	253261799;0	25264231;0	270964607;0	29554698;0	311350039;0	311009608;0	299203278;0	28514242;0	274682937;0	2680183;0	265048789;0	267601644;0	274184948;0	285082898;0	299762418;0	313404951;0	315058142;0	299217595;0	27237374;0	249424747;0	245282346;0	264181866;0	296407497;0	324430348;0	332188394;0	315758286;0	28579691;0	259940289;0	250730724;0	259971756;0	280377125;0
0;0	024241934;0	024349639;0	03023489;0	041705802;0	057484607;0	077088753;0	101235283;0	131075801;0	165924764;0	201402136;0	233128361;0	263345613;0	296730293;0	329214726;0	34802089;0	343480095;0	318569829;0	287254353;0	263597602;0	255324301;0	261857535;0	275820126;0	288202378;0	294655427;0	297680707;0	300547247;0	298297844;0	286216282;0	267363935;0	251919793;0	250282165;0	265506285;0	292339838;0	316640696;0	3246499;0	311593656;0	285709909;0	262992364;0	25520259;0	265447806;0	287375466;0	307538129;0	314027649;0	305631191;0	292365671;0	28375306;0	279412583;0	275775694;0	274165697;0
0;0	029610526;0	028505972;0	031399484;0	039676218;0	052954923;0	070444153;0	091533274;0	115574911;0	141112209;0	167254132;0	196613152;0	233919465;0	278094874;0	317741995;0	338873685;0	336748278;0	318571309;0	296737251;0	278748792;0	265236474;0	256879637;0	255557803;0	260960415;0	273286767;0	291666722;0	308861436;0	31408498;0	300861159;0	275028872;0	25094456;0	242558928;0	254840715;0	28061606;0	305269703;0	316128105;0	310939283;0	298002123;0	286878665;0	279820281;0	275626379;0	275285881;0	278174685;0	281215173;0	285844988;0	296270676;0	308134354;0	309406896;0	295089867;0	272924309;0
0;0	03652085;0	035389555;0	03652362;0	041547123;0	051027343;0	064287266;0	080144076;0	097600045;0	116522152;0	139844525;0	172531923;0	216316367;0	263312957;0	300534893;0	319286335;0	32041517;0	313049005;0	305112889;0	295026047;0	278218681;0	257255824;0	24182829;0	241001468;0	257348879;0	284689025;0	309379711;0	318441286;0	308023434;0	285981376;0	26535284;0	255110914;0	25728988;0	269168369;0	283843259;0	294284383;0	300111794;0	305652504;0	309912298;0	305290622;0	288412914;0	265897464;0	249868198;0	249406214;0	267235084;0	296670882;0	322011269;0	327417399;0	308874507;0	27751511;0
0;0	043849685;0	043081444;0	043442794;0	046035137;0	051502057;0	059736406;0	07009776;0	082687203;0	099825949;0	125747657;0	163202126;0	207508043;0	249238728;0	279297276;0	294726586;0	301800536;0	308507053;0	313731263;0	309177272;0	290596081;0	263854587;0	242237547;0	237392956;0	251866265;0	277690602;0	301041298;0	311304045;0	307601599;0	297836796;0	288711785;0	280042253;0	270104732;0	262328991;0	261071767;0	268532396;0	284965023;0	306778509;0	322882621;0	32088053;0	297955352;0	264907114;0	239743992;0	236921556;0	258806409;0	293400533;0	321512012;0	327914936;0	311953039;0	286847991;0
0;0	050496329;0	050042602;0	049943626;0	050896432;0	053388831;0	057885644;0	065078807;0	076948842;0	096514755;0	125962428;0	163045406;0	201431949;0	233812679;0	255658802;0	271114766;0	288105821;0	307715875;0	32151979;0	319784602;0	301627707;0	276410546;0	25658682;0	249752866;0	256225146;0	271232864;0	286324367;0	2962219;0	302279709;0	308070768;0	311482713;0	304863204;0	285873569;0	262064571;0	246784599;0	249783435;0	271609655;0	301497514;0	322865303;0	323345736;0	30276781;0	274196335;0	254097543;0	251294965;0	265027682;0	287305498;0	305998597;0	311907365;0	306143653;0	297670534;0
0;0	055625306;0	055236199;0	054825958;0	054913461;0	056179921;0	05980721;0	067625573;0	081970762;0	104212759;0	133145508;0	164486081;0	193355683;0	215599278;0	233770068;0	254721733;0	282241063;0	310297589;0	327041828;0	326002568;0	311467009;0	293610478;0	279758601;0	270531874;0	26514079;0	264296234;0	268814963;0	278778085;0	295272352;0	314883509;0	327262978;0	322480168;0	299735336;0	270234323;0	249209591;0	247728329;0	265292063;0	290971823;0	309847244;0	312600664;0	302678286;0	2914771;0	285529427;0	282278518;0	279356696;0	279195415;0	282459178;0	286648305;0	29392;0	306663795;0
0;0	058757519;0	058288037;0	057824589;0	058052379;0	060088387;0	065556429;0	076185662;0	092834423;0	114758917;0	139125025;0	162439438;0	181581076;0	198307951;0	218400891;0	247773627;0	283008249;0	31293903;0	328389684;0	328645271;0	320769566;0	31242026;0	303971089;0	291115577;0	273937387;0	258852717;0	253986924;0	264457746;0	288332336;0	315325937;0	331714082;0	328446752;0	308745654;0	284122749;0	26672707;0	260723095;0	265903246;0	277631076;0	288606766;0	295329476;0	301050903;0	310178314;0	317361052;0	312820344;0	295071544;0	272962138;0	259214464;0	262334244;0	282954408;0	310573313;0
0;0	059809697;0	059406429;0	059479582;0	061058757;0	065407873;0	073802554;0	086692979;0	103434948;0	122034071;0	139910206;0	1551182;0	168690119;0	185655729;0	212744832;0	24906396;0	285625095;0	312626529;0	325582893;0	328453124;0	32934988;0	329989353;0	324240933;0	306468737;0	280051778;0	256152505;0	24673813;0	257146681;0	282344149;0	309327678;0	325187289;0	32494454;0	314126375;0	302204954;0	292535459;0	282618727;0	272233861;0	265401366;0	266280004;0	276690826;0	298268247;0	324348503;0	339833761;0	333100175;0	305327681;0	270988895;0	249195383;0	251349902;0	275821795;0	308105794;0
0;0	059148872;0	059335774;0	060841193;0	064704605;0	071801411;0	08230189;0	095555238;0	109943069;0	123606112;0	135082228;0	145297789;0	158571095;0	181560568;0	21520737;0	253267279;0	286178261;0	307420691;0	318735675;0	327433117;0	33726225;0	342952799;0	336209934;0	314809529;0	285282504;0	260391555;0	250438358;0	257304536;0	275828627;0	295724932;0	308561264;0	313416787;0	315741804;0	318524874;0	31635637;0	302823598;0	280067342;0	259063456;0	252125404;0	266047294;0	296336774;0	328636603;0	345613092;0	337751653;0	309747932;0	277406647;0	257577054;0	258107782;0	27594341;0	299040166;0
0;0	057620181;0	059198186;0	062843715;0	069154537;0	078108355;0	089015753;0	100508113;0	111090264;0	119688829;0	127118899;0	137162385;0	155748065;0	185057021;0	221153917;0	255497728;0	280999656;0	297718393;0	310891029;0	326136275;0	341712589;0	34941183;0	341024755;0	318301419;0	291503194;0	271092936;0	261608016;0	261920845;0	26838781;0	277965437;0	287851391;0	300083124;0	316317925;0	33118458;0	333576301;0	317752087;0	288941135;0	262016091;0	251690349;0	263984779;0	292429467;0	321612866;0	335702567;0	328795028;0	308943103;0	290472924;0	281188736;0	278365274;0	279934025;0	285760134;0
0;0	056358593;0	05993937;0	065780659;0	073695594;0	082981556;0	09246177;0	10089395;0	107456529;0	112807442;0	120203535;0	134811983;0	159545704;0	192062026;0	225359297;0	251887604;0	270824698;0	285632518;0	302694334;0	324387398;0	343162398;0	34900031;0	338847143;0	319383966;0	300843529;0	288124205;0	278147566;0	268266161;0	260690285;0	259007062;0	267485249;0	287207175;0	313928419;0	33543179;0	339838326;0	324237694;0	297881204;0	274890787;0	265544747;0	271170247;0	286930444;0	30361288;0	311588023;0	30999375;0	306925229;0	308284436;0	308837952;0	301200647;0	28646739;0	272780524;0
0;0	056344304;0	061887756;0	069093206;0	077217029;0	085282992;0	092157849;0	097256842;0	101155999;0	106587218;0	118003614;0	138653791;0	166965253;0	197514096;0	223196931;0	242495563;0	256946265;0	273098545;0	296360698;0	321791817;0	339007718;0	342195789;0	333889096;0	322547394;0	314180759;0	306253994;0	292876536;0	273246083;0	254059532;0	245587039;0	254003842;0	278765001;0	309197763;0	33173839;0	336298787;0	325044389;0	307638343;0	294338253;0	285880846;0	280601033;0	278268069;0	279126002;0	282331604;0	289763408;0	305189672;0	323709885;0	331689352;0	319657949;0	292101593;0	265501073;0
0;0	057811276;0	064504142;0	071789581;0	078774035;0	084515629;0	08858333;0	091472179;0	095489273;0	104463984;0	121529579;0	145792066;0	172804426;0	196612595;0	215213711;0	228147474;0	242039601;0	263584379;0	290929314;0	315737998;0	330449735;0	332900481;0	329414384;0	327918801;0	328410041;0	322893432;0	305283368;0	278464546;0	253417052;0	241862373;0	249823753;0	272910847;0	299968544;0	318692384;0	324337619;0	321141433;0	317835031;0	315028111;0	307115226;0	290355254;0	269964423;0	256009624;0	255842384;0	273877131;0	305170259;0	334049973;0	343543913;0	328399878;0	297728334;0	268929099;0
0;0	060159576;0	066772706;0	072908952;0	07779289;0	081095013;0	083233211;0	086230931;0	09332482;0	107403741;0	127984547;0	151587256;0	173313071;0	190064132;0	201105244;0	2120757;0	230305908;0	256393189;0	285058165;0	307516492;0	318735017;0	322562658;0	327636928;0	336567877;0	342191111;0	335181121;0	313011824;0	28380666;0	259547753;0	249215541;0	254137708;0	269378458;0	287070871;0	300440254;0	30860197;0	316939236;0	327019529;0	332042975;0	32204291;0	29629956;0	264960311;0	243481628;0	244651105;0	26885185;0	304395714;0	333648414;0	342597051;0	328966532;0	303229708;0	282290315;0
0;0	062280018;0	067702145;0	071888376;0	074543823;0	076146194;0	078388036;0	084034176;0	095628882;0	113064174;0	133539658;0	152774089;0	167561981;0	177050064;0	185130754;0	199116142;0	221903342;0	251282084;0	278294952;0	295947207;0	305882822;0	31570518;0	330282894;0	345446169;0	351205981;0	341426367;0	318933959;0	293092275;0	274453004;0	265158338;0	262853391;0	265498707;0	271153685;0	279576187;0	292736198;0	312677665;0	333292631;0	342101334;0	330625922;0	30155719;0	26869188;0	248803999;0	250449878;0	271668092;0	301453315;0	324356912;0	330057498;0	321355108;0	310061992;0	303049594;0
0;0	063121656;0	066684389;0	06880836;0	069979865;0	071605317;0	076105593;0	085722218;0	100481663;0	118084969;0	134872041;0	147820722;0	155756179;0	161288539;0	17126928;0	190021722;0	217995279;0	24664952;0	268491288;0	283258782;0	295931983;0	312774963;0	334261362;0	351872881;0	35595772;0	344354545;0	323961964;0	305767112;0	293233936;0	283141684;0	271891133;0	261252549;0	256554926;0	262185315;0	281394;0	309429568;0	334566875;0	34331547;0	331112481;0	305596517;0	281596467;0	269570998;0	270670776;0	280631798;0	294086291;0	304976067;0	309899206;0	312339255;0	317394641;0	322979958;0
0;0	062122125;0	063757685;0	064520432;0	065631524;0	069211834;0	077203546;0	089673605;0	104772375;0	119386846;0	130664373;0	137194037;0	140796445;0	147118898;0	16181694;0	187116216;0	215535443;0	239795157;0	257724573;0	271707858;0	288947664;0	313478074;0	338979621;0	354495803;0	354624214;0	343536477;0	330734636;0	321976558;0	314248979;0	300568606;0	279686123;0	258415021;0	246610357;0	252218796;0	274771663;0	305391152;0	329487561;0	337126217;0	328299738;0	313377395;0	303067169;0	298359234;0	293706094;0	287698159;0	283513263;0	283230406;0	288195085;0	30246397;0	324128212;0	339346303;0
0;0	0592408;0	059595708;0	060281867;0	063119835;0	069740013;0	080336524;0	093317775;0	105972433;0	115680937;0	121006023;0	123110198;0	126605452;0	137728133;0	159420106;0	186531187;0	211872072;0	231908904;0	246399733;0	262739851;0	287122425;0	316052441;0	339909072;0	351300078;0	35030332;0	344163497;0	340283414;0	338472591;0	331245653;0	312527816;0	284896126;0	258723929;0	245693117;0	251498592;0	27298651;0	299010691;0	318113344;0	324424377;0	322612277;0	322441845;0	326075242;0	326072598;0	314622326;0	293333812;0	272060436;0	262313657;0	271328409;0	297535701;0	327756889;0	345470499;0
0;0	055120884;0	055401136;0	057576612;0	063102155;0	072154852;0	083330694;0	094248338;0	102612378;0	107007742;0	108065787;0	109496655;0	11752962;0	135892771;0	161063149;0	186244722;0	207149052;0	221644814;0	236723219;0	258942508;0	287685296;0	316532422;0	336953008;0	344941207;0	344643898;0	345162472;0	350335301;0	353245218;0	344379414;0	321522724;0	291308421;0	265882115;0	254473078;0	258457387;0	272824214;0	289749965;0	302449822;0	310333833;0	319653577;0	33413972;0	347377139;0	346633333;0	326824305;0	294681877;0	264963722;0	253004849;0	264558973;0	294023133;0	326222047;0	343541796;0
0;0	050842394;0	052475544;0	057144308;0	064924798;0	074571865;0	084036613;0	091279567;0	094889245;0	095161256;0	095198391;0	1007489;0	116042895;0	138928056;0	163371068;0	1845737;0	198986255;0	212574703;0	231258577;0	257482881;0	288416203;0	31481677;0	329503564;0	334909055;0	339698408;0	349888002;0	361142204;0	363773705;0	35119849;0	325803225;0	298296186;0	278274435;0	269397382;0	268447401;0	271932201;0	277557918;0	284706708;0	29669909;0	317278264;0	34298046;0	360149635;0	357265688;0	332654738;0	296618451;0	266488453;0	256012144;0	267877394;0	293829858;0	318701526;0	330755441;0
0;0	047736927;0	051713123;0	058459374;0	066882317;0	075145362;0	081413235;0	084387896;0	084178329;0	083385718;0	087075729;0	099787394;0	120432074;0	143774492;0	164273698;0	178798264;0	191004569;0	20574356;0	228321525;0	258561836;0	287605861;0	307523538;0	318360552;0	326332433;0	338300973;0	35469107;0	367918645;0	368146792;0	353550369;0	330841035;0	310045986;0	29680166;0	287699801;0	27884198;0	270165927;0	265653713;0	270192966;0	288193603;0	318018718;0	348356424;0	364448476;0	357272802;0	330929969;0	299920445;0	278506121;0	272693412;0	2787598;0	291570047;0	305220436;0	313595817;0
0;0	046741591;0	052727966;0	060193255;0	067447788;0	072880323;0	075352197;0	074886598;0	073578848;0	075966059;0	086625617;0	105158257;0	126960588;0	1465943;0	161055557;0	171702346;0	183219146;0	201707099;0	22934035;0	258337475;0	281845907;0	297269213;0	30728756;0	319151409;0	338063391;0	359098047;0	371493176;0	368577689;0	353308279;0	335830303;0	32373895;0	314969842;0	303475568;0	285644808;0	267010904;0	255849112;0	260678015;0	283212535;0	316388475;0	345469577;0	357599734;0	349080605;0	328326799;0	308874904;0	298459193;0	294240686;0	290975883;0	28900137;0	289128673;0	293098969;0
0;0	047670138;0	054336953;0	060790334;0	065566651;0	067690553;0	067094758;0	065567792;0	067144137;0	076167252;0	092742946;0	112906925;0	131611854;0	145766463;0	155372884;0	16413102;0	177953182;0	201695177;0	229294055;0	254888784;0	273684447;0	284795251;0	296168594;0	315367462;0	340532343;0	361099904;0	369083393;0	363784878;0	352328631;0	344020198;0	340010935;0	333164571;0	316533936;0	291314781;0	266240943;0	253349048;0	259474644;0	283065575;0	31304459;0	336036026;0	343023431;0	335715487;0	325146495;0	321325615;0	321562827;0	31656844;0	302161335;0	28420706;0	27326161;0	277567777;0
0;0	049360987;0	055195172;0	059454899;0	061260092;0	060615092;0	059065617;0	060142166;0	067886069;0	08274533;0	101284347;0	118929657;0	132542711;0	141197371;0	14766769;0	157722893;0	177096893;0	201949862;0	227954462;0	248645276;0	261209832;0	272281009;0	289845507;0	314654875;0	340568702;0	358358128;0	363130255;0	358689031;0	354046583;0	354061471;0	354388343;0	345607288;0	323734618;0	294113131;0	268546411;0	25706376;0	263573795;0	282076451;0	303697555;0	318143054;0	322284322;0	321931277;0	326679208;0	337224462;0	342631158;0	333203489;0	308905678;0	281048638;0	264119041;0	268598809;0
0;0	050564404;0	054371281;0	055977034;0	055366578;0	053919171;0	054737843;0	061517322;0	074827496;0	091748564;0	108228606;0	121153206;0	129112439;0	1340121;0	140890651;0	155352739;0	177134409;0	202257598;0	223745904;0	237696303;0	24857628;0	263247001;0	285764087;0	314082798;0	338937576;0	352415203;0	354398709;0	353340604;0	356870531;0	364446051;0	366239376;0	354156131;0	328869602;0	299363841;0	277364447;0	268803756;0	27181293;0	281155447;0	290861428;0	297151357;0	30134047;0	311050572;0	330348252;0	350579842;0	357773868;0	343952805;0	313461233;0	280998463;0	263582126;0	269946636;0
0;0	050360739;0	051802982;0	051248233;0	049937745;0	050623255;0	056586349;0	068470205;0	083869475;0	099170067;0	111376821;0	118774548;0	122519042;0	126633688;0	136665904;0	154869829;0	178106777;0	200014507;0	215172345;0	22610643;0	237543819;0	256656845;0	284619041;0	313474219;0	333152623;0	341882651;0	344964438;0	35121776;0	363314741;0	373770661;0	37307119;0	356979808;0	330892299;0	305945709;0	289828618;0	282464302;0	278759411;0	27591397;0	273863499;0	274626981;0	283653711;0	305954774;0	336489095;0	360864878;0	365078435;0	34677503;0	315608453;0	28746323;0	274321017;0	278102679;0
0;0	048575021;0	048073148;0	046916289;0	047532704;0	052812184;0	063436809;0	07741474;0	091519217;0	102888764;0	109824264;0	112738046;0	114666106;0	121074907;0	135616058;0	156502153;0	177682518;0	193542314;0	20491656;0	214071081;0	229419024;0	254885005;0	284091243;0	30868842;0	323704805;0	331143703;0	338201175;0	35147709;0	368384533;0	378915445;0	374853451;0	357241859;0	334962679;0	317451133;0	306975642;0	297697443;0	28507461;0	27028522;0	2589087;0	258101853;0	274079729;0	305271833;0	34028207;0	362940202;0	363986417;0	345654611;0	319746632;0	299737005;0	291102319;0	290604096;0
0;0	045767115;0	044723896;0	045275344;0	049914176;0	059376293;0	072000777;0	084911872;0	095500162;0	102018106;0	104318102;0	104701286;0	108122631;0	119019078;0	136999036;0	157061235;0	173716292;0	18543292;0	192947897;0	204580508;0	226164623;0	253938527;0	281485024;0	301637551;0	312447618;0	320146884;0	333527049;0	353769351;0	373072016;0	380739005;0	372991671;0	356069776;0	340216719;0	330572493;0	322683199;0	309017311;0	287224343;0	263449411;0	247791932;0	24982555;0	272347649;0	307606308;0	340883396;0	358639459;0	356228904;0	340720767;0	325349529;0	317127505;0	3116929;0	302475123;0
0;0	043130481;0	043576644;0	047617406;0	056027502;0	06738572;0	07917038;0	088995381;0	09507606;0	096940053;0	096271128;0	097299179;0	104765109;0	119808614;0	138585493;0	155530845;0	1674042;0	174371378;0	182869783;0	199774129;0	22466165;0	253036128;0	276838535;0	290825919;0	299820606;0	312214801;0	333015063;0	356723863;0	373499234;0	37670487;0	368004192;0	355971294;0	349056242;0	345880416;0	337742046;0	318204086;0	28952658;0	261549907;0	247009569;0	252958336;0	277037485;0	308560585;0	33467543;0	346185205;0	343743715;0	337105816;0	334947056;0	335292877;0	329720088;0	312318765;0
0;0	042304142;0	045786314;0	05319728;0	063377242;0	074094585;0	083187568;0	088856409;0	090443773;0	08908404;0	088238621;0	09272435;0	10495861;0	122116773;0	138763712;0	150933326;0	15795225;0	164063815;0	176700963;0	19769618;0	225217392;0	250521696;0	267703765;0	278496904;0	289887654;0	308006302;0	333151435;0	357031108;0	37052775;0	370865314;0	363696419;0	358857719;0	359481957;0	359072056;0	347758103;0	322808302;0	29103621;0	264923073;0	255094132;0	263280889;0	283825365;0	306718896;0	323505325;0	329894517;0	330328956;0	334469263;0	344979253;0	352364972;0	344692642;0	318496035;0
0;0	044186947;0	050686591;0	059776994;0	069534023;0	07790314;0	083166714;0	084564572;0	082768721;0	08056233;0	082604023;0	092117735;0	107393086;0	123486081;0	136084032;0	143452544;0	148286795;0	156730205;0	17337855;0	198817166;0	224431577;0	244205;0	257124478;0	267074479;0	282060966;0	306297212;0	334229927;0	355464447;0	363732417;0	36227957;0	359980691;0	363657071;0	370436583;0	369821165;0	354667827;0	326770916;0	296968681;0	277014887;0	271891211;0	277985176;0	289163246;0	299953434;0	306599245;0	310494082;0	318529243;0	335710273;0	355825;0	364334776;0	352641384;0	322547762;0
0;0	048397921;0	056515488;0	065369614;0	073041731;0	07793675;0	079224284;0	077192707;0	074061906;0	074095079;0	081056692;0	094459102;0	109879018;0	122755162;0	13056509;0	13462637;0	13990416;0	152506707;0	174513646;0	199306477;0	220736834;0	235852382;0	245196236;0	257204;0	278556613;0	307085895;0	332978609;0	348997319;0	354053897;0	355030634;0	36037546;0	371382087;0	379951888;0	376377409;0	357319022;0	330148609;0	306351754;0	294071672;0	291240822;0	291437877;0	291001284;0	289351287;0	288745582;0	294077099;0	311008339;0	337962327;0	36256731;0	370753547;0	356514112;0	325503527;0
0;0	05344643;0	061459596;0	068501917;0	073084351;0	074261017;0	072121175;0	0683891;0	066842459;0	071603097;0	083163371;0	097703571;0	110614829;0	118914983;0	122802668;0	126019845;0	134775553;0	152730586;0	175923338;0	198026355;0	214967067;0	224588433;0	23425695;0	251871411;0	277778257;0	306295712;0	328612794;0	340542469;0	344531946;0	349744181;0	362479869;0	37804388;0	385950597;0	378777567;0	358901695;0	33633342;0	321400544;0	315070698;0	310657365;0	301752529;0	288620543;0	276264148;0	271690175;0	281573445;0	307758946;0	340937877;0	365986828;0	370445052;0	354916982;0	32979333;0
0;0	057782174;0	064249926;0	06852244;0	06961828;0	067473852;0	063409093;0	060722221;0	063565005;0	073320725;0	086870607;0	099733968;0	108567053;0	112688302;0	11457175;0	120034807;0	133787734;0	154591236;0	176677904;0	194852186;0	205316328;0	21361134;0	226933224;0	249034549;0	277752315;0	304638753;0	321605305;0	329244493;0	335261354;0	347873645;0	367257778;0	384318381;0	388638059;0	378355566;0	360124954;0	345234816;0	338547072;0	335148816;0	325547702;0	306923935;0	283490482;0	264878079;0	261119189;0	277176117;0	308049165;0	341175285;0	362502546;0	36484527;0	352495722;0	336577556;0
0;0	06022479;0	064189763;0	065232616;0	063153585;0	058960364;0	0554319;0	056653717;0	064767345;0	077339521;0	089997495;0	09922938;0	103735046;0	104980155;0	107809113;0	11765897;0	135529656;0	156809946;0	175558686;0	187413667;0	195381164;0	204814821;0	222346403;0	24918658;0	277767419;0	299112136;0	311172435;0	318551004;0	329983278;0	349091251;0	371401423;0	386127411;0	386937273;0	37605936;0	363302194;0	357418276;0	357151662;0	352535747;0	33597567;0	308045722;0	278046652;0	258005332;0	257728633;0	277699574;0	309157343;0	338401037;0	354739056;0	355229852;0	348595774;0	346012972;0
0;0	060078539;0	061101936;0	059133079;0	054913469;0	050831195;0	050779417;0	057416289;0	068953362;0	081262563;0	09082174;0	095848447;0	096952033;0	097963235;0	104336159;0	118927642;0	13862819;0	157460017;0	170785496;0	178845872;0	185607862;0	198641124;0	222092646;0	249902697;0	274500928;0	290901115;0	300515288;0	309677745;0	326900728;0	351480293;0	374077362;0	38564098;0	383387384;0	374413651;0	369211322;0	371356447;0	373328829;0	364517645;0	3405565;0	306867055;0	275527267;0	259202817;0	263446766;0	283527349;0	309368428;0	330667445;0	341334103;0	343800847;0	347466727;0	357538546;0
0;0	057165385;0	05532231;0	051198689;0	046806788;0	045751688;0	051088227;0	061616617;0	07353858;0	083315745;0	088847972;0	090095088;0	089908945;0	093344961;0	104555306;0	12213326;0	1406878;0	155109379;0	16384828;0	169178216;0	178065333;0	197123088;0	222687767;0	249016878;0	269348044;0	280755628;0	289176937;0	30364893;0	327684928;0	354526783;0	374016681;0	380699012;0	3774904;0	373904782;0	377314535;0	385008512;0	385834092;0	371167019;0	341438064;0	305953399;0	278484978;0	26792823;0	273861969;0	289310414;0	306429001;0	319307723;0	326614906;0	33316973;0	347535265;0	368596775;0
0;0	051736109;0	047771533;0	043244127;0	041433883;0	045634206;0	055222473;0	066691234;0	076542895;0	082524646;0	084156314;0	083346304;0	084488837;0	092480828;0	107586732;0	125387063;0	140560115;0	15017087;0	155043106;0	160892029;0	174990173;0	197084618;0	223569963;0	246510716;0	260505521;0	269400838;0	281243614;0	301754649;0	329145325;0	354904135;0	370333649;0	374131014;0	373164552;0	376791543;0	38717139;0	396472631;0	393298048;0	372764685;0	340169916;0	308019489;0	28818952;0	283245781;0	287751804;0	294758314;0	300570189;0	304848297;0	310639687;0	324744433;0	350123541;0	378064529;0
0;0	044601733;0	040039319;0	03772136;0	0409682;0	049700936;0	060686666;0	070514724;0	076889235;0	078981879;0	077910722;0	077379407;0	082412338;0	09483491;0	11141072;0	12688205;0	13744184;0	142636849;0	146500362;0	155992277;0	174126689;0	199189063;0	223118844;0	239884431;0	250272699;0	260036163;0	275944769;0	301685356;0	330723026;0	353497736;0	364111525;0	36633112;0	369627279;0	38078832;0	3959693;0	403842896;0	395377556;0	370837794;0	339548387;0	314925153;0	303382265;0	300881331;0	299638513;0	296176675;0	291614651;0	290264374;0	298390404;0	319960103;0	352468114;0	382736899;0
0;0	037171195;0	034518586;0	036999482;0	04494158;0	055408625;0	065116062;0	071792995;0	074338351;0	073338805;0	071697706;0	074176954;0	083862402;0	0988904;0	114293218;0	125739802;0	131696022;0	134564313;0	140146608;0	153956394;0	176196232;0	200316299;0	219471663;0	231928876;0	240053999;0	252041353;0	274199898;0	303840501;0	330533403;0	347834494;0	35507164;0	359250164;0	369545505;0	387230714;0	403406944;0	406962283;0	393241009;0	367423449;0	341797559;0	326900035;0	32205288;0	318651859;0	309833649;0	295717446;0	282087909;0	277612419;0	289151029;0	317695678;0	354082006;0	382860517;0
0;0	031752982;0	03360895;0	040855233;0	050815737;0	060343254;0	067225448;0	07022453;0	069470822;0	067146182;0	067520744;0	074547158;0	087737596;0	102655028;0	114779169;0	12173083;0	1243182;0	127189809;0	13671372;0	155381125;0	178533438;0	199101676;0	213961602;0	221898054;0	230877884;0	248594432;0	275176278;0	304181622;0	327225753;0	340125243;0	34648435;0	354490599;0	371054053;0	392086493;0	406172062;0	404888966;0	387887434;0	364838592;0	348195695;0	342612184;0	340906472;0	332939494;0	31503465;0	291949413;0	273473652;0	269857714;0	286461655;0	317697814;0	352182688;0	376021516;0
0;0	030752894;0	037374218;0	046817379;0	05610865;0	063120413;0	066487387;0	066057266;0	063412907;0	062210057;0	066764158;0	077890723;0	092023725;0	104609509;0	112553021;0	115507815;0	116822827;0	122590764;0	137123134;0	158148018;0	17947574;0	19617096;0	205060018;0	212274537;0	22542292;0	247476699;0	276472585;0	303457307;0	321587959;0	330288932;0	337607707;0	351925233;0	374230874;0	396031603;0	406179453;0	399647021;0	382058659;0	365347189;0	358935625;0	360196365;0	357928901;0	343883817;0	31816386;0	289261656;0	269257649;0	268034353;0	28658289;0	316963276;0	346822167;0	364666779;0
0;0	034425323;0	043348339;0	052373251;0	05942082;0	0631027;0	063056859;0	060361858;0	058010058;0	060307137;0	069307487;0	082422351;0	095142914;0	103974326;0	107675245;0	108308754;0	111025684;0	121287817;0	139539151;0	160627073;0	178690909;0	189379346;0	19603671;0	204859872;0	222058805;0	248762221;0	27781508;0	299567744;0	312444291;0	320315011;0	331977597;0	35241443;0	377075705;0	395979286;0	400569663;0	391111578;0	376740718;0	369427647;0	372301769;0	376714238;0	370831769;0	349562675;0	317852812;0	287214233;0	270095537;0	272312125;0	290779598;0	315341568;0	336496056;0	347529696;0
0;0	040356607;0	049093089;0	056090546;0	060019216;0	060370619;0	057786405;0	054652301;0	055061523;0	061947453;0	073786567;0	086343645;0	095930728;0	100595568;0	101240148;0	101818483;0	108261235;0	123156831;0	14302491;0	161656048;0	174336064;0	181340931;0	187560652;0	199844239;0	222571941;0	250647381;0	275755936;0	292888619;0	302841084;0	31170185;0	328073273;0	353049641;0	378238901;0	392969387;0	393054737;0	383343726;0	375393997;0	377776291;0	387132669;0	390929434;0	379637275;0	35261595;0	318617973;0	290401391;0	277463367;0	280692911;0	294022373;0	310153652;0	322837717;0	329025125;0
0;0	046183453;0	053088161;0	057224339;0	057922007;0	055550696;0	051954146;0	050826222;0	055646627;0	066030642;0	07822753;0	088374537;0	094018855;0	095128469;0	094488018;0	097669368;0	108875977;0	126658827;0	145362169;0	159773934;0	168092109;0	172945514;0	180882074;0	198948388;0	224338647;0	251044796;0	271972263;0	284269538;0	292052278;0	304840713;0	327216828;0	355037332;0	377031991;0	386018847;0	382514803;0	375654343;0	376628176;0	388048228;0	400132591;0	400615104;0	383178942;0	352329084;0	319589642;0	297109124;0	289042786;0	291394455;0	297697019;0	303017149;0	306016968;0	308858104;0
0;0	050388727;0	05465663;0	055669057;0	05357924;0	049775945;0	047466695;0	050367261;0	059209541;0	070815502;0	081276861;0	087825818;0	089714302;0	088627153;0	089324843;0	096835474;0	111950993;0	130150402;0	145822516;0	155676213;0	1602921;0	165242888;0	178238759;0	199548611;0	226188934;0	250079252;0	264919913;0	273646895;0	283372354;0	301617155;0	327597524;0	354232923;0	371918214;0	37637514;0	372807891;0	372452341;0	382916314;0	399984716;0	411245804;0	406313904;0	384072166;0	352798196;0	325337013;0	309644025;0	30400513;0	30158228;0	297789455;0	292654304;0	289185148;0	292697181;0
0;0	052295218;0	053583426;0	051808891;0	047975947;0	044777145;0	045944529;0	053181535;0	064010887;0	074591301;0	081967635;0	084763476;0	083797281;0	082787774;0	086953455;0	099025475;0	11600448;0	132278776;0	143581567;0	149067103;0	152387884;0	160644247;0	17741353;0	20208398;0	227134183;0	245040086;0	255898214;0	264171478;0	2768132;0	299491541;0	3278777;0	352045219;0	3646633;0	365520088;0	364283015;0	371797917;0	390067786;0	409452774;0	417198895;0	406770738;0	381578654;0	353280244;0	333317862;0	324133961;0	318857562;0	310371684;0	297118892;0	282532623;0	27411471;0	279924124;0
0;0	051638815;0	050184609;0	046432186;0	04263717;0	042319903;0	04795675;0	057874979;0	0683946;0	076392334;0	080107178;0	079671332;0	077722315;0	079102781;0	087949566;0	103028383;0	119308893;0	131997829;0	138920661;0	141757162;0	146198673;0	15817364;0	179426293;0	204388338;0	224828679;0	238338227;0	246159169;0	254895807;0	272931532;0	299942465;0	327544459;0	346244377;0	353570667;0	354405593;0	35923387;0	375631037;0	399439971;0	41776963;0	420158366;0	404886717;0	379996301;0	358065236;0	346366973;0	34116347;0	332885205;0	316273496;0	29349739;0	272793287;0	264182263;0	27531892;0
0;0	048656946;0	045085369;0	040922549;0	039372986;0	043444601;0	05231991;0	062588521;0	071056799;0	075679824;0	076021999;0	073747821;0	073001894;0	078661522;0	091366222;0	107115776;0	120843238;0	129265154;0	132481876;0	134580615;0	142173308;0	159188161;0	182463335;0	204309394;0	220785237;0	229424496;0	235923387;0	248969352;0	272064272;0	299730014;0	323962589;0	338071109;0	34264402;0	345940255;0	357951122;0	381177383;0	406336171;0	420704032;0	417374912;0	399462133;0	378120099;0	364508409;0	360180675;0	356363416;0	343822806;0	320087871;0	291354015;0	267810042;0	260890102;0	275575548;0
0;0	043883845;0	03952122;0	03698486;0	039574546;0	047326791;0	057239859;0	066031619;0	071453379;0	072626338;0	070486852;0	068363495;0	071131089;0	081148078;0	095816936;0	110029149;0	119856659;0	124154078;0	125372875;0	129359621;0	141645566;0	161852553;0	184187672;0	203013283;0	21343492;0	219575991;0	228521941;0	245625451;0	271514188;0	298891311;0	319088349;0	327830085;0	331044141;0	339345979;0	359714055;0	387959826;0	411868247;0	420979672;0	412998205;0	395287899;0	380499864;0	375654508;0	376114382;0	370709391;0	352073767;0	321844842;0	289333782;0	267410471;0	265005597;0	282710681;0
0;0	038343212;0	035067815;0	036293617;0	042892724;0	052316808;0	061258486;0	067354625;0	069411703;0	067777574;0	064880665;0	065192203;0	072393068;0	085452375;0	099665466;0	110747019;0	11650294;0	117796312;0	119176767;0	126850488;0	143308728;0	164788966;0	184881135;0	19781566;0	204730244;0	210940727;0	22236379;0	244516395;0	272385588;0	296075628;0	31009283;0	316133854;0	322075351;0	337906109;0	364632089;0	393669102;0	413167858;0	415996457;0	404978818;0	390705361;0	384206752;0	387048439;0	389596317;0	380861952;0	357066779;0	323546563;0	292369909;0	27455041;0	275201994;0	291090856;0
0;0	033533156;0	033543224;0	038963479;0	047792666;0	056757022;0	0633923;0	066306004;0	065344433;0	06217959;0	060647425;0	065116712;0	076134365;0	089886826;0	101871619;0	109071013;0	111113914;0	111131449;0	11496918;0	127219125;0	146549957;0	166965284;0	182244246;0	190902923;0	195931474;0	202745515;0	219770524;0	245419103;0	270983232;0	290311094;0	300375527;0	305876694;0	315877868;0	338322891;0	369181772;0	396928383;0	411049724;0	409152917;0	398187195;0	390237064;0	39262477;0	400534528;0	402275649;0	388660433;0	360186549;0	325834245;0	298414382;0	286331507;0	289450942;0	301558194;0
0;0	031242821;0	035510303;0	043660259;0	05252153;0	059602434;0	063296225;0	063107961;0	060082418;0	057306475;0	059227236;0	067914488;0	080776429;0	093242931;0	101782209;0	10506271;0	104825895;0	105829604;0	113734002;0	129864642;0	149594598;0	166732557;0	177623717;0	182806902;0	186638624;0	198423352;0	219445441;0	245165331;0	268389274;0	283167269;0	289251626;0	296104112;0	313240855;0	342151688;0	374475773;0	397473095;0	405145127;0	399675664;0	391448834;0	391292745;0	401210637;0	411631974;0	41041405;0	392512251;0	362121241;0	331031553;0	310546809;0	303507563;0	305016485;0	309291306;0
0;0	032501025;0	039900076;0	04857622;0	055966212;0	060335364;0	060926522;0	058318479;0	054826413;0	054589523;0	060860323;0	072395854;0	084919655;0	094589111;0	099296463;0	099543125;0	098745846;0	102761584;0	115088571;0	133259909;0	151359287;0	164453909;0	170831598;0	173511288;0	180572052;0	196128084;0	219985867;0	245275947;0	26343895;0	272749789;0	278729079;0	290713159;0	314352457;0	34623707;0	375840839;0	393542451;0	396262651;0	39049834;0	388092135;0	39667939;0	41195907;0	421881984;0	416466654;0	39460202;0	36453215;0	338822829;0	325207145;0	321270859;0	319915127;0	315996888;0
0;0	036487655;0	044910954;0	052488835;0	05743909;0	058814454;0	056801554;0	05304779;0	051141157;0	054983866;0	064809049;0	076985056;0	087502746;0	093617186;0	094844673;0	093371408;0	094364751;0	102676512;0	11832036;0	136364885;0	151167258;0	159471508;0	162477422;0	166000749;0	176194135;0	196059506;0	221620985;0	242511335;0	255916298;0	26298373;0	270548439;0	287502689;0	316755322;0	349847943;0	375779505;0	387405678;0	386195327;0	382386831;0	387223123;0	40301663;0	42084213;0	428021957;0	418275669;0	394792827;0	368488291;0	350593663;0	343714996;0	340277765;0	332549144;0	318448968;0
0;0	041502896;0	049175522;0	054607524;0	056721827;0	055378903;0	051682601;0	048587032;0	050174476;0	058064382;0	069566212;0	080556298;0	087921358;0	090436654;0	08913409;0	088047285;0	092486853;0	104872474;0	121899868;0	137800649;0	148323732;0	152680457;0	154420542;0	159853741;0	17478682;0	198186617;0	220538264;0	237967098;0	247725497;0	252857265;0	264354159;0	288245608;0	321257473;0	351748448;0	371190239;0	377043949;0	375100189;0	376615506;0	38975026;0	411109112;0	428733315;0	431885163;0	41834924;0	395256589;0	374682511;0	364475226;0	361378231;0	356175497;0	342057581;0	319710949;0
0;0	046034078;0	051857763;0	054635903;0	053994208;0	050604036;0	046821568;0	046462285;0	052256089;0	062677879;0	073782352;0	082206383;0	086106936;0	085544696;0	083370416;0	084583957;0	093399661;0	108531717;0	124794812;0	13721661;0	143424097;0	144848903;0	146954424;0	156694607;0	176072681;0	198636135;0	219042012;0	231582586;0	237217487;0	244810321;0	262650595;0	29098523;0	323661621;0	350297511;0	364114418;0	366562485;0	366299582;0	37433822;0	394525126;0	418307278;0	433232976;0	431804762;0	416171274;0	396407229;0	383697408;0	380717973;0	379964334;0	370406592;0	348352153;0	317773828;0
0;0	049201687;0	052550203;0	052608675;0	049701206;0	045604545;0	04365768;0	047326586;0	056365771;0	067312358;0	076532024;0	081729496;0	082259613;0	079879814;0	078739185;0	083901734;0	096341861;0	112113816;0	125906149;0	134155541;0	136576969;0	136913523;0	141983081;0	156330858;0	177383815;0	199250002;0	214954595;0	222883848;0	22854917;0	239780653;0	262307059;0	294283367;0	325460399;0	346675387;0	354236515;0	354458783;0	35839943;0	374601819;0	400319673;0	424209155;0	435111017;0	429669769;0	414043802;0	399596061;0	39475797;0	396646094;0	394583105;0	380007895;0	351685123;0	316635096;0
0;0	05048511;0	051209455;0	048872056;0	044746605;0	04163629;0	04328953;0	050740989;0	061158748;0	070874924;0	077223383;0	079052824;0	077121418;0	074534773;0	076406749;0	085674612;0	100183917;0	114727127;0	124915439;0	129057707;0	129072823;0	130535944;0	139584338;0	157515737;0	179338483;0	197685275;0	208544145;0	214786296;0	220978647;0	237170052;0	265211138;0	297819177;0	323990702;0	338570393;0	342646357;0	344420528;0	355233456;0	378309195;0	406486625;0	427580287;0	433694171;0	425461407;0	412168583;0	405092494;0	407589451;0	412377107;0	407937511;0	387166161;0	352905471;0	315171558;0
0;0	049793418;0	048050562;0	044130625;0	040267556;0	040125641;0	045804784;0	055409915;0	065343455;0	072688408;0	07582049;0	074718502;0	071556826;0	070824361;0	076720348;0	089190786;0	103687487;0	115407457;0	121564004;0	122354841;0	121716963;0	126113089;0	139767275;0	160086595;0	179888789;0	193917372;0	201881244;0	205558542;0	216015785;0	238619989;0	26862741;0	298511968;0	319822441;0	329469425;0	33130414;0	33628942;0	353711802;0	382069884;0	410660426;0	427954336;0	429658553;0	420727693;0	412065897;0	412558948;0	420497176;0	425053958;0	415970584;0	390079662;0	353210104;0	317194425;0
0;0	047217666;0	04365322;0	039384817;0	037732776;0	041556504;0	050085617;0	05995906;0	06805677;0	072406778;0	072423134;0	069406273;0	066877173;0	069533558;0	079357486;0	093073884;0	105861731;0	114015861;0	11634895;0	115120285;0	115951026;0	124719867;0	141920616;0	161946998;0	178667096;0	188994889;0	192849635;0	198971197;0	214581216;0	240412567;0	271516582;0	298125207;0	313071495;0	31751039;0	320036151;0	331309549;0	356021589;0	387748403;0	41365855;0	425814889;0	423914452;0	416291263;0	414056707;0	421826196;0	433120615;0	436036018;0	422260271;0	391705864;0	353786539;0	321432805;0
0;0	043243071;0	038836264;0	036017413;0	038016818;0	045267188;0	054834144;0	06344567;0	068881563;0	07012705;0	067703248;0	064175176;0	064086782;0	070903682;0	083149776;0	096347508;0	106156917;0	11036978;0	109734059;0	108359543;0	112472691;0	125520949;0	14445818;0	162922543;0	175812429;0	181477606;0	185180146;0	19478389;0	214800536;0	244112956;0	273421764;0	293678021;0	303215694;0	306011826;0	312191278;0	32968135;0	359271719;0	39067204;0	412850146;0	42037748;0	416989485;0	413056747;0	417973773;0	431388104;0	443533977;0	442588784;0	423559332;0	390915705;0	355932242;0	33071065;0
0;0	038513798;0	034869128;0	035187974;0	040983279;0	049957514;0	058841762;0	065200511;0	067648112;0	066130684;0	062390935;0	06023048;0	063930721;0	074093748;0	08702537;0	098065939;0	104264626;0	105047661;0	102835621;0	103272845;0	111762007;0	128182497;0	147017052;0	162120203;0	170429653;0	174043818;0	179156373;0	192756135;0	218159936;0	247246097;0	271933872;0	287127079;0	292867273;0	295053999;0	305742357;0	330495238;0	363450242;0	393180183;0	410467675;0	413868096;0	410639957;0	412010338;0	423961553;0	441204432;0	452042128;0	446782091;0	424093586;0	390804513;0	36057135;0	342530561;0
0;0	034157758;0	033008477;0	03723753;0	045408584;0	054352853;0	061453909;0	065045452;0	064609475;0	061159432;0	057646711;0	058506974;0	066140643;0	07811888;0	089881435;0	097876302;0	100411447;0	098536971;0	096620367;0	100645352;0	113355126;0	131203827;0	147979306;0	159211033;0	164259884;0	16694573;0	174840232;0	194561473;0	221201671;0	24868525;0	269167529;0	278300963;0	28055817;0	285964033;0	303805189;0	333993802;0	366952321;0	392229242;0	404113855;0	405129323;0	40467529;0	412584673;0	430554739;0	449230343;0	456867876;0	446707895;0	421183544;0	390953803;0	36809288;0	358056088;0
0;0	031424884;0	034045058;0	041205651;0	050010926;0	057639013;0	062227256;0	062918541;0	060147672;0	056034914;0	054586852;0	059404368;0	069803231;0	081747489;0	091154536;0	095588273;0	09491978;0	092013837;0	092287292;0	100681819;0	116383526;0	133850504;0	147472186;0	154757469;0	15710319;0	161057079;0	174252007;0	196751822;0	224432426;0	248638042;0	262537976;0	267522525;0	270236904;0	280455463;0	303932727;0	336964323;0	368510086;0	389360578;0	397023627;0	397596223;0	401360157;0	415903777;0	437827275;0	455781237;0	459276834;0	445107175;0	419493318;0	393710087;0	378682733;0	374420451;0
0;0	031417413;0	037407034;0	04584887;0	053813692;0	059257056;0	061082716;0	059224658;0	055082303;0	051945093;0	053965814;0	062305653;0	073816918;0	084198543;0	090439656;0	091432083;0	088624278;0	086361949;0	090437094;0	102903163;0	119771956;0	13511922;0	144887641;0	148640525;0	150518187;0	157761098;0	174886328;0	200374128;0	226650385;0	245039577;0	254249782;0	257012708;0	260969608;0	277117641;0	30658144;0	34096;0	368569675;0	383507672;0	387572433;0	389287182;0	399066282;0	419714296;0	443662356;0	459022008;0	457801034;0	440613267;0	416544822;0	398057061;0	39137203;0	391886254;0
0;0	034036595;0	041908893;0	050029911;0	056184355;0	059066761;0	058215916;0	054471553;0	050352609;0	049904428;0	055813713;0	066272248;0	077123738;0	084923787;0	087753051;0	085921588;0	082405148;0	082786879;0	09124382;0	106325859;0	122480891;0	134698164;0	140690762;0	1422774;0	145259903;0	156481332;0	177971232;0	203972127;0	225916808;0	239943235;0	244473849;0	245716347;0	254825501;0	27790272;0	310124386;0	342221309;0	365149208;0	375660303;0	378501446;0	384083997;0	400185501;0	425135996;0	448749743;0	460153001;0	454727147;0	436563493;0	416691841;0	4058632;0	405941937;0	408126413;0
0;0	038221248;0	04632495;0	053021997;0	056829786;0	057031773;0	053986301;0	049487964;0	047074339;0	050370305;0	059263775;0	070108508;0	07908981;0	083704463;0	083370473;0	079761804;0	077442968;0	081719922;0	0939791;0	109904674;0	12391915;0	132387194;0	135110058;0	1359805;0	141965336;0	158058818;0	18171151;0	205651219;0	224036949;0	231962691;0	233473475;0	237381683;0	251882868;0	279372572;0	31323458;0	342465401;0	360495434;0	366531182;0	369494948;0	379634037;0	401426237;0	429074264;0	450772595;0	45766518;0	448579687;0	431027502;0	417280541;0	414924978;0	420747868;0	423318073;0
0;0	042735757;0	04982542;0	054451299;0	055670583;0	053500298;0	049109303;0	045344317;0	046140266;0	053029282;0	063319293;0	073035728;0	079263251;0	080663032;0	07780891;0	074004008;0	074551958;0	08322073;0	097747306;0	112727282;0	123532831;0	128358522;0	129051806;0	131190885;0	141377355;0	160944448;0	184898989;0	206352387;0	218596814;0	222597108;0	224060745;0	230753939;0	251265924;0	283061587;0	315985601;0	339831611;0	352061958;0	356439599;0	362199131;0	378371513;0	405069472;0	433271872;0	451461985;0	45368134;0	442648952;0	428270829;0	421807649;0	42669267;0	43528471;0	435330112;0
0;0	046621342;0	051930099;0	054111462;0	052901055;0	048944583;0	044418374;0	04303806;0	047624488;0	05683866;0	066884624;0	074460181;0	077600511;0	076045858;0	071899364;0	069623839;0	074346691;0	086453663;0	101432829;0	114149849;0	121413763;0	123199391;0	123271302;0	128237087;0	142721191;0	164743852;0	187551025;0	203811766;0	211423885;0	21293913;0	214524367;0	227483555;0	254220075;0	286454395;0	315713768;0	334843578;0	343274999;0	347407687;0	356857857;0	378369278;0	407820336;0	434254469;0	447988515;0	44625785;0	434901105;0	425506597;0	427076483;0	438222712;0	448171261;0	445541242;0
0;0	049302356;0	052359372;0	052110367;0	048821153;0	044084532;0	041047756;0	043230693;0	050914353;0	060812333;0	069339702;0	074089081;0	07416114;0	070538631;0	066555024;0	067560776;0	076424982;0	090448655;0	104299745;0	11385023;0	117586161;0	117413413;0	118700442;0	127749194;0	145925455;0	168303676;0	187672075;0	199533123;0	20318622;0	202509464;0	208631921;0	227208263;0	25671426;0	28904403;0	314561126;0	328147947;0	332958603;0	338200689;0	353263383;0	380200004;0	410993324;0	434606521;0	443743843;0	439199868;0	429644763;0	426712019;0	435649169;0	450444475;0	459279807;0	451884064;0
0;0	050444724;0	051135153;0	048655501;0	044103956;0	039939935;0	039849208;0	04560787;0	054887302;0	064009604;0	070197186;0	071958506;0	069419626;0	064837716;0	062896704;0	068060622;0	080101427;0	094211312;0	105654657;0	111765683;0	112681077;0	112057041;0	116154755;0	129380099;0	149676494;0	170609658;0	186173821;0	193142289;0	193182373;0	194576357;0	205024117;0	228933248;0	260856463;0	290311241;0	309740754;0	318964318;0	323170877;0	332248615;0	352637554;0	382464112;0	412010883;0	431172233;0	435693871;0	42978891;0	423969569;0	428427356;0	444003016;0	461138407;0	467569347;0	456249923;0
0;0	049955323;0	048350495;0	044257274;0	039501247;0	037485604;0	041093983;0	049317441;0	058635749;0	065932138;0	069299469;0	06821319;0	063940993;0	060048807;0	061574644;0	070772544;0	084225135;0	096988593;0	105381807;0	108154712;0	107214813;0	107757722;0	115744679;0	132513388;0	153320791;0	171533387;0	182277736;0	184890769;0	184246315;0	187972008;0	204292655;0	233069303;0	263652962;0	288652385;0	303641317;0	309829445;0	313966863;0	326940261;0	352599573;0	384512693;0	411866336;0	426549598;0	427717569;0	422449673;0	42212322;0	433738911;0	454003419;0	470838309;0	473265565;0	457150308;0
0;0	047875769;0	044416758;0	03951676;0	0360656;0	037467501;0	044206604;0	053297128;0	0613968;0	066228324;0	066735326;0	06336361;0	058566524;0	057062664;0	062846902;0	074717099;0	08800254;0	098292891;0	103316571;0	103419768;0	10215467;0	105451888;0	11753475;0	136419098;0	155897126;0	17015406;0	176414465;0	176303945;0	175722998;0	184379291;0	206917692;0	236111968;0	265088244;0	286096799;0	295444606;0	29891087;0	306170669;0	325006166;0	354913692;0	386187711;0	409275065;0	419009547;0	417659561;0	414659415;0	420781874;0	4392881;0	462378201;0	477606107;0	476031227;0	456828351;0
0;0	04449383;0	039794442;0	035409152;0	034731969;0	039649603;0	048119386;0	056687804;0	062748123;0	064823162;0	062721114;0	057966813;0	054320181;0	056561322;0	066015305;0	078984011;0	090670498;0	097923445;0	099839561;0	098252833;0	098135896;0	105212159;0	12068266;0	139990387;0	156887101;0	166888227;0	169121254;0	167103057;0	16947073;0	184149591;0	209518807;0	239936445;0	265186785;0	279757316;0	285838129;0	289786001;0	30112284;0	324275853;0	355826138;0	385585797;0	404635171;0	410502901;0	408561241;0	409880645;0	423186425;0	446926586;0	470662517;0	482574024;0	476313402;0	45435831;0
0;0	040169974;0	035312836;0	032904991;0	035810709;0	043253886;0	05192676;0	058938615;0	062479328;0	061853579;0	057790206;0	052979034;0	052079128;0	058480069;0	070236154;0	082638145;0	091862488;0	095918821;0	095249886;0	093388737;0	096026392;0	107079751;0	124600511;0	142759351;0	156017059;0	161560608;0	16057822;0	159207258;0	166085379;0	185354229;0	214071953;0	241937968;0	262074041;0	272622657;0	276398493;0	281281915;0	297062376;0	325153997;0	357658588;0	384411061;0	398150391;0	400574778;0	399663878;0	406355168;0	426120369;0	453424218;0	47616913;0	484236114;0	474470852;0	452045618;0
0;0	035582972;0	031875992;0	032741772;0	038787772;0	047217365;0	054890087;0	059718124;0	060597963;0	057625107;0	052574476;0	049332533;0	052379501;0	062093843;0	074490026;0	085176549;0	091400781;0	092450415;0	090318693;0	089676001;0	095929653;0	110255539;0	128235354;0	143910672;0	153048066;0	154708911;0	152217083;0	152996679;0	164955065;0	18917423;0	217655528;0	242029837;0	258048761;0	263712756;0	265994771;0	274957837;0	296607532;0	326924992;0	357592111;0	379585601;0	389228899;0	39027314;0	392702636;0	40592273;0	4314327;0	460338441;0	480517587;0	483957744;0	470719808;0	448547324;0
0;0	031521833;0	030491009;0	03484071;0	042638901;0	050703128;0	056608285;0	058929351;0	057295427;0	05268833;0	048021125;0	04787715;0	054885029;0	066466354;0	078031389;0	08620981;0	089334059;0	088069029;0	08565948;0	08768789;0	097868079;0	114174529;0	131055517;0	143381712;0	148367912;0	146920526;0	144354143;0	149279747;0	166923968;0	193149602;0	220141001;0	241290676;0	250824031;0	253983323;0	258076436;0	270983005;0	296033183;0	328006058;0	35653802;0	374414054;0	380330203;0	380905375;0	387333157;0	406812788;0	436343369;0	465017835;0	481654251;0	481029287;0	466149375;0	447108085;0
0;0	029033587;0	031491489;0	03833255;0	046468688;0	053192855;0	056805607;0	056581386;0	052884067;0	047697961;0	04503928;0	048928224;0	058870583;0	070651904;0	080371558;0	085616941;0	085957393;0	083250961;0	082185734;0	087794051;0	101071832;0	117828034;0	132430315;0	140835693;0	141966729;0	138746637;0	138352687;0	148498728;0	170116317;0	197231633;0	221861808;0	236548356;0	242846959;0	244989765;0	250579908;0	268585487;0	297817555;0	329520205;0	353446265;0	36597629;0	369273835;0	371946859;0	384257585;0	409788571;0	441941289;0	468824127;0	481012224;0	476270261;0	460832825;0	445549175;0
0;0	028848726;0	034384324;0	042265603;0	04954717;0	054312559;0	05549838;0	052986873;0	047995244;0	043632194;0	044380507;0	051978909;0	0633008;0	07404973;0	081202098;0	083517414;0	081624901;0	078864931;0	080346313;0	089707404;0	104964127;0	120748738;0	132151702;0	136586175;0	134716985;0	131400336;0	134563996;0	149777257;0	174467905;0	200767401;0	220277589;0	231096462;0	23405054;0	23542587;0	245650934;0	269047186;0	29919178;0	328204128;0	348362529;0	357311955;0	359928677;0	365659831;0	383483815;0	413614796;0	446234728;0	46989802;0	477652985;0	470328682;0	456203221;0	446801852;0
0;0	030888084;0	038198284;0	045787275;0	051498726;0	05398619;0	052763977;0	048471463;0	043306371;0	041381026;0	046139712;0	056210875;0	067380452;0	076135672;0	080499642;0	080116548;0	07701983;0	075497455;0	080582319;0	092999533;0	108628327;0	122234872;0	129972622;0	130717156;0	126956032;0	125245713;0	13342701;0	153353292;0	17896734;0	202025159;0	21756984;0	223746955;0	224146677;0	228606063;0	243263694;0	269223273;0	300303445;0	326666707;0	342135752;0	34711496;0	349656022;0	360116501;0	384264168;0	417721033;0	44948353;0	469024818;0	472547539;0	463475923;0	451862142;0	448578184;0
0;0	034337568;0	041982375;0	048427118;0	052072797;0	052168464;0	048892612;0	04367021;0	039801591;0	041523373;0	049645856;0	060624109;0	070551024;0	076803625;0	078289734;0	075911371;0	072750467;0	073896301;0	0825546;0	096807395;0	111599887;0	122199637;0	126139744;0	123893621;0	119817761;0	121553426;0	134864548;0	157590071;0	18232832;0	202197832;0	212759305;0	21494506;0	216207384;0	222542046;0	242102817;0	271500906;0	300971958;0	32243255;0	333311959;0	336826957;0	341878446;0	358353522;0	387246469;0	421913405;0	450960778;0	466034923;0	465805746;0	456626213;0	449532556;0	453158623;0
0;0	038212225;0	045152199;0	049789637;0	051183146;0	049102662;0	044353909;0	039377843;0	038323188;0	043928587;0	054043036;0	064572564;0	07240254;0	075887668;0	074940846;0	07140122;0	069629596;0	074172345;0	085842797;0	100538346;0	113198369;0	120330983;0	120742566;0	116578503;0	113832537;0	120142457;0	138007821;0	162196554;0	184886683;0	199932886;0	205981981;0	206824348;0	207703568;0	21928274;0	243704124;0	272776046;0	299446369;0	317068814;0	32476838;0	327146675;0	335313735;0	356764923;0	389900547;0	424455503;0	450246613;0	460863062;0	457909133;0	449922348;0	448061137;0	458145176;0
0;0	041764828;0	047234148;0	049808716;0	048946885;0	045029646;0	03971513;0	036497433;0	039241413;0	047789484;0	05837687;0	067456758;0	072823622;0	073621267;0	070753437;0	067348944;0	068118977;0	076261762;0	089648765;0	103445336;0	113363137;0	1168904;0	114350685;0	109638602;0	109966519;0	121441031;0	142578538;0	166176007;0	185209799;0	195920931;0	198699454;0	197318269;0	201706574;0	218475188;0	244451837;0	273719709;0	297609682;0	309947479;0	314018188;0	317833161;0	331232187;0	358455287;0	394174839;0	42691053;0	448005637;0	454203421;0	449754058;0	444716722;0	449177419;0	465483688;0
0;0	044443109;0	048076029;0	048435394;0	045551994;0	040499951;0	035896905;0	035841996;0	042223697;0	05225895;0	062116106;0	069081592;0	071756376;0	07022666;0	066410123;0	064339388;0	068560644;0	07949051;0	093316393;0	105222356;0	111767524;0	111903428;0	107404532;0	103798497;0	108509366;0	124519142;0	147111325;0	168812482;0	184043837;0	190377006;0	189711062;0	189503989;0	198086262;0	218054706;0	246749262;0	273990259;0	292399845;0	301258773;0	304552762;0	311209984;0	329183758;0	360230702;0	396228518;0	426329688;0	443049226;0	445782923;0	441211585;0	440296209;0	451025779;0	471936684;0
0;0	046009986;0	047520259;0	045798593;0	041388349;0	036142233;0	033718831;0	037488539;0	046343852;0	056468739;0	064728364;0	069255699;0	069413847;0	066123704;0	062463535;0	063040224;0	070636669;0	083303835;0	096275036;0	105465043;0	108661311;0	10592496;0	100696771;0	099843394;0	109523435;0	128953642;0	151451326;0	170164695;0	180790045;0	183049903;0	181256953;0	183189958;0	195725128;0	220454834;0	248220812;0	272010953;0	286823321;0	292553364;0	294937421;0	304891954;0	328803592;0	363454945;0	398991877;0	425359231;0	437210648;0	437213044;0	433990895;0	43827696;0	455285135;0	480022431;0
0;0	046259494;0	045696006;0	04215915;0	036911715;0	032835785;0	0338718;0	040933909;0	050797094;0	059955271;0	066078298;0	068016074;0	065961943;0	061863424;0	059644413;0	06353161;0	073926392;0	086936224;0	098076872;0	104197531;0	104070031;0	099315035;0	094953751;0	098228613;0	112528937;0	133703037;0	154543488;0	169426883;0	175862538;0	175298352;0	173263155;0	178419638;0	19641061;0	222086405;0	248830507;0	269674509;0	279336188;0	282230639;0	286793616;0	302171412;0	330609398;0	366231458;0	399097128;0	420710682;0	428700541;0	427430866;0	427079066;0	43718941;0	459478116;0	485973719;0
0;0	045236769;0	042721767;0	037909891;0	032924656;0	031460822;0	036205256;0	045219182;0	054828216;0	062285403;0	066010201;0	065548177;0	061929784;0	058070089;0	058463598;0	06570539;0	077670161;0	089886071;0	098506067;0	10131116;0	098436662;0	092880377;0	090955686;0	09901448;0	116835157;0	138169795;0	156351848;0	167125397;0	16957436;0	166848501;0	166456881;0	176375875;0	19721367;0	224118452;0	249100208;0	264159465;0	270771535;0	273535503;0	280575523;0	300131895;0	332365712;0	368518829;0	398555896;0	415906447;0	420504541;0	419017881;0	422578401;0	438699489;0	465488993;0	492965561;0
0;0	042974226;0	038896976;0	03362826;0	0302339;0	032387607;0	039992734;0	049584015;0	058036075;0	063346814;0	064594448;0	062081229;0	057755008;0	055430373;0	059084914;0	068968126;0	0812744;0	091748934;0	097387688;0	097127365;0	09219246;0	087196653;0	089145798;0	101852904;0	121679611;0	14171726;0	156380058;0	162899425;0	162073444;0	158969164;0	161576749;0	175470714;0	199538254;0	226110519;0	246355771;0	258319999;0	262240249;0	264408207;0	275611716;0	300823293;0	335977149;0	370221797;0	395604989;0	408026928;0	409969136;0	410087336;0	418660472;0	440465234;0	470293837;0	496759624;0
0;0	039711619;0	034655754;0	030043489;0	029667622;0	035302629;0	044363604;0	053408015;0	060078468;0	063045719;0	062021907;0	058087881;0	054108274;0	054371039;0	061306375;0	072672453;0	084204021;0	092264126;0	094833348;0	091792012;0	08595345;0	083159341;0	089745662;0	106058647;0	126257256;0	1439035;0	15470137;0	157322817;0	154279881;0	151930362;0	158309509;0	176758843;0	20218727;0	226164211;0	243489692;0	250889925;0	252484863;0	257354815;0	27384426;0	302357186;0	33771956;0	369942525;0	391297784;0	400006903;0	40093138;0	403867617;0	417822796;0	444553056;0	476192282;0	501095654;0
0;0	035761007;0	030602418;0	028096423;0	031354047;0	039332575;0	048567638;0	056299032;0	060835645;0	06144941;0	058525127;0	054002978;0	051614268;0	055128791;0	064549933;0	076238312;0	086087985;0	091363491;0	090890306;0	085897223;0	080413059;0	081165415;0	092363345;0	110896798;0	130139184;0	144593616;0	151309471;0	150511682;0	146354133;0	146421435;0	157453666;0	178916708;0	204116264;0	225804068;0	23821867;0	242391964;0	244423163;0	251879136;0	272249023;0	304660869;0	340221639;0	369170879;0	385307289;0	390197233;0	390751106;0	397265249;0	416980945;0	447692106;0	479547963;0	501711968;0
0;0	031595443;0	027578448;0	028337207;0	034717443;0	043694735;0	0521487;0	058048269;0	060302431;0	058768261;0	054564741;0	050510685;0	050716801;0	057381273;0	068249701;0	079132664;0	086717097;0	089000142;0	085943531;0	079844516;0	076282428;0	081563142;0	096475729;0	115621776;0	132723178;0	143502957;0	146355063;0	143081786;0	139273436;0	142866062;0	158031044;0	181586929;0	205788405;0	223184675;0	231814671;0	234594607;0	236101795;0	247977695;0	273791876;0	307860453;0	340773889;0	365128119;0	377462615;0	380448396;0	382665557;0	394182191;0	419354732;0	452816121;0	48381171;0	502474304;0
0;0	027897174;0	026381919;0	030691487;0	03891956;0	047719086;0	05472469;0	058511869;0	058526466;0	055237891;0	050574391;0	04816755;0	051589816;0	060648434;0	071734185;0	08105526;0	085931745;0	085380057;0	080265301;0	07444159;0	074177005;0	083962319;0	101243815;0	119703186;0	133932307;0	140855505;0	140262603;0	135464916;0	133327012;0	14114061;0	16015993;0	18441543;0	205660743;0	219491885;0	225136083;0	225128969;0	23002069;0	246990858;0	275348416;0	309849596;0	340632094;0	361070974;0	369244073;0	370437235;0	374822684;0	39124315;0	420811728;0	455604786;0	484653405;0	499895904;0
0;0	025480994;0	027441893;0	034410049;0	043169237;0	050996437;0	056169225;0	057754614;0	05574836;0	051310244;0	047223257;0	047430132;0	053896987;0	064288524;0	074627461;0	08171097;0	083814009;0	080670319;0	074495554;0	070252538;0	074300348;0	087945277;0	106074271;0	122671297;0	133433702;0	13657483;0	133241041;0	128238516;0	129209806;0	141539231;0	16297442;0	186197254;0	204681026;0	214723803;0	216540422;0	217600617;0	2255821;0	246261288;0	278063587;0	312400528;0	338928249;0	354064962;0	359173521;0	360794179;0	369244173;0	391232683;0	424576572;0	459674379;0	485848394;0	497131089;0
0;0	025128169;0	030340525;0	038646611;0	04697723;0	053278107;0	056361506;0	055807019;0	05218771;0	047421087;0	045043373;0	048417929;0	057176225;0	067729716;0	076514419;0	081100566;0	080401862;0	075318091;0	069138727;0	068004969;0	076550134;0	092630619;0	110304351;0	124289921;0	131430778;0	131111829;0	125960154;0	12211071;0	126993075;0	143208805;0	165840735;0	187500433;0	202215069;0	208058161;0	208710857;0	210579633;0	222441331;0	248256542;0	281155811;0	312207567;0	335193247;0	346792862;0	350104098;0	352578432;0	364978486;0	391537077;0	427063225;0	460950668;0	4838394;0	491657816;0
0;0	026907616;0	034297146;0	042768427;0	04994376;0	054383062;0	05535648;0	052926114;0	048298098;0	044203849;0	044464354;0	050788857;0	060753809;0	07058134;0	077259691;0	079115457;0	076004938;0	069701058;0	064982484;0	067930179;0	080301086;0	097517314;0	113598726;0	124370513;0	127803672;0	124602699;0	118755615;0	117375276;0	126745666;0	146061026;0	168652596;0	187292774;0	198072958;0	201274186;0	200593346;0	204924859;0	222589261;0	250137131;0	283146975;0	312212623;0	330897255;0	337827871;0	339260551;0	344705487;0	362498468;0	393698623;0	430604976;0	462562903;0	481614381;0	486182356;0
0;0	030266016;0	038510957;0	046291045;0	051905279;0	054325826;0	053266743;0	049354405;0	04451887;0	042202531;0	045580048;0	054071542;0	064156197;0	072451966;0	0767244;0	07597559;0	070852338;0	064504494;0	06254793;0	069931816;0	084974151;0	101866535;0	115568363;0	122915133;0	122963313;0	117668143;0	112409836;0	114649728;0	128200852;0	149188421;0	170349166;0	185892984;0	193217176;0	193377334;0	193291173;0	202098305;0	222243953;0	253165501;0	285656685;0	309945235;0	323759027;0	328369;0	330458974;0	339675575;0	361948846;0	395996837;0	432556798;0	461467609;0	476746125;0	478747024;0
0;0	034326835;0	042423276;0	048974991;0	052718293;0	053087664;0	050270795;0	045481722;0	041431575;0	041786945;0	048010069;0	057599534;0	066943398;0	07324795;0	074913214;0	071784589;0	065488621;0	060291361;0	062287973;0	073550279;0	089785365;0	105410983;0	116168344;0	119944411;0	116984926;0	110590142;0	1072479;0	113741433;0	130698692;0	152274295;0	171344467;0	183216789;0	186709076;0	18573259;0	187734897;0	199398215;0	224556312;0	256400409;0	285344426;0	306315752;0	31686293;0	31905009;0	321530786;0	334548512;0	362039311;0	398639402;0	43435572;0	459921339;0	471546571;0	471600154;0
0;0	038449182;0	045681294;0	050588786;0	052376242;0	050858878;0	046692924;0	041820221;0	039612153;0	04302986;0	051296149;0	060955274;0	068805971;0	072770685;0	071959373;0	066888543;0	060367852;0	057773078;0	064079837;0	078065987;0	094306718;0	10770536;0	115206231;0	115661642;0	110444761;0	104124395;0	103927667;0	114757485;0	134074213;0	154833935;0	170818055;0	178935701;0	179945044;0	178593825;0	182669435;0	199626595;0	227407286;0	258131977;0	285200877;0	301928553;0	307662749;0	30893137;0	314545496;0	332854629;0	364259653;0	401394336;0	434574185;0	456253955;0	464446275;0	46354555;0
0;0	042135347;0	04801869;0	051122859;0	050952557;0	047771254;0	042855639;0	038880144;0	039369195;0	045528771;0	054777469;0	063672024;0	069612267;0	071128665;0	067978332;0	061695936;0	056175982;0	05728452;0	067484173;0	082905572;0	097963326;0	108728337;0	112852985;0	110265257;0	103557854;0	098607662;0	102425737;0	117023366;0	137325607;0	156346722;0	169167601;0	173922367;0	172627125;0	171821255;0	180243947;0	200944006;0	230029587;0	26065293;0	282787209;0	295115827;0	298814847;0	300707744;0	308867367;0	331203919;0	365676455;0	403067252;0	433547306;0	451605958;0	457035068;0	456141464;0
0;0	045079893;0	049349394;0	050514112;0	048548419;0	044174701;0	039312747;0	03724999;0	040744924;0	04881192;0	058068912;0	065522892;0	06921214;0	068327416;0	063331952;0	056687237;0	053522326;0	058852993;0	071912651;0	08742364;0	100625863;0	108245946;0	109100202;0	104100314;0	097067476;0	094737614;0	102878918;0	120304665;0	140450126;0	156998899;0	166141301;0	167621275;0	16538305;0	166933468;0	179040516;0	203150464;0	233943735;0	260366302;0	279296621;0	288387475;0	289461484;0	291545641;0	30452792;0	331983686;0	368928758;0	40493273;0	431693361;0	445674396;0	448782399;0	448827439;0
0;0	047114699;0	049562887;0	048898134;0	045421023;0	040411903;0	036527161;0	037184772;0	043308535;0	052254248;0	060717647;0	066324008;0	06768875;0	064565884;0	058286238;0	052525336;0	052847805;0	062096381;0	076670401;0	091300154;0	101927596;0	106421358;0	104278606;0	097522131;0	09127109;0	092608803;0	104814202;0	123787554;0	14264807;0	15612128;0	161891191;0	161060562;0	158865005;0	163010277;0	179588476;0	206762144;0	23538624;0	259747804;0	275114065;0	279410151;0	279869853;0	285218137;0	302794688;0	333152377;0	370232193;0	404415183;0	427661027;0	438397385;0	440326629;0	442392118;0
0;0	048108057;0	048746067;0	046372127;0	041789273;0	036952682;0	035085443;0	038693601;0	046588671;0	05547102;0	062541219;0	065985257;0	06502211;0	060095505;0	053440232;0	049751444;0	054221847;0	066368121;0	08126211;0	094124547;0	101967449;0	103230071;0	098506515;0	091032057;0	086916198;0	0924791;0	107900235;0	127230343;0	144051093;0	154247837;0	156746762;0	154088804;0	152899524;0	161143896;0	18172211;0	209353183;0	237161823;0	258145326;0	268126406;0	270935103;0	271869827;0	279289603;0	301220186;0	335167656;0	372700593;0	404229991;0	423410842;0	430846197;0	432171449;0	437027642;0
0;0	048075747;0	04691199;0	043155155;0	038105637;0	034366052;0	035222229;0	041332045;0	049995846;0	058070149;0	063345238;0	064553606;0	061472293;0	055242226;0	049245158;0	048926208;0	057244208;0	07108504;0	08520534;0	095824519;0	1005512;0	098891083;0	092296867;0	085097744;0	084170664;0	093951093;0	111475316;0	130041815;0	144142666;0	150894316;0	150610837;0	147399214;0	14863706;0	160877503;0	184201104;0	212599886;0	2378367;0	254253637;0	261796943;0	261862963;0	263221174;0	275529881;0	302362064;0	337841711;0	373392756;0	401077335;0	416652282;0	421916719;0	423922548;0	432495786;0
0;0	046997979;0	044282197;0	039552121;0	034756861;0	033097825;0	036840633;0	044588919;0	053122896;0	059834037;0	063047205;0	062030624;0	057165769;0	050498556;0	046428953;0	050057187;0	061415906;0	075649979;0	088280849;0	096172553;0	097921281;0	093615195;0	08587525;0	08027881;0	083417635;0	096785256;0	115148028;0	132080224;0	143146641;0	146676354;0	144298138;0	141365491;0	145630461;0	161960335;0	187715774;0	214944849;0	236892987;0	250376403;0	253413992;0	252775163;0	257298851;0	273581333;0	302908886;0	339574754;0	373743336;0	398128794;0	410557251;0	41387547;0	417085878;0	429691185;0
0;0	045027218;0	04100593;0	03590465;0	03235207;0	033442966;0	039556668;0	047955917;0	055663353;0	060634224;0	06170028;0	058640941;0	05249713;0	046340925;0	045414078;0	052943218;0	066015359;0	079715645;0	09019889;0	095273983;0	094037262;0	087698241;0	079892786;0	076999479;0	084356889;0	100292382;0	118408951;0	133029045;0	140830653;0	141380225;0	137648906;0	136199285;0	144476549;0	164479502;0	190878686;0	216442638;0	235487705;0	243889995;0	244885205;0	24534522;0	251554522;0	272380526;0	305449907;0	342313755;0	372833904;0	392892779;0	401787209;0	404442296;0	410213002;0	427469278;0
0;0	042248052;0	037406515;0	032721918;0	031304468;0	035187636;0	042797249;0	051001172;0	057374848;0	060365441;0	059299552;0	054498335;0	047849573;0	043456934;0	046360263;0	056933668;0	070604648;0	082905525;0	090951409;0	093037465;0	089252391;0	081513626;0	074700299;0	075556816;0	086844299;0	104125682;0	121024347;0	132854606;0	137448652;0	135586267;0	131529532;0	132606925;0	144819579;0	167431196;0	193977269;0	217240606;0	231695282;0	237156981;0	236926628;0	236834609;0	248126926;0	273745786;0	30756493;0	342548309;0	370425783;0	387176916;0	393902783;0	39695412;0	405579266;0	427289778;0
0;0	038953631;0	033850261;0	030475797;0	031819124;0	03796511;0	046118037;0	053481883;0	058161342;0	059091957;0	05605276;0	050003144;0	043740954;0	042270671;0	049053767;0	061460266;0	074688092;0	085112713;0	090381005;0	08970226;0	083689693;0	075472602;0	070935853;0	075973269;0	090185696;0	107697267;0	122670851;0	13147766;0	13304261;0	129358629;0	125959749;0	13035048;0	146542368;0	171011593;0	196443737;0	2162528;0	227417507;0	229914005;0	227867735;0	231168526;0	246262231;0	274220935;0	309803168;0	343594578;0	367809474;0	380326345;0	384551214;0	388276543;0	400734141;0	427073445;0
0;0	035365747;0	030786733;0	029663774;0	033724059;0	041205953;0	0490857;0	055130179;0	057911824;0	056792918;0	052071495;0	045459663;0	040790476;0	043060161;0	052887646;0	066003001;0	078048988;0	086106437;0	08864431;0	08529542;0	077745332;0	070084423;0	068827876;0	077956839;0	094073244;0	110804674;0	123285485;0	12895374;0	12786237;0	123230792;0	121601934;0	129887528;0	149327246;0	174351414;0	197861552;0	214590195;0	221922187;0	221559527;0	220477986;0	226030784;0	245209138;0	276973112;0	31229395;0	342281605;0	362612012;0	372410072;0	376037055;0	382026641;0	398847446;0	429021055;0
0;0	031890757;0	02876778;0	030376346;0	036532986;0	044449111;0	051492559;0	055900203;0	056697873;0	053681334;0	047724187;0	04139869;0	039468896;0	045557261;0	05733507;0	070128415;0	08042204;0	08595563;0	085691323;0	080157441;0	071766549;0	065814382;0	068641196;0	081122185;0	097868134;0	113035184;0	122729635;0	125395554;0	122161817;0	117484177;0	118543924;0	130767496;0	152591421;0	177447822;0	198566092;0	21141406;0	21534302;0	213809053;0	213012526;0	222421808;0	246883332;0	279016466;0	313085862;0	340661139;0	358043454;0	364550827;0	36723837;0	375350542;0	39631775;0	430079004;0
0;0	028995254;0	028150883;0	03240172;0	039770556;0	047365656;0	053095291;0	055664427;0	054490739;0	04985025;0	043292899;0	038399032;0	040090672;0	049250009;0	061809722;0	073587602;0	081702565;0	084569786;0	081770669;0	074471883;0	066210511;0	063149094;0	070104311;0	084893611;0	10134705;0	114360069;0	121070509;0	120933483;0	116196635;0	112538244;0	117081575;0	132988671;0	156287843;0	179863537;0	197810728;0	20722357;0	208513971;0	205439281;0	207037451;0	221333538;0	247370161;0	281562007;0	314480861;0	337930152;0	350785414;0	355350823;0	359057954;0	370952006;0	396513673;0	433388394;0
0;0	027166886;0	029080276;0	035274188;0	042944247;0	049666036;0	053814506;0	054484482;0	051492504;0	04562945;0	039277111;0	036960863;0	042391975;0	053588369;0	065978198;0	076109611;0	08185235;0	082063726;0	076986363;0	068619182;0	06159114;0	062263412;0	072944514;0	088869956;0	104080265;0	114551896;0	118317231;0	115805625;0	110458275;0	108756425;0	117136036;0	136019887;0	159683497;0	181323848;0	196170209;0	202092023;0	200570482;0	198013988;0	202844272;0	220064392;0	250125216;0	284093502;0	313273646;0	333492257;0	34383373;0	347555449;0	351954258;0	366972008;0	39608269;0	434771577;0
0;0	026803825;0	031219605;0	038467878;0	045788534;0	051225887;0	053608475;0	052382511;0	047816857;0	041318567;0	036246476;0	037411787;0	045963151;0	058008459;0	069493415;0	077652112;0	080821847;0	078538278;0	071613021;0	063012351;0	058332271;0	063217809;0	076570816;0	092572737;0	106019271;0	113705916;0	114621541;0	110247783;0	105118822;0	106318492;0	118560776;0	139608291;0	162807132;0	181998327;0	193197796;0	195781973;0	192982841;0	191407591;0	199265862;0	221395187;0	252641988;0	285116823;0	312186483;0	329318394;0	335649593;0	33807312;0	345121803;0	364656988;0	397690521;0	437859116;0
0;0	027904372;0	034138295;0	041604107;0	048015938;0	051900243;0	052436659;0	049470881;0	043704352;0	037349551;0	034699304;0	039544266;0	050180984;0	062174898;0	072175058;0	078045912;0	078727699;0	074134263;0	065944224;0	058077161;0	05685295;0	065603729;0	080588284;0	095782568;0	106885165;0	111715573;0	110118743;0	104607114;0	100762823;0	105495389;0	121172653;0	143297782;0	165135776;0	181333158;0	189221183;0	189210312;0	185293199;0	185513361;0	198025611;0	222871081;0	254948229;0	28693664;0	309648961;0	322517898;0	327260087;0	330493196;0	340447454;0	363469725;0	398910187;0	439092436;0
0;0	030190174;0	037317635;0	044338872;0	049496672;0	05169597;0	050426869;0	045927626;0	039512513;0	034302197;0	034992543;0	042979372;0	054542001;0	065731464;0	073890457;0	077391085;0	075563905;0	069093285;0	060320999;0	054364348;0	0571525;0	069064395;0	084506765;0	098172254;0	106775518;0	108807844;0	105066786;0	099122397;0	097490388;0	106044499;0	124434737;0	146796402;0	166701976;0	179792336;0	184322851;0	181828901;0	178163189;0	181577627;0	197392432;0	225215701;0	258311276;0	286082453;0	305948945;0	31627394;0	319157814;0	322456868;0	335446132;0	362816488;0	400982452;0	441155152;0
0;0	033121173;0	040368906;0	046501592;0	05015549;0	050556752;0	047600832;0	041932248;0	035591831;0	032655803;0	036977971;0	047075872;0	058688043;0	068549783;0	074555968;0	075602604;0	071576334;0	063622917;0	055226017;0	052220181;0	059112455;0	072986178;0	088019433;0	099719898;0	105539513;0	104949618;0	099661619;0	094331364;0	095737436;0	107999085;0	128198204;0	149863701;0	167257219;0	176959545;0	178415134;0	174586856;0	171935669;0	178292148;0	198433266;0	228517556;0	259187136;0	285290041;0	302147806;0	308384386;0	310055086;0	315915824;0	333558797;0	363889947;0	402917997;0	441503838;0
0;0	036274079;0	043038978;0	047909288;0	049905726;0	048602174;0	044177571;0	037851866;0	032536294;0	032810825;0	040260615;0	051375544;0	062285954;0	070413233;0	074180304;0	072857146;0	066822945;0	058111085;0	051060636;0	051926548;0	062220278;0	07705643;0	090885847;0	100199021;0	103356196;0	100485203;0	094279941;0	090375448;0	095368558;0	110830899;0	131894505;0	1521362;0	166770612;0	173276367;0	172150986;0	167293603;0	166315265;0	177015337;0	200528358;0	230654255;0	260809599;0	283614197;0	295874123;0	300532205;0	303065916;0	310209094;0	330724538;0	36440135;0	404519215;0	441721412;0
0;0	03926352;0	045095707;0	048521949;0	048830647;0	045878431;0	04030874;0	033984324;0	030801772;0	034643818;0	044257441;0	055490105;0	065190602;0	071320021;0	072731176;0	069200436;0	061637165;0	052850416;0	048383342;0	053319955;0	066082997;0	080784755;0	092914214;0	099730471;0	100225799;0	095447809;0	089179981;0	087757758;0	09653047;0	114399744;0	13544299;0	153726815;0	165273474;0	168548122;0	165178322;0	160502194;0	162446657;0	176862699;0	2027041;0	23371777;0	261227524;0	280077886;0	290420152;0	292523657;0	294539283;0	305295326;0	33035319;0	367021285;0	406433236;0	44088085;0
0;0	041831983;0	046460265;0	048277262;0	046893526;0	042533429;0	036300136;0	03092147;0	030831161;0	037787261;0	048469278;0	059112929;0	067205138;0	071204111;0	070333766;0	064794524;0	056219028;0	048415785;0	04741039;0	05611126;0	070135314;0	084032467;0	094038346;0	098191015;0	096323881;0	090285576;0	084776761;0	086450154;0	098741875;0	118155452;0	138378195;0	154213689;0	16259933;0	163096374;0	158311442;0	154504871;0	15952008;0	177868505;0	20601671;0	235710306;0	260507865;0	277318501;0	282951054;0	28396057;0	288043777;0	302491691;0	330151937;0	367786483;0	406809444;0	438970965;0
0;0	043825782;0	046997317;0	047195023;0	044270214;0	038793599;0	032522179;0	029133992;0	032525858;0	04167585;0	052556485;0	062089089;0	068310561;0	070051215;0	067004957;0	059873255;0	050949371;0	04516312;0	048258146;0	059739546;0	074098564;0	086522818;0	094160345;0	095785591;0	091807804;0	085088538;0	081343712;0	086705765;0	101942737;0	121968972;0	140735825;0	1538528;0	159145001;0	157036703;0	151318573;0	149229709;0	15830444;0	18008858;0	208735086;0	23720969;0	259749514;0	271519441;0	275443531;0	27696543;0	281827535;0	299268603;0	330946317;0	370290773;0	407952656;0	436566749;0
0;0	045088084;0	046759703;0	045329969;0	041011871;0	034861744;0	029433557;0	029017197;0	035534859;0	045811243;0	056182335;0	06422242;0	068411601;0	067984935;0	062958025;0	054599822;0	0462459;0	043603486;0	050585182;0	063807354;0	077594857;0	088161587;0	093335845;0	092460574;0	086899201;0	080401623;0	07920745;0	088164282;0	10556283;0	125386978;0	142170039;0	152334978;0	154606025;0	150481093;0	144904796;0	145498538;0	158317616;0	182473512;0	211651371;0	23839079;0	256670355;0	265940387;0	268289701;0	268389766;0	276766335;0	299132669;0	332503548;0	371242651;0	406726508;0	43232751;0
0;0	045616108;0	045668166;0	042744901;0	037370917;0	031165468;0	027603579;0	030600084;0	039311331;0	049852054;0	059213602;0	065507025;0	067559408;0	064970086;0	058283074;0	04939357;0	042566898;0	043831771;0	053998967;0	067835828;0	08048549;0	088888211;0	091522497;0	088528369;0	081865397;0	076344532;0	07845705;0	09083468;0	109475163;0	128367366;0	142775153;0	149971283;0	14952388;0	143935914;0	139051555;0	142761734;0	159374995;0	185738484;0	214203357;0	237914311;0	253519555;0	259887707;0	259690954;0	262086022;0	273302891;0	298046449;0	333656225;0	372537005;0	40632147;0	428461312;0
0;0	045312044;0	043851884;0	039606118;0	033549624;0	02807537;0	027369999;0	033466373;0	043369209;0	05347881;0	06145424;0	06581305;0	065766624;0	061254892;0	053240793;0	044496082;0	040410334;0	045678566;0	057948992;0	071581503;0	082592401;0	088641477;0	088902014;0	083989731;0	076975469;0	073454908;0	079138686;0	094136474;0	113183922;0	130578253;0	142343917;0	146549346;0	14366714;0	137255778;0	134159257;0	141672175;0	16167375;0	188808323;0	21585278;0	237255908;0	249325547;0	252561793;0	252945437;0	255631558;0	270056069;0	2987304;0	336383615;0	373158411;0	40325223;0	422106813;0
0;0	044267843;0	041337087;0	036029636;0	029885979;0	026198349;0	028835112;0	037155403;0	047362884;0	056550604;0	062880406;0	065215651;0	063088485;0	056844171;0	048082007;0	040501249;0	039986568;0	048766362;0	062043503;0	074787571;0	083819265;0	087511082;0	085455824;0	079231798;0	07258141;0	071742475;0	081039986;0	097964789;0	116639975;0	132053083;0	14102665;0	142412547;0	137608031;0	131157074;0	130471537;0	141701605;0	164268993;0	19183594;0	217332772;0	235285397;0	244055694;0	246198025;0	244859889;0	250169522;0	269503824;0	299783627;0	337106295;0	372972225;0	400617797;0	41691736;0
0;0	04245201;0	038261977;0	032316414;0	026844692;0	025878808;0	031588186;0	041118692;0	050974274;0	058872286;0	063383637;0	063699694;0	059656402;0	052045106;0	043127494;0	037751154;0	041340199;0	052567317;0	065951019;0	077281805;0	084174084;0	085436588;0	081462229;0	074327729;0	068970165;0	071546914;0	083917787;0	101796116;0	119464684;0	132580694;0	138699351;0	137464259;0	131190007;0	125452215;0	127892629;0	142970669;0	167593451;0	194659589;0	217508755;0	232468624;0	238836572;0	238064197;0	237855566;0	246841001;0	267762323;0	30116129;0	339209169;0	372771475;0	396408275;0	408925577;0
0;0	040014885;0	03479721;0	028704062;0	024890833;0	027212992;0	035158023;0	045063608;0	054075102;0	060431032;0	063009217;0	061302384;0	055533483;0	046995031;0	038834618;0	036747135;0	044027906;0	056663839;0	06939345;0	078995219;0	083572817;0	082627243;0	076948393;0	069748716;0	066496001;0	072580226;0	087431402;0	105566948;0	121691956;0	132263106;0	135556326;0	132046967;0	124984225;0	120841852;0	126885139;0	145206001;0	17082467;0	196660534;0	217159347;0	229075062;0	232093565;0	230703032;0	232091189;0	242943084;0	268468887;0	303502682;0	339708267;0	370470756;0	391600887;0	401887648;0
0;0	037009529;0	031137885;0	025686765;0	024508653;0	029868569;0	039064206;0	048668583;0	056481338;0	061109611;0	061739932;0	058171692;0	050978408;0	042042794;0	035626778;0	037501895;0	047644321;0	060653442;0	072253134;0	079823713;0	082145712;0	079067892;0	072300944;0	065636566;0	065291478;0	074869286;0	091281522;0	108861127;0	123049521;0	130950594;0	131566769;0	126153647;0	118964053;0	117119269;0	126928275;0	147957331;0	174064277;0	198372033;0	215847195;0	224411561;0	225518798;0	223646323;0	22616545;0	241683466;0	269322261;0	304560942;0	340274362;0	369432863;0	386190903;0	393173854;0
0;0	033622013;0	027624585;0	023709075;0	025725455;0	033328945;0	042927488;0	051764857;0	058123802;0	060923062;0	059627953;0	054330147;0	046063053;0	037536643;0	034020631;0	039772758;0	051650643;0	064339484;0	074346548;0	079814138;0	079850289;0	075048404;0	067583711;0	062469987;0	065511045;0	077929532;0	095148839;0	111695842;0	123639667;0	1288123;0	126937092;0	120133057;0	113614088;0	11481005;0	128316819;0	151361466;0	177021533;0	199043504;0	213558343;0	219480862;0	218476989;0	21651702;0	222411583;0	240271712;0	27028481;0	307237906;0	340216501;0	365198213;0	379416511;0	384822796;0
0;0	030056285;0	024596093;0	023235465;0	028286602;0	03715276;0	046516585;0	054236001;0	058967079;0	059903005;0	056765804;0	050002617;0	041174342;0	033937456;0	034150093;0	043124103;0	055726147;0	067443417;0	075673644;0	078895308;0	076883452;0	070581603;0	063272068;0	06040588;0	066970428;0	081614984;0	098826655;0	113762676;0	123260273;0	1257788;0	121721762;0	114109391;0	109008937;0	113687843;0	130477736;0	154686875;0	179410272;0	199113287;0	210701398;0	213587506;0	211290823;0	210746646;0	218568221;0	240009574;0	273215762;0	307697921;0	339083692;0	361569345;0	373284119;0	37624493;0
0;0	026580123;0	022622398;0	024373209;0	031649626;0	040959616;0	04961508;0	055972031;0	058958983;0	058023354;0	053190436;0	04527724;0	036539035;0	03175953;0	03598045;0	047028646;0	05954441;0	069927339;0	076118221;0	077209176;0	073240922;0	066047273;0	05949102;0	059691263;0	069527525;0	085455538;0	102066346;0	115149511;0	12210137;0	122041413;0	116152397;0	10836625;0	105501344;0	113909385;0	133451917;0	158136716;0	181363237;0	198251117;0	206702626;0	207408334;0	20461015;0	204828181;0	216246561;0	241402366;0	274126572;0	308961451;0	338510569;0	356637835;0	364751949;0	367250166;0
0;0	023614062;0	02206599;0	026813676;0	035390666;0	044520406;0	052139738;0	056948748;0	058146698;0	055433626;0	049119801;0	040475244;0	032633329;0	031292815;0	039003912;0	051115471;0	062896329;0	071638374;0	075770943;0	074705373;0	069190923;0	06152907;0	056733127;0	060305804;0	072794135;0	08933601;0	104783677;0	115640694;0	120000476;0	117598867;0	110368324;0	103150831;0	103179877;0	115228281;0	136787798;0	161192618;0	182403841;0	196573734;0	202272554;0	200946224;0	19762882;0	200285537;0	215257709;0	242074567;0	276509037;0	309658644;0	335067729;0	350971645;0	357878787;0	359153934;0
0;0	021579385;0	023115277;0	03010801;0	03914131;0	04762334;0	053944944;0	057099749;0	05650887;0	052126822;0	044587474;0	035780058;0	029943315;0	032598284;0	04275029;0	05501325;0	065672448;0	072547966;0	074546297;0	071589736;0	064786153;0	057471527;0	055096195;0	062135345;0	076545925;0	092890747;0	106795539;0	115370126;0	117189354;0	11267866;0	104585994;0	098694407;0	102113405;0	117493152;0	140323127;0	163913806;0	182913685;0	194182321;0	197011807;0	194149455;0	19152583;0	19664826;0	2145236;0	244298821;0	278133294;0	308803917;0	332708983;0	345162862;0	348894728;0	35005555;0
0;0	020999885;0	025477174;0	033749211;0	042648043;0	050165909;0	055043712;0	056492735;0	054170594;0	048284226;0	039895412;0	031640511;0	028874768;0	035240558;0	046788309;0	058585986;0	067729951;0	072656808;0	072602091;0	067880064;0	060367321;0	054035204;0	05481783;0	064920834;0	080404277;0	096087181;0	108109716;0	114201536;0	113571638;0	10732754;0	099056168;0	095255364;0	102340297;0	120462368;0	143831249;0	166043248;0	182452486;0	190812226;0	191370746;0	187610715;0	185820152;0	193833613;0	215392305;0	246075415;0	279220662;0	30933581;0	328234618;0	337982679;0	340804833;0	343251952;0
0;0	021947446;0	028661029;0	037450335;0	045761747;0	052058517;0	055357007;0	055066763;0	051102162;0	043960907;0	035210379;0	028510273;0	029611218;0	038802412;0	050765417;0	061596683;0	069071567;0	071946231;0	069942584;0	063819508;0	056071961;0	051652472;0	055828037;0	068348006;0	084218374;0	098674415;0	108585926;0	112254592;0	10939421;0	101809732;0	093981141;0	092904965;0	103620457;0	12382323;0	147095015;0	167528277;0	181355758;0	186942227;0	185337657;0	180924645;0	180971842;0	192493001;0	216292831;0	248124252;0	281079887;0	306686851;0	323590489;0	331712456;0	332222264;0	334725937;0
0;0	024231951;0	032250706;0	040923837;0	048315286;0	053235821;0	054895904;0	05294222;0	047494351;0	039411165;0	030909084;0	02686526;0	0318549;0	042764298;0	054473156;0	063983512;0	069589793;0	070480274;0	066676222;0	059498813;0	052249138;0	050460202;0	057962663;0	072136307;0	087692106;0	100630501;0	108318089;0	109537315;0	104654141;0	096240555;0	089634204;0	091903686;0	105930604;0	127480299;0	150023647;0	168342676;0	17937111;0	182236331;0	178998676;0	174829044;0	177118547;0	19156617;0	218032672;0	250535243;0	280816004;0	304593076;0	318849065;0	322980676;0	323593849;0	328485206;0
0;0	027345309;0	035864674;0	044010975;0	050273651;0	053689138;0	05369584;0	050137678;0	043408833;0	034783409;0	02742372;0	027025688;0	035170689;0	046771025;0	05769153;0	065668592;0	069382659;0	068298792;0	062960084;0	055195941;0	049187626;0	050581082;0	060960171;0	075980162;0	090778618;0	101855431;0	107196733;0	10614458;0	099606127;0	090889445;0	086212222;0	092039816;0	108847188;0	13102914;0	152338778;0	168327022;0	176647856;0	177174784;0	172719971;0	169092007;0	174001874;0	191865959;0	220195143;0	251956938;0	281016051;0	301818495;0	312139658;0	315630529;0	316277595;0	321993669;0
0;0	030840775;0	039308176;0	046593423;0	051530232;0	053384294;0	051770497;0	046744982;0	038995516;0	030378386;0	025247136;0	028813935;0	039004247;0	050573985;0	060366758;0	066603207;0	068363672;0	065508653;0	058881154;0	051132293;0	047165845;0	051969576;0	064488069;0	079720969;0	093249774;0	102333167;0	105362098;0	102112561;0	09424896;0	085929563;0	083916183;0	093385273;0	112328724;0	134484757;0	154194032;0	167681925;0	173249255;0	171557485;0	166302495;0	164085977;0	172133228;0	1927998;0	222252379;0	253741423;0	280182322;0	297757968;0	306823076;0	307280275;0	307606019;0	316623924;0
0;0	034411001;0	042368204;0	048579704;0	052107396;0	052385955;0	049204122;0	042874667;0	034460437;0	02662437;0	024815904;0	031830916;0	043008643;0	053971086;0	062356286;0	066805791;0	06666656;0	062138765;0	054670005;0	047569908;0	046396143;0	054367644;0	068294914;0	083097595;0	095140059;0	102044818;0	102748366;0	097630778;0	088932811;0	081680596;0	082839462;0	095591705;0	115937485;0	1374962;0	155255897;0	166155354;0	169153295;0	165722746;0	16030208;0	159920072;0	170980181;0	194337179;0	224761896;0	254609645;0	278580892;0	294198752;0	299044397;0	298948668;0	301393715;0	312472245;0
0;0	037791314;0	04497118;0	049936001;0	051964289;0	050644942;0	046020026;0	038624915;0	03001693;0	023971634;0	026094057;0	035506855;0	046877632;0	056875052;0	063671079;0	066237847;0	064297717;0	058393222;0	050489336;0	04486845;0	046922203;0	057550447;0	072103488;0	086074974;0	096282106;0	100990885;0	099536922;0	092749961;0	083703954;0	078276857;0	082989473;0	098592003;0	11965245;0	14015211;0	155730805;0	164019825;0	164607543;0	159685169;0	154548922;0	156536985;0	170927089;0	196475993;0	226705401;0	255184238;0	276948278;0	288454245;0	291828313;0	291770404;0	293861142;0	30858731;0
0;0	040847657;0	046998054;0	050598755;0	051100591;0	04828571;0	042369071;0	034214119;0	026069327;0	022953281;0	028771924;0	039470032;0	050417088;0	059145741;0	064248342;0	064984707;0	061337369;0	054332948;0	046660113;0	043230547;0	048661356;0	06115315;0	075763564;0	088442193;0	096752747;0	099218106;0	095678904;0	08764976;0	078919212;0	075971381;0	084236221;0	101989198;0	12312998;0	142145949;0	15536436;0	161047094;0	159457526;0	153604241;0	149455729;0	154256402;0	1716158;0	198623952;0	228711968;0	255300907;0	273744202;0	283151654;0	284796173;0	283033635;0	288332599;0	306614356;0
0;0	043432447;0	048407401;0	050590689;0	049575326;0	045333808;0	038304634;0	029783611;0	023009953;0	023695865;0	03227271;0	043380588;0	053509283;0	060786444;0	064100592;0	063030991;0	057921971;0	050215444;0	043376388;0	042897494;0	051295829;0	064961252;0	079032044;0	090238564;0	096439507;0	09672748;0	091406627;0	082478541;0	074677768;0	074850396;0	086454936;0	105707889;0	126384118;0	143613407;0	154400318;0	157582962;0	154098963;0	147720202;0	144987359;0	15277048;0	172970282;0	20115299;0	230248964;0	254494712;0	270531453;0	277013726;0	276449825;0	276591384;0	283179899;0	303904765;0
0;0	045500788;0	049175826;0	049878665;0	047396912;0	041869168;0	034012266;0	025696422;0	021430705;0	025994263;0	036151713;0	047025593;0	056028989;0	061705772;0	063257029;0	060506711;0	054118242;0	046210686;0	041026033;0	043784603;0	05462103;0	068709984;0	081896664;0	091319771;0	09544494;0	093645557;0	086695669;0	077425968;0	071340617;0	074954502;0	089394813;0	109406097;0	12911507;0	144335382;0	152649358;0	153410831;0	148358686;0	142023489;0	141369413;0	15236579;0	174949564;0	203469999;0	231382563;0	253464832;0	266275348;0	270241604;0	269825041;0	269031157;0	278360097;0	303687946;0
0;0	046960242;0	049268312;0	048538681;0	044666858;0	038013287;0	029651287;0	022327525;0	021629882;0	029276144;0	040073347;0	050279823;0	05795376;0	061951293;0	061729728;0	057442496;0	050146488;0	042572041;0	039806142;0	045834861;0	058268476;0	072269134;0	084159185;0	091759037;0	093736225;0	089969359;0	081819065;0	072722863;0	068970233;0	076131171;0	092816802;0	113032496;0	131424703;0	144452461;0	150280838;0	148862172;0	142652152;0	13686482;0	138652538;0	152697094;0	177152497;0	205795153;0	232150354;0	251323341;0	261602578;0	264063228;0	26140218;0	26265801;0	276048781;0	302521112;0
0;0	047813833;0	048730605;0	046556332;0	041390664;0	033840043;0	025470025;0	020223184;0	023484991;0	03304308;0	043792889;0	053010296;0	059191579;0	061500951;0	059608271;0	053950695;0	046097379;0	03962605;0	039842649;0	048674096;0	06206088;0	075427261;0	08586719;0	091438161;0	091356098;0	085854365;0	076794431;0	068556528;0	067817464;0	078314619;0	096516358;0	116327423;0	133086828;0	143799859;0	14720026;0	143828954;0	13684814;0	132180101;0	136822663;0	153847344;0	179745955;0	207768355;0	232086493;0	248900384;0	256639232;0	256396974;0	254079497;0	25740393;0	272344289;0	303011723;0
0;0	04803184;0	047517816;0	043985399;0	037714002;0	0295737;0	021860954;0	019852558;0	026496253;0	036941899;0	047173778;0	055180025;0	059789989;0	06037515;0	056910136;0	05017378;0	042280433;0	037600093;0	041127971;0	05209605;0	065724544;0	078169664;0	086882489;0	09047574;0	088399197;0	081354153;0	071912892;0	065206448;0	067807526;0	081180496;0	100274574;0	119318625;0	134192263;0	142570804;0	143600195;0	138586636;0	131332019;0	128309458;0	135993243;0	155587072;0	182245799;0	209438551;0	231757431;0	245675348;0	250643459;0	249340677;0	247170996;0	251748946;0	271243508;0	304063685;0
0;0	047592947;0	045720775;0	040930967;0	033711796;0	025367187;0	019303219;0	021229458;0	030128676;0	040712964;0	050088335;0	056715088;0	059710206;0	058649114;0	053768521;0	046221563;0	038875671;0	036807297;0	04340541;0	055782971;0	069170686;0	080343308;0	087267639;0	088830797;0	084882245;0	07664386;0	067268569;0	062803967;0	068950957;0	084615414;0	103958557;0	121731053;0	134577122;0	140543712;0	139461388;0	133092277;0	126041649;0	125162693;0	135974753;0	157781499;0	184842462;0	210735465;0	230513947;0	241867505;0	244787619;0	242015479;0	240155237;0	248474848;0	269938338;0	304536018;0
0;0	046551038;0	043338016;0	03741562;0	029530374;0	021593284;0	018379211;0	023945066;0	033990589;0	044207372;0	052487929;0	057636842;0	058969131;0	056324313;0	050244299;0	042331265;0	036227073;0	037219686;0	046456726;0	05950175;0	072230524;0	081930666;0	086971183;0	086549508;0	080930302;0	071784409;0	063171075;0	061556937;0	071025549;0	088275983;0	107368233;0	123707118;0	134374203;0	138019097;0	134922783;0	127605054;0	121306656;0	122999605;0	136849523;0	160332658;0	187145849;0	211394684;0	22889779;0	23772546;0	238178042;0	234663035;0	234685191;0	244468894;0	269255125;0	307458275;0
0;0	044894317;0	040457472;0	033592646;0	025355327;0	01865465;0	019231779;0	02740382;0	037783691;0	047265681;0	054278737;0	057882345;0	057609335;0	053523698;0	046461135;0	038657402;0	034600197;0	038849165;0	049920308;0	0631101;0	074830069;0	082909039;0	08600542;0	083712561;0	076603223;0	067034227;0	059809059;0	061471248;0	073887315;0	092100745;0	11044394;0	124997497;0	133423633;0	134856609;0	130024229;0	122146035;0	117102207;0	121683696;0	138283613;0	162966605;0	189274512;0	211725023;0	226593568;0	232633083;0	231539577;0	228023553;0	228655519;0	241914353;0	270387826;0	307812241;0
0;0	042713994;0	037146561;0	029519952;0	021447772;0	017169923;0	021600127;0	031199561;0	041352894;0	049852136;0	055483729;0	057507157;0	055667246;0	05028162;0	042606466;0	035536463;0	034167612;0	041362245;0	053619827;0	066411525;0	07690615;0	08322835;0	084429959;0	080331675;0	072053927;0	062481703;0	057364116;0	062542978;0	077249448;0	095767148;0	11307102;0	125767375;0	131970021;0	131193264;0	124899537;0	116931385;0	113707402;0	121325253;0	140375406;0	165737794;0	191007627;0	211264937;0	223655785;0	227516697;0	224846318;0	220880436;0	223994101;0	240558586;0	270444837;0	310077478;0
0;0	039999345;0	033457609;0	025412895;0	018241103;0	017502536;0	024877024;0	035004771;0	044544626;0	051884948;0	056055705;0	056518409;0	053220452;0	046749715;0	03881029;0	033193184;0	035017188;0	044546446;0	057264863;0	069370512;0	078392655;0	082934379;0	082226416;0	076548767;0	067342937;0	058436223;0	056020961;0	064535676;0	080931536;0	099300946;0	115195082;0	125807356;0	129792454;0	12706725;0	119645112;0	11207061;0	111077928;0	121740788;0	142788964;0	16829882;0	192319912;0	210469152;0	220322814;0	221720162;0	217802595;0	214761442;0	220022302;0	239147656;0	272282999;0	311624968;0
0;0	036862623;0	029534312;0	021434666;0	016234857;0	019467008;0	028572698;0	03861605;0	047283104;0	053335953;0	055997098;0	054927757;0	050284363;0	042994408;0	035360313;0	031951157;0	036904561;0	048065386;0	060780034;0	071835252;0	07930652;0	08198038;0	079506334;0	072359166;0	062724479;0	055035402;0	055846676;0	067357346;0	08473281;0	10243523;0	116773822;0	125336602;0	127110893;0	122581511;0	114379771;0	107704614;0	109359825;0	122980642;0	14550741;0	170801317;0	19322497;0	208898147;0	216181579;0	215717272;0	211171681;0	20872882;0	216568044;0	239419107;0	273444201;0	312801717;0
0;0	033339722;0	02547542;0	01798455;0	016025532;0	022527649;0	032362197;0	041914786;0	049525041;0	054199011;0	055348704;0	052825352;0	047011346;0	039209679;0	032471767;0	031936986;0	039665099;0	051716921;0	063976078;0	073814325;0	079583552;0	080465848;0	076245547;0	067969347;0	058254171;0	05255263;0	056833837;0	070649157;0	088447005;0	105255039;0	117767216;0	124138566;0	123838758;0	117797852;0	109240015;0	103967935;0	108529141;0	124774028;0	148312994;0	172898841;0	193490367;0	20689753;0	211848695;0	209598991;0	204277911;0	203398051;0	214495045;0	239329064;0	2751242;0	315288869;0
0;0	029544544;0	02151831;0	015571744;0	017548151;0	026103013;0	036000577;0	044792609;0	051202574;0	054442683;0	054101868;0	05021048;0	043452311;0	035589204;0	030511323;0	033113556;0	042917274;0	055326902;0	066796462;0	075206928;0	079289977;0	078330898;0	072602577;0	06340227;0	054248419;0	051134447;0	058747081;0	074331888;0	091999339;0	107507836;0	118163365;0	122483814;0	120174443;0	1128424;0	104323506;0	10096246;0	10858311;0	127083973;0	151152542;0	174777753;0	193414509;0	204305466;0	206830159;0	203037853;0	197928708;0	198982106;0	21245434;0	240349952;0	277527019;0	315393601;0
0;0	025593128;0	017887028;0	014772241;0	0203401;0	029856641;0	039389299;0	047216267;0	052331672;0	054120194;0	052339766;0	047222079;0	039744896;0	032310237;0	029626295;0	035311777;0	046484818;0	058699075;0	06914603;0	076058031;0	078350202;0	075701177;0	068566441;0	058905278;0	050827854;0	050852635;0	061487969;0	078073594;0	095264784;0	109333683;0	117970879;0	120128623;0	116053215;0	107769373;0	099823388;0	098830517;0	1094054;0	129737291;0	153851998;0	176125695;0	192567583;0	201090803;0	201605803;0	196715275;0	191819234;0	19478829;0	211713144;0	241824834;0	278823639;0	31664948;0
0;0	021625913;0	015125019;0	015842743;0	023789841;0	033513934;0	042383336;0	049097034;0	052854517;0	0531944;0	050049003;0	043875258;0	036065581;0	029749636;0	03002342;0	038205785;0	050086677;0	061797144;0	071001334;0	076306371;0	076877715;0	072559506;0	064324273;0	05451699;0	04829712;0	051727092;0	064724087;0	081857033;0	098159359;0	110527808;0	117165032;0	117367367;0	111655488;0	102751604;0	095819758;0	097485632;0	110912704;0	132562552;0	156361827;0	177128823;0	191406616;0	197544724;0	196028732;0	190091152;0	186091306;0	191805641;0	21144594;0	243177721;0	281094652;0	316987482;0
0;0	017933643;0	013788899;0	018315791;0	027473333;0	036957861;0	044959449;0	050461972;0	052835041;0	051760201;0	047354046;0	040330889;0	032562551;0	028085186;0	031544713;0	041572372;0	05359657;0	064470765;0	072344605;0	075969767;0	074814983;0	069055385;0	059897862;0	050541105;0	04677896;0	053552157;0	068375702;0	085414904;0	100590624;0	111234148;0	115796841;0	114021443;0	106957552;0	097868256;0	092488847;0	097110769;0	113027845;0	13552125;0	158599761;0	177572872;0	189503146;0	193314168;0	190122895;0	183826949;0	181136368;0	189248153;0	211788287;0	245455117;0	28242972;0	316756134;0
0;0	014845549;0	014323499;0	021611745;0	031151945;0	040061857;0	047034852;0	051245676;0	052221446;0	049793173;0	044276529;0	036694369;0	029556862;0	027656108;0	033967945;0	045095086;0	056870554;0	06673016;0	07308917;0	075056863;0	072254345;0	065160978;0	055498369;0	04711428;0	046380426;0	056212137;0	072099197;0	088773704;0	102565977;0	111291796;0	113926823;0	110348752;0	102188678;0	093266948;0	089864781;0	097492638;0	115489493;0	138373722;0	160421774;0	17754558;0	187230078;0	188905224;0	184231676;0	177618693;0	176428713;0	187672784;0	212968218;0	247133827;0	283870534;0	317100632;0
0;0	013042739;0	016471905;0	025220798;0	034618439;0	042748389;0	048594235;0	05149638;0	051090115;0	047390163;0	040908941;0	033089878;0	02724087;0	028393147;0	037024639;0	048666655;0	059821646;0	068466229;0	073322721;0	073585029;0	069254795;0	061049546;0	051212346;0	044506002;0	047148089;0	059404346;0	075890153;0	091716561;0	103999621;0	110879705;0	111493206;0	106256708;0	097280445;0	089066354;0	088139828;0	098679753;0	118339943;0	141170496;0	16195344;0	177010815;0	184359313;0	183908802;0	177976941;0	171748475;0	172731028;0	186815558;0	214055345;0	249318931;0	28535201;0	315548871;0
0;0	013017748;0	019562962;0	028879376;0	037808095;0	045001253;0	049633973;0	051189827;0	049451552;0	044593003;0	037388688;0	029802809;0	026012667;0	030246102;0	040403475;0	052054072;0	062399453;0	069718235;0	072941065;0	071618343;0	065836176;0	056777268;0	047246359;0	042896816;0	048887098;0	063001452;0	079454035;0	094323792;0	104930833;0	10980181;0	108582829;0	101941873;0	092503413;0	085418183;0	087190673;0	100443683;0	121251619;0	14368071;0	162934878;0	175884515;0	181031479;0	178769634;0	171975128;0	166384094;0	169471811;0	186513235;0	21602003;0	251375313;0	285754256;0	314550111;0
0;0	014780917;0	023096969;0	032387753;0	040605795;0	046745635;0	050118297;0	050340404;0	047328018;0	041441975;0	033786699;0	026988433;0	025928767;0	032884036;0	043940142;0	055228853;0	064508299;0	070420042;0	072061996;0	069127877;0	062112242;0	05245191;0	043818134;0	042381491;0	051463753;0	066704084;0	082864425;0	096421546;0	105276897;0	108326558;0	105264205;0	0973527;0	087850461;0	082431244;0	087176658;0	102796341;0	124315042;0	145999747;0	163585085;0	174382532;0	177317158;0	173290245;0	165831292;0	161271294;0	167153284;0	187115068;0	217883431;0	253114122;0	28658906;0	312580211;0
0;0	017663972;0	026708359;0	035628198;0	043001473;0	047999265;0	050084973;0	048997189;0	044805545;0	038082014;0	030344842;0	025051575;0	027076592;0	036025918;0	047394339;0	058061751;0	066183202;0	070568198;0	07060585;0	066253864;0	058088003;0	04825668;0	041134147;0	043055165;0	054591711;0	070472035;0	085892763;0	098065116;0	105126076;0	106225325;0	101532778;0	092744716;0	083552644;0	080192973;0	087889687;0	105433043;0	127211267;0	147865394;0	16362316;0	172214413;0	173081121;0	167652005;0	160010878;0	15698523;0	165519332;0	187893787;0	220054854;0	255156944;0	286413208;0	310155355;0
0;0	02107923;0	03024141;0	038541361;0	04492605;0	048713579;0	049514836;0	047169631;0	04190663;0	034568689;0	02720548;0	024159789;0	029193217;0	039452068;0	050717623;0	060496139;0	06730356;0	070208401;0	068700406;0	062923739;0	053965282;0	044321081;0	039441135;0	044684662;0	05814106;0	074062534;0	088598275;0	099189529;0	104382646;0	103723054;0	097542834;0	088006595;0	079620531;0	078807008;0	089357855;0	108403462;0	130066297;0	149466868;0	163296371;0	16974731;0	168655424;0	161949131;0	154339694;0	153056875;0	164577812;0	189498301;0	222401345;0	256333522;0	286103057;0	307894609;0
0;0	02466526;0	033525309;0	041035634;0	046359422;0	048944951;0	048472472;0	044939243;0	03875955;0	03109858;0	024709504;0	02452092;0	031997027;0	042906616;0	053739177;0	062527193;0	067962442;0	069288404;0	066311637;0	059328454;0	049721678;0	040905306;0	038815054;0	047176701;0	061812282;0	077498876;0	090818262;0	099784194;0	103230705;0	100709427;0	09324885;0	083457531;0	076327207;0	078247788;0	091369483;0	111405544;0	132595916;0	150533158;0	162351649;0	166641137;0	163711145;0	156083704;0	149050985;0	15005508;0	164471391;0	191186349;0	224441569;0	257706574;0	285449297;0	304127073;0
0;0	028176186;0	036515768;0	04311607;0	047301939;0	048632114;0	046920681;0	042290691;0	035376688;0	027754998;0	023073455;0	025987559;0	035223099;0	046308128;0	0564584;0	064049931;0	068071918;0	067920473;0	063476193;0	05544691;0	045631227;0	038138814;0	039360549;0	050246923;0	065560817;0	080583529;0	092639894;0	099893281;0	101463044;0	097393505;0	088842974;0	079017;0	07362076;0	078534581;0	093907275;0	11452477;0	134938826;0	151265446;0	161046204;0	163276316;0	158722447;0	150418467;0	144234948;0	14758021;0	164753939;0	193318587;0	226790955;0	25853335;0	284000117;0	30074059;0
0;0	031512417;0	039133483;0	044723093;0	047740907;0	047846748;0	044959339;0	039359824;0	031941961;0	024853156;0	022608603;0	028355633;0	038621599;0	049491186;0	058791611;0	065138098;0	067676186;0	066013014;0	060301106;0	051410594;0	041718013;0	036356625;0	040892109;0	053739158;0	069154714;0	083379266;0	093944784;0	099447686;0	099312818;0	093663654;0	084303139;0	074983637;0	071768729;0	079565811;0	096693158;0	117455966;0	136861705;0	151443214;0	159152849;0	159378926;0	153346676;0	144697583;0	139809085;0	145962693;0	165885707;0	195643857;0	228601866;0	25898405;0	282586216;0	296474209;0
0;0	034550803;0	041338661;0	045880875;0	04770669;0	046593564;0	042591319;0	036160658;0	028528603;0	022611421;0	023356497;0	031312563;0	042051718;0	052430141;0	060671044;0	065682455;0	066796308;0	063712318;0	056777279;0	047303869;0	038291787;0	035602241;0	043314211;0	057372592;0	072612395;0	085702186;0	094767457;0	098522308;0	096648535;0	089718165;0	079815;0	071318234;0	070669835;0	081273716;0	099750112;0	120334945;0	138492824;0	151249779;0	156904274;0	155274072;0	148021533;0	139352623;0	136143148;0	145012054;0	167214141;0	197908842;0	230502085;0	259314348;0	280191469;0	291838873;0
0;0	037271011;0	043108185;0	046516622;0	047154521;0	044875036;0	039863326;0	032801683;0	025352279;0	021353123;0	025148087;0	034564241;0	04533436;0	055001415;0	062131357;0	065780212;0	065398084;0	060962265;0	053046257;0	04324666;0	035485428;0	036041242;0	046311393;0	0610854;0	075749125;0	08766986;0	095093911;0	097151373;0	093658686;0	085520987;0	075385275;0	068317597;0	070470826;0	083527857;0	102817221;0	122874895;0	139649599;0	15050112;0	154146164;0	150741039;0	142468742;0	134138923;0	132918304;0	144738547;0	169178937;0	200482713;0	232034835;0	258842117;0	277720746;0	287239637;0
0;0	039583574;0	044417458;0	046704629;0	046171337;0	04278049;0	036881053;0	029418031;0	022667708;0	021315452;0	0277286;0	037954224;0	048429403;0	057205367;0	063100411;0	065363918;0	063584431;0	057893676;0	049086579;0	039414328;0	033580719;0	037485554;0	049732214;0	064685366;0	078593866;0	089141467;0	094925403;0	095294474;0	090259173;0	081212633;0	071235674;0	065923813;0	071026303;0	086161547;0	105966934;0	125227272;0	140430814;0	149359365;0	151032083;0	146031357;0	137038638;0	129437209;0	130574698;0	145202276;0	171270032;0	20267729;0	233252102;0	258334966;0	274739447;0	281694691;0
0;0	0415024;0	045287811;0	04640952;0	044702188;0	040280762;0	033658864;0	026108689;0	020731478;0	022423228;0	03075664;0	041278995;0	051228209;0	059008072;0	063638973;0	064465547;0	061303619;0	054492326;0	045119381;0	035936358;0	032746382;0	039791971;0	053344511;0	068143308;0	081047701;0	090153116;0	09428773;0	09297434;0	086618297;0	076819803;0	06736542;0	06436769;0	072366207;0	08910744;0	108910741;0	12718721;0	140761493;0	147727423;0	147503846;0	14106841;0	131611769;0	125083506;0	128748966;0	146050014;0	173660167;0	205050487;0	23432898;0	257099666;0	271165459;0	27636149;0
0;0	04297365;0	045656456;0	045644648;0	042854857;0	037526299;0	030362342;0	023128757;0	019903726;0	024518615;0	034045504;0	044490912;0	053677854;0	06034517;0	063640277;0	063102621;0	058681193;0	050830089;0	041113394;0	033113104;0	033017194;0	042735172;0	057001665;0	07132921;0	083098617;0	090697498;0	093145024;0	090305176;0	082669821;0	072479184;0	064036546;0	063598344;0	074246664;0	092177979;0	111802995;0	128866953;0	140679556;0	145708634;0	143673548;0	135987983;0	126396024;0	121331874;0	127784343;0	147602388;0	176197751;0	207047474;0	234764618;0	255647781;0	267607476;0	270350225;0
0;0	04401061;0	045608435;0	044462074;0	040625694;0	034487423;0	027017327;0	020662991;0	020239066;0	027229646;0	037364026;0	047454451;0	05577834;0	061269162;0	063229312;0	061317299;0	055651438;0	047032308;0	037331138;0	031088813;0	034381676;0	046081922;0	0606138;0	074206063;0	0847307;0	090748412;0	091641452;0	087211086;0	078610191;0	068259744;0	06121397;0	063682123;0	076699827;0	095356044;0	114345963;0	130080634;0	140113549;0	143227977;0	139513805;0	130805401;0	121390017;0	118153632;0	127401562;0	149370583;0	178668045;0	208956674;0	235155402;0	253726737;0	263182588;0	264232174;0
0;0	04460177;0	045074957;0	042834578;0	038056363;0	031291867;0	023862479;0	019108652;0	021728401;0	030348312;0	04063854;0	050125393;0	05744606;0	061689441;0	062325865;0	059134108;0	052386774;0	043096788;0	03386709;0	030152099;0	036608873;0	049654058;0	064044716;0	076753188;0	085893481;0	090378426;0	089614713;0	083878649;0	074359564;0	064272018;0	059175561;0	064516771;0	079439486;0	098446382;0	116724768;0	130957863;0	139147304;0	140395629;0	135105569;0	125581325;0	11671288;0	115649812;0	127764583;0	15167264;0	181330039;0	210590895;0	234864143;0	251282396;0	25876332;0	258112306;0
0;0	044725018;0	04411778;0	040863559;0	035235801;0	028008386;0	021044409;0	018660267;0	024028409;0	033621586;0	043731114;0	052480499;0	058722652;0	061707133;0	060995413;0	056526012;0	04882075;0	0392104;0	030970421;0	030306745;0	03947481;0	053276871;0	067259961;0	078891668;0	086640256;0	089499435;0	087261494;0	080193961;0	070143646;0	060667042;0	057858185;0	066065976;0	082488246;0	101466066;0	118681417;0	13137284;0	137726207;0	137169309;0	130476403;0	120428588;0	112453818;0	113816741;0	128628388;0	154007648;0	183673122;0	211866352;0	234407694;0	248708013;0	253806481;0	251461726;0
0;0	044437823;0	042741793;0	038504758;0	032171147;0	024756676;0	018870947;0	019413322;0	02689652;0	036897131;0	046573373;0	054437128;0	059526828;0	061224441;0	059238233;0	05365256;0	045113564;0	035429404;0	028881471;0	031570005;0	042759372;0	056873593;0	07017576;0	080656939;0	086901328;0	088271137;0	084470444;0	076382222;0	065924228;0	057521694;0	057427802;0	068192105;0	085589494;0	104281965;0	12040528;0	131410785;0	135922501;0	133626307;0	125683008;0	115347032;0	108640852;0	112666964;0	130065753;0	156679311;0	186100125;0	212980279;0	233430368;0	245407838;0	248617267;0	245120575;0
0;0	043682365;0	040973738;0	035898861;0	029005905;0	021730976;0	017679839;0	021210143;0	030053085;0	04007669;0	049142291;0	056033712;0	059941001;0	060346301;0	057075962;0	05041625;0	041294354;0	032014789;0	02779082;0	03370368;0	046291766;0	060291274;0	072802247;0	081962755;0	086754743;0	08653753;0	081426514;0	072319584;0	06189122;0	055012238;0	057747889;0	070728651;0	088790974;0	106859874;0	121660755;0	130984728;0	133703177;0	129791732;0	120799607;0	110521843;0	105445422;0	112248623;0	131911098;0	159297493;0	188158577;0	21353195;0	232095409;0	242025722;0	243309567;0	238319234;0
0;0	04255969;0	038880856;0	033019988;0	025754552;0	019119554;0	017636484;0	023723596;0	033288712;0	043043523;0	051346881;0	057182987;0	059868273;0	059019691;0	054604262;0	04700299;0	037457759;0	029057263;0	027857575;0	036506401;0	049872973;0	063521962;0	075015536;0	082876424;0	086127673;0	08446305;0	078017956;0	06825797;0	058090075;0	053188907;0	058876216;0	0736247;0	091869963;0	109206441;0	12261838;0	130196927;0	13111867;0	125672826;0	115808461;0	105872176;0	102760387;0	112387786;0	134101671;0	162028176;0	190132224;0	213972022;0	230429179;0	238075323;0	237483195;0	231662184;0
0;0	041021895;0	036447439;0	02996287;0	022624213;0	017280758;0	018799744;0	026686421;0	036503253;0	045790973;0	053226716;0	057961238;0	059404054;0	057300152;0	051736667;0	043366548;0	033765453;0	026879431;0	028989147;0	039733724;0	053429289;0	066477246;0	076892608;0	083332383;0	085156774;0	081970271;0	074445378;0	064100269;0	054676141;0	052201849;0	060596866;0	076685017;0	094916382;0	111226039;0	123097082;0	128951973;0	128176267;0	121363469;0	110893634;0	101658903;0	100841693;0	11325887;0	136612579;0	164660069;0	191787588;0	213843736;0	228228633;0	233921148;0	231812717;0	225072745;0
0;0	039139448;0	033783917;0	026795254;0	019742437;0	016449164;0	020862334;0	029831372;0	039560351;0	048209363;0	054687883;0	058263899;0	058500861;0	05522303;0	048660333;0	039643236;0	030296556;0	025680089;0	031058364;0	043197343;0	056863657;0	069132388;0	078325207;0	083401024;0	083691203;0	079204608;0	070611734;0	060069342;0	051773982;0	051985621;0	062904092;0	079874946;0	097672065;0	112915931;0	123256112;0	127363073;0	124927628;0	116847021;0	105970207;0	097790155;0	099498769;0	114519836;0	139169238;0	167189416;0	193197544;0	213513983;0	225874308;0	229453031;0	225653747;0	218398471;0
0;0	036932557;0	030853044;0	023617779;0	017373625;0	016870139;0	023550459;0	033037345;0	042450236;0	050337074;0	055793203;0	058191297;0	057195851;0	052747743;0	045280855;0	035890731;0	027351802;0	025614838;0	033772712;0	046755457;0	060077993;0	071448782;0	079403583;0	082989938;0	081883685;0	076079036;0	066703399;0	056161795;0	049475209;0	052620158;0	065583351;0	083022439;0	100307804;0	114252002;0	122955723;0	12535534;0	121347668;0	112221739;0	101273778;0	094513633;0	098947492;0	116396677;0	142030335;0	169621327;0	194297442;0	212702675;0	222897791;0	224598567;0	219551861;0	212131574;0
0;0	03443802;0	027811657;0	020585772;0	015854705;0	018371918;0	026550759;0	036160768;0	045052073;0	05208234;0	056450378;0	0576758;0	055499139;0	050022736;0	041775312;0	032219945;0	025067737;0	026649181;0	036961099;0	050268647;0	063067185;0	073384469;0	080034969;0	082217288;0	079675483;0	072745542;0	062681248;0	052555848;0	047946547;0	053918148;0	068536872;0	086155338;0	102576749;0	115222972;0	122325209;0	123041479;0	117554971;0	107497345;0	096695061;0	09170846;0	098947976;0	118491738;0	144735012;0	171733929;0	195039215;0	21159124;0	219825858;0	219727074;0	213357196;0	205724656;0
0;0	031705217;0	024684297;0	017880289;0	01547049;0	020678471;0	029696506;0	039139496;0	047382315;0	05346781;0	056736653;0	05677521;0	053440201;0	046969003;0	038125303;0	028803577;0	023770527;0	028629303;0	040372605;0	053683644;0	065739676;0	07497522;0	080256932;0	081053225;0	077166258;0	06915738;0	058690932;0	049337889;0	04717171;0	055887956;0	071651748;0	089102215;0	104649415;0	115827979;0	121276256;0	120327355;0	113485625;0	102765362;0	092504324;0	089628386;0	099669122;0	121021782;0	14761335;0	17379856;0	195521415;0	210094089;0	216230944;0	214344189;0	207025904;0	199721397;0
0;0	028775668;0	021584843;0	015805965;0	016311997;0	02347712;0	032849102;0	041898294;0	049380083;0	054470775;0	056616087;0	055491805;0	051098249;0	043741914;0	034445091;0	025776526;0	023572727;0	031294691;0	043872893;0	056898466;0	068128229;0	076137408;0	080086743;0	07948338;0	074322762;0	065418555;0	054763376;0	04662534;0	047273945;0	058283291;0	074833864;0	091911581;0	106302941;0	11604357;0	119855517;0	117352724;0	10928434;0	098044563;0	088580417;0	088092927;0	10083167;0	123626235;0	150230362;0	175432018;0	195532372;0	208192542;0	212437023;0	209017181;0	200890186;0	193891793;0
0;0	025742293;0	018686721;0	014668839;0	018112736;0	02650828;0	035874632;0	044391265;0	05101468;0	055072092;0	056073312;0	053820286;0	048371599;0	040288563;0	030837169;0	023454585;0	024522005;0	034396597;0	04737149;0	059893743;0	070138745;0	076948839;0	079497639;0	077549407;0	071218033;0	061570959;0	051026112;0	044598223;0	048087169;0	061088665;0	07800269;0	094455863;0	107709519;0	115899351;0	118076557;0	114045961;0	104885518;0	093444098;0	085212967;0	087360643;0	102598224;0	126511384;0	152907449;0	176961204;0	195371854;0	206058305;0	208320742;0	203342164;0	194586897;0	188386164;0
0;0	022649546;0	016170879;0	014714744;0	020616083;0	029633039;0	038754125;0	046602299;0	052322752;0	05530335;0	055183624;0	051840008;0	045464157;0	036732442;0	027410589;0	022011557;0	026402656;0	03777125;0	050745165;0	0626255;0	071826571;0	077324517;0	078588221;0	075278856;0	067885533;0	057649013;0	047587294;0	043260871;0	049661749;0	064068914;0	081082844;0	096775327;0	108716392;0	115371238;0	11594441;0	11051753;0	100418121;0	088965866;0	082263857;0	087172271;0	104653985;0	129330579;0	155256155;0	178038163;0	194677898;0	20341628;0	203920568;0	197655558;0	188577577;0	183315952;0
0;0	019652469;0	0144058;0	015930929;0	023500508;0	03269122;0	041387575;0	048475324;0	053222137;0	055118239;0	053886352;0	049479728;0	042277393;0	033128266;0	024398333;0	021723373;0	029006641;0	041241608;0	053970554;0	065027506;0	073106568;0	077351986;0	077229683;0	072711098;0	064338868;0	053777425;0	044534121;0	04280111;0	051737567;0	067248102;0	084029657;0	098770296;0	109390219;0	114485537;0	113495528;0	106726912;0	095870283;0	084764319;0	079990825;0	08771808;0	107130538;0	132279369;0	157560336;0	178957752;0	193802017;0	200645526;0	199379242;0	191868889;0	182535272;0	178573594;0
0;0	016896197;0	013658127;0	018022932;0	026532652;0	035649902;0	04378473;0	050047431;0	053784679;0	054597262;0	052271383;0	046908809;0	038927198;0	02955997;0	021961747;0	022548036;0	032060004;0	044682549;0	056955397;0	067137793;0	074046724;0	076951182;0	075568695;0	069842709;0	060679607;0	049972157;0	042061415;0	043078814;0	054306981;0	070423081;0	086782859;0	10049787;0	109694893;0	113232769;0	110742702;0	102786063;0	091352132;0	080842652;0	078265183;0	088746419;0	109759231;0	135074922;0	159506105;0	179428115;0	192436349;0	197341645;0	194446085;0	185948876;0	176759104;0	174346388;0
0;0	014613613;0	014166307;0	020669336;0	029607169;0	038410029;0	045868122;0	05122063;0	053933528;0	053654908;0	050283138;0	044012225;0	035452844;0	02618243;0	020451862;0	024368344;0	035368626;0	048046986;0	059706043;0	068869245;0	074598046;0	076220561;0	073522504;0	066750645;0	056877107;0	046394178;0	040195428;0	044196702;0	057140719;0	073579842;0	089316725;0	101874737;0	109647923;0	111651047;0	107702564;0	098613046;0	086833393;0	077341543;0	077307585;0	090387327;0	112643647;0	137879663;0	161322041;0	179695062;0	190869913;0	193968676;0	189533959;0	180148626;0	17120699;0	170503303;0
0;0	013190274;0	015736169;0	023578156;0	032585392;0	040939554;0	047655225;0	052084765;0	053753067;0	052405412;0	04803747;0	040927293;0	03190672;0	023109836;0	020026563;0	026895295;0	038789198;0	051236456;0	062153123;0	070297198;0	074761924;0	075135518;0	071214006;0	063415885;0	053099205;0	043083244;0	039172528;0	045890242;0	060224224;0	076623544;0	091593406;0	102950796;0	109238411;0	109714155;0	104409344;0	094401642;0	08248502;0	0742693;0	076888704;0	092344512;0	115529429;0	140455394;0	162775395;0	179530882;0	188875661;0	190141158;0	184249887;0	174210014;0	165896437;0	167239502;0
0;0	012887799;0	018050811;0	026608978;0	035447719;0	043217458;0	049109407;0	052563157;0	053179618;0	05080237;0	045473899;0	037659582;0	028413202;0	020653967;0	020754826;0	029901006;0	042209597;0	054244636;0	064305301;0	071322106;0	074582441;0	073674244;0	068576876;0	059949261;0	049285749;0	040246519;0	038878637;0	048176449;0	063375166;0	079529469;0	093597973;0	103654028;0	108488448;0	10750616;0	100897363;0	090035579;0	078272633;0	07177274;0	077240152;0	094765587;0	118542569;0	142947401;0	16403461;0	179121024;0	186630267;0	186206116;0	179012848;0	168513558;0	160973025;0	164435835;0
0;0	013829537;0	020797216;0	029607879;0	038089047;0	045187112;0	050215968;0	052670964;0	052256401;0	048860243;0	042678402;0	03424887;0	025029297;0	018992595;0	02249249;0	033157993;0	045530178;0	056986133;0	066146641;0	072028561;0	074002808;0	071886355;0	065715377;0	056306407;0	045648682;0	037917136;0	039482061;0	050806233;0	066553215;0	082247646;0	095311532;0	104055171;0	107402106;0	10495043;0	097145321;0	085696274;0	07435933;0	069866249;0	078087404;0	097358746;0	121455107;0	145170776;0	164928336;0	178333376;0	184035882;0	181923597;0	173531541;0	162755693;0	156335489;0	162218543;0
0;0	015692967;0	023726982;0	032525756;0	040523391;0	04688289;0	050991538;0	052446117;0	051003904;0	046654717;0	039666596;0	030804109;0	021989674;0	018464269;0	024961615;0	036536601;0	048720797;0	059483954;0	067621589;0	072338066;0	073154295;0	069781784;0	06261875;0	052632066;0	042165863;0	036339324;0	040730266;0	05374554;0	06966657;0	084745788;0	096718344;0	104073306;0	10596824;0	102168866;0	093274669;0	081311392;0	070718952;0	068597641;0	079562421;0	100231204;0	124379377;0	147233277;0	165577524;0	177258157;0	181181211;0	177486061;0	168076875;0	157258226;0	152170579;0	160462391;0
0;0	018187335;0	026727804;0	03527077;0	042674445;0	048226173;0	051395967;0	051842975;0	049394907;0	044150019;0	03646501;0	027330515;0	019416866;0	01910125;0	027905878;0	039908676;0	051698504;0	061668568;0	068789761;0	072312524;0	071840916;0	067411498;0	059315646;0	048889014;0	03904042;0	035470592;0	042669799;0	056833229;0	072678613;0	08700076;0	097799011;0	103805167;0	104259247;0	099097667;0	089227782;0	07707081;0	067549343;0	067992679;0	081406453;0	103141374;0	127113603;0	149007245;0	165881702;0	175860207;0	178050852;0	172868676;0	16254064;0	151889133;0	148388694;0	159306595;0
0;0	020990219;0	029644394;0	037815784;0	044559919;0	049269936;0	051488141;0	050932263;0	047539087;0	041432467;0	033169764;0	024017901;0	017708285;0	02074871;0	031121667;0	043214126;0	054471163;0	063567532;0	069578865;0	071946545;0	070337356;0	064747607;0	055884461;0	045227892;0	036342584;0	03549412;0	045068138;0	05998726;0	075551602;0	088989627;0	098579699;0	103178768;0	102195281;0	095816671;0	085109784;0	072880673;0	064816485;0	068058473;0	08373976;0	106207345;0	129785269;0	150562396;0	165900948;0	174140084;0	174629683;0	168042103;0	157008716;0	146770489;0	145147736;0	158589338;0
0;0	023920801;0	032476728;0	040132957;0	046142866;0	049950997;0	05119265;0	049659209;0	045326495;0	038476161;0	029748253;0	020937485;0	017041674;0	023174206;0	034443955;0	04636124;0	056964961;0	065142421;0	070060613;0	071202575;0	068433023;0	061886726;0	052305057;0	041669075;0	034230907;0	036275968;0	047778186;0	06313563;0	078220388;0	090697542;0	099011114;0	10221667;0	099892811;0	092313855;0	080894223;0	068959441;0	062695205;0	068741375;0	086270199;0	109189877;0	132210816;0	151813753;0	165612699;0	172150391;0	171019778;0	163155314;0	151544504;0	141928783;0	14233426;0	158421923;0
0;0	026864529;0	035111318;0	042178214;0	047400355;0	050319977;0	050609;0	048121034;0	042930396;0	03537834;0	02637587;0	018345959;0	017572346;0	026061704;0	037779342;0	049349553;0	059214111;0	066377344;0	070160386;0	070213271;0	066290573;0	05877526;0	04870244;0	038330769;0	032838145;0	037766762;0	050775548;0	066215929;0	080686416;0	092101826;0	099154553;0	100974355;0	097293177;0	088673417;0	076718947;0	065242458;0	061119176;0	069971922;0	089109695;0	112208403;0	134508766;0	15281776;0	165002973;0	169840045;0	167089976;0	158065826;0	146090556;0	137398313;0	140087513;0	158692903;0
0;0	029716065;0	037558706;0	043966366;0	048367746;0	050350894;0	049678022;0	046251981;0	040232555;0	03213037;0	023066871;0	016508229;0	019158335;0	029235351;0	041040163;0	052100966;0	061138873;0	067310188;0	069968689;0	06881827;0	063851271;0	055540511;0	045051107;0	035350148;0	032234157;0	039849355;0	05385043;0	069195594;0	082902957;0	093231077;0	098942331;0	099387834;0	09446922;0	084833327;0	072511332;0	0619436;0	060287173;0	071728531;0	092017724;0	115064104;0	136521601;0	153517985;0	164133594;0	167300894;0	163079715;0	152990377;0	140813937;0	133247227;0	138298742;0	159317292;0
0;0	032443784;0	039770745;0	045435644;0	048972835;0	050035183;0	04841602;0	04413396;0	037382156;0	028803968;0	019987891;0	015732667;0	021513852;0	032508742;0	044185232;0	054637869;0	06279284;0	067872857;0	069411558;0	067179745;0	061185668;0	052115292;0	041492465;0	032803003;0	032479887;0	042325644;0	05700807;0	071994126;0	084876497;0	094021811;0	098437335;0	097547461;0	091381514;0	080906018;0	068440533;0	059008181;0	060041218;0	073879146;0	095107012;0	11789168;0	138369177;0	153944521;0	162889577;0	164422849;0	158744827;0	147742107;0	13561345;0	129492872;0	137102079;0	160406853;0
0;0	034981165;0	041705873;0	046633263;0	049300292;0	049421726;0	046890095;0	041743192;0	034349101;0	025471367;0	017352652;0	016159239;0	024365235;0	035809145;0	04713422;0	056882448;0	064120067;0	068157115;0	068582997;0	06520029;0	05830574;0	048629164;0	038033798;0	030910039;0	033479497;0	045175471;0	060114743;0	074644382;0	086560763;0	094537938;0	0976273;0	095408524;0	088147981;0	076894437;0	06446636;0	056634676;0	060499967;0	076380749;0	098129984;0	120474249;0	139906271;0	154079078;0	161465585;0	16140224;0	154397582;0	142608166;0	130673548;0	126193879;0	136320157;0	161708809;0
0;0	037321471;0	043402473;0	047502699;0	049260491;0	048465043;0	045041139;0	0391376;0	031163322;0	022188438;0	015414001;0	017679402;0	0274761;0	039038807;0	049908154;0	05888584;0	065127492;0	06806019;0	067403075;0	063004778;0	055224996;0	045072097;0	034844367;0	029702951;0	03518685;0	048140289;0	063173503;0	077042429;0	087995676;0	094717925;0	096495045;0	093031737;0	084664838;0	072835638;0	0607589;0	054792618;0	06148576;0	079099392;0	101221373;0	122977536;0	141252406;0	153916317;0	159646447;0	158019307;0	14977086;0	137331628;0	125907441;0	123351987;0	136134321;0	163410452;0
0;0	039415853;0	044770784;0	048062073;0	048946163;0	047254681;0	042977643;0	036342685;0	027920923;0	019134814;0	014539239;0	019976576;0	030721432;0	042135249;0	05242573;0	060565706;0	065832922;0	067696721;0	065930895;0	060529986;0	05201252;0	041519274;0	031979088;0	029372137;0	037371278;0	05126673;0	066070521;0	079256177;0	089104232;0	094616242;0	09509252;0	090373211;0	081069498;0	068765123;0	057280311;0	053646898;0	063094233;0	082046693;0	104172319;0	125190989;0	142273166;0	153501321;0	157663946;0	154551044;0	145120302;0	13223239;0	121480638;0	121019522;0	136342694;0	165220917;0
0;0	041269273;0	045893148;0	048314961;0	048302928;0	045698314;0	0406315;0	033357508;0	02461763;0	016430237;0	014850198;0	022787258;0	033972188;0	045089098;0	05472462;0	06197767;0	066205406;0	066979563;0	064180818;0	05784372;0	048635339;0	038047139;0	029605426;0	029811355;0	040007548;0	054366696;0	068864937;0	08117096;0	089962506;0	094211128;0	093393565;0	087550419;0	077321201;0	064742818;0	054224633;0	05313254;0	065070472;0	085066829;0	107109545;0	127290986;0	143085536;0	152759334;0	155328576;0	150755483;0	140281475;0	127074938;0	117296312;0	119161462;0	137022683;0	167353027;0
0;0	042853979;0	046671775;0	048244225;0	047345276;0	043937527;0	038104716;0	030278151;0	021413346;0	014438114;0	016309966;0	025854885;0	037153599;0	047830844;0	056732303;0	06308044;0	066281644;0	06599176;0	062162667;0	05497756;0	045226624;0	034700191;0	027898432;0	031070443;0	042843311;0	057468704;0	071418967;0	082881155;0	090496251;0	093501583;0	091455116;0	08446245;0	073512126;0	060831163;0	051554884;0	053261598;0	067480395;0	088180909;0	109834657;0	129069559;0	143567133;0	15178273;0	152844635;0	146902329;0	135466666;0	122131528;0	113557361;0	117850709;0	138073807;0	169527952;0
0;0	044154159;0	047189017;0	047895805;0	046129493;0	041872338;0	03535215;0	027071063;0	018318466;0	01340903;0	018565508;0	029061756;0	040238929;0	050375451;0	058489327;0	063866413;0	066030529;0	06474174;0	059907382;0	051897896;0	041713098;0	031624952;0	026910097;0	032929203;0	045886751;0	060444616;0	07382477;0	084272958;0	09076265;0	092514062;0	089226799;0	081234085;0	069576291;0	057053979;0	049498003;0	054054308;0	070102801;0	091241571;0	112490621;0	130710564;0	14383736;0	150451912;0	150005294;0	142789661;0	1305059;0	11726348;0	110135034;0	116993047;0	139422575;0	17188727;0
0;0	045174528;0	04737572;0	047216494;0	044598543;0	039596781;0	032457232;0	023857981;0	01562739;0	013658694;0	021318479;0	032252127;0	043154099;0	052665829;0	059956809;0	064379825;0	065508689;0	063166227;0	057405286;0	048732378;0	038271694;0	028887107;0	026817317;0	035265653;0	048988247;0	063325956;0	07596706;0	085427675;0	0907275;0	091227058;0	086807351;0	077802451;0	065659725;0	05352652;0	047972495;0	055393703;0	073023134;0	094330252;0	114888155;0	132013754;0	143790048;0	14896317;0	147062682;0	138596781;0	125632471;0	112632713;0	107229069;0	116711303;0	141152736;0	174264148;0
0;0	045901348;0	047279264;0	046292612;0	042856938;0	037111688;0	029436214;0	020671593;0	013532026;0	015022944;0	024356741;0	035419767;0	045902019;0	054730351;0	06112176;0	064539916;0	064642867;0	061359557;0	054731052;0	045399449;0	034865966;0	02671728;0	027511632;0	037975513;0	052070352;0	066052844;0	077879582;0	086304495;0	090405711;0	08971756;0	084129024;0	074291175;0	061721402;0	050269804;0	047166127;0	057255949;0	075999238;0	097279178;0	117186741;0	133168051;0	143518517;0	147130892;0	143781686;0	134207736;0	120666143;0	108174031;0	104722274;0	116808979;0	143022473;0	176675604;0
0;0	046347765;0	046903356;0	045038418;0	040830425;0	034420205;0	02629291;0	017610577;0	012395828;0	017244457;0	027500742;0	038450678;0	048429645;0	05650425;0	062022838;0	064476177;0	063590886;0	059270407;0	05183843;0	042037629;0	031622625;0	025146206;0	028961253;0	040848555;0	055111774;0	068564892;0	079555134;0	086876762;0	089811192;0	087903534;0	081285933;0	07060291;0	057857349;0	04744458;0	046952715;0	059458596;0	07912601;0	100192902;0	119190417;0	133958774;0	142938699;0	145150714;0	140437087;0	129767561;0	115813445;0	104064862;0	102764872;0	117457018;0	145221507;0	179133046;0
0;0	046486841;0	046200049;0	043574423;0	038611861;0	031607463;0	023150326;0	014876873;0	012542204;0	019960573;0	030668329;0	041359229;0	050751729;0	058031814;0	062596112;0	064037375;0	062188673;0	056986272;0	048816433;0	038618372;0	028669018;0	024439035;0	030975546;0	043915824;0	058041277;0	070904068;0	080940862;0	087191249;0	088912786;0	085879652;0	078200411;0	066877282;0	054082654;0	045039871;0	047489509;0	062050464;0	082196699;0	102894666;0	121070624;0	134612214;0	142113404;0	142839788;0	136800239;0	125169742;0	110977096;0	100173736;0	101250765;0	118414451;0	147450395;0	181484502;0
0;0	04636497;0	045272094;0	04182395;0	036166208;0	028623562;0	019969679;0	012686967;0	013838573;0	022950752;0	033781265;0	044075855;0	052810196;0	059276629;0	062919329;0	063386895;0	060554103;0	054471313;0	045655506;0	035241798;0	026061764;0	024567287;0	033452483;0	046959439;0	060879812;0	073007185;0	082116707;0	087215004;0	087804412;0	083609463;0	075019431;0	063052177;0	050482096;0	043262792;0	048558691;0	064829526;0	085333918;0	105523674;0	122637495;0	134893495;0	141018407;0	140378817;0	133108667;0	120601093;0	106277098;0	096738766;0	100321438;0	119812636;0	149949996;0	183890099;0
0;0	04592788;0	044021785;0	039851408;0	033558786;0	02557963;0	016970004;0	011478991;0	016023941;0	026055734;0	036792318;0	046614608;0	054641418;0	060237253;0	062927564;0	06245777;0	058660957;0	051777634;0	042378956;0	031922975;0	024050861;0	025489454;0	0362087;0	050028917;0	063500457;0	074906653;0	082976937;0	086994936;0	086384326;0	081152983;0	071644901;0	05926282;0	047126957;0	042036561;0	050228875;0	067836841;0	088348498;0	107900304;0	124059009;0	135040747;0	139694671;0	137612643;0	129166209;0	115883317;0	101694849;0	093621417;0	099797447;0	121463223;0	152405151;0	186079311;0
0;0	045249947;0	042580614;0	037671577;0	030795992;0	022470572;0	014175446;0	011474815;0	01868953;0	029185374;0	039662792;0	048937623;0	056219387;0	060930915;0	06266835;0	061228331;0	05653536;0	048918432;0	039087747;0	028789586;0	022685675;0	027148227;0	039141222;0	05301204;0	066012311;0	076526413;0	083617272;0	086459719;0	084761111;0	078436066;0	068175332;0	055441135;0	044070726;0	041558667;0	052264941;0	070868425;0	091342574;0	110185551;0	125157176;0	134815042;0	138119656;0	134747924;0	125160006;0	11127193;0	097325714;0	090995284;0	099863151;0	123453472;0	155022741;0	188326585;0
0;0	044294596;0	040841026;0	035269994;0	027874408;0	019359858;0	011943076;0	01275116;0	021656876;0	032257927;0	042374022;0	051014244;0	057503049;0	061323394;0	062120148;0	059766879;0	054229975;0	04590567;0	03571945;0	025936989;0	022232674;0	029310725;0	042176681;0	055905468;0	068258873;0	07795207;0	083947263;0	085714653;0	08286241;0	075600134;0	064558715;0	051703113;0	041463196;0	041695052;0	054735415;0	074013938;0	094151623;0	112177393;0	126101069;0	134447514;0	13635077;0	131583103;0	120963046;0	106544607;0	093128876;0	088815112;0	100300164;0	125596133;0	157567776;0	190311737;0
0;0	043067674;0	038919229;0	032736265;0	024905705;0	01635102;0	010612757;0	014877373;0	024715407;0	035236454;0	04490526;0	052880782;0	058559954;0	061482458;0	061367881;0	058030573;0	051680698;0	042777997;0	032419782;0	023463366;0	022561435;0	031881253;0	045204495;0	058678904;0	070366622;0	079082401;0	084074708;0	084677653;0	08079417;0	072557707;0	060934356;0	048070879;0	039305836;0	042563453;0	057468204;0	077103704;0	096895102;0	11406102;0	126720094;0	133718632;0	134306662;0	128366013;0	116741635;0	101944992;0	089264011;0	087133902;0	101244666;0	127992165;0	160185195;0	192299624;0
0;0	041617992;0	036787264;0	030002185;0	021817448;0	013557601;0	010514714;0	017518027;0	027801228;0	038078689;0	047206772;0	054469902;0	059302469;0	061299349;0	0602829;0	05610991;0	049022862;0	039576775;0	029195533;0	021621549;0	023754367;0	034671386;0	048229144;0	061247604;0	072211309;0	080010408;0	083874546;0	083434928;0	078462077;0	069392316;0	057218772;0	044624457;0	037789147;0	043927876;0	060362454;0	080233231;0	09942581;0	115631225;0	12719144;0	132855811;0	132085248;0	124878954;0	11234774;0	097344338;0	085624911;0	085951927;0	102528149;0	130467259;0	162683467;0	194024972;0
0;0	039922633;0	034429801;0	027184236;0	018796277;0	011266277;0	011720425;0	02044308;0	030830942;0	040773087;0	049323058;0	055843033;0	059831504;0	06093272;0	058977321;0	053944012;0	046148818;0	036310386;0	026157598;0	020482232;0	0256033;0	037653375;0	051156857;0	063691367;0	073822554;0	080619365;0	083470595;0	081893617;0	075970352;0	06605874;0	053501769;0	041437824;0	036872636;0	045843108;0	063420252;0	083216374;0	101845944;0	117078798;0	127337659;0	131666621;0	129603375;0	121329478;0	108020805;0	092886493;0	082405073;0	085302709;0	104171642;0	133079324;0	165208145;0	195718991;0
0;0	0380275;0	031946002;0	024255207;0	015771477;0	0097895;0	013798134;0	023463974;0	033771092;0	043274219;0	051191551;0	056931425;0	060046271;0	060284318;0	057420274;0	051599801;0	043167795;0	033017336;0	023403612;0	020246275;0	027879912;0	040622726;0	053999288;0	065901614;0	075231596;0	081049105;0	08278306;0	080194356;0	073255955;0	06263937;0	049812133;0	038555662;0	036733408;0	048102921;0	066488424;0	086177428;0	104030897;0	118197594;0	127326508;0	130352795;0	126980679;0	117558104;0	103500116;0	088515181;0	079551424;0	085120722;0	106102535;0	135758052;0	167590303;0	197138868;0
0;0	035915361;0	029268929;0	021239775;0	013005643;0	009632487;0	016436432;0	026507592;0	036593676;0	045600294;0	052840572;0	057776919;0	060014393;0	05934616;0	055640176;0	049073678;0	040101686;0	029804505;0	021080301;0	020843456;0	030549341;0	043663456;0	056663622;0	067956121;0	076357726;0	081189293;0	081885148;0	078243234;0	070429292;0	059124755;0	04618389;0	036160264;0	037196692;0	050750283;0	069643623;0	088941947;0	106077822;0	119203347;0	127018245;0	128730358;0	124127519;0	113721726;0	099143872;0	084371109;0	077121493;0	085440519;0	108297455;0	138457837;0	169896933;0	198480456;0
0;0	033640229;0	026522398;0	018244035;0	010637996;0	010745917;0	019303163;0	029488293;0	039250764;0	047699006;0	054224908;0	058359122;0	059756172;0	058208947;0	053676103;0	046387724;0	036916697;0	026644744;0	019410509;0	022271822;0	033373089;0	046645272;0	059237373;0	069739708;0	077289834;0	081073575;0	0807278;0	076077207;0	067408343;0	055559916;0	042698685;0	034235496;0	038375158;0	05355607;0	072729143;0	091657404;0	107923914;0	119867391;0	1264932;0	126993092;0	121144747;0	109722049;0	094601732;0	080362276;0	075209882;0	086204033;0	110673975;0	141191152;0	172121763;0	199597017;0
0;0	031192448;0	023618775;0	015264439;0	009063106;0	012814006;0	022295694;0	032407976;0	041752174;0	04960939;0	055401019;0	058687998;0	059187227;0	056787298;0	051460522;0	043540808;0	033718563;0	023705053;0	018486447;0	024278295;0	036346734;0	049491576;0	061569664;0	071369871;0	077927045;0	080731745;0	079336786;0	073735919;0	064244682;0	051949863;0	039376396;0	032991654;0	040012425;0	056567679;0	07583004;0	094137148;0	109520871;0	120427997;0	125729487;0	124934946;0	117979817;0	105676306;0	09025035;0	076705844;0	073743098;0	087360562;0	113195513;0	143855533;0	174124979;0	200499901;0
0;0	028584497;0	020708185;0	012490393;0	008784227;0	015418222;0	025298343;0	035184895;0	044058694;0	051272247;0	056301635;0	058759943;0	058438351;0	055190996;0	049126829;0	040610444;0	030506919;0	02105807;0	018500043;0	026680326;0	039307236;0	052295103;0	063777925;0	072717643;0	078397713;0	080139761;0	077754596;0	071202494;0	060995911;0	048307415;0	036351153;0	032392575;0	042162686;0	059662013;0	078773802;0	096537266;0	110952614;0	120645239;0	124753955;0	122782497;0	114691858;0	10150463;0	085816901;0	073229065;0	072834834;0	088935559;0	115900809;0	146543649;0	176121521;0	201321301;0
0;0	025889713;0	017712128;0	010044889;0	009853267;0	018253757;0	028244715;0	037828234;0	046184582;0	052712153;0	056963148;0	058593488;0	057420711;0	053350323;0	04657632;0	037557491;0	027347023;0	01888073;0	019372066;0	029417352;0	042300674;0	054878499;0	065766006;0	073896106;0	078545266;0	079343234;0	075940626;0	068532182;0	057623865;0	044751247;0	0336321;0	032581215;0	044616343;0	062747159;0	081691434;0	098677103;0	112120441;0	120760602;0	123578483;0	120320183;0	111226335;0	097350692;0	081588286;0	070206192;0	072418589;0	090774594;0	118602856;0	149105594;0	177856312;0	201824226;0
0;0	02303892;0	014806311;0	008406473;0	011899632;0	021199012;0	031124727;0	040313433;0	048092457;0	053919206;0	057378081;0	058173348;0	056176339;0	051324499;0	043887379;0	034421238;0	024264541;0	017387895;0	021006715;0	032257194;0	045211562;0	057409801;0	067528282;0	074790018;0	078529838;0	078260672;0	073948909;0	065669465;0	054205892;0	041222949;0	031443657;0	033368236;0	047397314;0	065895684;0	084409071;0	100721879;0	113143306;0	120522274;0	122180634;0	117809166;0	107677465;0	093048355;0	07736122;0	067500372;0	072515101;0	092947929;0	121461524;0	151673974;0	179549154;0	202259186;0
0;0	020194307;0	01201709;0	007975507;0	014462693;0	024161753;0	033866332;0	042609131;0	049768259;0	054868923;0	057523142;0	057483212;0	054695284;0	049124543;0	041107688;0	031309539;0	021414804;0	016694239;0	023134362;0	035216948;0	048013459;0	059673739;0	069129682;0	075493014;0	078212575;0	077028149;0	071716711;0	06270036;0	050692388;0	037868915;0	029750106;0	03483518;0	050339845;0	068956221;0	087079708;0	102495468;0	113877121;0	120181215;0	120620911;0	114999245;0	103938673;0	088877759;0	073413711;0	065258483;0	073078994;0	095278106;0	124231836;0	154028923;0	180960726;0	202386542;0
0;0	017239803;0	009525515;0	009019529;0	017272267;0	027080683;0	036487431;0	044740494;0	051264752;0	055628114;0	05749825;0	05667782;0	053040851;0	046744301;0	038165037;0	028134949;0	018879133;0	016990838;0	025677841;0	038163369;0	050762673;0	061845058;0	070450983;0	07595191;0	077747178;0	075532988;0	069390931;0	059562815;0	047187362;0	03465768;0	028793087;0	03673404;0	053351528;0	072019369;0	089511741;0	104154958;0	114481256;0	119506795;0	118814138;0	112161366;0	100184511;0	084530097;0	06952397;0	063514634;0	074108029;0	097870382;0	127104934;0	156408239;0	182357164;0	20244945;0
0;0	01437477;0	007784878;0	01103525;0	020188315;0	029911923;0	038945923;0	046644706;0	05249778;0	056091123;0	057141009;0	055524605;0	051140345;0	044206716;0	035163923;0	025036976;0	016846303;0	018120175;0	028459028;0	041098551;0	053281912;0	063746414;0	07163309;0	076168205;0	077000435;0	073884865;0	066837366;0	056396883;0	043628777;0	031782638;0	028512698;0	039091816;0	056470836;0	074917671;0	091876607;0	105536318;0	114792954;0	118736915;0	11686844;0	109065866;0	096231918;0	080379444;0	066041309;0	062243901;0	075502798;0	100534142;0	129858398;0	158541928;0	183414463;0	202182406;0
0;0	011567779;0	007247762;0	013583224;0	023100723;0	032626087;0	041245477;0	048359918;0	053521717;0	056360941;0	056616176;0	054210346;0	049090759;0	041545498;0	032101671;0	022042017;0	015542926;0	019937679;0	031301606;0	043953308;0	055746936;0	065521723;0	072490641;0	076172956;0	076045458;0	072000172;0	064173232;0	053071453;0	040185263;0	029221459;0	029026325;0	041749003;0	059550225;0	077782914;0	093978608;0	10678048;0	114982189;0	117664323;0	114661987;0	105934751;0	09234743;0	076104726;0	062644213;0	061531648;0	07730207;0	103378239;0	132640488;0	160653492;0	184464616;0	201886618;0
0;0	009069087;0	008231098;0	016349775;0	025982223;0	03521932;0	043349264;0	049855962;0	05431007;0	05638968;0	055860133;0	052688012;0	04688705;0	038778573;0	029022762;0	019268375;0	015116025;0	022218902;0	03424644;0	046699725;0	05795803;0	067076245;0	073258884;0	075940257;0	074885599;0	069937486;0	061320141;0	049721056;0	036748442;0	027230035;0	030134485;0	044585315;0	062676537;0	080450306;0	09600175;0	107810326;0	114873161;0	116492967;0	112365584;0	102590794;0	088236138;0	072045355;0	059812649;0	06132819;0	079346626;0	106191773;0	135297289;0	162546111;0	185195844;0	201242621;0
0;0	007205126;0	0102207;0	019244783;0	028775478;0	037661026;0	045278537;0	051157811;0	054880269;0	056174115;0	054904887;0	050932475;0	044465751;0	035854681;0	025898643;0	016854352;0	015700027;0	024844241;0	037163526;0	049381331;0	060079171;0	068393021;0	073689122;0	075537162;0	073531555;0	067714231;0	058366869;0	046282011;0	03349296;0	025800387;0	031870281;0	047599117;0	065696153;0	083067877;0	097754494;0	108606542;0	114641309;0	115052149;0	109817049;0	09920791;0	084263453;0	067961262;0	057146488;0	061634991;0	081698269;0	109167311;0	137945428;0	164366589;0	185861956;0	200602258;0
0;0	006578535;0	012759429;0	022112574;0	031454394;0	039943497;0	04700689;0	052213469;0	055207317;0	055725082;0	053695109;0	049042399;0	041978859;0	03292844;0	022868711;0	014965459;0	01706632;0	027652544;0	040037242;0	05184589;0	06192932;0	069548597;0	073995454;0	074852269;0	071988836;0	065345455;0	055304494;0	042841312;0	030408115;0	02510139;0	03405318;0	050632907;0	068714108;0	085454315;0	099412472;0	109240606;0	114108675;0	113508373;0	107194835;0	095634508;0	080107535;0	064129669;0	055117106;0	062446208;0	084215333;0	112025447;0	140399253;0	165963053;0	186276172;0	199641749;0
0;0	007484505;0	015494378;0	024945845;0	034017239;0	042043605;0	048528207;0	053061468;0	055329391;0	055098958;0	052304553;0	046957783;0	03931467;0	029905765;0	019962099;0	013884808;0	01906875;0	030492457;0	042829836;0	054238316;0	0636822;0	070427831;0	074008853;0	074021943;0	070227364;0	062809543;0	052160577;0	039399144;0	02763181;0	025201049;0	036538362;0	053760458;0	071560211;0	08777269;0	100793482;0	109631966;0	113471769;0	111715954;0	104344826;0	092027809;0	076064862;0	060381581;0	053430216;0	063672616;0	086918434;0	114987266;0	142876995;0	16749276;0	186585731;0	198558499;0
0;0	009477139;0	018355746;0	027703874;0	03644357;0	043973669;0	049856509;0	053691896;0	055212388;0	054235609;0	050720777;0	04472851;0	036557207;0	026846901;0	0172565;0	013742716;0	021503692;0	033410477;0	045523289;0	056400291;0	065168628;0	071187437;0	07385982;0	072917882;0	068330042;0	060116415;0	048912537;0	036007975;0	025270906;0	025993964;0	039334179;0	056816888;0	074367463;0	089839233;0	102058545;0	109889248;0	112546327;0	109800712;0	101445035;0	088282531;0	071944899;0	056935532;0	05237211;0	065313203;0	089739044;0	117811714;0	14511425;0	16875948;0	186634851;0	197234517;0
0;0	011986336;0	021186733;0	030349654;0	038698798;0	045705035;0	050947222;0	054077527;0	054841896;0	053161188;0	048927928;0	042320191;0	033692166;0	0238027;0	014970517;0	014608402;0	024157697;0	036288004;0	04813236;0	058468089;0	066508674;0	071644898;0	07349381;0	071706467;0	066201025;0	057325789;0	045597076;0	032691812;0	023433209;0	027470511;0	042240667;0	05990406;0	076981444;0	091828282;0	103109016;0	109882193;0	111527212;0	10768072;0	09833068;0	08452376;0	067936185;0	053669358;0	051769642;0	067283465;0	092647659;0	120678092;0	147332215;0	169971468;0	186612934;0	195820559;0
0;0	014704346;0	023979269;0	032887054;0	040805983;0	047270767;0	051869981;0	054305956;0	054350324;0	051932976;0	047036717;0	03985414;0	030806243;0	020831831;0	013231021;0	016199518;0	026979913;0	039099566;0	050545564;0	060273605;0	067627758;0	071986362;0	072906757;0	07025361;0	06401211;0	054377557;0	042271798;0	029495797;0	022292262;0	029422157;0	045296726;0	062876318;0	079539562;0	093565243;0	103942077;0	109755234;0	110235539;0	105406714;0	095206816;0	080618969;0	063900316;0	050869949;0	051785704;0	069537433;0	095599746;0	123410956;0	149347534;0	170943021;0	186309078;0	194167134;0
0;0	017518202;0	026693959;0	035286122;0	042728895;0	048596383;0	052531362;0	05425005;0	053572664;0	050449204;0	044900669;0	037178862;0	027813026;0	018006459;0	012404919;0	018377704;0	029810172;0	041832464;0	052868325;0	061991416;0	068535377;0	072010192;0	07213909;0	068626462;0	061591775;0	051407142;0	038872356;0	026552484;0	021882382;0	031824866;0	048337835;0	065836129;0	081882376;0	095206564;0	104613843;0	109357011;0	108866968;0	102977224;0	091854236;0	076788749;0	060053449;0	0482775;0	052250865;0	072034334;0	098609802;0	126117295;0	151283497;0	171809347;0	185916574;0	192418978;0
0;0	020318263;0	029305358;0	037527072;0	044470219;0	049740502;0	053006404;0	054010873;0	052651928;0	048823962;0	042662264;0	034445723;0	024791109;0	015372964;0	012564073;0	020916367;0	032692832;0	044465564;0	054976824;0	063440265;0	069274525;0	071944661;0	071136511;0	066837155;0	05906978;0	048275025;0	035553613;0	023866954;0	022351111;0	034445384;0	051453998;0	068629574;0	084145441;0	096626899;0	10505594;0	108854423;0	107235485;0	100395324;0	088530716;0	072770387;0	056207798;0	046344047;0	053294815;0	074700499;0	101572566;0	128666957;0	153026146;0	172480044;0	185371776;0	190474585;0
0;0	023069729;0	031820302;0	039623395;0	046051623;0	050701594;0	053289503;0	053586977;0	051511655;0	047031241;0	040293205;0	031655635;0	021842626;0	01321512;0	013704293;0	023604316;0	035522673;0	047005754;0	056995503;0	064776416;0	069768973;0	071611789;0	070017291;0	064851886;0	056393196;0	045102351;0	03221089;0	021695342;0	023470893;0	037343082;0	054479326;0	071372272;0	086179615;0	0978578;0	105376902;0	108071378;0	105527559;0	097699819;0	084983931;0	068904685;0	052653892;0	044709135;0	05468328;0	077524651;0	104568395;0	131222581;0	154681986;0	173000279;0	184604722;0	188376904;0
0;0	02574541;0	03419268;0	041543148;0	047410712;0	051431431;0	053332498;0	052941877;0	050186071;0	045062578;0	037784307;0	028768695;0	018913291;0	011648417;0	015543493;0	026425759;0	038269828;0	04935945;0	058756318;0	06586047;0	070120969;0	071113792;0	068659884;0	062767277;0	053604557;0	041849445;0	02899658;0	020050065;0	025254341;0	040299675;0	057513312;0	073935819;0	088126173;0	098945662;0	105440489;0	107201923;0	103573657;0	094836523;0	081515618;0	064889099;0	049124076;0	043796656;0	056554826;0	080456823;0	107478878;0	133534427;0	156128414;0	173331721;0	183692744;0	186142816;0
0;0	02832593;0	036416043;0	043298742;0	048582285;0	051955535;0	053165412;0	052108926;0	048665871;0	04293858;0	035161327;0	02583565;0	016161332;0	011095792;0	017844018;0	029238027;0	04094622;0	051621977;0	060437081;0	066788166;0	070189877;0	07039933;0	067168002;0	060504213;0	050737741;0	038571124;0	025877657;0	019190547;0	027453665;0	043370148;0	060436025;0	076427612;0	089886074;0	099802045;0	105404438;0	106055769;0	101559444;0	091924656;0	077773213;0	061019816;0	046078624;0	043313877;0	05865321;0	083429536;0	110380601;0	135857617;0	157515282;0	173558801;0	182627313;0	183717808;0
0;0	030805856;0	038494992;0	044879133;0	04956418;0	052290403;0	052820775;0	051070544;0	04698819;0	040684209;0	03245441;0	022867279;0	01361188;0	011597755;0	020459782;0	032076764;0	043508922;0	053671843;0	061852753;0	067509401;0	070166744;0	069499638;0	065467088;0	058131425;0	047765951;0	035275695;0	023013826;0	019160755;0	030025834;0	046416015;0	063326225;0	07876705;0	091452088;0	100522996;0	105102598;0	104838873;0	099329933;0	088807702;0	074212196;0	057105881;0	043082848;0	043507156;0	061117592;0	08648288;0	113178296;0	137953345;0	158653239;0	173549877;0	181394515;0	181227739;0
0;0	033150837;0	040418252;0	046274874;0	050376848;0	052445686;0	05231786;0	049903365;0	045190195;0	038348949;0	029720976;0	019988391;0	011567799;0	012981473;0	023168734;0	034856331;0	045991552;0	055645321;0	063175122;0	068036337;0	069874148;0	068444844;0	063628173;0	055574917;0	044720885;0	031992607;0	020471339;0	019946563;0	032813955;0	049497003;0	066106545;0	080924885;0	092886462;0	101004712;0	104722404;0	10335497;0	097002526;0	085699435;0	070328265;0	053317713;0	040744015;0	044166633;0	063710251;0	089512184;0	115909946;0	140005324;0	159712627;0	173461486;0	180005204;0	178547636;0
0;0	035358016;0	042171678;0	047462492;0	050934218;0	052323328;0	05151618;0	048471793;0	043157712;0	035814919;0	02684115;0	017107382;0	010226865;0	015034682;0	025977838;0	03753438;0	048275335;0	057360814;0	06423354;0	068397542;0	06945591;0	06719565;0	061627515;0	052946516;0	041580761;0	028761202;0	01842265;0	021452305;0	035719018;0	052530463;0	068735183;0	082983079;0	094107478;0	101388941;0	104064381;0	101814176;0	094519541;0	082375072;0	066682343;0	049593874;0	038613003;0	045381349;0	066544548;0	092563581;0	118566437;0	141860266;0	160566767;0	173158848;0	178485718;0	175798545;0
0;0	037415795;0	043751275;0	048476218;0	051333469;0	052084642;0	050641885;0	046939645;0	041057538;0	033244452;0	023961669;0	014404514;0	009953519;0	017453616;0	028760894;0	040183199;0	050487788;0	059005662;0	06516656;0	068508137;0	068794716;0	06581636;0	059510398;0	050169795;0	038427814;0	02558102;0	017051578;0	02347196;0	038748132;0	055459605;0	071297729;0	08483249;0	095228674;0	101499409;0	103339865;0	100029216;0	09190892;0	079111936;0	062761109;0	045998528;0	037204957;0	046999926;0	069438063;0	095572685;0	121116333;0	143644488;0	161303404;0	172773279;0	176788119;0	172846685;0
0;0	039341113;0	045176605;0	049332263;0	051556696;0	051667286;0	049563263;0	045235447;0	038810604;0	030576755;0	021057192;0	011961728;0	010804441;0	020115872;0	031549007;0	042639304;0	052474064;0	060390473;0	065877249;0	06851372;0	067985527;0	064211226;0	057263406;0	047355157;0	035177301;0	022587011;0	016459869;0	025930158;0	041763842;0	058375839;0	073671839;0	086588376;0	096095365;0	101536305;0	102341914;0	09819303;0	089205584;0	075573189;0	059053581;0	042640923;0	036207738;0	04902232;0	072469158;0	098548255;0	123544005;0	145228281;0	161878245;0	172195942;0	175023176;0	169874759;0
0;0	041097406;0	046383524;0	049944398;0	051520539;0	050988376;0	048287884;0	043374182;0	036452399;0	027849475;0	018207676;0	010017204;0	012446425;0	022836186;0	034276461;0	045075191;0	054406192;0	061691647;0	066426375;0	068251226;0	066991367;0	062509187;0	054858884;0	044414455;0	031978793;0	019763779;0	016839255;0	028588958;0	044845609;0	061137581;0	075977017;0	088110841;0	096873458;0	101306175;0	101282347;0	096147171;0	086325651;0	072209545;0	055162297;0	039422839;0	035963283;0	051322302;0	075508401;0	101465854;0	125913568;0	146743968;0	162327681;0	171436672;0	173035036;0	16668475;0
0;0	042680823;0	0474377;0	050402817;0	051342601;0	050183221;0	046834191;0	041352873;0	033951787;0	025020167;0	015403196;0	008947113;0	014673917;0	025619128;0	036882099;0	047282688;0	056074336;0	062734409;0	066803454;0	0679145;0	065839606;0	060593433;0	052362467;0	041417767;0	028735262;0	017373559;0	017968421;0	031480884;0	047834286;0	063863701;0	078068992;0	089556977;0	097397665;0	101016552;0	099964148;0	094003286;0	083423533;0	068512181;0	051455949;0	036598429;0	036196866;0	053899779;0	078632662;0	104315949;0	128100765;0	148031511;0	162575287;0	170541644;0	171011151;0	163501495;0
0;0	044115513;0	048316328;0	050671708;0	05099518;0	049194771;0	045244171;0	039228306;0	031394862;0	022169811;0	012734487;0	009005938;0	017187898;0	028364519;0	039479516;0	049452131;0	057682708;0	063657678;0	066946919;0	067309531;0	06454968;0	058608482;0	049705384;0	038373661;0	025569844;0	015473215;0	019817277;0	03442119;0	050821845;0	066417297;0	080102775;0	090763928;0	097853308;0	100448366;0	098586772;0	091713057;0	080324508;0	065052697;0	047648937;0	034078942;0	037116873;0	056649585;0	081683167;0	107093961;0	13023224;0	149290154;0	16275904;0	169525602;0	168737177;0	160117866;0
0;0	045355275;0	048997933;0	050746762;0	050474104;0	048078708;0	043538215;0	037022438;0	028796079;0	01936064;0	010411712;0	01019773;0	019868942;0	031099862;0	041853661;0	051373856;0	059038242;0	064367558;0	066981585;0	06657972;0	063061373;0	056457119;0	047029818;0	035222224;0	022479445;0	014346722;0	022095412;0	037443257;0	053698461;0	06892079;0	081911998;0	091898154;0	098030359;0	099829583;0	096998778;0	08929546;0	077250567;0	061286195;0	04404366;0	032053302;0	038444601;0	059553675;0	084811989;0	109788732;0	132192154;0	150304195;0	162693141;0	16836121;0	166443814;0	156729781;0
0;0	046430288;0	049485359;0	050606009;0	049676359;0	046702703;0	041611514;0	034627558;0	026061596;0	016526061;0	008593805;0	012086242;0	022592653;0	033791938;0	044244209;0	05326658;0	060310057;0	064919729;0	066757095;0	065649804;0	061475444;0	05420789;0	044189787;0	032102811;0	019513782;0	014176953;0	024716757;0	040454139;0	056543873;0	071232257;0	083647738;0	092769756;0	098146061;0	098962908;0	095302559;0	086792154;0	07393725;0	057728764;0	040464557;0	030563211;0	040323847;0	062543773;0	087807823;0	112350099;0	134053776;0	15125825;0	162644062;0	167062427;0	163962692;0	153149158;0
0;0	047328408;0	049814163;0	050336177;0	048791048;0	045243643;0	039623228;0	032188728;0	023302428;0	013794224;0	007816651;0	014444674;0	025336948;0	03631022;0	046377386;0	054887235;0	061350838;0	065326;0	066467901;0	064584506;0	059653547;0	051838085;0	041322127;0	028910723;0	016821769;0	014914734;0	027535536;0	043486012;0	059237216;0	073483005;0	085157682;0	093581278;0	098006756;0	098024491;0	09345575;0	084111726;0	070764147;0	053941819;0	037072251;0	029695605;0	042479987;0	065626857;0	090846115;0	114891379;0	135770517;0	151996138;0	162320734;0	165633555;0	161436914;0	149597833;0
0;0	048077939;0	04997888;0	049920108;0	047802911;0	04362372;0	037492668;0	029649913;0	020490415;0	011175062;0	00826204;0	017052547;0	028062241;0	038842739;0	048499415;0	056452803;0	062249818;0	065491906;0	06593176;0	063365693;0	057786104;0	049317796;0	038387019;0	025779107;0	014486178;0	016467318;0	030437334;0	046466336;0	061890268;0	075532308;0	08659641;0	0941497;0	097795723;0	096897115;0	091467883;0	081426109;0	067271279;0	050333091;0	033863094;0	029470481;0	044986967;0	068739756;0	093770042;0	11724608;0	137375616;0	152635511;0	161898958;0	164048403;0	158701734;0	145819346;0
0;0	048598875;0	049885251;0	04922472;0	046571958;0	04185897;0	035277987;0	027084292;0	017732553;0	008933633;0	009770023;0	019710299;0	030724873;0	041150861;0	050365506;0	057808341;0	06297214;0	065562211;0	065271162;0	061979692;0	055731129;0	046759241;0	03537146;0	022632986;0	012813439;0	018572476;0	033426164;0	049348545;0	064426122;0	077518122;0	087805334;0	09463161;0	09736535;0	095634083;0	089386098;0	078534511;0	063998853;0	04656632;0	03095711;0	029929989;0	04767057;0	071846099;0	096663523;0	11955688;0	138852177;0	15312273;0	161333435;0	162390754;0	155976961;0	142071718;0
0;0	048977582;0	04968917;0	048453083;0	045188198;0	039943244;0	032903599;0	024377052;0	014941588;0	007312539;0	011905148;0	022449074;0	033336572;0	043477659;0	052209828;0	059017383;0	063509569;0	065367692;0	064405782;0	060508291;0	053598137;0	044044404;0	032329456;0	019613805;0	011978477;0	021099297;0	036400712;0	052214377;0	066805739;0	079338783;0	088913289;0	094914872;0	096804199;0	094247167;0	087142466;0	075673812;0	060392173;0	042979838;0	028347453;0	030963613;0	050565311;0	074983957;0	09944531;0	121715991;0	140189368;0	153502226;0	160637928;0	160574616;0	15304187;0	138173341;0
0;0	049202171;0	049339514;0	047488439;0	0436662;0	037922916;0	030470755;0	021643325;0	012237497;0	006842359;0	014335007;0	025126046;0	035818559;0	04555439;0	053816755;0	060072004;0	063951347;0	06511902;0	063419207;0	058791807;0	051341873;0	041295604;0	029221358;0	016707716;0	012245094;0	023808954;0	03941868;0	054926461;0	069115582;0	080985583;0	089853378;0	095046999;0	09610687;0	092677094;0	08485364;0	07259553;0	057001934;0	039313669;0	02628438;0	032561756;0	053544493;0	078056461;0	102154547;0	123780704;0	141377596;0	1536997;0	15975059;0	15870002;0	150122145;0	134297519;0
0;0	049198091;0	048787506;0	046428891;0	042059269;0	035840907;0	027997591;0	018907723;0	009706919;0	007743221;0	016973153;0	02778968;0	038258531;0	047608019;0	055300802;0	060930655;0	064132003;0	064634423;0	062276382;0	057028049;0	048973885;0	038455989;0	0261372;0	014068799;0	013439665;0	026709459;0	042339272;0	057608664;0	07124559;0	082536642;0	09061585;0	095045557;0	095228852;0	091033411;0	082370251;0	06961687;0	053346833;0	035819275;0	024695462;0	034543853;0	056635763;0	081131113;0	104797889;0	125709536;0	142483168;0	153843067;0	158813542;0	156623623;0	147022071;0	130247442;0
0;0	049042336;0	04806308;0	045110769;0	040231308;0	033590787;0	025427945;0	016162055;0	00752555;0	009528572;0	019635112;0	030413006;0	040534158;0	049465133;0	056653886;0	061681198;0	064242135;0	064049107;0	060966898;0	055074531;0	046536598;0	035564217;0	023015952;0	01186868;0	015344697;0	029631897;0	045258213;0	060138683;0	073311514;0	083893273;0	091265844;0	094846348;0	094258356;0	08919054;0	07990314;0	06633622;0	049867875;0	032393098;0	023867625;0	036941251;0	059743601;0	084130086;0	107313703;0	127542865;0	143413324;0	153741964;0	157693699;0	154488217;0	143922124;0	126253624;0
0;0	048740653;0	047173069;0	043697086;0	038336139;0	031266474;0	022795455;0	013459152;0	006156393;0	011828431;0	022340311;0	032928606;0	042763117;0	051211556;0	057800854;0	062193982;0	064092427;0	063254442;0	059581866;0	053054975;0	043943084;0	03261559;0	019974885;0	010376589;0	017748161;0	032620218;0	048080038;0	062614411;0	075182186;0	085158444;0	091709508;0	09455997;0	093078607;0	08732506;0	077203713;0	063249473;0	046186188;0	029168774;0	023723179;0	039532144;0	062894191;0	087097304;0	109740669;0	129223566;0	144262872;0	153703085;0	156525906;0	152219928;0	140644472;0	12211196;0
0;0	048332825;0	046200064;0	042163034;0	036310591;0	028844547;0	020079563;0	010770942;0	006082257;0	014332418;0	024976238;0	035389896;0	044839615;0	052811168;0	05889123;0	062664887;0	063865709;0	06232702;0	057982235;0	050896826;0	041310012;0	029629144;0	016947856;0	00999164;0	020373225;0	035624705;0	050859682;0	064923271;0	076983166;0	086205636;0	092083049;0	094063128;0	091850175;0	085230747;0	074548754;0	059815724;0	042674459;0	026132088;0	024334062;0	042392597;0	066053935;0	0899592;0	112088938;0	130818058;0	144928155;0	153280841;0	155156847;0	149877151;0	137394941;0	118034095;0
0;0	047636133;0	04502418;0	04049602;0	034222013;0	026407408;0	017402831;0	008311921;0	007398742;0	016962828;0	02757865;0	037716898;0	046771589;0	054230793;0	059700522;0	062869079;0	06342455;0	061264571;0	056331437;0	048640976;0	038574514;0	026611219;0	014122135;0	010677703;0	023215506;0	038526666;0	053550747;0	067183514;0	078585348;0	087205228;0	092218544;0	093497522;0	090387675;0	083144438;0	07167422;0	056614147;0	039021455;0	023483535;0	025589583;0	04535164;0	069179704;0	092789283;0	114283651;0	132253088;0	145469228;0	152967304;0	153731726;0	147383737;0	133919215;0	113805356;0
0;0	046871612;0	043705405;0	038685391;0	031999465;0	023872503;0	014687812;0	006230037;0	009477626;0	01965162;0	030170038;0	040009633;0	048622572;0	055588197;0	060486416;0	063002749;0	062879743;0	060035043;0	054472844;0	046322788;0	035800373;0	023548671;0	011523646;0	012366439;0	026108256;0	04143837;0	056121614;0	069264705;0	080122285;0	087972101;0	092299987;0	092691862;0	088923176;0	080830659;0	068841543;0	053098752;0	035503278;0	021208742;0	027379456;0	04841582;0	07227801;0	095508636;0	116424834;0	133637171;0	145917068;0	152418792;0	152155071;0	144865204;0	130497421;0	109616795;0
0;0	045931608;0	0422381;0	036750067;0	029659719;0	02125709;0	012018313;0	00511929;0	01186606;0	02228202;0	032584723;0	042102171;0	050285575;0	056677049;0	060975291;0	062888431;0	062173436;0	058725227;0	052555616;0	043865629;0	032945344;0	020525678;0	009439766;0	014636029;0	02907452;0	04425407;0	058633775;0	071275416;0	08144666;0	08866629;0	092142155;0	091851455;0	087216317;0	078530255;0	065790314;0	049787729;0	031986497;0	019610179;0	029626085;0	051525095;0	075336429;0	098155598;0	118422886;0	134794729;0	146192453;0	151777957;0	150538907;0	142199056;0	126930144;0	105263253;0
0;0	044897194;0	040701533;0	034774495;0	027306141;0	018610313;0	009395864;0	005575609;0	014431158;0	024889646;0	035023481;0	044168553;0	051883072;0	05778399;0	061459824;0	062694118;0	061315722;0	057201544;0	050503476;0	041358898;0	030066928;0	017460632;0	008258848;0	017190512;0	032020095;0	047044591;0	060992268;0	073150621;0	082698239;0	08914641;0	091947797;0	090772457;0	085515715;0	076003767;0	062835941;0	046248081;0	028541451;0	018696961;0	032154588;0	05470021;0	078345387;0	100696079;0	120331515;0	135929977;0	146410264;0	150927287;0	148774769;0	139516865;0	123373576;0	101005593;0
0;0	043669447;0	039001411;0	032669635;0	024869933;0	01593995;0	006949004;0	007250863;0	017027404;0	027429769;0	037240047;0	046006815;0	053244951;0	058560066;0	061667963;0	062308323;0	06032529;0	055651519;0	048362438;0	038733923;0	027135478;0	014542335;0	008289965;0	019991869;0	034947216;0	049702825;0	063298781;0	074864182;0	083803784;0	089564523;0	091513178;0	08967921;0	08358104;0	073507242;0	059637612;0	042828016;0	025267742;0	0186552;0	034953188;0	057864371;0	081296631;0	103194692;0	122104859;0	136871312;0	14645195;0	150063705;0	146900486;0	13671297;0	119657367;0	096638924;0
0;0	042291664;0	037165422;0	030467427;0	022410718;0	013312119;0	005037417;0	009530545;0	019684986;0	029918696;0	039492128;0	047846696;0	054586247;0	05935539;0	061822019;0	061785635;0	059154788;0	053914236;0	046149345;0	036065178;0	024169591;0	011695422;0	009618627;0	022847005;0	037859657;0	052342626;0	065440482;0	076495412;0	084742388;0	089795585;0	091035497;0	088379692;0	081644987;0	070835057;0	056572198;0	039293761;0	022114818;0	019428791;0	03787567;0	061017409;0	084180231;0	105506026;0	12378263;0	137765485;0	146474636;0	149016186;0	144899202;0	133853407;0	116013172;0	09230865;0
0;0	040838407;0	035256334;0	028145387;0	019803005;0	010656933;0	004280407;0	0120084;0	022270914;0	03231434;0	041507102;0	049427675;0	055667404;0	05986779;0	061770751;0	061144502;0	057916128;0	052112239;0	043788151;0	033312316;0	021209999;0	009172497;0	011692788;0	02577734;0	040670871;0	054833287;0	067521669;0	077943008;0	085573629;0	08988977;0	090387615;0	08702865;0	079540017;0	068130792;0	053272336;0	035830457;0	019296759;0	020909769;0	040948532;0	064161114;0	08698165;0	107818779;0	125334727;0	138485279;0	146236926;0	147953101;0	142877858;0	130869876;0	112229698;0	087897177;0
0;0	03924811;0	033246759;0	025807083;0	017209162;0	008088959;0	005279723;0	014565788;0	024816454;0	034647279;0	043522117;0	050992831;0	056713197;0	060324374;0	061585618;0	060325946;0	056487081;0	050158598;0	041399937;0	030537259;0	018193026;0	007225591;0	014213292;0	0286926;0	043459261;0	057276687;0	069423497;0	079327849;0	086223864;0	089883026;0	089614867;0	085514738;0	077374192;0	06537824;0	050076269;0	032332596;0	016847693;0	022947744;0	044075011;0	067256888;0	089705843;0	109950594;0	126763572;0	139108192;0	145997242;0	146650382;0	140678851;0	127846026;0	108495371;0	083541078;0
0;0	037567554;0	031195799;0	023422142;0	014576494;0	005679158;0	007313883;0	017156636;0	027321131;0	03685241;0	045343251;0	052358288;0	057521825;0	060562766;0	061260918;0	059436135;0	055014288;0	048107479;0	038897371;0	027698786;0	015242215;0	006400889;0	016972254;0	031595056;0	046122405;0	059614912;0	071274907;0	080524453;0	086808503;0	089687909;0	088738288;0	083884833;0	075118926;0	062503163;0	046728862;0	028839963;0	015069681;0	025371696;0	047237356;0	070311274;0	092367254;0	112027057;0	128113553;0	139571154;0	145618896;0	145368933;0	138454222;0	1247043;0	104567021;0	07911728;0
0;0	035705482;0	028976037;0	020970514;0	011969333;0	003903652;0	009694703;0	01975419;0	029707607;0	038984213;0	047083216;0	053600755;0	058260109;0	060694272;0	060760778;0	058354732;0	053361109;0	04599542;0	036349394;0	024826985;0	012278274;0	00716461;0	019788325;0	034450771;0	048775197;0	061807936;0	072949738;0	081644916;0	087170511;0	089416375;0	087693579;0	082179627;0	07275285;0	059620332;0	043427684;0	025482007;0	014079466;0	028107924;0	0503931;0	073313046;0	094924654;0	113970757;0	129318222;0	139962623;0	145141763;0	143905121;0	136096884;0	121582799;0	10070721;0	074729972;0
0;0	033798218;0	02672026;0	018459855;0	009382057;0	003727294;0	012234409;0	022313342;0	032106878;0	041015322;0	048675627;0	054728238;0	058824605;0	060705732;0	060194745;0	057174537;0	051642697;0	043734293;0	033720731;0	021942595;0	009499629;0	009006225;0	022690438;0	03728755;0	051276548;0	06393746;0	074543029;0	082555572;0	087491908;0	088954282;0	086585437;0	080321438;0	070342097;0	056609547;0	040052221;0	022048299;0	01415459;0	031030827;0	053572238;0	076244036;0	097375322;0	115840532;0	130417982;0	140217268;0	144456812;0	142467757;0	133725844;0	11834;0	096714814;0	070245248;0
0;0	03180798;0	024371393;0	015865826;0	006814022;0	005229924;0	014771789;0	024799258;0	034300134;0	042894602;0	050136721;0	055676481;0	059231957;0	06052854;0	059409088;0	055831885;0	049818944;0	041460754;0	031047246;0	018993715;0	006969702;0	011429053;0	025577475;0	040066363;0	053739068;0	065909037;0	076011252;0	083424201;0	087592504;0	088445258;0	085279179;0	078431893;0	067776736;0	053620711;0	036654822;0	018925193;0	015132267;0	034080457;0	056735971;0	079118907;0	09980984;0	117573675;0	131413873;0	140393016;0	143744546;0	140774292;0	131244183;0	115064056;0	092818462;0	065851745;0
0;0	029733869;0	022028371;0	013309748;0	00449179;0	007492474;0	017349641;0	027237627;0	03652626;0	044732159;0	051524282;0	056549967;0	059546378;0	060281926;0	058559745;0	054420847;0	047882526;0	039064668;0	028310169;0	016087876;0	005180856;0	01413785;0	028458068;0	042726158;0	056063421;0	067820969;0	077318839;0	084125907;0	087652128;0	087700343;0	083963383;0	076360296;0	065241931;0	050506778;0	033269001;0	015786306;0	016938828;0	037217526;0	059838796;0	081912599;0	102056755;0	119228319;0	132303631;0	140416534;0	142893087;0	139070557;0	128725365;0	111730904;0	088767313;0	061396646;0
0;0	027585888;0	019613249;0	010700992;0	002908491;0	009956223;0	019866533;0	029572689;0	038528244;0	046370219;0	052698208;0	057214866;0	059646008;0	059808131;0	057545702;0	052874806;0	045887737;0	036616558;0	025526988;0	0131193;0	005020755;0	016908079;0	031295898;0	045377641;0	058336466;0	069569841;0	078547102;0	084680696;0	087511883;0	0869336;0	082434039;0	074302061;0	062467471;0	047433254;0	029838293;0	013211803;0	019257903;0	040389301;0	062919506;0	084637654;0	104294397;0	120755027;0	133099804;0	140385308;0	142011371;0	137255985;0	126030312;0	108390798;0	084835636;0	057033244;0
0;0	025314788;0	01714533;0	008157776;0	003442015;0	012479659;0	022360295;0	031866999;0	04054075;0	047977353;0	053867021;0	057851104;0	059702071;0	059271437;0	056440969;0	051224361;0	043720031;0	034105186;0	022732022;0	010254079;0	006495938;0	019779258;0	034118037;0	047883456;0	060504659;0	071259557;0	079583729;0	085147909;0	087284537;0	085940884;0	080917982;0	072019397;0	059846447;0	044219088;0	026477262;0	0109911;0	02191529;0	04357612;0	06594262;0	087280358;0	106348877;0	122137161;0	133754976;0	140236321;0	140927247;0	135387817;0	123372171;0	104923277;0	080726925;0	052604385;0
0;0	023035677;0	014627876;0	005632208;0	005439374;0	015053131;0	024806835;0	034038211;0	042340028;0	049368174;0	054735692;0	058229965;0	05953056;0	058547174;0	055228177;0	049505214;0	041552408;0	031539545;0	019862161;0	007435166;0	008832781;0	022638164;0	036841344;0	050361253;0	062536559;0	072775126;0	080581413;0	08544053;0	086922141;0	084939533;0	079186976;0	069807077;0	056921045;0	041082051;0	02301751;0	009925092;0	024805048;0	046756239;0	06892473;0	089845968;0	108377491;0	123492514;0	134282348;0	140001961;0	139831187;0	133363108;0	120556992;0	101437252;0	076690043;0	048246971;0
0;0	020678993;0	012079547;0	003316027;0	007777054;0	017523523;0	027131386;0	03613799;0	044128157;0	050731353;0	055635353;0	058563404;0	059299386;0	057753915;0	053876033;0	047629341;0	039244927;0	028926101;0	017024112;0	004928041;0	011479345;0	02547313;0	039511715;0	052715171;0	064501908;0	074227121;0	081389243;0	085665891;0	086430587;0	08378315;0	077468658;0	067395445;0	054182274;0	037788404;0	01973496;0	010037956;0	027829902;0	04990351;0	071844449;0	092326377;0	110272199;0	124721531;0	134736589;0	139644283;0	138615687;0	131363479;0	117773334;0	097891131;0	072550686;0	043895436;0
0;0	018323878;0	009549364;0	002153607;0	01028961;0	020026139;0	029488175;0	038166174;0	045747918;0	051900015;0	056283314;0	058685687;0	05890029;0	056823611;0	052439921;0	045716391;0	036902549;0	026246602;0	014104584;0	003413658;0	014255089;0	0283282;0	042185636;0	055023902;0	066322804;0	075550546;0	082126265;0	085702891;0	085880682;0	082540306;0	075590057;0	065004011;0	051122127;0	034585667;0	016319008;0	011447776;0	030950454;0	053036223;0	07468936;0	09468914;0	112094181;0	125782796;0	13502659;0	139115929;0	137379961;0	129238768;0	1148744;0	094363103;0	068470859;0	039567253;0
0;0	015899306;0	006999496;0	003487527;0	012800443;0	022448381;0	031647469;0	040056346;0	047276365;0	052989015;0	056882989;0	05874005;0	058410548;0	055755493;0	050837505;0	043667221;0	034498418;0	023564094;0	011249231;0	004139769;0	017112244;0	031118094;0	044697617;0	057186403;0	068071026;0	076721773;0	082682857;0	085710922;0	085149856;0	081192355;0	073650888;0	062501743;0	048278792;0	031239492;0	013216725;0	013562482;0	034067439;0	056151199;0	077472315;0	09700443;0	113790377;0	126833739;0	135335273;0	138531976;0	135896979;0	127097972;0	111971386;0	090765834;0	064294166;0	035303579;0
0;0	0134454;0	004534644;0	005746781;0	015297487;0	024803383;0	033807496;0	041861607;0	048669199;0	053892916;0	057266311;0	058606089;0	057772407;0	054626666;0	049201105;0	041612615;0	032024397;0	020778069;0	008367302;0	006385373;0	019943127;0	033824606;0	047155529;0	059286547;0	069665801;0	077831374;0	083180071;0	085498409;0	084376722;0	079704831;0	071628495;0	059950599;0	045168493;0	02795902;0	010114743;0	016229986;0	037300614;0	059180698;0	080181967;0	099245224;0	115415996;0	127735012;0	135432472;0	137882223;0	13443434;0	124787443;0	108964334;0	087165485;0	060225488;0	031163926;0
0;0	010937676;0	002222452;0	008191398;0	017775066;0	027122869;0	035819352;0	04354885;0	049939545;0	054727843;0	057605754;0	058398406;0	05700607;0	053310717;0	047413773;0	039415259;0	029522135;0	018040511;0	005579122;0	009064783;0	022782252;0	036520839;0	049561555;0	061321038;0	071209382;0	078760482;0	083519979;0	085252312;0	083423337;0	078194132;0	069493575;0	057322023;0	042195539;0	024641398;0	007674825;0	019124181;0	040489366;0	062183012;0	082806004;0	101387518;0	116917535;0	128580037;0	135486859;0	137123759;0	13285759;0	122461411;0	105971981;0	083528741;0	056047511;0	027034321;0
0;0	008424218;0	001751192;0	010652853;0	020191647;0	029362107;0	037823359;0	045178161;0	051144805;0	05541797;0	057792683;0	058068822;0	056150311;0	051966961;0	045593229;0	037193504;0	02693723;0	015204558;0	003017604;0	011787668;0	025569303;0	039163283;0	051881592;0	063195413;0	072584278;0	079631448;0	083741079;0	084830332;0	08244944;0	076508055;0	067310501;0	054643083;0	03910081;0	021326439;0	006124636;0	022158199;0	04363656;0	065085365;0	085373457;0	103381324;0	118281097;0	129258681;0	135458396;0	136240182;0	131242746;0	120046542;0	102826692;0	07981244;0	051940602;0	023120569;0
0;0	005949846;0	003806306;0	01314665;0	022557884;0	031506328;0	039626903;0	046622727;0	052135504;0	055950185;0	057833371;0	057562619;0	055121024;0	050465399;0	043663403;0	034920346;0	02435951;0	012419158;0	002110471;0	014620752;0	028330692;0	041669245;0	054073355;0	064965281;0	073877548;0	08031913;0	083874489;0	084306287;0	081269066;0	074828414;0	064968399;0	051932697;0	036000425;0	017986867;0	006505683;0	025273722;0	046804239;0	068003028;0	08784172;0	105348567;0	119624666;0	12983886;0	135360361;0	135326863;0	129466382;0	117592238;0	09974134;0	076103071;0	047696206;0	019391769;0
0;0	003454685;0	006221184;0	01560045;0	024850831;0	033581659;0	041430321;0	048046963;0	053132363;0	056436361;0	057799909;0	05701093;0	054047487;0	04892275;0	041669845;0	032513424;0	021670026;0	00957168;0	004154628;0	017414368;0	031024371;0	044172699;0	056221627;0	066672812;0	075082734;0	080967868;0	083832302;0	083650779;0	080091099;0	072948622;0	062672851;0	049143856;0	032854405;0	014635286;0	008364549;0	028443785;0	049891404;0	070819143;0	090234144;0	107194063;0	120850789;0	13034357;0	13506908;0	134331227;0	127766511;0	115099326;0	09653958;0	072379275;0	043639654;0	016162768;0
0;0	001212731;0	008654836;0	018031958;0	027135932;0	035585134;0	043052946;0	049251502;0	053883677;0	056713067;0	057561874;0	056275416;0	052803613;0	047242565;0	039587499;0	030124352;0	019024011;0	006752507;0	006835009;0	020219143;0	033694256;0	046539817;0	058263938;0	068275016;0	076127367;0	081429936;0	083756485;0	082892568;0	078745255;0	071118644;0	060182502;0	046361163;0	029723976;0	011375298;0	011013416;0	03161427;0	052950041;0	073537313;0	092543276;0	10897331;0	121920968;0	130713052;0	134695177;0	133192636;0	125870563;0	112560607;0	093405734;0	068637604;0	039383081;0	013511346;0
0;0	001955144;0	011107839;0	020387224;0	029262836;0	037452779;0	044611761;0	050422122;0	054619071;0	05694109;0	057273451;0	055479908;0	051526525;0	045502171;0	037445374;0	027615202;0	016301913;0	003926433;0	009541618;0	022979548;0	036315455;0	048860575;0	060186695;0	069735878;0	077069007;0	081837622;0	083496166;0	082073371;0	077352387;0	069101707;0	057826988;0	043462799;0	026575826;0	008100644;0	013929349;0	034793503;0	055977287;0	076270009;0	09478841;0	110630826;0	122979097;0	131097287;0	134254973;0	131977225;0	123955772;0	10992346;0	090142463;0	064902963;0	035293208;0	012036917;0
0;0	004311513;0	013515546;0	022688968;0	031398321;0	039286814;0	046042789;0	051405824;0	05512793;0	056967795;0	056800439;0	054539695;0	050109625;0	043683354;0	035261022;0	025137104;0	013605381;0	001228872;0	012325415;0	025704459;0	038808879;0	051075124;0	062044928;0	071140889;0	077920167;0	082112483;0	083214816;0	081111005;0	075862693;0	067108892;0	055201503;0	040622909;0	023370357;0	005084048;0	01701577;0	037951571;0	058915516;0	078882851;0	096929631;0	112223379;0	123913204;0	13125992;0	133747829;0	130709798;0	121896237;0	10724239;0	086937552;0	06117166;0	031146262;0	011957478;0
0;0	00674158;0	015947047;0	024935092;0	033366167;0	040949003;0	047359819;0	052326623;0	055599059;0	056949005;0	056274033;0	053513438;0	048616604;0	041739528;0	032954273;0	022570391;0	010865344;0	002060305;0	015071212;0	028387483;0	041304724;0	053248618;0	063775508;0	072379591;0	078671123;0	082259673;0	082746807;0	080120172;0	074207879;0	064976341;0	052710193;0	037592996;0	02022302;0	002757266;0	020128328;0	041075541;0	061822816;0	081397757;0	098962969;0	113702028;0	124777675;0	131409786;0	133120468;0	129359273;0	119883674;0	104559415;0	083551777;0	057367386;0	026978037;0	013492421;0
0;0	009151723;0	018269109;0	027099475;0	035336;0	042608376;0	04860267;0	053099415;0	055885348;0	056766409;0	05559404;0	052379514;0	047045887;0	039773748;0	030672211;0	020017863;0	00812753;0	004782679;0	017845029;0	031028566;0	04366999;0	055284947;0	065436269;0	073575885;0	079258134;0	082300247;0	082250936;0	078943165;0	072545446;0	062819443;0	050023152;0	034707724;0	016982255;0	003617998;0	023320983;0	044150202;0	064672979;0	083882572;0	100953303;0	115073422;0	125479605;0	131504306;0	132436749;0	127967477;0	117714714;0	10176732;0	080293873;0	053588334;0	02280571;0	016028946;0
0;0	011554746;0	020604868;0	029244738;0	037126106;0	044040511;0	049682131;0	053760143;0	056083936;0	056479559;0	05481565;0	05112322;0	045351378;0	037699644;0	028288961;0	017407387;0	005399615;0	007499236;0	020576488;0	033585675;0	045978192;0	057264586;0	066958479;0	074648848;0	079811016;0	082236121;0	081612435;0	077765729;0	070723365;0	060591204;0	047421163;0	031620634;0	013819103;0	006358939;0	026475618;0	047258549;0	06744892;0	086278517;0	102847681;0	116383067;0	126090197;0	131454544;0	131691574;0	126464848;0	115603556;0	099001981;0	076946193;0	049819216;0	018704768;0	019079171;0
0;0	013943941;0	022815923;0	031243895;0	038911116;0	045525063;0	050738262;0	054354104;0	056186119;0	056098946;0	053958286;0	049812664;0	043628857;0	03558761;0	02590753;0	014805934;0	002655411;0	010248577;0	023269577;0	036108906;0	048240733;0	059195102;0	068433506;0	075589536;0	080177076;0	082077551;0	080893761;0	076446616;0	068931652;0	058308223;0	044692388;0	028645978;0	010531236;0	009376932;0	029675261;0	050244954;0	070171725;0	088568987;0	10461463;0	117562033;0	126667965;0	131276725;0	130813156;0	124960754;0	113380455;0	096211733;0	07362942;0	046077312;0	014563267;0	022517242;0
0;0	016236391;0	025031806;0	033245113;0	040576582;0	046757518;0	05158678;0	054760981;0	056128126;0	055562492;0	052945101;0	048343726;0	041765755;0	033411936;0	02346011;0	012181755;0	000705883;0	012947804;0	025922383;0	038596709;0	050428647;0	060970689;0	069760989;0	076456029;0	080512905;0	081763308;0	080087396;0	075084281;0	066977962;0	055978135;0	042005271;0	025647226;0	007396368;0	012529912;0	032788511;0	053204694;0	072774321;0	090810596;0	106376247;0	118705019;0	127135429;0	131043513;0	129866636;0	123270969;0	111100855;0	093368873;0	070272352;0	042329652;0	010496193;0	02609508;0
0;0	018559875;0	027099047;0	035047261;0	042089707;0	048001842;0	052391506;0	055127994;0	05600156;0	054961128;0	051904711;0	04686618;0	039915466;0	031213138;0	020997494;0	009521244;0	003091565;0	015685477;0	028513015;0	040946893;0	052491109;0	062647237;0	07100559;0	077149132;0	080697104;0	081428031;0	07917385;0	073583055;0	065052096;0	053491806;0	039220725;0	022600551;0	004139211;0	01561878;0	03593269;0	05613553;0	075403278;0	092968326;0	108008637;0	119731123;0	127528052;0	130731261;0	128842984;0	121611657;0	10872256;0	090429747;0	066910092;0	038573787;0	006360576;0	029788896;0
0;0	020763524;0	029194712;0	036925812;0	043624852;0	04904372;0	053031875;0	055318497;0	055718835;0	054214232;0	050693774;0	045249518;0	037923477;0	028936776;0	018518801;0	006963833;0	005754678;0	01836657;0	03110153;0	043300853;0	054516138;0	064275854;0	072182386;0	077829072;0	080783966;0	080903577;0	07809681;0	072048123;0	062915817;0	051024765;0	036498363;0	019597614;0	001157851;0	01878809;0	038978107;0	058973933;0	077929626;0	095049555;0	109542568;0	1207242;0	127775326;0	130328256;0	127753385;0	11977127;0	106383237;0	087558469;0	063522461;0	034850854;0	002320713;0	033568608;0
0;0	023026635;0	031114007;0	038551869;0	044910887;0	050059877;0	053605506;0	055440252;0	055382973;0	053412423;0	049455309;0	043588527;0	035922495;0	026612573;0	015966868;0	004386209;0	008435553;0	021017518;0	033566576;0	045514763;0	056455241;0	065819517;0	073213048;0	07832344;0	080787624;0	080359924;0	076842141;0	0704366;0	060876955;0	048577426;0	033627882;0	01656231;0	002728487;0	021897439;0	042021639;0	061768502;0	080328901;0	097009439;0	110999895;0	121545631;0	128104034;0	129895538;0	126617981;0	118003181;0	103958977;0	084570384;0	060174112;0	031155228;0	002675444;0	037408949;0
0;0	025055127;0	033027869;0	04018407;0	046261211;0	050882946;0	054007335;0	055369909;0	054891184;0	052469053;0	048093844;0	041836617;0	033848996;0	024323753;0	013508472;0	002248713;0	011059468;0	023671667;0	036037717;0	047717497;0	058263651;0	06720873;0	07411982;0	078755985;0	080662478;0	079613249;0	075806106;0	068758651;0	058649126;0	046024831;0	030890321;0	013623815;0	005789653;0	025084298;0	045026255;0	064503765;0	082726092;0	098944648;0	112350119;0	122304346;0	128151882;0	129274002;0	125384861;0	116105825;0	101542215;0	081689565;0	056828135;0	027586651;0	006584;0	04135155;0
0;0	027193947;0	034918549;0	041731598;0	047337563;0	051690817;0	054354768;0	055289186;0	054341894;0	051451093;0	046689264;0	04003892;0	031742231;0	021883171;0	010983375;0	002254266;0	013700497;0	026198707;0	038376973;0	049799401;0	060017563;0	068572408;0	074987816;0	079073823;0	080487026;0	078903868;0	074437417;0	066987986;0	056631941;0	043476229;0	027934881;0	010650975;0	008870955;0	028194148;0	047973603;0	067191236;0	085046117;0	100753825;0	113661932;0	122968592;0	128211069;0	128708912;0	124107654;0	114242422;0	099065032;0	078687998;0	053546493;0	024063361;0	010453252;0	045199301;0
0;0	029095383;0	036583565;0	043096844;0	048517041;0	052343028;0	054570409;0	055048033;0	053656411;0	050331345;0	045168939;0	038157453;0	029577687;0	019541222;0	00851967;0	004413074;0	016304663;0	028734568;0	040719694;0	05183294;0	06165486;0	069755415;0	075757116;0	079320922;0	080182201;0	078146623;0	073088395;0	065218143;0	054278232;0	04082189;0	025174319;0	007896083;0	011955945;0	031229177;0	050828147;0	069795173;0	087257162;0	102507467;0	11482622;0	123583945;0	128134636;0	127985595;0	122795649;0	112213217;0	096549186;0	075738858;0	050145742;0	020641884;0	014414923;0	049090324;0
0;0	031077373;0	038262822;0	044478846;0	0493481;0	052857137;0	054673757;0	054710031;0	052879409;0	049120212;0	043565706;0	036216179;0	027345423;0	017123661;0	006118296;0	006835681;0	018876663;0	031170122;0	042925676;0	053798133;0	063246479;0	07092571;0	076373837;0	079422819;0	079844685;0	077213015;0	071624414;0	063244386;0	051980798;0	038239191;0	022273415;0	005350482;0	014988012;0	034305635;0	053719057;0	072332641;0	089438328;0	104207314;0	115996356;0	124094524;0	128014701;0	127206217;0	121333021;0	110255497;0	093990826;0	072731116;0	04684496;0	017417855;0	018326882;0	053027654;0
0;0	03288592;0	039834336;0	0456706;0	050304279;0	053341801;0	054718952;0	054299509;0	052040513;0	047864528;0	041946805;0	034254931;0	025128383;0	014726244;0	004012745;0	009387019;0	021498106;0	033605465;0	045133643;0	055650975;0	064700593;0	071970629;0	076962091;0	079464761;0	079339236;0	076166225;0	070129481;0	061231635;0	049652686;0	035571614;0	019523289;0	003818931;0	018045754;0	037294402;0	056511063;0	074827338;0	091500132;0	105809276;0	117046517;0	124530631;0	127817089;0	126312932;0	119887129;0	108178087;0	091412772;0	069750044;0	043619741;0	014542078;0	022159462;0	056808394;0
0;0	034685319;0	041313957;0	046863938;0	050976767;0	053639685;0	054593805;0	053732601;0	051037718;0	046471047;0	04017478;0	032191581;0	02283651;0	012312568;0	002851594;0	011921561;0	024001554;0	035941044;0	04723341;0	057452879;0	066109398;0	072892887;0	077384223;0	079387966;0	078707214;0	07503552;0	068496992;0	05916955;0	047324967;0	032913844;0	01666153;0	004552775;0	021082152;0	040255608;0	059205722;0	077224758;0	093529855;0	107295453;0	117962905;0	124883981;0	127595851;0	125507825;0	118337206;0	106134774;0	088846025;0	066729459;0	040443071;0	012213938;0	026031837;0	060694618;0
0;0	036350996;0	042702677;0	047828112;0	05167362;0	053887185;0	054413199;0	053114993;0	050016276;0	045059457;0	0384159;0	03014334;0	020566803;0	009968241;0	003732509;0	014472683;0	026477745;0	038234981;0	049267723;0	059126503;0	06738543;0	073745291;0	077777064;0	079178792;0	077903562;0	073958872;0	066851629;0	057093354;0	044861693;0	030318976;0	01409808;0	00664625;0	024175311;0	043177483;0	06194643;0	07960252;0	095435634;0	108737383;0	118831054;0	125137331;0	127176759;0	12446677;0	1168277;0	104004718;0	086268119;0	063834755;0	037326026;0	010928672;0	029856158;0	064485541;0
0;0	0379921;0	044022872;0	048829075;0	052180611;0	053982647;0	054079068;0	052354291;0	048852907;0	04351874;0	036544148;0	02800517;0	01825297;0	007708191;0	005709762;0	017018136;0	028914766;0	0404738;0	051267519;0	060764704;0	068608456;0	074460671;0	078030598;0	078938781;0	077169815;0	072666595;0	065215133;0	055078234;0	042395281;0	027606548;0	011442916;0	00938445;0	027141611;0	046072708;0	064561086;0	081901661;0	097280685;0	110092238;0	11960593;0	12537054;0	126742922;0	123431907;0	115119538;0	101813742;0	083630751;0	060853528;0	03431349;0	010796511;0	033709173;0	068283821;0
0;0	039498055;0	045206184;0	049602349;0	052640748;0	054016581;0	053690305;0	051546496;0	047651195;0	041947517;0	034645095;0	025862237;0	015964321;0	005674131;0	008054742;0	019535636;0	031325266;0	042681278;0	053134296;0	062277975;0	069737991;0	075140678;0	078200881;0	07857779;0	076359773;0	071354958;0	063494205;0	052877301;0	039936527;0	024997307;0	009229789;0	012129712;0	030153453;0	048871481;0	067140475;0	084098314;0	099078543;0	111385299;0	120347969;0	125445038;0	1262848;0	12229107;0	113464061;0	099617427;0	080967498;0	05793408;0	031384196;0	012035798;0	037549466;0	072033334;0
0;0	040951549;0	046323618;0	05041794;0	052978216;0	053930211;0	053179692;0	050622295;0	046325069;0	040273154;0	032691833;0	02368935;0	013674744;0	004145;0	010426534;0	021989033;0	033653656;0	044803498;0	054956657;0	063749591;0	070734185;0	075667633;0	07830371;0	078232981;0	075438033;0	069899292;0	061707681;0	050728802;0	037419909;0	022324359;0	007382398;0	015000699;0	033033084;0	051681513;0	069632905;0	08624718;0	100808659;0	112557053;0	12098115;0	125532287;0	125662843;0	121148422;0	111672897;0	097360282;0	078346217;0	054983769;0	028668945;0	014139455;0	041356087;0	075749368;0
0;0	04230698;0	047318428;0	050994666;0	05318806;0	053728678;0	05258136;0	049626123;0	044953148;0	038583597;0	030704917;0	02148436;0	011427012;0	003939499;0	012885679;0	024430916;0	035936172;0	046823521;0	056671592;0	065090574;0	071697574;0	076168918;0	078274125;0	077710879;0	074432433;0	068417562;0	059760021;0	048457642;0	034983452;0	019788585;0	006519964;0	017858364;0	036003907;0	054409512;0	072094967;0	088345592;0	102413342;0	113712535;0	121567163;0	12552479;0	125085489;0	119876664;0	109948784;0	095122447;0	075697568;0	052150016;0	026178795;0	016912354;0	045134921;0	079398699;0
0;0	043541808;0	048247272;0	051585306;0	053365366;0	053482081;0	051910436;0	048553239;0	043513471;0	036814148;0	028681321;0	019294457;0	009270722;0	005140412;0	015308254;0	026815887;0	038152729;0	048831539;0	058337641;0	066372012;0	07252149;0	076498422;0	078158063;0	077185818;0	073299203;0	066864267;0	057803989;0	046259805;0	032441607;0	017250311;0	006940028;0	020755218;0	038854727;0	057077231;0	074488011;0	090353979;0	103966683;0	114729186;0	122016381;0	125460438;0	124389044;0	118698501;0	108155184;0	092906078;0	073129841;0	049429527;0	024042575;0	019919761;0	048912406;0	08312375;0
0;0	044775883;0	049059935;0	051965061;0	053372838;0	053084591;0	05110235;0	047367945;0	04198257;0	034978138;0	026604312;0	01704982;0	007241874;0	007053599;0	017730909;0	029184472;0	040342633;0	05071772;0	059905311;0	067576911;0	073296312;0	076785262;0	077893987;0	076481922;0	07220082;0	065236033;0	055723626;0	043993539;0	030076271;0	01492943;0	008371334;0	023656581;0	041665232;0	059675837;0	076813926;0	09227982;0	105416749;0	11565801;0	122423;0	125200303;0	123622653;0	117304003;0	10629849;0	090588781;0	070452909;0	046655907;0	022179597;0	023206929;0	05271345;0	086680517;0
0;0	045779216;0	049770961;0	052321005;0	053323972;0	052634826;0	05026856;0	046153233;0	04043742;0	033142405;0	024537822;0	014901039;0	005683214;0	009202657;0	020146555;0	031487042;0	042462057;0	052564494;0	061404982;0	068646621;0	073941097;0	07695943;0	077594086;0	075630497;0	070967836;0	06359084;0	053799077;0	041615255;0	027520447;0	012715415;0	010551929;0	026509812;0	044491815;0	062278665;0	079068245;0	094135722;0	106850347;0	116555944;0	12274374;0	125013126;0	122760383;0	11594314;0	104377824;0	088247854;0	067853434;0	043961987;0	020823566;0	026475616;0	056372895;0	090295326;0
0;0	046853722;0	050432861;0	052550837;0	053150407;0	052057842;0	049284028;0	044804671;0	038754021;0	031182557;0	02239719;0	012720691;0	004831615;0	011471443;0	022525802;0	033738493;0	04449382;0	054312941;0	062804546;0	069677086;0	074547515;0	077074867;0	077167585;0	074772278;0	069760974;0	061933985;0	051671378;0	039274292;0	025118243;0	010947472;0	012895095;0	029386145;0	047216624;0	064800618;0	081272022;0	095953261;0	108200157;0	117395337;0	123020212;0	12464888;0	12189076;0	114472447;0	102474909;0	085955406;0	06521962;0	041442668;0	020062897;0	029916185;0	06010929;0	093804689;0
0;0	047675165;0	050920433;0	0526993;0	052907121;0	051416851;0	048272434;0	043442448;0	037082295;0	029269079;0	020310715;0	010668102;0	005164723;0	013778398;0	024882756;0	035984765;0	046496248;0	056017718;0	064146659;0	070574437;0	075005824;0	077121206;0	076751972;0	073848812;0	068369824;0	060239342;0	049650499;0	036917439;0	022720235;0	009615278;0	015522382;0	032174194;0	049930486;0	06723028;0	083363635;0	097705385;0	109449148;0	118131996;0	123173825;0	124315708;0	120954096;0	113051232;0	100544685;0	08361581;0	062685821;0	039022531;0	019996788;0	033351888;0	063777159;0	097340801;0
0;0	048512295;0	051391353;0	052752786;0	052542998;0	050667385;0	047152577;0	041989245;0	035336757;0	027287644;0	01819334;0	008748631;0	006450171;0	016094945;0	027171483;0	038100231;0	048378122;0	057602901;0	065414229;0	071423133;0	075426352;0	077063581;0	076200786;0	072872579;0	066925084;0	058428727;0	047460683;0	034604267;0	020355699;0	009055751;0	018103035;0	035027046;0	05260172;0	069664174;0	085490466;0	099336742;0	110662594;0	118801295;0	123439298;0	123873357;0	119993941;0	111572667;0	098598587;0	081355874;0	060194953;0	03680902;0	020503951;0	03684277;0	06741326;0	100779544;0
0;0	049189353;0	051706935;0	052691474;0	052101428;0	049845362;0	045976671;0	040487654;0	033536824;0	025283784;0	016109805;0	007110169;0	008276902;0	018451004;0	029488253;0	040235566;0	050251639;0	059153775;0	066562552;0	072154771;0	07572267;0	0769821;0	07564766;0	071752571;0	065400354;0	056612757;0	045384715;0	032218519;0	018113237;0	009305798;0	02081976;0	037762664;0	055222268;0	072030347;0	087484417;0	100929667;0	111738422;0	119394403;0	123352281;0	123359584;0	118900601;0	109995776;0	096616477;0	078955439;0	057730963;0	034710067;0	021630332;0	040306858;0	071015562;0	104220582;0
0;0	049823743;0	051976017;0	052584274;0	05158907;0	048957301;0	044722303;0	038907654;0	031705304;0	023259574;0	014036428;0	005952697;0	010317852;0	020757152;0	03169081;0	042261236;0	052010629;0	060634638;0	067668486;0	072833955;0	075911837;0	076722087;0	074984221;0	070655827;0	063835912;0	0545878;0	043203765;0	029966772;0	016092659;0	010397895;0	023514784;0	040517074;0	057763833;0	074310179;0	089393884;0	102422768;0	112791626;0	119889796;0	123419205;0	122771481;0	117828788;0	1083957;0	094579832;0	076657502;0	055228763;0	032844359;0	023190667;0	043815486;0	07460137;0	107596907;0
0;0	050327643;0	052084751;0	05230784;0	050945752;0	047965581;0	043392669;0	037295911;0	029839229;0	021229126;0	012050882;0	00570887;0	012502658;0	023053289;0	033872641;0	044225433;0	053715991;0	061971049;0	068644434;0	07339098;0	076059929;0	076422808;0	07421676;0	069426438;0	062211574;0	052727202;0	04104679;0	027665422;0	014221618;0	012090726;0	026240484;0	04321083;0	060301098;0	076554725;0	091296616;0	103906211;0	113737755;0	120395286;0	123313182;0	122146586;0	11663163;0	106762775;0	092554737;0	074318468;0	052890931;0	031267506;0	025262295;0	047336492;0	078118646;0	110975355;0
0;0	050772821;0	052168257;0	052018585;0	050278207;0	04693888;0	042027157;0	035642113;0	027957437;0	019212656;0	010194943;0	006365053;0	014706444;0	02531519;0	036000956;0	046157695;0	05536063;0	063303077;0	069593638;0	073905748;0	076060442;0	075932068;0	073377458;0	068225654;0	060577638;0	0506775;0	038815798;0	025439572;0	012804517;0	014067956;0	028944826;0	04586636;0	062758481;0	078741495;0	093129734;0	105297071;0	114683542;0	120741141;0	123187394;0	121449263;0	11547279;0	105133189;0	090523324;0	072049163;0	050680606;0	030073843;0	027559535;0	050793277;0	081653319;0	114275464;0
0;0	051137909;0	052129945;0	051593743;0	049475566;0	045782745;0	040558554;0	033910851;0	026021896;0	017189897;0	008511058;0	00774862;0	01694468;0	027569559;0	038108559;0	048036995;0	056952615;0	06450051;0	070404318;0	074339538;0	076038969;0	075432672;0	072425928;0	066927015;0	058955916;0	048751761;0	036592325;0	023243785;0	011746298;0	016380542;0	031615463;0	048485623;0	065180924;0	080846208;0	094860995;0	106588631;0	115542198;0	121119084;0	123016563;0	120803778;0	114282962;0	103498009;0	088577683;0	06978543;0	048497234;0	029125689;0	030135363;0	054329084;0	085119798;0	11756919;0
0;0	051352055;0	051995865;0	051116543;0	04864438;0	044615273;0	03909178;0	032172358;0	024093825;0	015210365;0	007259837;0	009482664;0	019175315;0	029749618;0	040117882;0	049810407;0	058423465;0	065631209;0	071145711;0	074667495;0	075914944;0	074868491;0	071477727;0	06557268;0	057228945;0	04670024;0	034459046;0	021172267;0	011409942;0	018691129;0	034315576;0	051054081;0	067498249;0	082917672;0	096543861;0	107843565;0	116261382;0	121399622;0	122705324;0	119955798;0	112985721;0	101758545;0	086431134;0	067543514;0	046388154;0	028577281;0	032803451;0	057769458;0	088575824;0	120776509;0
0;0	051551751;0	051819396;0	050549044;0	047700121;0	043335061;0	037511216;0	03034997;0	022125274;0	013283062;0	006593027;0	011433923;0	021410006;0	031904558;0	04210947;0	051562592;0	059867214;0	066700228;0	071819317;0	074962218;0	075784135;0	074262343;0	070363548;0	064113901;0	055527137;0	044692561;0	032190895;0	019164872;0	011583647;0	021203029;0	036954684;0	053622519;0	06985458;0	084918683;0	098148734;0	109030832;0	116949579;0	121580372;0	12237273;0	119112126;0	111663452;0	100016623;0	084379522;0	06529652;0	04445818;0	028432934;0	035680804;0	061241541;0	091959987;0	124035913;0
0;0	05159657;0	051494762;0	049878312;0	046695498;0	04201462;0	035928362;0	028551358;0	020209986;0	011492424;0	006703331;0	013480296;0	023613022;0	034015302;0	044025448;0	05323537;0	061238106;0	067710321;0	072402211;0	075091112;0	075530078;0	073608856;0	069271753;0	062589124;0	053622443;0	042638353;0	030094386;0	017413414;0	012452131;0	023675616;0	039597039;0	056096431;0	072102553;0	086842751;0	099711378;0	110102822;0	117576224;0	121719763;0	12199179;0	118254315;0	110302341;0	098276205;0	082314323;0	063167461;0	04268;0	028769815;0	038628133;0	064691935;0	095388324;0	127161281;0
0;0	051601999;0	051148575;0	049169839;0	045641404;0	040642624;0	034285976;0	026702063;0	018261571;0	009839519;0	007551891;0	015604054;0	025790932;0	036088286;0	045891659;0	05481608;0	062497348;0	068586926;0	072888059;0	075180168;0	075242969;0	072831732;0	068072852;0	061009656;0	051802203;0	040609081;0	028016947;0	015884936;0	013806909;0	026249638;0	042189779;0	058560307;0	074277307;0	088688328;0	101208683;0	111172362;0	118173698;0	121753232;0	121531615;0	117295823;0	108966918;0	096494113;0	080313762;0	061081932;0	041123772;0	029429035;0	041640527;0	068101456;0	098734833;0	130278679;0
0;0	05148898;0	050658612;0	048318334;0	044485202;0	039202003;0	032595116;0	024845343;0	016388267;0	00853398;0	008935892;0	0177456;0	027939599;0	038100243;0	047714102;0	056348881;0	06371508;0	069445634;0	07330644;0	075154861;0	07482366;0	072032023;0	066853088;0	059409276;0	049863701;0	038532627;0	025950632;0	014714797;0	015481975;0	028774461;0	044768273;0	060972106;0	076458411;0	090556938;0	102632523;0	112191776;0	118671025;0	121830029;0	121086489;0	116381628;0	107548486;0	094776468;0	078245613;0	059031825;0	039692656;0	030468697;0	044694904;0	071500157;0	102031464;0	1333581;0
0;0	051302221;0	050123524;0	047455454;0	043301282;0	037723972;0	03089301;0	022979989;0	014530192;0	007598002;0	010612205;0	019876005;0	030058433;0	040081839;0	049439673;0	057792248;0	064808622;0	070229116;0	07367371;0	075073655;0	074254677;0	071126571;0	065612294;0	05784431;0	048016387;0	036438091;0	02396702;0	01384834;0	017488098;0	031323842;0	047289942;0	063348786;0	078551391;0	092302709;0	103995006;0	113087583;0	119118086;0	121719655;0	120525517;0	115327326;0	106132048;0	092945143;0	076246843;0	057051314;0	038490312;0	031788898;0	047791269;0	074887378;0	10534068;0	136455286;0
0;0	051034833;0	049487452;0	046480513;0	042011019;0	036183884;0	029134326;0	021101125;0	01277689;0	007340902;0	01249986;0	022024744;0	032171484;0	042002828;0	051133093;0	059187312;0	065874508;0	070885177;0	073926774;0	074890911;0	073661907;0	07020481;0	064307906;0	056193013;0	04605578;0	034393029;0	022088658;0	013633291;0	019531279;0	033861057;0	049822455;0	065643327;0	080593646;0	093966471;0	105244549;0	113906187;0	119447619;0	121613662;0	119903778;0	114269505;0	104589075;0	091114609;0	074209219;0	055126251;0	037532274;0	033488682;0	050954983;0	078223809;0	108593609;0	139436151;0
0;0	05065679;0	048787022;0	045473316;0	040709042;0	034624135;0	027390187;0	019267637;0	01119059;0	007727354;0	014437766;0	024128172;0	034163188;0	043844124;0	052739154;0	060489474;0	066855165;0	071501141;0	07417206;0	074679273;0	073012303;0	069118944;0	062960811;0	054567021;0	044164807;0	032324969;0	020335565;0	013747405;0	021817753;0	036400867;0	05227188;0	067927844;0	082588885;0	095602903;0	106519231;0	114685294;0	119797592;0	121421114;0	119243521;0	113127337;0	103111291;0	089274816;0	072276561;0	053389688;0	036901801;0	035374722;0	054080318;0	081585105;0	111794154;0	142387586;0
0;0	050251502;0	04803129;0	044377368;0	039313855;0	032987918;0	025571183;0	017395674;0	009759829;0	008709036;0	016486815;0	026276507;0	036199858;0	045678635;0	054316113;0	061747984;0	067725578;0	071985368;0	074286173;0	074423579;0	072363784;0	068011312;0	061481179;0	052785651;0	042238273;0	030386879;0	018828694;0	014463076;0	024087647;0	038929215;0	054682322;0	070140582;0	084510326;0	097215908;0	107657218;0	115443953;0	120011149;0	121221947;0	118567139;0	112042386;0	101611072;0	087565767;0	070380263;0	051713482;0	036492921;0	037474051;0	057273488;0	084825061;0	115011954;0	14537526;0
0;0	049715957;0	04717525;0	04323094;0	037916619;0	031356556;0	02379806;0	01563768;0	008738684;0	010079858;0	018527352;0	028328801;0	038126643;0	047405523;0	055784486;0	062945876;0	068553464;0	072444988;0	074373027;0	074089506;0	071588051;0	066862248;0	059961711;0	05103004;0	040325366;0	028450527;0	01748418;0	015569273;0	026474391;0	041376547;0	057057651;0	072303527;0	086385319;0	098725776;0	10878401;0	11609234;0	120331001;0	120943507;0	117867756;0	110892012;0	100075799;0	085697398;0	068478465;0	05012177;0	036315155;0	039694351;0	060402375;0	088148347;0	118159624;0	148291155;0
0;0	049155889;0	046287588;0	042036007;0	036449014;0	02967471;0	022009661;0	013954993;0	008195666;0	011707595;0	020578027;0	030358283;0	040020861;0	049090047;0	057200354;0	064030471;0	069275402;0	072764579;0	074328602;0	073726102;0	070785976;0	065640787;0	058402913;0	049232891;0	038427309;0	026633299;0	016574138;0	017008753;0	028839206;0	043881666;0	059422121;0	074426284;0	088214212;0	100182127;0	109847483;0	116701056;0	120439324;0	120611949;0	117022361;0	109649539;0	098484173;0	083889164;0	066602445;0	048687631;0	036477115;0	042111617;0	063613521;0	091428486;0	121301532;0	151102705;0
0;0	048481591;0	045283835;0	040742645;0	034930135;0	027970028;0	020221632;0	012370616;0	00818583;0	013499709;0	022648785;0	03238507;0	041895004;0	050721932;0	058590416;0	065099669;0	06998058;0	073061039;0	074166237;0	073176548;0	069906365;0	064449301;0	056875203;0	047425051;0	036423549;0	024802297;0	01586315;0	018748525;0	03125171;0	046320224;0	061725794;0	076490582;0	089966599;0	101567938;0	110810271;0	117214988;0	120505689;0	120202358;0	116211226;0	108374145;0	09691059;0	082118818;0	064840343;0	047427054;0	036983121;0	044620017;0	066786202;0	094641488;0	124301516;0	153946738;0
0;0	047759103;0	04427107;0	039456166;0	033402894;0	026263008;0	018453128;0	010966825;0	008753126;0	01539152;0	02469072;0	034366129;0	04370127;0	052308783;0	059853391;0	066036295;0	070563411;0	073248774;0	073977522;0	072571663;0	069007398;0	063173834;0	05531847;0	045590128;0	034512266;0	023136757;0	015691752;0	020572613;0	033660589;0	048755018;0	06394998;0	078488808;0	091657546;0	102896954;0	111691957;0	117695584;0	12051597;0	119763139;0	1153061;0	107165503;0	095334465;0	080355202;0	063152949;0	046358152;0	037684521;0	047213556;0	069933093;0	097835825;0	127405716;0	156779405;0
0;0	046943911;0	043156778;0	038067208;0	031794837;0	024524863;0	016746006;0	009872851;0	009803859;0	017332935;0	026713185;0	036284154;0	045449716;0	05380177;0	06105462;0	066915547;0	071120277;0	073397493;0	073675543;0	071882754;0	06799435;0	061908776;0	053735056;0	043781734;0	032626459;0	021624453;0	015824695;0	022623589;0	036065472;0	051134925;0	066223007;0	080479758;0	093296867;0	104187179;0	112596524;0	118118455;0	1205013;0	119288648;0	114441138;0	105879886;0	093810836;0	078620826;0	061486344;0	045392392;0	038641056;0	049868937;0	073078366;0	101032472;0	130443056;0	159526715;0
0;0	04606863;0	04200795;0	036670569;0	030208057;0	022807197;0	01508766;0	00908948;0	011157781;0	019281886;0	028715926;0	038189236;0	047165582;0	055274152;0	062202969;0	067730465;0	071574674;0	073510938;0	07340187;0	071221818;0	066875401;0	060498157;0	052061243;0	041984167;0	030814161;0	020285442;0	016402115;0	024694985;0	038468857;0	053480752;0	068393022;0	082374786;0	094934144;0	105400731;0	113429167;0	118522424;0	120452343;0	118815987;0	113512008;0	104586624;0	092192843;0	076876269;0	059911763;0	044647972;0	039840004;0	052570644;0	076256794;0	104188612;0	133382146;0	162186823;0
0;0	045155651;0	040801569;0	035212658;0	028557049;0	021076821;0	013544245;0	008843724;0	012761862;0	021272248;0	030695635;0	040044424;0	048818696;0	05667344;0	063307138;0	06848284;0	071974962;0	073540935;0	073025558;0	070461462;0	065774556;0	059024313;0	050380127;0	0401749;0	02902835;0	019124772;0	017339372;0	026914352;0	040831102;0	055802181;0	070489067;0	084230253;0	096428656;0	106577409;0	114144722;0	118805262;0	120282624;0	118203671;0	112517886;0	103243905;0	090596061;0	075170247;0	058386319;0	04411155;0	041307266;0	05541213;0	07936398;0	107285269;0	136327669;0	16492734;0
0;0	044140496;0	039531062;0	033728223;0	026923705;0	019387669;0	012156153;0	009070347;0	014466785;0	023249069;0	032628017;0	04182364;0	050391764;0	057989917;0	064307141;0	069133301;0	072259284;0	07350066;0	072658101;0	069636277;0	06456537;0	057533508;0	048687205;0	038362305;0	027368916;0	018376881;0	018584124;0	029082806;0	043207171;0	058084438;0	072601192;0	086080019;0	097915964;0	107646006;0	114824734;0	119123439;0	120108484;0	117576678;0	111490846;0	101883459;0	089005609;0	073528766;0	057073974;0	043820204;0	042913903;0	058172396;0	082507819;0	110374519;0	139299752;0	167606247;0
0;0	043113796;0	038246575;0	032215401;0	02525376;0	017715021;0	010951492;0	009786894;0	016290579;0	025245807;0	034565626;0	043594529;0	051932106;0	059267163;0	065281116;0	069738191;0	07246886;0	073327238;0	07214856;0	068801298;0	063418492;0	05603121;0	04695936;0	036525339;0	025713676;0	017791078;0	020099767;0	031365345;0	045555056;0	060327226;0	07464445;0	087826643;0	099324368;0	108694266;0	115449752;0	119271201;0	119850418;0	116952715;0	11047093;0	100559313;0	087472844;0	071953153;0	05577423;0	043686076;0	044666648;0	061034923;0	085571149;0	113498602;0	142177458;0	170150554;0
0;0	041985606;0	03688984;0	030660017;0	023597373;0	016136855;0	010102589;0	0108665;0	018145672;0	027177105;0	036415038;0	045269296;0	053385744;0	060443445;0	066150195;0	070280189;0	072644873;0	073115148;0	071547168;0	067901436;0	06217657;0	054573746;0	045253179;0	034747211;0	02425044;0	017647277;0	021715632;0	033636668;0	047927668;0	062528193;0	076627019;0	089521272;0	100710473;0	10965668;0	116054239;0	119461587;0	11961945;0	116273399;0	109471128;0	099192048;0	085927484;0	07038207;0	054590095;0	043746669;0	046568847;0	063881216;0	088718977;0	116512817;0	144995975;0	172734305;0
0;0	040836893;0	035508291;0	029096164;0	021947777;0	014631069;0	009603719;0	012208013;0	020041691;0	029119578;0	038262584;0	046939306;0	054801767;0	061577948;0	066980088;0	070735151;0	072708352;0	072772487;0	070860589;0	066959915;0	060963406;0	053034502;0	04351604;0	032961027;0	022848046;0	017751275;0	023563736;0	035888203;0	050163451;0	064696189;0	078578535;0	091193453;0	102018577;0	110626746;0	116548543;0	119632911;0	119280504;0	115566244;0	108326101;0	097820218;0	084303931;0	068814174;0	053561746;0	04408946;0	048676347;0	066813078;0	091781876;0	119512347;0	14779494;0	175353061;0
0;0	039616522;0	034066228;0	027505266;0	02031092;0	013263388;0	009564675;0	013751658;0	021937274;0	031011061;0	040032612;0	048519026;0	056145822;0	06262618;0	067737796;0	071176711;0	072769221;0	072455495;0	070166475;0	065858772;0	059627055;0	05148494;0	041844544;0	03134636;0	021750971;0	018260572;0	025448955;0	038190122;0	052469085;0	066829852;0	08045486;0	092813735;0	103283977;0	111503265;0	117044059;0	11960444;0	118920866;0	114762996;0	107225215;0	09638162;0	082784067;0	067381847;0	052691799;0	044646154;0	050823442;0	069650088;0	094810196;0	122452332;0	150650936;0	177845249;0
0;0	038375268;0	032625192;0	025915622;0	018707558;0	012065328;0	009951649;0	015404852;0	02383721;0	032897156;0	041779422;0	050080749;0	057442856;0	063624243;0	068379206;0	071497979;0	072752761;0	072065012;0	069439638;0	064786297;0	058181984;0	049848596;0	040141123;0	029692069;0	020741315;0	019085211;0	027491104;0	040442146;0	054721369;0	068919386;0	082324583;0	094324949;0	104481516;0	112288718;0	117490352;0	119625034;0	118452309;0	113976822;0	106079465;0	095028364;0	081287493;0	06605239;0	051949853;0	045353075;0	053018235;0	072561314;0	097882121;0	125488348;0	15336036;0	180265153;0
0;0	037074792;0	031125472;0	024295983;0	017161196;0	011131869;0	010767547;0	017148831;0	025742976;0	034726381;0	043469991;0	051557633;0	058666432;0	064565899;0	068996;0	071777207;0	0727115;0	071664674;0	068603899;0	063613884;0	05678782;0	048302555;0	038461714;0	028224086;0	020092034;0	020145639;0	029519123;0	042732561;0	056912;0	070945133;0	084104609;0	095828371;0	105619453;0	113052468;0	117784594;0	119554833;0	118034769;0	113142253;0	104977023;0	093669715;0	079813635;0	064672746;0	051317837;0	046228708;0	05538386;0	075491339;0	100893017;0	12836385;0	15605337;0	182743148;0
0;0	035736947;0	029631902;0	022726906;0	015690087;0	01048075;0	011862207;0	018915981;0	027617185;0	036534895;0	045111393;0	052989344;0	05984047;0	065411029;0	069496057;0	07192479;0	072547047;0	071194965;0	067796932;0	062481592;0	055314046;0	046609137;0	036684551;0	026678491;0	019627016;0	021499219;0	031636797;0	044972708;0	059108961;0	072977395;0	085865839;0	097271343;0	10671799;0	11378409;0	118170742;0	119492826;0	117570893;0	112324966;0	103782277;0	092251164;0	078297724;0	063418198;0	05087036;0	047373359;0	057802601;0	078406745;0	1038865;0	131210497;0	158777585;0	185226173;0
0;0	034380082;0	028103155;0	021132856;0	014306131;0	010209936;0	013207311;0	02075346;0	02949754;0	038308581;0	046715758;0	054385312;0	060984699;0	066238927;0	069987489;0	072045831;0	072281273;0	070579495;0	066914422;0	061308459;0	05396332;0	045012737;0	035076594;0	025399367;0	019490025;0	022920275;0	033773605;0	047248881;0	061261676;0	074935789;0	087578218;0	098691004;0	107770432;0	114475311;0	118391784;0	119336327;0	11701488;0	111407052;0	102593594;0	090812161;0	076889045;0	062299138;0	050671802;0	048646497;0	060253359;0	081258438;0	106841621;0	134146299;0	161466585;0	187543914;0
0;0	032958718;0	026555796;0	0196039;0	013109358;0	010347026;0	01468759;0	022584948;0	031336358;0	040060641;0	048279055;0	055690608;0	062009818;0	066980852;0	07036538;0	072067144;0	071948195;0	069923629;0	065998113;0	060114211;0	052458293;0	043381984;0	033472831;0	024189024;0	019630089;0	024593197;0	035902716;0	049422082;0	063383654;0	076825943;0	089221019;0	099998357;0	108777294;0	115033396;0	118648388;0	11915073;0	116430011;0	110464913;0	101356747;0	089473511;0	075530344;0	061282923;0	050540246;0	050038221;0	062718171;0	08419377;0	109832141;0	136984633;0	164027105;0	189844012;0
0;0	031551728;0	025031761;0	018120912;0	012097106;0	010873088;0	016291981;0	02441659;0	03315569;0	041743488;0	049765982;0	056934455;0	06297896;0	067656156;0	070727346;0	072053628;0	071564164;0	069216431;0	064950749;0	058841961;0	051011336;0	041804241;0	03195809;0	023201675;0	020036299;0	026313042;0	038070576;0	051632293;0	065447979;0	078713105;0	090844002;0	101297327;0	109655571;0	115615236;0	11879243;0	11890088;0	115830149;0	109544753;0	100190845;0	088136899;0	074213208;0	060284674;0	050569609;0	051553329;0	065293427;0	087108781;0	112752813;0	139739625;0	166626319;0	192303444;0
0;0	03006969;0	023480273;0	016688822;0	011355916;0	011727194;0	017980638;0	026248133;0	034936446;0	043392413;0	051225334;0	0581435;0	063899385;0	068268137;0	071040242;0	072042503;0	071199216;0	068492265;0	063866996;0	057450319;0	049435799;0	040177413;0	030428408;0	022325057;0	020790463;0	028182586;0	040219122;0	053814113;0	067486808;0	08055781;0	092373195;0	102539205;0	110560322;0	116087707;0	118923994;0	118636929;0	115219107;0	108623155;0	098988227;0	086766404;0	072890289;0	059423;0	05080444;0	053287431;0	067879799;0	089983338;0	115615492;0	142527972;0	169254176;0	194485465;0
0;0	028618223;0	021960914;0	015348653;0	010899613;0	012826758;0	019694284;0	028071525;0	036701028;0	045015995;0	052644353;0	059299403;0	064764064;0	068816192;0	071264855;0	071938798;0	0707574;0	067678758;0	062764902;0	056116982;0	04795005;0	038597127;0	029089302;0	021766987;0	021700768;0	030067484;0	042406016;0	055944615;0	069507522;0	08232558;0	093876935;0	103701727;0	111389845;0	116580493;0	119020632;0	118385944;0	114575194;0	10762734;0	097751194;0	085441733;0	071666205;0	05870505;0	051265156;0	055064286;0	070469234;0	092845057;0	118519611;0	145327585;0	171735241;0	196690696;0
0;0	027149424;0	020460934;0	014137512;0	010844465;0	014161332;0	021450954;0	029878244;0	038403772;0	046548813;0	053979228;0	060376828;0	06553693;0	06926693;0	071396652;0	071788529;0	070291053;0	066862866;0	061649344;0	054727078;0	046361365;0	036975927;0	02768622;0	021376114;0	022903053;0	032025373;0	04453038;0	058051313;0	07148487;0	084080872;0	095380107;0	104878987;0	112204029;0	11697091;0	119028089;0	11798715;0	113851107;0	106606548;0	096524587;0	084116906;0	07052083;0	058141578;0	051774744;0	05692397;0	073074548;0	095759113;0	121422526;0	148004137;0	174190374;0	199018118;0
0;0	025659493;0	019003416;0	013098325;0	011122247;0	015592989;0	023211331;0	031656188;0	040082628;0	048067155;0	055270725;0	06142813;0	066278602;0	069678923;0	071462081;0	071498043;0	069689971;0	066037112;0	060546619;0	05343682;0	044859402;0	035486623;0	026563366;0	021231013;0	024162709;0	034037134;0	046715573;0	060154889;0	073397664;0	085773731;0	096782694;0	105954886;0	11290416;0	117397614;0	118984671;0	117586233;0	113098166;0	10561522;0	095336293;0	082877617;0	069422585;0	057611375;0	052481142;0	058885672;0	075762606;0	098611504;0	12417644;0	150633813;0	176732525;0	201223319;0
0;0	024189137;0	017593452;0	012247769;0	011748939;0	017143479;0	024989683;0	033413374;0	041724336;0	049511837;0	056489195;0	06238458;0	066981427;0	070038915;0	071472735;0	071164682;0	069036338;0	065105473;0	059386152;0	052005571;0	043310298;0	033976736;0	025446929;0	021384614;0	025686198;0	036031056;0	048812344;0	062213242;0	075286588;0	08743642;0	098118806;0	10696764;0	113562094;0	117697003;0	118936679;0	117176603;0	112411008;0	104635708;0	094155259;0	08160148;0	068374454;0	057245755;0	053346532;0	060995453;0	078423509;0	101429718;0	127004123;0	153399812;0	179166928;0	203231244;0
0;0	022719873;0	016285458;0	011702662;0	012654827;0	018758589;0	026751577;0	035147672;0	043324907;0	050932619;0	057672437;0	063303066;0	06758539;0	070319335;0	071407641;0	070753819;0	068351406;0	0641273;0	05816247;0	050614329;0	041868131;0	032633451;0	024593837;0	02174558;0	027256449;0	038092549;0	050931818;0	064203448;0	077109033;0	089026945;0	099449293;0	107945414;0	114238364;0	117965717;0	11883878;0	11675935;0	111623195;0	103567616;0	092901833;0	08035999;0	06737604;0	057049594;0	054414652;0	063106182;0	08107595;0	104245997;0	129836685;0	155993477;0	181498267;0	205474105;0
0;0	021285873;0	015082343;0	011444786;0	013769004;0	020434107;0	028524017;0	03685954;0	044905783;0	052299692;0	058802646;0	064153436;0	068158063;0	070612588;0	071362412;0	070377323;0	067602538;0	063043075;0	056830235;0	049114396;0	04033351;0	031227782;0	023875297;0	022440446;0	028956623;0	040136291;0	053054445;0	066228857;0	078946998;0	090579589;0	100708851;0	108932319;0	114818953;0	118228781;0	118712961;0	116236146;0	110798875;0	102495362;0	091700635;0	079187479;0	066572513;0	056971013;0	055505768;0	065238094;0	083731236;0	107083907;0	132590011;0	158540309;0	183934212;0	207657421;0
0;0	019880101;0	01402561;0	01152915;0	015062425;0	022115929;0	030247734;0	038511324;0	046404914;0	053603422;0	059837966;0	064918822;0	068618556;0	070776392;0	07123781;0	069938475;0	06684098;0	062014725;0	055531534;0	047693939;0	038833622;0	029987541;0	023350288;0	023227753;0	030719631;0	042217858;0	055106445;0	068206832;0	080700685;0	092136889;0	101954446;0	109814702;0	11535843;0	118364735;0	118507409;0	115715478;0	10996211;0	101473581;0	090565442;0	078092903;0	065751612;0	056986424;0	056754982;0	067522057;0	086462037;0	109878311;0	135266603;0	16115891;0	186334161;0	209568354;0
0;0	018517871;0	013145954;0	011911718;0	016467421;0	023819197;0	031983974;0	040138855;0	047880794;0	054875605;0	06086651;0	065652401;0	069058471;0	070905673;0	071077676;0	069453202;0	066028286;0	060925923;0	054264271;0	046246607;0	03739555;0	028770565;0	023060126;0	024289921;0	032528835;0	04425755;0	057168494;0	070105198;0	082411192;0	093566024;0	103117197;0	110636045;0	115822992;0	118502177;0	118270471;0	115139451;0	109153117;0	100420328;0	089393107;0	076971204;0	065011094;0	057136907;0	058172438;0	069808471;0	089118437;0	112598345;0	138027264;0	163767877;0	188568387;0	211607175;0
0;0	017216489;0	012518909;0	012612367;0	017973242;0	025532196;0	03366469;0	041717581;0	049283923;0	056071227;0	06180913;0	066300712;0	069382484;0	070918465;0	0707742;0	06887372;0	065247116;0	059876116;0	05297304;0	04479581;0	035965135;0	027687505;0	022893733;0	02543271;0	034408008;0	04631841;0	059191301;0	072010055;0	0841157;0	094997062;0	104229558;0	111411129;0	116287855;0	118585401;0	118046959;0	114620663;0	108299313;0	099354431;0	0882062;0	075883665;0	064431171;0	057510844;0	059671886;0	072105116;0	091775368;0	115415355;0	140731123;0	16618966;0	190800236;0	213841019;0
0;0	016025037;0	01211929;0	013529934;0	019518043;0	0272371;0	035351454;0	043279958;0	050669431;0	057237962;0	062736032;0	066932417;0	069688842;0	070875012;0	070399651;0	068214417;0	064316653;0	058760503;0	051635226;0	043377292;0	034599024;0	026753802;0	023081988;0	026809356;0	036279604;0	048353107;0	061194503;0	07387565;0	085761971;0	096372553;0	105309631;0	112190185;0	116682848;0	118687473;0	117773632;0	114002498;0	10741612;0	098260289;0	087089015;0	074916133;0	0639527;0	057928781;0	061205257;0	074428727;0	09449396;0	118123332;0	143319373;0	168703007;0	193220183;0	215595455;0
0;0	014946862;0	012033192;0	014659701;0	021128258;0	028938495;0	036986322;0	044774881;0	051977831;0	058317627;0	063557276;0	067485909;0	069932939;0	070821725;0	070023606;0	067560067;0	063357351;0	057520235;0	050262878;0	041980445;0	03332956;0	025998809;0	023419378;0	028250638;0	038232781;0	05041038;0	063160395;0	075691619;0	087342874;0	097710316;0	106337531;0	11291539;0	117146281;0	118655489;0	117441175;0	113356763;0	106512453;0	097197778;0	085988129;0	074021292;0	063516265;0	058469586;0	062877142;0	076873575;0	097161925;0	120849934;0	145965492;0	171234008;0	195348905;0	217542231;0
0;0	014042665;0	012246619;0	015915776;0	022749911;0	030601204;0	038595713;0	046246741;0	053243677;0	059349572;0	064330769;0	067994335;0	07015919;0	070704379;0	06960924;0	066807969;0	062324937;0	056289476;0	048913908;0	04054871;0	032058911;0	025374866;0	024025174;0	029794282;0	040178896;0	052426001;0	065122056;0	077479977;0	088937233;0	099007245;0	107362056;0	113534532;0	117428458;0	118639562;0	117051134;0	112704243;0	105647728;0	096190133;0	084926966;0	073104156;0	063185421;0	059167681;0	064686973;0	079238386;0	099800238;0	1235361;0	148646246;0	173611627;0	197463613;0	219707713;0
0;0	013296668;0	012714052;0	017297452;0	024415128;0	032286469;0	040188307;0	04768182;0	054473865;0	060326944;0	065045973;0	068451084;0	070338816;0	070614377;0	069200861;0	066065894;0	061320207;0	055036343;0	047520914;0	039136473;0	030855117;0	024862295;0	02470672;0	031439356;0	042133121;0	05440525;0	06703258;0	079207541;0	09045891;0	100252148;0	108248546;0	114164152;0	117694298;0	118551679;0	116704464;0	112062007;0	104764415;0	095117147;0	083854821;0	072303604;0	063034375;0	060047903;0	066458175;0	081643284;0	102470679;0	1262897;0	15115508;0	175965904;0	199805627;0	221416457;0
0;0	01283129;0	013461297;0	018758715;0	026053914;0	033929356;0	041728606;0	049075602;0	055663918;0	061272728;0	065706136;0	068800353;0	070398829;0	070387165;0	068687126;0	065300913;0	060306225;0	053880369;0	046171669;0	037794751;0	029813273;0	024632391;0	025647735;0	033095168;0	04407001;0	056397412;0	068911766;0	080931213;0	091898616;0	101434585;0	109136693;0	114693749;0	117943388;0	118498259;0	116285517;0	111387568;0	103828996;0	094053227;0	082827587;0	071608196;0	062978468;0	060920592;0	06833447;0	084096116;0	10515281;0	128901756;0	153689322;0	178440399;0	201900852;0	223196899;0
0;0	012584982;0	014388477;0	020249302;0	027690115;0	035537268;0	043227775;0	050401022;0	056792613;0	062149453;0	066307702;0	069098869;0	070397502;0	070093395;0	06810556;0	064499718;0	059277774;0	052601018;0	044803906;0	036457112;0	028830049;0	024503834;0	026719709;0	034868547;0	046049062;0	058364534;0	070766856;0	082582865;0	093348162;0	102609981;0	110016314;0	115278689;0	118156141;0	118340117;0	115841946;0	11061046;0	102891736;0	093043578;0	081909474;0	070936867;0	062958485;0	061951199;0	070309014;0	086597262;0	107772219;0	131513231;0	156313989;0	180759837;0	203875149;0	225362483;0
0;0	012630981;0	015517805;0	02181084;0	029353739;0	037141999;0	044700376;0	051707519;0	057880381;0	063000636;0	066861052;0	069338842;0	070313606;0	069693567;0	067474125;0	063612224;0	05818582;0	051363195;0	043501403;0	035262308;0	028042023;0	02470032;0	027934584;0	036632323;0	048023329;0	060301395;0	072597167;0	084224951;0	094755784;0	103741833;0	110841825;0	115729676;0	118289171;0	11815858;0	115345517;0	109897641;0	101989394;0	092078948;0	080948158;0	070324915;0	063101465;0	06313519;0	072334138;0	088984108;0	110349371;0	134206118;0	158770984;0	182992352;0	206155185;0	226939172;0
0;0	012938515;0	016741645;0	023379376;0	030982722;0	0387116;0	046141202;0	052951601;0	058916057;0	063789848;0	067398626;0	069580734;0	070245729;0	069325364;0	066798232;0	062640948;0	056984898;0	050025107;0	04215918;0	034017083;0	027310719;0	024997521;0	029282489;0	038480834;0	049951757;0	062207349;0	074363663;0	085834005;0	09610198;0	104796922;0	111558176;0	116159816;0	118383491;0	117945034;0	1148646;0	109182481;0	101118633;0	091051306;0	080023488;0	069815717;0	063395747;0	064383008;0	074316599;0	091483946;0	113050041;0	136779473;0	161210655;0	18538355;0	208183549;0	228671903;0
0;0	013502919;0	018078528;0	024972975;0	032595005;0	040250362;0	047515866;0	054136359;0	059860382;0	064493299;0	067835669;0	069749441;0	070119666;0	068919591;0	066094731;0	061699719;0	055845684;0	048776133;0	040825876;0	032917174;0	02679711;0	025493033;0	030674517;0	040306958;0	051910355;0	064142684;0	076130811;0	087383051;0	097379903;0	105820142;0	112289839;0	116548241;0	118491779;0	117753686;0	114370285;0	108422151;0	100122786;0	090052068;0	079213393;0	069427467;0	06373782;0	065658128;0	076422159;0	09399238;0	115625311;0	139308918;0	163746705;0	187667444;0	210038291;0	230758094;0
0;0	014285931;0	019494389;0	02656563;0	034190922;0	041747318;0	048875825;0	055291767;0	060788479;0	065160253;0	068248602;0	069890101;0	069998822;0	068491505;0	065354146;0	060716339;0	054667293;0	047446593;0	039479245;0	031785366;0	026332485;0	026151297;0	032205702;0	042156633;0	053830825;0	065982217;0	077846219;0	088883024;0	098657337;0	106774553;0	112994765;0	116954514;0	118529801;0	117488203;0	113806474;0	107604486;0	09919634;0	089137621;0	078449828;0	06907113;0	064156756;0	067092175;0	0785824;0	096457247;0	118177966;0	141947888;0	166179041;0	18975287;0	21221698;0	232241868;0
0;0	01522139;0	020959918;0	028170174;0	035748569;0	043206738;0	0501717;0	056385238;0	061634353;0	065746309;0	068550057;0	069927926;0	069759258;0	067987802;0	064650295;0	059774552;0	053547192;0	046178418;0	038280805;0	030891869;0	026150785;0	026973045;0	033754052;0	04402658;0	055771101;0	067830692;0	079541526;0	090348688;0	09990157;0	107773527;0	113621328;0	117338891;0	118543218;0	117161119;0	113233361;0	106845431;0	098349181;0	088254765;0	077695695;0	068774294;0	064763935;0	068626237;0	080699375;0	0989091;0	120825462;0	144474129;0	168491732;0	192073813;0	214220496;0	233934319;0
0;0	016335954;0	022461911;0	029747384;0	037305155;0	044644153;0	051452681;0	057462282;0	062468953;0	066299916;0	068810156;0	069877665;0	069423671;0	06739214;0	063825861;0	058768883;0	052339667;0	044929925;0	037092922;0	030019032;0	026097394;0	028005376;0	035397433;0	04589367;0	057651038;0	069651698;0	081179013;0	091802996;0	101056421;0	108631592;0	114222157;0	117596773;0	11848442;0	116857438;0	112667502;0	106100563;0	097409862;0	087263802;0	076966343;0	068666295;0	065464871;0	070152392;0	082870825;0	101427507;0	123403293;0	146925965;0	170919695;0	194306846;0	215950031;0	235868632;0
0;0	017540504;0	023979169;0	031336912;0	038824345;0	046037223;0	0526721;0	05846336;0	06323468;0	066793154;0	06903327;0	0698124;0	069061093;0	06679633;0	062967038;0	057662415;0	051106657;0	043659168;0	035936336;0	029295275;0	026215198;0	029075254;0	037078937;0	047795106;0	059539886;0	071437449;0	082813455;0	093200629;0	102218173;0	109481918;0	114744088;0	117840203;0	118435946;0	116518046;0	112102349;0	105274964;0	096465594;0	086406351;0	076398402;0	068605988;0	066198964;0	07176313;0	085117037;0	103922685;0	125854502;0	149411459;0	173310862;0	196336963;0	218052805;0	237374187;0
0;0	018846086;0	02552452;0	032893666;0	040305608;0	047374761;0	053824623;0	059421196;0	063958607;0	067267559;0	069206102;0	069685883;0	068671241;0	066113383;0	062022259;0	056554548;0	049867025;0	042362565;0	034758913;0	028611526;0	026505387;0	030312201;0	038789517;0	049637002;0	06141158;0	073176848;0	08440035;0	094549172;0	103298524;0	110287978;0	115280516;0	118075573;0	118369049;0	116170228;0	111448757;0	104463532;0	09559258;0	085644323;0	075856086;0	068567693;0	06704298;0	073505443;0	087332307;0	106362676;0	128436407;0	151957538;0	17554803;0	198494787;0	220011805;0	238902217;0
0;0	020205307;0	027062265;0	034445845;0	041771966;0	048697175;0	054958978;0	060335758;0	064642098;0	067700369;0	06938637;0	069602175;0	068298363;0	065439037;0	061124024;0	055434434;0	048654391;0	041123613;0	033752449;0	028147442;0	026928672;0	031592346;0	040508867;0	051504123;0	063253728;0	074909529;0	085926766;0	095865328;0	104351914;0	111087459;0	115756386;0	11824826;0	118226467;0	115726544;0	110809081;0	103672253;0	094772268;0	084806846;0	075290457;0	068688614;0	06806029;0	075250006;0	089555087;0	108846276;0	130992326;0	154317605;0	177855406;0	200722269;0	221614827;0	240831525;0
0;0	021633426;0	02860231;0	035958179;0	043188835;0	04995408;0	05601604;0	061163181;0	06521737;0	068029257;0	069458085;0	069416262;0	067844621;0	064748014;0	060216015;0	054386069;0	047438399;0	039934281;0	0327596;0	027773756;0	027567357;0	033009108;0	042261519;0	053380318;0	065060371;0	076597868;0	087436839;0	097174532;0	105392364;0	111833526;0	116271698;0	118349891;0	118047753;0	115298371;0	110195949;0	10291653;0	093869047;0	084011232;0	074890542;0	068940405;0	069083009;0	076983605;0	091842753;0	111331577;0	133439609;0	156750898;0	180214056;0	202625703;0	223706134;0	242190756;0
0;0	023080873;0	030137443;0	037468631;0	044593682;0	051205292;0	057062465;0	061977514;0	065778873;0	068317221;0	069476181;0	069166869;0	067324664;0	064029063;0	059288765;0	053251181;0	046244297;0	03879866;0	031900055;0	027564404;0	028301593;0	03446021;0	044066875;0	055227311;0	066877373;0	078271923;0	088925558;0	098412418;0	106382929;0	112494224;0	116563607;0	11846985;0	117881923;0	114900035;0	109553976;0	102066506;0	093016123;0	08332556;0	074569083;0	069208184;0	070152718;0	078878674;0	094123598;0	113761605;0	135887906;0	159208056;0	182379724;0	204711118;0	225546348;0	243756649;0
0;0	024553493;0	031684238;0	038930188;0	04593083;0	052386567;0	058046613;0	062722266;0	066254968;0	068511555;0	069387781;0	068801475;0	066755298;0	063231597;0	058289595;0	052119418;0	045060128;0	037678631;0	031132823;0	02758354;0	029244849;0	035992936;0	045838528;0	057059272;0	068639435;0	079900569;0	090360561;0	099594313;0	107271459;0	113176016;0	116942658;0	118544753;0	117706968;0	1144249;0	108846005;0	101259964;0	092230114;0	082680081;0	07425556;0	069549648;0	071407628;0	080757864;0	096383228;0	116177096;0	138442678;0	161538575;0	184566979;0	206882217;0	227071609;0	245472748;0
0;0	026049075;0	03318211;0	040371665;0	047249949;0	053531458;0	05900292;0	06345152;0	066726978;0	068712185;0	069304531;0	068451432;0	066138685;0	062348146;0	057208118;0	05092261;0	043846631;0	036589589;0	030436889;0	027647261;0	030203666;0	037568659;0	047634075;0	058894562;0	070373904;0	081496189;0	091724096;0	100767565;0	108200903;0	113781782;0	117372162;0	118594725;0	117425979;0	113917259;0	108170677;0	100526323;0	091452917;0	082014647;0	074007914;0	070084305;0	072689921;0	082649363;0	098645965;0	118685836;0	140818664;0	16384012;0	186903532;0	208695297;0	229102795;0	246902421;0
0;0	027539609;0	034689068;0	041804911;0	048540371;0	054619965;0	059875906;0	064107965;0	06714276;0	068864239;0	069192702;0	068086421;0	065505874;0	061493038;0	056184886;0	04979785;0	042644615;0	035545778;0	029889339;0	027938;0	031334096;0	039146478;0	04940631;0	060694969;0	072091989;0	083060609;0	093115832;0	101890254;0	109077964;0	1143835;0	117638437;0	118572889;0	117171293;0	113427403;0	107532388;0	099724477;0	09063573;0	081413168;0	073937382;0	070638812;0	073991423;0	084584277;0	101004048;0	121079101;0	143214079;0	166289196;0	188967294;0	210685573;0	230828038;0	248266533;0
0;0	029038982;0	036166149;0	043173849;0	049762201;0	055677457;0	060724901;0	064720266;0	067523928;0	069002474;0	069078702;0	067699884;0	064840935;0	060629077;0	055149617;0	048627473;0	041511143;0	034577615;0	029421397;0	028315646;0	032545941;0	040805022;0	051217993;0	062475316;0	073799782;0	084592566;0	094451156;0	102990308;0	109878923;0	114886547;0	117883438;0	118537908;0	116892854;0	112961134;0	106820652;0	098891551;0	089883302;0	080956022;0	073862917;0	071250036;0	075394228;0	086636448;0	103273512;0	123459649;0	145708517;0	16851592;0	191078591;0	212834892;0	232313968;0	250046884;0
0;0	030522336;0	037626836;0	044545821;0	050969714;0	05669846;0	061517231;0	065281534;0	067832696;0	069066331;0	068889323;0	067251204;0	064208611;0	059779814;0	054141519;0	047503548;0	040419378;0	033750205;0	029167614;0	02893427;0	033829265;0	042470794;0	053020113;0	064265177;0	075455778;0	086102696;0	095727395;0	104015633;0	110661964;0	115401322;0	118109244;0	118520057;0	11661062;0	112384852;0	106111409;0	098141754;0	08921861;0	080457014;0	073835603;0	071971129;0	07692037;0	088587825;0	105534846;0	12593714;0	148053311;0	170766825;0	193352843;0	214509443;0	234270212;0	251272946;0
0;0	032002944;0	039054155;0	045853303;0	052130719;0	057648058;0	062248571;0	065756018;0	068047287;0	069009243;0	068575625;0	066710582;0	063455331;0	05885785;0	053041693;0	046384675;0	039312168;0	03292171;0	02897767;0	029608609;0	035214561;0	04417383;0	054786006;0	066008032;0	077088999;0	087553791;0	096980311;0	105024057;0	11140454;0	115871308;0	118329422;0	118435007;0	11624251;0	111841028;0	105423846;0	09744084;0	088511759;0	080002712;0	073941582;0	07284186;0	078395385;0	090611173;0	107913171;0	12831057;0	150353498;0	173111688;0	195350699;0	21646646;0	235890286;0	252690676;0
0;0	033470749;0	040450551;0	047138974;0	053258143;0	058599148;0	062965813;0	066228056;0	068250416;0	068950547;0	068249324;0	066165572;0	062668905;0	057848569;0	051931084;0	045226553;0	038290499;0	032244382;0	028980494;0	030407403;0	036611835;0	045852256;0	056565613;0	067716029;0	078699987;0	088972812;0	098193443;0	105994396;0	112152331;0	116399656;0	1184543;0	118291939;0	115877551;0	111311783;0	104780394;0	096654994;0	087824665;0	079668855;0	074160519;0	073669669;0	079937928;0	092717803;0	110181365;0	130635611;0	15280119;0	17531724;0	197349617;0	218514212;0	237335997;0	254344454;0
0;0	034930817;0	041820517;0	048367729;0	054321928;0	059464705;0	063618957;0	066629202;0	068398158;0	068828213;0	067894284;0	065556213;0	061826294;0	056866254;0	050847605;0	044058399;0	037234515;0	031583169;0	02903354;0	031334671;0	03809493;0	047554228;0	05832444;0	06942924;0	080273709;0	090374816;0	099403211;0	106965388;0	112783466;0	116778669;0	118578515;0	118160643;0	115553758;0	110768421;0	104040319;0	095916935;0	087262081;0	079379389;0	074347445;0	074606602;0	081635054;0	094759478;0	112450136;0	133064747;0	15509104;0	177451269;0	199566496;0	22011314;0	239230362;0	255494635;0
0;0	036361914;0	04316987;0	049588993;0	055363398;0	060309317;0	064246212;0	067035471;0	068560634;0	068752145;0	067558288;0	06494661;0	061030177;0	055881916;0	049752395;0	042981574;0	03635331;0	031128014;0	02929294;0	032360666;0	039587533;0	049290324;0	060072294;0	071115122;0	081831724;0	091769411;0	100519836;0	107839504;0	113434474;0	117124555;0	118676253;0	118049285;0	115150016;0	110157116;0	103339038;0	095256733;0	086695384;0	07910531;0	074643897;0	075697693;0	083250333;0	096810669;0	114777316;0	135428241;0	157340965;0	179755675;0	201490663;0	222002756;0	240718683;0	256917249;0
0;0	037781677;0	044500257;0	050762618;0	056337593;0	061067811;0	06478578;0	067347716;0	068643107;0	068591695;0	067152793;0	06433837;0	060222496;0	05493852;0	048664514;0	041927512;0	035456782;0	030711772;0	029704224;0	033505546;0	041165153;0	051018824;0	061816312;0	072780184;0	083339669;0	093077108;0	101634961;0	108683894;0	11400906;0	117504558;0	118767588;0	117822031;0	11471794;0	109566842;0	102716177;0	09457569;0	086117858;0	078905634;0	075118979;0	076759539;0	084929271;0	098960666;0	117092986;0	137692779;0	15970657;0	181887974;0	20339459;0	224000134;0	242178609;0	258427823;0
0;0	039173572;0	045778271;0	051884882;0	057283365;0	061807756;0	065290367;0	067606774;0	068651436;0	068356015;0	066670073;0	063669157;0	059371245;0	053904629;0	047605269;0	040916255;0	034710904;0	030467194;0	030208592;0	034683382;0	042738939;0	05272738;0	063535275;0	074407451;0	08482776;0	094361043;0	102689935;0	109550077;0	114612991;0	1177844;0	118775432;0	117611948;0	114295752;0	10902627;0	102017269;0	09386571;0	085621974;0	078859534;0	075541895;0	077870019;0	086699688;0	101058103;0	119306941;0	140080377;0	161971871;0	183934196;0	205577137;0	225455151;0	243932906;0	259553202;0
0;0	040534496;0	04703555;0	052996422;0	058209083;0	062510173;0	065732198;0	06779201;0	068584319;0	06803387;0	066161823;0	062938753;0	058444344;0	052867557;0	046513056;0	039870932;0	03392178;0	030316442;0	030852006;0	035965005;0	044323316;0	054427132;0	06522322;0	076008728;0	08626319;0	09564724;0	103752373;0	110320376;0	115119204;0	118032643;0	118767646;0	117390189;0	113905582;0	108409582;0	101290948;0	093232549;0	085231653;0	078767653;0	076064068;0	079133955;0	088490551;0	103136735;0	121634837;0	142399796;0	164116053;0	186185573;0	20739204;0	227378806;0	245406527;0	260908444;0
0;0	041863293;0	048236773;0	054041065;0	059070691;0	063150685;0	066150327;0	067964034;0	068496826;0	067717444;0	065600082;0	062142203;0	05748464;0	051811178;0	045423886;0	038900286;0	033309332;0	030261619;0	031561726;0	037274663;0	045944967;0	056160297;0	066901535;0	077599818;0	087711573;0	096864698;0	104744192;0	111077349;0	115603223;0	118261501;0	118793819;0	11716135;0	11341865;0	107790142;0	100654568;0	092679972;0	084792496;0	078746645;0	07671397;0	080418754;0	090216648;0	105277241;0	123920105;0	144608142;0	166445575;0	188249184;0	209231317;0	229206124;0	24673542;0	262377846;0
0;0	043176892;0	049426529;0	055066779;0	059909231;0	063788767;0	06656396;0	06813237;0	068432466;0	067412554;0	065043975;0	061397883;0	056586689;0	050810846;0	044369793;0	037979838;0	032737863;0	030397914;0	032463493;0	03865429;0	047573658;0	057845602;0	068591819;0	079143509;0	089094957;0	098053732;0	105697928;0	111772314;0	116086498;0	118508485;0	118745718;0	116853095;0	112944094;0	107207485;0	100050526;0	09203921;0	084406767;0	078877293;0	077419517;0	081675907;0	092090129;0	107442388;0	126130457;0	146936431;0	168637623;0	190205755;0	2113638;0	230611653;0	248516491;0	263358555;0
0;0	044445121;0	050552477;0	056018575;0	060664099;0	064327398;0	066890493;0	06824188;0	068309995;0	067050669;0	064455686;0	060633698;0	055674289;0	049768519;0	043373903;0	037117778;0	032283274;0	030624918;0	03339679;0	040100552;0	049239406;0	059544813;0	070225074;0	080673401;0	090444302;0	099199223;0	106639711;0	112501292;0	116526292;0	118659639;0	118641275;0	116552748;0	112503104;0	106650906;0	099359821;0	091455725;0	084159763;0	079019568;0	078102125;0	083079934;0	093956788;0	109521665;0	128389871;0	149226384;0	170723311;0	192406449;0	21306259;0	232529164;0	249782941;0	264809527;0
0;0	045706477;0	051661478;0	056948306;0	061389016;0	064845562;0	067181554;0	068299821;0	068132269;0	066630871;0	0638693;0	059854052;0	054736675;0	048765678;0	042393207;0	036353853;0	031982476;0	03102586;0	034445181;0	041547303;0	050856255;0	061224035;0	071834344;0	082157314;0	091780464;0	100346132;0	107555918;0	113126596;0	116999086;0	118786973;0	118553461;0	116294292;0	11203484;0	106004737;0	098727724;0	091002371;0	083873516;0	079169498;0	078949482;0	08454197;0	095795819;0	111670803;0	130699303;0	151367282;0	172970146;0	194390075;0	214861838;0	234181493;0	25120325;0	266013826;0
0;0	04693923;0	052745578;0	057822184;0	062060427;0	06528058;0	067375327;0	068249214;0	067840392;0	066146339;0	063176037;0	058989756;0	053731091;0	047736891;0	041362559;0	035562056;0	031696873;0	031439886;0	035540858;0	043038919;0	052510275;0	062897136;0	073443109;0	083640649;0	093101465;0	101430903;0	108417085;0	113750424;0	117321341;0	118915956;0	118479691;0	115956859;0	11149142;0	10540288;0	098179407;0	090484146;0	083634528;0	079464123;0	079859139;0	085938131;0	097675549;0	113845366;0	132848053;0	153645569;0	175118381;0	196261899;0	216927609;0	235582433;0	25282216;0	267132873;0
0;0	048113034;0	053771893;0	058690076;0	062710287;0	065705584;0	067557163;0	068189495;0	067551361;0	065642868;0	062448572;0	058077403;0	052740239;0	046687673;0	040442884;0	034931057;0	031598207;0	032049869;0	036719092;0	044541523;0	054170171;0	064545565;0	07502749;0	085077321;0	094354236;0	102491003;0	109204053;0	114304911;0	117709338;0	119029795;0	118312504;0	115587158;0	111000169;0	104879406;0	097566762;0	089987695;0	083496026;0	079837682;0	080752785;0	08745507;0	099647293;0	115944273;0	13508055;0	15588512;0	177115966;0	198415288;0	218500903;0	237434752;0	254051871;0	268363585;0
0;0	049276008;0	054783902;0	059526716;0	06332191;0	066083641;0	06770678;0	068105195;0	067251794;0	065112989;0	061727743;0	057239075;0	051773751;0	04566466;0	039522585;0	034315963;0	031548078;0	032733398;0	037972116;0	046113163;0	055817241;0	066200552;0	076571724;0	086500539;0	095565839;0	10351312;0	110028391;0	114897919;0	118008226;0	119078703;0	118139819;0	115237491;0	110544964;0	104257631;0	09695835;0	089593337;0	083437497;0	080166304;0	081733751;0	089038107;0	10151208;0	118049025;0	137356158;0	157972754;0	179317585;0	200312395;0	220307277;0	238987267;0	255388723;0	269643683;0
0;0	050377476;0	055718085;0	06027444;0	063890866;0	066452315;0	067855178;0	068036763;0	066948746;0	064570509;0	061022857;0	056361109;0	050802238;0	044717798;0	038731541;0	033870224;0	031715459;0	033539975;0	039265767;0	047653581;0	057453922;0	06780093;0	078084538;0	087870838;0	096781407;0	104497896;0	110788524;0	115429011;0	118183703;0	119091634;0	117974639;0	114909989;0	110002813;0	103634685;0	096440497;0	08923999;0	083336665;0	08064014;0	082844759;0	090572905;0	103438888;0	120259333;0	139470487;0	160194086;0	181384297;0	202108383;0	222292837;0	240353648;0	257006827;0	270570948;0
0;0	05145571;0	056634119;0	06099504;0	064415095;0	066763911;0	06794862;0	067896808;0	06657474;0	064033713;0	060293439;0	055500237;0	049841231;0	043773771;0	037912361;0	033440164;0	031909051;0	034410957;0	04061672;0	049212335;0	059093749;0	069400782;0	079599462;0	089222713;0	097956316;0	105493685;0	111520961;0	115868438;0	118507948;0	119147878;0	117791478;0	114497923;0	109470295;0	103108075;0	095946841;0	088845216;0	08334375;0	081206106;0	083908472;0	092155348;0	105444257;0	122317519;0	141660521;0	162377073;0	183338892;0	204218134;0	223727978;0	242167514;0	258021454;0	271913598;0
0;0	05249227;0	057482916;0	061654969;0	064854433;0	066976626;0	067925668;0	067650475;0	066124557;0	06338916;0	059481482;0	054526827;0	048857887;0	042817195;0	037186389;0	03315125;0	032214132;0	035352893;0	041966304;0	050784242;0	060715751;0	070991508;0	081093723;0	090580729;0	099093104;0	106379338;0	112184019;0	116355452;0	118757675;0	119136002;0	117545404;0	114086208;0	108993886;0	102567223;0	09538226;0	088544927;0	083468059;0	081765181;0	085021506;0	0938677;0	107376757;0	124440944;0	14389945;0	164430258;0	185456974;0	206027438;0	225576787;0	24354679;0	259513557;0	272947363;0
0;0	053511896;0	058332477;0	062296887;0	065284262;0	067172237;0	067893611;0	067387695;0	065673747;0	062725732;0	058636995;0	053611618;0	047872013;0	041887508;0	03647427;0	032905412;0	032662759;0	036413307;0	043389746;0	052388705;0	062340957;0	072571098;0	08253505;0	091845703;0	100184142;0	107271769;0	112877898;0	116792862;0	118939519;0	119070053;0	117292606;0	113736743;0	10849423;0	101964831;0	094902659;0	088333991;0	083545582;0	082359831;0	086304047;0	09546856;0	109297975;0	126626568;0	145989102;0	166602101;0	187503565;0	207774723;0	227397482;0	244941364;0	260858732;0	273978025;0
0;0	054514079;0	059129934;0	062894761;0	065651456;0	067318642;0	067810036;0	067106684;0	065172195;0	062029374;0	057823569;0	052693708;0	046916526;0	041040054;0	035911895;0	032788777;0	033203007;0	037502498;0	044846509;0	053973468;0	063952995;0	074089911;0	08396197;0	093108904;0	101261848;0	108154179;0	113529629;0	11726673;0	119075423;0	119021158;0	117093522;0	113316024;0	107935223;0	101434688;0	094517624;0	088082807;0	083688822;0	083144554;0	08750536;0	097148922;0	111349645;0	1287045;0	148134861;0	168739039;0	189351276;0	209843652;0	228755907;0	246658225;0	261938047;0	275191702;0
0;0	055430494;0	059901968;0	063471943;0	066033862;0	067484364;0	067772811;0	066845398;0	06468176;0	061386283;0	057022347;0	051784586;0	045990815;0	040220085;0	035367674;0	032835708;0	033880067;0	038686651;0	046291323;0	055535474;0	065527794;0	075620595;0	085347428;0	09435343;0	102333618;0	108988484;0	114102173;0	117513295;0	119234508;0	11897822;0	116810549;0	112856122;0	107429216;0	100968537;0	094039499;0	087868967;0	083990133;0	08385749;0	088751999;0	098908275;0	113288759;0	130757829;0	150348873;0	170705202;0	191470854;0	211511268;0	230647255;0	247931486;0	263336024;0	276183187;0
0;0	0563343;0	060619222;0	063984111;0	066340687;0	067588823;0	067652829;0	066505159;0	06416916;0	06069636;0	056200145;0	050857282;0	045097016;0	039447023;0	034904365;0	032906026;0	034565969;0	039882792;0	047772121;0	057136467;0	067097286;0	077130009;0	086734216;0	095569597;0	103330221;0	10974652;0	114669324;0	11790189;0	119362773;0	118857073;0	116498647;0	112445727;0	106984783;0	100414496;0	093631757;0	087788739;0	084240239;0	08462572;0	090153264;0	100619405;0	115228641;0	132957425;0	152367641;0	172823929;0	193391754;0	213235423;0	232250484;0	249324514;0	264595095;0	277153228;0
0;0	057164936;0	061267686;0	064447069;0	066593294;0	067614296;0	067461824;0	066100801;0	063590619;0	059941637;0	05529035;0	04992476;0	044163345;0	038687106;0	034551443;0	033121608;0	035404329;0	041134387;0	049258029;0	058701815;0	068683716;0	078607022;0	088077271;0	096741296;0	104305038;0	110523975;0	115227952;0	118209043;0	119441226;0	118720827;0	116227808;0	112053896;0	10642056;0	099900626;0	093327481;0	0876899;0	084523878;0	085550187;0	091486154;0	102313012;0	117280977;0	134977748;0	154469181;0	174895084;0	195170659;0	215248818;0	233625942;0	250956958;0	265631996;0	278395559;0
0;0	0579964;0	061909389;0	06488117;0	066800028;0	067585633;0	067208037;0	065676685;0	062963271;0	059152583;0	054420343;0	049001057;0	043249328;0	037975693;0	034240807;0	033402141;0	036288698;0	042446379;0	050800873;0	060285657;0	070210898;0	08005883;0	089385428;0	097873226;0	105236371;0	111304367;0	115754486;0	118469751;0	119481886;0	11861363;0	11594028;0	111577232;0	10590165;0	099492495;0	092978481;0	08759541;0	084988625;0	086445207;0	092833776;0	10415327;0	119240398;0	137025774;0	15663309;0	176792458;0	197243898;0	21676386;0	235469518;0	252097614;0	267017473;0	279193433;0
0;0	058774365;0	062488814;0	065244292;0	066951021;0	067531038;0	066965971;0	065222163;0	062315289;0	058373838;0	05354807;0	048071958;0	042447642;0	037407009;0	034096039;0	033864914;0	037273708;0	043788925;0	052293612;0	061850741;0	071740027;0	081481766;0	090655494;0	099017135;0	106203351;0	111975678;0	11618814;0	118814833;0	119566667;0	118469066;0	115596671;0	111127529;0	105469508;0	099023064;0	092634533;0	087662562;0	08541556;0	087348366;0	094326659;0	105896162;0	121162283;0	139183628;0	158600671;0	178878666;0	199076068;0	218541294;0	236928756;0	25353587;0	268121298;0	280237404;0
0;0	059546497;0	063072974;0	065628818;0	06712882;0	067515527;0	06673832;0	064776747;0	061714121;0	057637214;0	052691953;0	047181599;0	041629994;0	036829021;0	033991616;0	034341207;0	038296131;0	045153192;0	053811959;0	063393229;0	073258738;0	082896704;0	091964774;0	100091029;0	107057943;0	112648854;0	116665883;0	119064429;0	119590225;0	118272338;0	115243388;0	110742322;0	10496877;0	098535677;0	092431691;0	087712492;0	085876488;0	088397669;0	095778349;0	107641613;0	123232027;0	141185989;0	160672349;0	180875434;0	200793581;0	220416322;0	238309947;0	255046727;0	269192078;0	281345614;0
0;0	060239469;0	063581366;0	065946551;0	0672487;0	067422343;0	066433878;0	064290158;0	061068971;0	056840385;0	051798136;0	046319948;0	040883309;0	036371102;0	034013828;0	034930632;0	039369385;0	04651848;0	055339128;0	064943438;0	074760239;0	084279289;0	09318913;0	101149105;0	107899722;0	113289825;0	117105266;0	119274437;0	119542806;0	118078669;0	114959918;0	110282942;0	104452037;0	098171913;0	092205871;0	087763645;0	086450787;0	089467542;0	097200952;0	109505469;0	125167144;0	143190572;0	162767627;0	182716811;0	2028388;0	22183324;0	240109935;0	256066449;0	270534891;0	282079121;0
0;0	060900317;0	064054047;0	066220752;0	067310781;0	06727155;0	066071602;0	063772434;0	060366928;0	056006197;0	050921103;0	045424133;0	040107434;0	035921259;0	03406962;0	03560402;0	040520063;0	047950862;0	056871907;0	066499886;0	076224436;0	08564478;0	094372933;0	10215301;0	108775452;0	113934277;0	117496898;0	119417316;0	119546375;0	117923472;0	114589094;0	10981332;0	104037542;0	097795317;0	09197001;0	087936234;0	087086462;0	090477014;0	098784728;0	11131195;0	127108001;0	145330822;0	164705707;0	184752925;0	204559105;0	22365411;0	241389808;0	25760731;0	271485009;0	283168465;0
0;0	061537535;0	064470919;0	066418258;0	067291886;0	067039071;0	065671308;0	063171389;0	059617982;0	055154192;0	050029858;0	044570858;0	039458501;0	035616689;0	034285814;0	036367466;0	04170568;0	049382845;0	058386587;0	068004704;0	077661269;0	086950846;0	095564222;0	103183332;0	10955542;0	114489516;0	117847588;0	119599766;0	119522768;0	117688361;0	114204244;0	109407089;0	103600762;0	097373714;0	091838019;0	088170086;0	087669386;0	091661377;0	100306884;0	113068332;0	129133831;0	147293965;0	166717025;0	186702415;0	206239944;0	225389057;0	24284469;0	258856979;0	272604477;0	284092873;0
0;0	062105546;0	064855922;0	066599124;0	067266078;0	066827361;0	065264985;0	062584793;0	058896631;0	054361882;0	049164088;0	043773649;0	038828506;0	035361337;0	034601655;0	03722181;0	042951198;0	050810903;0	059912504;0	069501945;0	079099965;0	088271954;0	096725191;0	104146077;0	110320116;0	115043508;0	118289129;0	119754796;0	11944612;0	117425503;0	113887381;0	108980732;0	103109041;0	097064124;0	091740008;0	088343388;0	088391106;0	092846307;0	101824233;0	11496579;0	131114169;0	149256837;0	168793513;0	188431707;0	208251092;0	226702232;0	244493813;0	259978776;0	273832596;0	284870403;0
0;0	062689391;0	065241505;0	066785304;0	067246836;0	066613614;0	064846507;0	062011484;0	058207382;0	053547268;0	048331509;0	043016129;0	038294343;0	035194232;0	034948136;0	038096783;0	044189953;0	052254882;0	061418895;0	070998257;0	080505023;0	089583751;0	097843897;0	105065657;0	111038791;0	115591179;0	118623586;0	119837382;0	11934864;0	117244999;0	113528067;0	1084952;0	102709609;0	096781639;0	091628768;0	088634356;0	089174923;0	093985022;0	103439905;0	116784655;0	132999322;0	151387156;0	17064265;0	190506874;0	2098132;0	228622793;0	24570022;0	261416817;0	274709933;0	285942199;0
0;0	063194597;0	065567681;0	06692218;0	067199165;0	066357549;0	064401777;0	061418453;0	057447809;0	052694681;0	04748052;0	042239485;0	037749923;0	035122739;0	035423075;0	03907615;0	045478647;0	053728685;0	062932865;0	072493246;0	081904107;0	09081335;0	098917556;0	105994252;0	111800774;0	116105133;0	118793051;0	119924402;0	119293181;0	116966026;0	113117631;0	108081673;0	102335678;0	096455085;0	091578465;0	089030906;0	089904115;0	095254676;0	105054125;0	118555688;0	135069633;0	153288546;0	172658617;0	192321213;0	211549227;0	230085627;0	247162555;0	262558591;0	27580269;0	286725611;0
0;0	063676422;0	065858573;0	067011678;0	067078277;0	066031384;0	063925927;0	060756691;0	056670844;0	051863456;0	046607148;0	041474147;0	037283821;0	035094465;0	035957896;0	040083235;0	046819964;0	055205301;0	064442168;0	073929368;0	08326734;0	092036701;0	100006903;0	106893137;0	112447561;0	116559441;0	119156878;0	120025373;0	119176192;0	116674744;0	112747867;0	107706916;0	101889937;0	09618982;0	09165205;0	089349271;0	090744244;0	096551818;0	106601783;0	120465142;0	136966123;0	155249179;0	174625708;0	19402455;0	213451395;0	231479875;0	248697874;0	263653492;0	276958292;0	28750697;0
0;0	0640912;0	06606764;0	067008587;0	066872804;0	065658442;0	063362239;0	060049447;0	055849941;0	051009058;0	045800429;0	040842328;0	036938675;0	035231352;0	036635065;0	041175515;0	048156746;0	056648005;0	065917871;0	075374125;0	084596573;0	093269594;0	101048308;0	107739441;0	113100796;0	117000893;0	119420185;0	12006697;0	119016268;0	116402365;0	112431275;0	10724116;0	101510454;0	096028334;0	091637332;0	089782919;0	09166246;0	097787453;0	108278363;0	122292555;0	138851308;0	157304888;0	176417932;0	196029223;0	214877436;0	233312278;0	249771651;0	265115712;0	277718857;0	288605108;0
0;0	064485874;0	066259518;0	067006996;0	066688309;0	065297063;0	06282694;0	059382677;0	055115876;0	050181556;0	045021762;0	040203332;0	036636293;0	035417657;0	037315722;0	042287457;0	049515475;0	05812922;0	067385018;0	076791402;0	08593468;0	09444296;0	10205079;0	108526764;0	113724913;0	117466622;0	11963164;0	120058279;0	118893124;0	11616886;0	111996882;0	106826968;0	101223663;0	095787145;0	091715481;0	090307269;0	092531578;0	09913077;0	109928077;0	12406099;0	140885202;0	159145978;0	178420134;0	197747695;0	216691433;0	234616171;0	251337383;0	266002178;0	278941868;0	289159195;0
0;0	064851814;0	066437331;0	066994233;0	066495629;0	064905711;0	062283175;0	058725673;0	054332227;0	049386983;0	044292848;0	039663015;0	036437416;0	035693189;0	038096159;0	04342704;0	050874284;0	059584697;0	068874091;0	078212141;0	087227171;0	095566998;0	1030361;0	109372686;0	114345737;0	117826677;0	119806255;0	120104327;0	118757758;0	115836189;0	111610482;0	106490621;0	100842447;0	095587448;0	091900419;0	0907868;0	093470696;0	100532953;0	11151835;0	125989891;0	142764786;0	161102575;0	18029701;0	199424507;0	218408831;0	23608543;0	252648931;0	26726004;0	279819743;0	290078948;0
0;0	065203463;0	066606309;0	066980865;0	066276615;0	064501722;0	061738321;0	058017293;0	05353147;0	048568038;0	043517237;0	03908594;0	036250375;0	036014644;0	038935899;0	044631902;0	052296119;0	061058294;0	070314952;0	079593788;0	08848038;0	096706284;0	104003093;0	110119053;0	114916013;0	11819103;0	120002456;0	120098339;0	118553515;0	115528605;0	111291824;0	10607428;0	100501128;0	095536479;0	092030706;0	091318534;0	094538448;0	101835796;0	113234316;0	127795732;0	14462328;0	163087669;0	18203568;0	20138388;0	219779521;0	23777803;0	253747019;0	268479773;0	280706938;0	290973119;0
0;0	065507384;0	066717883;0	066873654;0	065972507;0	064050517;0	061103257;0	057267928;0	052722853;0	047754106;0	042818493;0	038654672;0	036201118;0	036477289;0	039838874;0	045868153;0	053682121;0	062520003;0	071752917;0	080945567;0	089723639;0	097820799;0	104948064;0	110860945;0	115424841;0	118563019;0	120171429;0	120048177;0	118355886;0	11528633;0	110889361;0	105650311;0	10028831;0	095384068;0	092199865;0	091998443;0	095490711;0	103271123;0	114923908;0	129581221;0	146640129;0	164902767;0	184013518;0	20297598;0	221652617;0	238950421;0	255328739;0	269394368;0	28188419;0	291528281;0
0;0	065726916;0	066731915;0	06670657;0	065638075;0	06353654;0	060450657;0	056510688;0	051933381;0	046961013;0	042150738;0	038225834;0	03621453;0	037006898;0	040813607;0	047125223;0	055081806;0	063954617;0	073184688;0	082308522;0	090988757;0	098886307;0	1058088;0	111559965;0	116001908;0	118969111;0	120262155;0	120001331;0	118213028;0	11493871;0	110482222;0	105351176;0	09997092;0	095298801;0	092508699;0	092589507;0	096554379;0	104722333;0	116543042;0	131511085;0	148475514;0	166819061;0	185828801;0	204673984;0	223182393;0	24052464;0	256392426;0	270613364;0	282591205;0	292543685;0
0;0	065932731;0	066752709;0	066545789;0	065314215;0	063041753;0	059832214;0	055819894;0	051154562;0	046232703;0	041561452;0	037923773;0	036309623;0	037566296;0	041804346;0	048379866;0	056494723;0	065406388;0	074609791;0	0836293;0	092150958;0	099936746;0	106701534;0	112283227;0	116473067;0	119150557;0	120383035;0	11997364;0	117980461;0	114615946;0	110172639;0	104975124;0	09970081;0	09531887;0	092766207;0	093245749;0	097714718;0	106111484;0	118290874;0	13332711;0	15031336;0	168769596;0	187481799;0	206554965;0	224530429;0	242008455;0	257618145;0	271712554;0	283520187;0	293169423;0
0;0	066115023;0	066751773;0	066378902;0	06495398;0	06253502;0	059210265;0	055075177;0	050381631;0	045499239;0	040962868;0	037631405;0	036484176;0	038239682;0	042861319;0	049686656;0	057910044;0	06686561;0	075996078;0	084929265;0	093325987;0	100956872;0	107563272;0	112948763;0	116921253;0	119524925;0	120507346;0	119889414;0	117739501;0	114325786;0	109804463;0	104591548;0	099535082;0	095307213;0	093049409;0	094049486;0	098767174;0	107583985;0	119991257;0	135069666;0	152324305;0	170480088;0	189486959;0	207997167;0	226430979;0	243154569;0	259063036;0	272590832;0	284581193;0	293829926;0
0;0	066301769;0	066764683;0	066189651;0	064586082;0	062026481;0	058543615;0	054306739;0	049586532;0	044733087;0	040390478;0	037401521;0	03671087;0	038958635;0	043955246;0	051017699;0	059326797;0	068279452;0	07735354;0	086187073;0	094512656;0	101964532;0	108375723;0	113541;0	11737281;0	119801612;0	120554573;0	119760549;0	117561724;0	114006681;0	109390546;0	104334275;0	099313395;0	095284345;0	093502929;0	094755841;0	09992183;0	109099195;0	121615429;0	13700849;0	154090887;0	172460802;0	191139087;0	209805147;0	227688091;0	244754921;0	259997023;0	27388532;0	285194275;0	294853212;0
0;0	066418266;0	066671813;0	065909185;0	064158193;0	061424445;0	057824064;0	05353529;0	048810669;0	044065576;0	039942522;0	037296682;0	037093455;0	03977743;0	045098949;0	052324851;0	060742282;0	069680788;0	078722262;0	087480417;0	095622148;0	102920429;0	109145739;0	11418882;0	117821291;0	120006426;0	120594566;0	119703918;0	117327787;0	113635929;0	109103831;0	104020858;0	099100127;0	09543688;0	093866782;0	095529828;0	10115704;0	110528207;0	123392477;0	138774071;0	155947606;0	174274859;0	192832993;0	211502122;0	229217107;0	246055306;0	261297544;0	274736276;0	286244598;0	295237398;0
0;0	066461399;0	066537839;0	065609603;0	063692898;0	060820341;0	057129868;0	052797031;0	048052529;0	043402244;0	039494953;0	037237308;0	037482877;0	040603347;0	046251925;0	053668573;0	062143579;0	071094569;0	08006719;0	088701852;0	096713824;0	103854408;0	109948506;0	114764945;0	118178572;0	120211711;0	120671358;0	119577882;0	11704953;0	113356974;0	108754041;0	103681311;0	099014061;0	095517095;0	094280174;0	096438919;0	102311013;0	112053177;0	125091127;0	140526522;0	157873759;0	175963419;0	194735693;0	212877475;0	230891892;0	247202696;0	262571341;0	275691771;0	287058589;0	296052647;0
0;0	066501915;0	066392046;0	065311617;0	063226378;0	060241146;0	056464322;0	052049094;0	047353848;0	042824245;0	039155667;0	037273216;0	037967957;0	041505351;0	047419202;0	055021548;0	063562132;0	072503623;0	081395367;0	089904181;0	097790247;0	104792101;0	11070678;0	11531494;0	118552554;0	120427987;0	120685282;0	119415398;0	116824194;0	113057041;0	108365692;0	103451365;0	098900192;0	095611366;0	094830277;0	09726822;0	103529844;0	113604966;0	126714136;0	142441744;0	159586662;0	177907949;0	196307877;0	214766411;0	232067949;0	248838861;0	2634309;0	276932361;0	287720236;0	296844704;0
0;0	066516263;0	066261063;0	064992184;0	062768982;0	059664214;0	055769688;0	051312339;0	046633189;0	042205948;0	038813797;0	037327911;0	038502313;0	042449991;0	048667011;0	056395239;0	064971349;0	073855758;0	082667365;0	091115029;0	098869589;0	105691586;0	111380936;0	115829577;0	119016736;0	120594964;0	120649549;0	119296849;0	116590277;0	112682293;0	108066721;0	103223051;0	09874849;0	095852043;0	095331831;0	098128978;0	104857429;0	115071099;0	128518668;0	144173354;0	161467698;0	179632101;0	198013669;0	216235465;0	233699147;0	249861267;0	2648635;0	277571252;0	288896934;0	297216495;0
0;0	066551162;0	066096137;0	064653117;0	062288548;0	059033214;0	055038819;0	050568476;0	045919292;0	041678313;0	038580507;0	037510533;0	039143632;0	043450537;0	049895855;0	057735382;0	066348107;0	075220617;0	083984235;0	092302122;0	099878681;0	106547969;0	112097482;0	116385827;0	11932224;0	120710615;0	120658874;0	119161101;0	116284274;0	112394792;0	107785092;0	102918479;0	098745549;0	096035756;0	095834774;0	099153097;0	106060522;0	116651305;0	130185533;0	145924029;0	163302713;0	181294727;0	199822709;0	217644571;0	23515172;0	251173255;0	265795794;0	278704234;0	28933751;0	298312356;0
0;0	066472319;0	065839951;0	06425119;0	061719307;0	058344259;0	054304651;0	049811749;0	045248161;0	041180795;0	038393014;0	037775577;0	039826216;0	044494281;0	051152362;0	059104461;0	067721989;0	076580484;0	085257105;0	093429453;0	100879302;0	10737864;0	112767464;0	116850818;0	119608399;0	120866314;0	120643888;0	118969542;0	116026847;0	112106458;0	107427312;0	102729538;0	098714669;0	096241494;0	09651252;0	100059565;0	107369045;0	118221467;0	131842387;0	147808898;0	164996222;0	18320141;0	201281046;0	219477569;0	236311378;0	252614889;0	266860169;0	279633261;0	2902133;0	29858835;0
0;0	066367672;0	065572651;0	063829514;0	061160329;0	05770517;0	053623732;0	049115058;0	044639702;0	04077163;0	038276217;0	038061311;0	04054847;0	045540781;0	052404716;0	06046094;0	069131809;0	077916641;0	086484066;0	094540848;0	101860518;0	108232287;0	113411545;0	117286594;0	119913449;0	121000677;0	120572027;0	118785731;0	115808782;0	111766931;0	107145816;0	102567383;0	098668447;0	096574331;0	097105725;0	10101689;0	10873175;0	119704728;0	133653738;0	149511106;0	16686415;0	184858842;0	203074834;0	220780336;0	238019218;0	25353563;0	268170568;0	28037777;0	291122222;0	299272356;0
0;0	066240884;0	06530329;0	063394212;0	060620552;0	057067935;0	052894644;0	048412118;0	044020818;0	040348055;0	038237825;0	038448691;0	041355481;0	046649581;0	05371511;0	061832569;0	070476042;0	079218777;0	087702467;0	095671604;0	102823461;0	108986046;0	113991591;0	117773528;0	120187733;0	121044567;0	120513903;0	11866179;0	115495976;0	111434385;0	106922431;0	102346169;0	098723785;0	096892192;0	097715132;0	102136947;0	110004805;0	121333756;0	135321114;0	151285476;0	168645782;0	186486454;0	204726176;0	22230027;0	23920904;0	254976977;0	268967014;0	281585399;0	291569254;0	300148608;0
0;0	066141713;0	065020011;0	062982656;0	060079841;0	056412375;0	052181572;0	047701931;0	043401581;0	039983073;0	03822461;0	038887488;0	042195405;0	047795381;0	055004238;0	063200855;0	07182387;0	080518503;0	08892525;0	096731005;0	103763433;0	109752498;0	114628765;0	118175318;0	120390985;0	121139617;0	120483299;0	118425243;0	115217474;0	111195678;0	106594596;0	102215306;0	098814611;0	097179598;0	098507211;0	103110072;0	111369677;0	122903569;0	136948803;0	153127993;0	170251322;0	188374187;0	206100123;0	223986202;0	240482238;0	256149462;0	27007532;0	282227861;0	292642146;0	300319355;0
0;0	065986066;0	064697393;0	062513683;0	059470285;0	055705115;0	051465603;0	047015592;0	042886111;0	039719129;0	038349981;0	039446813;0	043106188;0	048945603;0	056289649;0	06452302;0	073193135;0	08182989;0	090110286;0	097784193;0	104630903;0	11051685;0	115190201;0	118545687;0	120623839;0	121221494;0	120376812;0	118210705;0	115001848;0	110850329;0	106361738;0	102132107;0	098836381;0	097638314;0	099193441;0	104173444;0	112765837;0	124400765;0	138764327;0	154754688;0	172185039;0	189867608;0	207985121;0	225116918;0	242077832;0	257128276;0	271233729;0	283075849;0	29314561;0	301329619;0
0;0	065763439;0	06433053;0	061990087;0	058831537;0	055029982;0	050755385;0	046369;0	042380548;0	039495619;0	038510435;0	039997579;0	044034884;0	050113624;0	057606648;0	065907576;0	074533253;0	08307022;0	091239047;0	098827289;0	10556719;0	111235354;0	115704963;0	118921053;0	120860471;0	121243572;0	120255528;0	118062551;0	114705938;0	110544536;0	106170102;0	101975878;0	098981998;0	098040166;0	099908125;0	105338324;0	11408575;0	126058422;0	140389902;0	156560294;0	173823706;0	191621987;0	209405802;0	226863731;0	243098593;0	258640267;0	271944566;0	284188132;0	293791262;0	301607224;0
0;0	065527233;0	063946654;0	061477703;0	058247272;0	054371469;0	05008302;0	045781519;0	041957552;0	039350609;0	038740926;0	040643884;0	044997511;0	05130266;0	058928632;0	067265487;0	075836429;0	084316015;0	092405592;0	099844474;0	106399881;0	111897672;0	116260018;0	119381735;0	121005729;0	121255964;0	120216247;0	117822775;0	114390186;0	110340731;0	105887811;0	101908651;0	09917298;0	098442649;0	100792218;0	106409473;0	115502153;0	127619133;0	14203316;0	15831436;0	175448247;0	193332777;0	210858137;0	228209013;0	244501538;0	259490768;0	273239948;0	284650602;0	294852289;0	302159136;0
0;0	065287077;0	063545661;0	060972786;0	057636643;0	053689944;0	049407771;0	045154378;0	041504698;0	039215607;0	039008709;0	041334258;0	046026457;0	05255204;0	060245879;0	068580767;0	077126654;0	08554572;0	093541389;0	100827956;0	107216327;0	112592895;0	11676334;0	119678418;0	121163509;0	121308244;0	120056774;0	117582322;0	114180106;0	110013048;0	105683868;0	101908792;0	099275739;0	098992678;0	101568688;0	107532934;0	116938598;0	12911174;0	143827143;0	159908235;0	177301273;0	194776167;0	212643912;0	229427348;0	245874148;0	260637088;0	274029519;0	285754648;0	295061714;0	303118572;0
0;0	065037305;0	063169057;0	060458348;0	057004028;0	053012459;0	048737469;0	044581147;0	041163481;0	039187205;0	039397846;0	042095625;0	047073564;0	05376071;0	061549248;0	069905535;0	07844945;0	086768799;0	094617619;0	101766215;0	108047871;0	113257859;0	117230331;0	1199838;0	121345214;0	12129445;0	119901057;0	117411709;0	113885144;0	109736614;0	105556013;0	101813595;0	099535611;0	09948548;0	102370661;0	108766401;0	118279868;0	13081671;0	145397645;0	161754275;0	178861221;0	196585616;0	213899238;0	231158945;0	246825368;0	26196707;0	274904969;0	286445474;0	296028801;0	303093662;0
0;0	064728857;0	062717899;0	059874669;0	056331033;0	052315769;0	048060072;0	044040644;0	0408352;0	039219939;0	039824173;0	042891999;0	048148631;0	054997101;0	062862959;0	071253946;0	079698719;0	087952417;0	095689621;0	102731668;0	108837561;0	113849845;0	117660413;0	120309211;0	121460081;0	121246834;0	119812245;0	117183515;0	113576865;0	109544915;0	105336916;0	101826564;0	099791506;0	09998783;0	103339603;0	109878451;0	119761365;0	132361462;0	147092969;0	163394881;0	180521944;0	19813293;0	215510207;0	232270347;0	24839825;0	262675883;0	276182293;0	28707455;0	29656634;0	304035118;0
0;0	064395246;0	062234631;0	059285109;0	0557071;0	051640279;0	047433218;0	043542436;0	040579466;0	039296953;0	040283932;0	043720228;0	049224687;0	056256948;0	064199224;0	072557909;0	080963002;0	089108571;0	096763732;0	103643442;0	109580206;0	114452736;0	118142355;0	120555958;0	121544397;0	121271056;0	11966686;0	116902163;0	113386073;0	109280865;0	105174842;0	101889606;0	100012473;0	10063738;0	104195013;0	111085182;0	121198056;0	133878967;0	148811748;0	16499432;0	182272907;0	199547872;0	217070326;0	233647975;0	24942683;0	264050757;0	276674448;0	288326471;0	297005548;0	304291505;0
0;0	064044494;0	061758825;0	058737106;0	055074829;0	051002848;0	046857888;0	043093266;0	040384771;0	039450318;0	040841491;0	044608757;0	050382157;0	057525541;0	065500185;0	073825275;0	082215582;0	090296584;0	097793189;0	104523024;0	11031734;0	115044602;0	118528501;0	120786153;0	121684606;0	121213149;0	119468581;0	116749337;0	11309996;0	108998243;0	105111975;0	101871215;0	10034527;0	101227938;0	105077406;0	112357353;0	122553667;0	135580629;0	150382231;0	166799831;0	183778764;0	201361322;0	218255859;0	23516743;0	250542071;0	264962067;0	277814778;0	288547328;0	298270521;0	304704373;0
0;0	06368151;0	061298989;0	058165065;0	05442596;0	050340834;0	046230395;0	042631441;0	040206996;0	039647243;0	041441119;0	045544438;0	051517099;0	058775408;0	066785725;0	075148292;0	083454465;0	091409913;0	098782627;0	105388415;0	111079079;0	115607145;0	118898513;0	121046283;0	121756575;0	121127208;0	119358758;0	116493929;0	112811432;0	108860409;0	104952357;0	10195791;0	100700877;0	101804056;0	106136739;0	113510318;0	124102935;0	137088454;0	152126963;0	16839864;0	185483188;0	202750471;0	22002479;0	236174114;0	252036;0	265888471;0	278653201;0	289537449;0	298157254;0	305798438;0
0;0	06332955;0	060804878;0	057558755;0	053770736;0	049689321;0	045679113;0	042281647;0	040141395;0	039973281;0	042112123;0	046506568;0	052662165;0	060028872;0	068097891;0	076432505;0	084657761;0	092508613;0	099785106;0	106265344;0	111742043;0	116094618;0	119393678;0	121260639;0	121787015;0	121091756;0	119204603;0	116213516;0	112623412;0	108614245;0	104850953;0	10211076;0	101004093;0	102566134;0	107035767;0	114802062;0	125513257;0	13864366;0	153775636;0	169992506;0	187142393;0	204235997;0	221306615;0	237732816;0	252823573;0	267270841;0	279329117;0	290244813;0	299129074;0	305512137;0
0;0	062901125;0	060248504;0	056919446;0	053117936;0	049046938;0	045143469;0	041932949;0	040104523;0	040284568;0	042801572;0	047480004;0	05383756;0	061325899;0	069409061;0	077676603;0	085833427;0	093611999;0	100761851;0	107088789;0	112406136;0	116660721;0	11973051;0	121418689;0	121873285;0	121027895;0	118972435;0	116042552;0	112379596;0	108385638;0	10484429;0	102182529;0	101436318;0	103224156;0	108027135;0	116077772;0	126904523;0	140313975;0	155286354;0	171776932;0	188522026;0	205952639;0	222562214;0	238953084;0	254167518;0	267888358;0	2806785;0	290700838;0	299558948;0	306583935;0
0;0	062456179;0	059708898;0	05634717;0	052492399;0	048470766;0	044672441;0	041664237;0	04014036;0	040684338;0	043550527;0	048494937;0	055040866;0	062596876;0	07067825;0	078927465;0	08702634;0	094695376;0	101696009;0	10785527;0	113078364;0	117140231;0	120033107;0	121617293;0	121907027;0	120907411;0	118847724;0	115804957;0	112074643;0	108293749;0	104727098;0	102339566;0	101876157;0	10388527;0	109119082;0	117290036;0	12845851;0	141795747;0	157066927;0	17325765;0	190373794;0	207167449;0	224295398;0	240019644;0	255325114;0	268988987;0	281037365;0	292044043;0	299924677;0	306564152;0
0;0	062017551;0	059193937;0	055737881;0	051861;0	047871993;0	044179042;0	04140371;0	040197995;0	041134699;0	044354278;0	04957573;0	056244844;0	063854967;0	07194604;0	080174254;0	088181606;0	095718279;0	102619564;0	10868608;0	113707871;0	11757219;0	120363016;0	12180143;0	121899846;0	120823789;0	118666145;0	115530686;0	111916255;0	108073813;0	10469797;0	102579912;0	102250887;0	104738807;0	110090207;0	118634471;0	129877351;0	14338334;0	158608188;0	174916399;0	191799722;0	208880729;0	225311535;0	241662097;0	256158101;0	27007257;0	281967705;0	29207248;0	301372797;0	307059744;0
0;0	061595783;0	058646876;0	055108868;0	051217151;0	047257835;0	043753248;0	041223184;0	040361362;0	041669246;0	045193745;0	050622498;0	057431869;0	065119883;0	073254066;0	081399003;0	089313623;0	096757788;0	103535208;0	109418859;0	114275443;0	118058005;0	120673386;0	121900035;0	121913745;0	120757157;0	118428509;0	115337278;0	111680424;0	107910495;0	104749368;0	102714211;0	102809597;0	10544954;0	111154347;0	119926754;0	13128904;0	145016307;0	160130626;0	176565427;0	193259442;0	21030246;0	226858769;0	242542107;0	257713322;0	27069212;0	282915808;0	292965535;0	30092083;0	307964985;0
0;0	061112387;0	058063149;0	054484062;0	050592324;0	046726874;0	043362603;0	041099345;0	040584397;0	042226275;0	046068336;0	051707556;0	058669406;0	066411895;0	074483648;0	082580387;0	090415398;0	097805111;0	104423355;0	11014319;0	114882664;0	118484158;0	120912666;0	122049353;0	121945906;0	120600266;0	118262731;0	11514457;0	111416556;0	107839572;0	104720731;0	102974185;0	103292191;0	106219047;0	112277073;0	121157466;0	132864422;0	146442876;0	161890509;0	177988456;0	194983122;0	211524854;0	228221047;0	243836657;0	258401082;0	272098245;0	283343889;0	293655986;0	301942919;0	307668342;0
0;0	060593996;0	057473113;0	053870887;0	049980694;0	046202759;0	042997994;0	041001498;0	040815957;0	042826217;0	046951085;0	052831961;0	059892742;0	067659388;0	075725803;0	083786954;0	091567885;0	098766824;0	105247753;0	11086912;0	1154737;0	118873277;0	12117382;0	1221789;0	121899366;0	120495349;0	118106899;0	11484709;0	111295568;0	107696271;0	104735408;0	103266586;0	103769516;0	107132301;0	113311363;0	122565698;0	134260672;0	148141338;0	163345653;0	179748847;0	196307106;0	213302381;0	229261558;0	245173792;0	259505177;0	272619149;0	28469581;0	293978448;0	302144466;0	308947056;0
0;0	060104166;0	056933574;0	053274136;0	049422451;0	045721267;0	042699283;0	040983955;0	041145358;0	043501135;0	047926868;0	053967645;0	061108846;0	068892338;0	076963669;0	084965815;0	092630709;0	099734482;0	10611347;0	111578994;0	115970281;0	119337492;0	121449413;0	12225117;0	12186309;0	120400458;0	117866719;0	114690371;0	111084307;0	107549905;0	104876859;0	103480196;0	104409143;0	107915949;0	11445627;0	123860909;0	135708473;0	149668763;0	164936623;0	181214478;0	19788782;0	214454557;0	230970148;0	246004332;0	260773264;0	273557963;0	284939108;0	29537634;0	302570465;0	308484054;0
0;0	059619641;0	056351015;0	052662258;0	048828143;0	045223541;0	042410983;0	040983493;0	041520593;0	044215665;0	048891647;0	055084424;0	062325179;0	070169526;0	078204782;0	086126572;0	09368001;0	100695857;0	106931954;0	112240749;0	116507746;0	119739544;0	121631938;0	122323643;0	121881654;0	120223892;0	117683219;0	114479642;0	110862994;0	10755001;0	104900237;0	103842704;0	104962693;0	108754021;0	115606468;0	125105871;0	137273285;0	151105318;0	166624884;0	18265463;0	199431446;0	215866031;0	231969584;0	247549269;0	261373567;0	274709588;0	285784424;0	295193104;0	303809437;0	309183046;0
0;0	059089112;0	055760497;0	052066894;0	048263367;0	044806041;0	042209906;0	041109585;0	041972416;0	04496963;0	049865421;0	056230034;0	063568059;0	071404233;0	079406221;0	087254387;0	094759855;0	101621772;0	107706875;0	112873645;0	117023354;0	120062239;0	121829399;0	12243176;0	121788482;0	120084051;0	117540619;0	114206015;0	110761093;0	107442645;0	105002812;0	10419426;0	105516744;0	109734247;0	116664539;0	126574252;0	138619604;0	15281643;0	168025122;0	184373685;0	200678188;0	217420503;0	233211933;0	24845097;0	26281309;0	27510977;0	286715118;0	296090808;0	303358604;0	309597511;0
0;0	058533621;0	055157267;0	05144819;0	047726391;0	044409726;0	042042434;0	041236402;0	042431155;0	045742988;0	050891352;0	057425877;0	064802678;0	072635988;0	080592461;0	088405287;0	095767644;0	102518079;0	108477459;0	113540906;0	117571572;0	12038308;0	122053616;0	122466715;0	121729533;0	119985251;0	117277304;0	114052035;0	110600223;0	107360288;0	105198081;0	104504153;0	106245157;0	110568334;0	117906869;0	127839046;0	140178123;0	154246733;0	169707153;0	18577496;0	202419175;0	218470686;0	234709407;0	249492012;0	263493343;0	276458368;0	286986143;0	296624513;0	304505352;0	309603253;0
0;0	057992206;0	054577039;0	050866977;0	047244043;0	044056033;0	041928124;0	041422209;0	042963772;0	046573383;0	051948455;0	058564633;0	066017693;0	0738682;0	081812779;0	089515445;0	096768109;0	103398191;0	109252174;0	114118901;0	11792605;0	12073642;0	122204114;0	122485345;0	121694715;0	119802548;0	117114482;0	113864453;0	110386918;0	10742193;0	105272711;0	104944184;0	106861641;0	111499222;0	119042783;0	129155598;0	141634662;0	155729672;0	17121604;0	18728291;0	203715941;0	22012571;0	235588924;0	250961136;0	264443307;0	276890127;0	288372166;0	296907717;0	304378698;0	311044991;0
0;0	057477975;0	054005808;0	050314015;0	046721157;0	043706388;0	041834227;0	041667272;0	043563999;0	047459747;0	053003925;0	05974815;0	067239616;0	075106549;0	082962883;0	090575032;0	0977578;0	104287161;0	109985713;0	114699459;0	118413505;0	121005816;0	122338799;0	122572052;0	121598405;0	119627935;0	116943387;0	11362804;0	110330185;0	107351503;0	105474348;0	105370378;0	107486987;0	112505966;0	120149968;0	130594888;0	143009134;0	157376963;0	172605211;0	188897375;0	205037421;0	221336077;0	237084944;0	251586837;0	265772439;0	277743061;0	288408223;0	298499294;0	304950696;0	310185067;0
0;0	056916616;0	053414587;0	049733351;0	046228348;0	043399055;0	041797616;0	041980742;0	044178651;0	048330681;0	054057131;0	060931414;0	068481044;0	076302365;0	084110382;0	091676913;0	098746973;0	105124395;0	110660786;0	115291712;0	118813829;0	121265516;0	122525922;0	122559973;0	121483801;0	119546133;0	116691998;0	113480293;0	110181195;0	107345691;0	105709574;0	105737004;0	108307197;0	113385565;0	121447362;0	131860523;0	1445996;0	158749877;0	174332618;0	190158165;0	206711992;0	222451881;0	238193719;0	252985208;0	266210324;0	278898373;0	289268436;0	297922022;0	305752649;0	311240003;0
0;0	056354694;0	052839524;0	049189388;0	045818475;0	043187263;0	041867335;0	042341254;0	04484962;0	049246658;0	055183601;0	062127973;0	069680924;0	077475069;0	085257251;0	092732234;0	099677285;0	105944733;0	111406164;0	115841996;0	119189913;0	121562037;0	122637194;0	122540936;0	121455681;0	119329842;0	116516517;0	113337174;0	110037603;0	107444374;0	105879833;0	106293746;0	108956015;0	114429552;0	122578188;0	133242538;0	145999699;0	160309737;0	175693503;0	191856838;0	207806546;0	22416285;0	239163129;0	253920215;0	267508543;0	279151811;0	290041164;0	299005805;0	305527918;0	310988587;0
0;0	055791113;0	05225781;0	04868082;0	045413708;0	042971195;0	041922473;0	042718132;0	045544598;0	050217204;0	056280304;0	063307507;0	070875611;0	078689856;0	086399696;0	093761226;0	100604836;0	106775965;0	112049976;0	116329276;0	119704384;0	121795327;0	12271771;0	122585314;0	121336203;0	119166753;0	116376319;0	113095064;0	110032181;0	107447778;0	106142668;0	106742201;0	109685535;0	115427769;0	123737991;0	134642952;0	147369069;0	161846281;0	177126584;0	193193332;0	209368695;0	225040312;0	240819161;0	25475955;0	26819296;0	280467112;0	290283197;0	299135982;0	307029453;0	311451783;0
0;0	055240119;0	05173004;0	0481891;0	045043812;0	042823265;0	042055857;0	043196607;0	046321555;0	051188424;0	057382774;0	064478196;0	072097354;0	079851867;0	087478106;0	094786729;0	101547473;0	107554759;0	112681079;0	116885523;0	120052533;0	121994736;0	122871047;0	122553726;0	121194428;0	119055031;0	116143672;0	112996879;0	109922178;0	107491896;0	106456277;0	107190178;0	110542909;0	116373413;0	125046071;0	135914149;0	148971549;0	163202862;0	178766872;0	194469645;0	210708114;0	226510686;0	241487547;0	256362732;0	268963496;0	280768057;0	291786498;0	299604992;0	306291201;0	312053673;0
0;0	054683734;0	05115614;0	047676162;0	04468442;0	04269026;0	042253381;0	043705357;0	047098281;0	052161736;0	058508065;0	065693299;0	073303228;0	081008433;0	088584829;0	095806829;0	102422737;0	1082875;0	113342388;0	117378013;0	120373104;0	122242469;0	122931359;0	122497474;0	121161246;0	118840435;0	115964158;0	11285321;0	109823402;0	107650149;0	106675626;0	107837666;0	111245049;0	117501342;0	126207453;0	137366611;0	15030198;0	164858216;0	180042055;0	196165784;0	21179871;0	227747967;0	242835167;0	256755486;0	270418667;0	281556548;0	291500247;0	300778653;0	307243864;0	311770453;0
0;0	054120286;0	050590715;0	047223311;0	044400146;0	042661491;0	042505453;0	044246827;0	047894877;0	053172175;0	059651523;0	066868721;0	074452272;0	082145961;0	089696642;0	096782867;0	103280588;0	109072581;0	113947393;0	117797958;0	120735654;0	122441027;0	122975205;0	122512083;0	120999574;0	118667221;0	115858046;0	112653195;0	109866597;0	107704772;0	107053958;0	10833325;0	112079103;0	118493493;0	127428384;0	138718452;0	151742032;0	166240804;0	18163418;0	197335916;0	213542947;0	228697081;0	243946891;0	258048376;0	270594764;0	28264628;0	292479427;0	300366467;0	307311325;0	313100766;0
0;0	053567722;0	050072817;0	046794496;0	044129736;0	042632218;0	042766287;0	044825882;0	048757949;0	054233124;0	060785824;0	068040389;0	075657242;0	083322197;0	090735833;0	097732342;0	104154339;0	109787394;0	114519678;0	118292696;0	121051507;0	122579582;0	123073984;0	122466948;0	12084115;0	118555237;0	115603726;0	112606105;0	109801472;0	107826945;0	1073901;0	108871166;0	112944937;0	119483131;0	128741025;0	139955157;0	15328046;0	167599955;0	183088194;0	19879084;0	214523487;0	230426083;0	244752556;0	258933093;0	271888131;0	282795251;0	29291542;0	301764161;0	307583927;0	31225723;0
0;0	053022691;0	049582099;0	046369496;0	04388527;0	042634461;0	043101305;0	045477963;0	049642241;0	055248494;0	061908669;0	069227182;0	076846938;0	084428055;0	091776068;0	098712812;0	104991962;0	110473304;0	11509403;0	118804536;0	121318631;0	122784318;0	123121096;0	122366256;0	120787157;0	118356726;0	115457543;0	112461605;0	10974393;0	108052536;0	107677087;0	109573795;0	113719764;0	120656879;0	129877813;0	141505073;0	154547671;0	169263074;0	1843249;0	200248758;0	215869022;0	231177766;0	246443491;0	259643103;0	27240869;0	284229484;0	293282143;0	301301351;0	30851701;0	313367118;0
0;0	052502452;0	049083592;0	045995717;0	043704568;0	042725241;0	043508683;0	04615247;0	050538907;0	05631193;0	063073209;0	070422511;0	077978838;0	085522853;0	09282972;0	099629901;0	105781584;0	111192197;0	115680249;0	119112661;0	12161396;0	122934434;0	123126879;0	122376421;0	120626515;0	118163496;0	11533775;0	112318396;0	109817255;0	108138819;0	108163697;0	110121417;0	114649653;0	121667239;0	131192786;0	142749835;0	15614698;0	170510283;0	186052406;0	201372845;0	217303576;0	232452205;0	246944059;0	261356478;0	273139393;0	284201412;0	294785455;0	302129003;0	308047516;0	312904737;0
0;0	051949616;0	048585872;0	045630427;0	043556335;0	042872199;0	043919029;0	046841798;0	051445273;0	057399226;0	064232874;0	071576612;0	07912971;0	08664707;0	093836751;0	100529531;0	106587807;0	111855101;0	116165251;0	1195183;0	121901533;0	123043457;0	123185048;0	122290284;0	120465286;0	118088623;0	115127243;0	11229604;0	10979647;0	10836781;0	10851643;0	110750937;0	115516947;0	122710331;0	132440584;0	144087959;0	157482749;0	172015295;0	187238376;0	203123893;0	218245186;0	23375637;0	248138523;0	261460961;0	274546193;0	285094022;0	294257265;0	302541552;0	309458947;0	313434831;0
0;0	051430466;0	048150604;0	045351369;0	043484262;0	043049419;0	044389726;0	047584415;0	052429284;0	058481481;0	065370437;0	072720926;0	080285517;0	087710251;0	09480754;0	101428618;0	107389324;0	112495886;0	116699731;0	120004644;0	122107454;0	123189997;0	12321715;0	122170942;0	120403137;0	117855578;0	115022551;0	112196907;0	109806113;0	108601847;0	108897195;0	111494356;0	116334657;0	123913184;0	133584731;0	14554792;0	158793826;0	173473882;0	188618356;0	204188779;0	219986599;0	234564642;0	249284487;0	262717518;0	274570269;0	285850028;0	295485135;0	302635547;0	308690849;0	313561086;0
0;0	050915373;0	047719681;0	045042294;0	04340256;0	043242969;0	044907589;0	048381394;0	053382846;0	059555781;0	066504586;0	073926152;0	081410847;0	088767704;0	095809629;0	102313601;0	108114346;0	11310766;0	117216806;0	12025105;0	122352229;0	123313454;0	123170234;0	122155031;0	120239731;0	117687203;0	114905811;0	112071183;0	109952412;0	108776578;0	109440859;0	112089661;0	117367316;0	12492662;0	134995758;0	146771788;0	160391643;0	174718428;0	190152743;0	205438214;0	220873142;0	236190797;0	249927469;0	263482198;0	275941826;0	286101698;0	295392694;0	30389266;0	309579651;0	313604368;0
0;0	050423353;0	047310421;0	044808028;0	043387875;0	043545574;0	045488451;0	049177394;0	054352932;0	060645534;0	067678393;0	07504456;0	082495296;0	089817889;0	096769331;0	103173009;0	108857067;0	113754259;0	11766773;0	12068328;0	122595884;0	12338722;0	123217118;0	122051558;0	120056072;0	117602836;0	114722562;0	112103676;0	109955548;0	109083674;0	109850065;0	112816529;0	118222711;0	126073566;0	136155607;0	148213848;0	161628122;0	176377405;0	191285232;0	20701392;0	222051407;0	236927561;0	251616792;0	264140495;0	276164246;0	287756615;0	296068011;0	303292089;0	3095068;0	314231596;0
0;0	049934212;0	046909662;0	044574076;0	043431982;0	043862834;0	046069908;0	049999295;0	055362621;0	061770698;0	068818108;0	076177954;0	083633491;0	090880772;0	097709767;0	103988173;0	109591993;0	11431891;0	118120789;0	121045208;0	122765088;0	123478938;0	123194004;0	121925346;0	120011501;0	117384262;0	114649942;0	112024513;0	110051284;0	109344472;0	110300696;0	113573422;0	119100377;0	127232616;0	13737205;0	149545689;0	163027313;0	177585178;0	19290847;0	207955266;0	223565979;0	238052789;0	251965877;0	265905747;0	276998199;0	287272371;0	296871494;0	304581154;0	309801275;0	313940411;0
0;0	04945134;0	04655045;0	044417024;0	043522476;0	044211018;0	046697206;0	050861431;0	056384002;0	062859122;0	069924086;0	077327875;0	084711202;0	09188222;0	098644383;0	104849539;0	110288796;0	114880642;0	118597063;0	121323376;0	122961629;0	123589157;0	12313299;0	121880738;0	119810704;0	117251084;0	114559195;0	111950969;0	110224935;0	109579803;0	110908621;0	114221242;0	1201755;0	128254792;0	138778211;0	150780891;0	164503627;0	178892317;0	194088915;0	209553217;0	224322515;0	239413553;0	253157652;0	265771339;0	278090629;0	288400881;0	296782078;0	304157894;0	310314728;0	314938354;0
0;0	049041268;0	046253647;0	044294968;0	043620006;0	04461138;0	047388911;0	051766479;0	057410898;0	063958727;0	071100062;0	078457095;0	085786049;0	092883342;0	099572762;0	105627882;0	110943809;0	115469006;0	119084843;0	121618736;0	123164676;0	123608094;0	123139449;0	121779492;0	119634108;0	117147136;0	114372164;0	112037153;0	110286801;0	109987117;0	111360662;0	115091053;0	121037199;0	129529186;0	139912714;0	152301964;0	165724559;0	180459224;0	195277173;0	210633835;0	225925494;0	240018613;0	254182539;0	267120932;0	278208903;0	288626659;0	29836678;0	304860371;0	310126083;0	31428859;0
0;0	04859286;0	04592903;0	044173442;0	043776132;0	045078308;0	048085482;0	052648216;0	05843124;0	065097784;0	072241383;0	079559235;0	086848348;0	093899018;0	100450368;0	106397105;0	111652108;0	115990507;0	119389497;0	121938099;0	123302013;0	12367305;0	123113591;0	121615104;0	119576857;0	116964821;0	114352987;0	1119647;0	110455645;0	110278006;0	11189637;0	115802923;0	122023559;0	130596875;0	141222495;0	153528456;0	167268723;0	181610381;0	1969039;0	211712141;0	226789333;0	241666134;0	254753853;0	26758941;0	279756782;0	289166509;0	297626779;0	305137683;0	311137044;0	315111443;0
0;0	048189426;0	045677499;0	044142035;0	044032524;0	045564551;0	048819907;0	053570534;0	059510718;0	066210338;0	073335785;0	080660677;0	087917811;0	094843268;0	101314466;0	10719842;0	112279149;0	116500147;0	119910658;0	122170703;0	123439187;0	123746179;0	12303004;0	121596677;0	119386479;0	116839868;0	114245666;0	11197124;0	110631019;0	11057289;0	112545299;0	116520563;0	123059413;0	131673131;0	142522931;0	154824906;0	168543087;0	183095223;0	19791257;0	213351795;0	227825531;0	242201315;0	256523781;0	268333744;0	279551742;0	290302935;0	298749291;0	30523008;0	310612079;0	314625004;0
0;0	047788736;0	045443243;0	044138019;0	04425975;0	046077428;0	049574062;0	054533982;0	060554092;0	067297226;0	074476415;0	081785371;0	088945006;0	09579945;0	102198862;0	107928218;0	1128786;0	11703291;0	120258566;0	122419425;0	123610103;0	123740321;0	123015577;0	121445347;0	119235019;0	116767596;0	114125363;0	11207249;0	110755413;0	111058592;0	113028051;0	117456309;0	123967941;0	132965147;0	143654951;0	156300019;0	169759046;0	184414474;0	199355928;0	214169785;0	229367516;0	24328015;0	256560102;0	269779288;0	280618365;0	290075152;0	298709118;0	306098221;0	311692549;0	31517287;0
0;0	047463188;0	045267824;0	044169595;0	044555894;0	046654425;0	050389338;0	055485556;0	061601374;0	068412695;0	075599344;0	082837515;0	089943489;0	096761012;0	103028865;0	108648916;0	113538618;0	117507742;0	120599442;0	122690165;0	123701356;0	123775992;0	122977252;0	121286784;0	11916513;0	116564102;0	114152513;0	112058567;0	111017528;0	11136518;0	11371271;0	118171786;0	125054565;0	134006131;0	145091008;0	157438415;0	171376346;0	185527596;0	200635754;0	21561164;0	229978461;0	244535942;0	257812533;0	269723925;0	281172604;0	291587645;0	299203488;0	305742903;0	311096704;0	31499672;0
0;0	047117538;0	045090439;0	044220457;0	044909776;0	047264515;0	051203526;0	056442532;0	062674791;0	069543224;0	076692378;0	083910631;0	091000793;0	097677189;0	103835623;0	109380193;0	114106591;0	117938061;0	120988858;0	12288597;0	123805669;0	12381355;0	122850758;0	121260254;0	118993583;0	116502063;0	114059287;0	112113231;0	11122606;0	111754805;0	114316681;0	118983407;0	126043803;0	135165769;0	146243274;0	158894986;0	172467079;0	187230994;0	201636395;0	216739691;0	231505321;0	24507718;0	258556735;0	271222738;0	281584915;0	291111548;0	299832739;0	307084963;0	311800885;0	315280625;0
0;0	046786702;0	044948203;0	04437227;0	045302952;0	047893708;0	052020591;0	057434104;0	06375503;0	070620175;0	077773147;0	084987222;0	09196158;0	098566066;0	104687124;0	110083952;0	114660589;0	118441399;0	121288426;0	123076804;0	123949616;0	123795483;0	122826288;0	121097001;0	11883621;0	116410446;0	113983686;0	112245057;0	111392649;0	112271725;0	114881203;0	119914935;0	126976782;0	136406492;0	14741735;0	160150436;0	173884525;0	188198041;0	203397503;0	217653614;0	232319766;0	246717278;0	25921062;0	271273069;0	283027654;0	292117483;0	299755913;0	30637473;0	311589902;0	315418932;0
0;0	046530129;0	044904688;0	044531295;0	045711834;0	048553902;0	052910166;0	058453927;0	064823381;0	071718968;0	078900322;0	086031218;0	092938619;0	099490688;0	105459123;0	110717425;0	115246902;0	118852098;0	12158094;0	12332088;0	124001017;0	123785798;0	122755489;0	120953973;0	11879479;0	116238911;0	114050331;0	112271352;0	111760168;0	112623978;0	115661594;0	120675879;0	128152628;0	137449815;0	148853448;0	161321729;0	175211633;0	189590193;0	204185072;0	219433435;0	2332576;0	247087966;0	260965983;0	272229698;0	282655981;0	292409806;0	300923013;0	307279697;0	311967803;0	315364075;0
0;0	046282978;0	044840176;0	044701492;0	046166175;0	049264244;0	053791858;0	059429845;0	065874772;0	072838842;0	079954345;0	087047866;0	093931389;0	10036273;0	106215838;0	111420711;0	115791108;0	119325757;0	121920511;0	123472054;0	124079785;0	123821647;0	122622723;0	120898946;0	11858084;0	116237381;0	113979514;0	11241129;0	111964122;0	113125744;0	116245379;0	121591842;0	129092506;0	138739548;0	149949741;0	162871565;0	17633462;0	190915784;0	205556112;0	219973991;0	234819725;0	248150897;0	260781539;0	273112318;0	28405963;0	292746421;0	300469489;0	306988625;0	312099963;0	315837265;0
0;0	046077843;0	044831095;0	044961653;0	046696077;0	050000464;0	05468448;0	060452994;0	066995639;0	073928045;0	081020849;0	088092377;0	094868609;0	101201798;0	10698395;0	112053485;0	116272223;0	119775301;0	122180533;0	12362291;0	124182981;0	123749185;0	122615689;0	120761628;0	118476238;0	116112275;0	113946291;0	112567256;0	112215349;0	113638985;0	11688788;0	122484479;0	130103805;0	139863881;0	15126493;0	163935875;0	177962451;0	191960224;0	206802485;0	221432163;0	235270564;0	249261509;0	262156695;0	27337382;0	283907246;0	293684684;0	301645332;0	307485125;0	31214763;0	315460797;0
0;0	045870662;0	044855608;0	045256279;0	047215709;0	050736486;0	055590037;0	061497074;0	068058422;0	074999185;0	082117124;0	089105436;0	095790551;0	102055822;0	107728202;0	112652383;0	116817872;0	12006;0	122425174;0	123835529;0	124217242;0	123745759;0	122503668;0	120590185;0	118406437;0	11600277;0	114018153;0	112618665;0	112628142;0	114058;0	117712012;0	123279812;0	13126895;0	140911251;0	152550167;0	165260036;0	178953302;0	193654551;0	207729561;0	222400179;0	236855955;0	249767266;0	262550809;0	275109489;0	284777074;0	29347564;0	301269939;0	307618331;0	312627553;0	316307749;0
0;0	045749934;0	044959886;0	045573947;0	047784244;0	051512347;0	056554424;0	062513735;0	069109741;0	07610315;0	083156223;0	090070315;0	096715927;0	102887853;0	108425387;0	113276694;0	117314571;0	120482786;0	122722621;0	123938959;0	124241117;0	123741127;0	122380235;0	120554218;0	118228299;0	116014382;0	113981986;0	112884995;0	112848665;0	114675105;0	118323684;0	124325009;0	132188461;0	142302656;0	153626792;0	166662821;0	180238048;0	194500867;0	209537127;0	22332054;0	237410931;0	251616152;0	263343154;0	274636771;0	285377488;0	294981868;0	301939531;0	307807823;0	312330612;0	315570143;0
0;0	045640784;0	045051054;0	04592296;0	048387441;0	052341406;0	057483922;0	063530759;0	07021208;0	077175881;0	08418183;0	091077524;0	097634689;0	103684089;0	109135021;0	113874574;0	117740093;0	120796409;0	122945402;0	124065805;0	124324077;0	123648837;0	122356154;0	1203837;0	118174481;0	115917417;0	114018555;0	112992352;0	113204063;0	115159522;0	119065858;0	12513877;0	133341319;0	143285243;0	155148376;0	167713667;0	181633866;0	195744284;0	210107591;0	225078204;0	238409044;0	251543554;0	264635286;0	275906702;0	285586285;0	294398693;0	302048149;0	308254052;0	313188881;0	316637185;0
0;0	045537681;0	045197624;0	046345605;0	049033611;0	05314574;0	058419641;0	064590522;0	071274579;0	078206861;0	085213781;0	092044338;0	098500556;0	10447138;0	109838122;0	114431026;0	118234655;0	121207653;0	123139674;0	124223987;0	124322202;0	123655332;0	122247007;0	12025433;0	118082911;0	115822302;0	11413084;0	113137704;0	113615811;0	115637313;0	119861723;0	125994372;0	134386504;0	144503514;0	156155831;0	169312926;0	182677168;0	197114481;0	211401728;0	225431849;0	239751672;0	252823809;0	264675095;0	276139612;0	286810509;0	295417318;0	302310675;0	308139187;0	312530398;0	315697946;0
0;0	045504796;0	045418122;0	046784712;0	049695507;0	053979842;0	059427032;0	065633894;0	072326872;0	079286285;0	086251546;0	092987748;0	099377663;0	105276653;0	110487678;0	114982984;0	118670651;0	121503655;0	12341053;0	124304812;0	124327555;0	123598854;0	122086108;0	120219874;0	117934181;0	115878719;0	114109633;0	113441953;0	113910795;0	116350238;0	120515063;0	127068275;0	135339873;0	14573149;0	157383616;0	170297055;0	184312447;0	198053187;0	212587002;0	226865395;0	240194433;0	253485591;0	266400116;0	276810516;0	286502728;0	295338326;0	302820865;0	308911147;0	313622442;0	316497785;0
0;0	04551009;0	045628074;0	047242741;0	050366899;0	054864288;0	060384269;0	066647331;0	073385953;0	080337126;0	087223541;0	093919632;0	100251681;0	106026536;0	111155567;0	115562748;0	119069498;0	12185018;0	123576861;0	124385285;0	124396481;0	123511761;0	122064147;0	120029513;0	117918325;0	115790551;0	11425319;0	113575845;0	114359202;0	116814074;0	121404971;0	127875347;0	136615281;0	146749789;0	158749402;0	171511604;0	185231282;0	199704463;0	213459285;0	227659478;0	24185425;0	254184795;0	266154312;0	277763829;0	287886239;0	295873001;0	302807964;0	308463084;0	312748523;0	315847516;0
0;0	045550091;0	04589722;0	047753827;0	051116084;0	05574584;0	061365008;0	067706628;0	074479677;0	081366073;0	088229871;0	094876056;0	101078331;0	106751321;0	111806664;0	116039605;0	119497833;0	122140681;0	123741713;0	124527705;0	124353584;0	123489845;0	12193299;0	119953867;0	117821392;0	11575264;0	114338133;0	113789666;0	114762351;0	117391609;0	122118861;0	12886523;0	137517598;0	148138569;0	159763884;0	17295324;0	186417538;0	200492582;0	215274912;0	228600551;0	24209885;0	255765992;0	267338951;0	277797218;0	287610871;0	29625494;0	303627344;0	309493798;0	313575492;0	316362841;0
0;0	045596711;0	046198698;0	04830868;0	051851444;0	056612395;0	062360749;0	068766159;0	075508102;0	082403435;0	089242621;0	095773764;0	101902999;0	107515739;0	112409392;0	116565713;0	119987195;0	12238638;0	123969064;0	124579738;0	124369464;0	123420495;0	121789449;0	119872602;0	117671461;0	11583601;0	114381207;0	114134727;0	115110621;0	11809563;0	12283001;0	129850829;0	138594555;0	149134591;0	16118981;0	173921697;0	187872562;0	201701672;0	215689622;0	230169085;0	243215681;0	255688784;0	26787302;0	279385448;0	288456595;0	296438925;0	303292672;0	308801974;0	312977569;0	31597003;0
0;0	0457211;0	046565435;0	04887976;0	052596021;0	057539248;0	06337204;0	069787588;0	076548178;0	083445217;0	090184304;0	096658908;0	102732809;0	108199923;0	113001465;0	117080608;0	120246788;0	122694416;0	124099608;0	124619305;0	124385768;0	123301015;0	121783947;0	119724286;0	117692573;0	115741264;0	114605181;0	114306611;0	115683256;0	118606744;0	123803477;0	130682989;0	139804181;0	150243983;0	162257182;0	175399415;0	188757048;0	20304196;0	21697343;0	230530716;0	244181175;0	257215265;0	268398846;0	278934771;0	288705826;0	297206161;0	304437435;0	309587719;0	313474515;0	316231488;0
0;0	045879583;0	046932666;0	049466554;0	053399766;0	058467344;0	064361963;0	070817364;0	077621762;0	084437552;0	091138292;0	097577908;0	103519552;0	108886264;0	113622113;0	117520777;0	120716102;0	122936987;0	12423512;0	124750397;0	124320747;0	123308457;0	121616235;0	119657034;0	117579367;0	115805356;0	114650916;0	114622302;0	116051936;0	119326047;0	124471283;0	131850715;0	140712798;0	151585141;0	163377143;0	176423812;0	190319249;0	203859452;0	218045948;0	23205536;0	244781555;0	257330909;0	269669381;0	280201733;0	289083947;0	297084024;0	303776744;0	309155044;0	313252874;0	31608541;0
0;0	046052409;0	04734114;0	05011161;0	054211303;0	059375785;0	065350409;0	071881688;0	07862221;0	085420351;0	092106949;0	098419957;0	104278051;0	109594028;0	114166482;0	117986191;0	121080984;0	123148666;0	124419156;0	124749233;0	124329644;0	123212158;0	121518984;0	11957555;0	117491901;0	115847001;0	114763409;0	114953235;0	116468625;0	119960986;0	125313664;0	13266159;0	141972982;0	152550869;0	164827242;0	177533334;0	19119006;0	20558498;0	218910581;0	232580475;0	246576523;0	258344571;0	269561846;0	280225912;0	289799853;0	298195847;0	304649688;0	309667902;0	31344573;0	316117422;0
0;0	046261098;0	047811879;0	050781712;0	055022534;0	060318223;0	066394668;0	072907854;0	079646933;0	086446191;0	093021454;0	099266762;0	105078657;0	110245061;0	11470997;0	118458466;0	121378549;0	123425076;0	124532495;0	124789126;0	124314315;0	12307727;0	121478306;0	119418477;0	117545216;0	115827312;0	115022688;0	115174474;0	117090497;0	120534423;0	126205996;0	133598722;0	142953075;0	153837035;0	165755546;0	179035414;0	192305368;0	206132266;0	220764001;0	233585399;0	246457231;0	259219833;0	271147655;0	280921286;0	289863036;0	297696406;0	30426715;0	309528812;0	313502436;0	316163625;0
0;0	046528918;0	048283166;0	051443591;0	055851207;0	061280869;0	067383367;0	073903031;0	080683451;0	08739714;0	093917627;0	100132954;0	105810315;0	110866699;0	115306994;0	118862288;0	121720136;0	123618498;0	124612151;0	124859547;0	124240507;0	123103638;0	121332825;0	11942916;0	117431263;0	115950362;0	115109695;0	115621161;0	117453029;0	121388777;0	126928154;0	134726395;0	143943213;0	154955552;0	167087558;0	179892069;0	193749922;0	207342181;0	22092193;0	234872787;0	247831506;0	259585135;0	270901827;0	281464954;0	290928771;0	298664752;0	304865174;0	309757274;0	313426393;0	316042387;0
0;0	046823954;0	048793189;0	052151784;0	056743344;0	062233813;0	068378221;0	074984006;0	081690777;0	088359277;0	094860097;0	100941942;0	106519537;0	111543655;0	115784374;0	119272501;0	122044895;0	123802752;0	124790753;0	124848609;0	124236356;0	122955852;0	121235453;0	119317672;0	117409366;0	11597607;0	115298681;0	115888252;0	118021556;0	121935544;0	127925692;0	135541069;0	145259731;0	155979635;0	168229383;0	181290803;0	194533913;0	208528537;0	222372337;0	235335723;0	248285346;0	261123448;0	271969543;0	281718464;0	290646466;0	298307386;0	304759984;0	309921829;0	313715439;0	316219067;0
0;0	04713149;0	049331401;0	052902776;0	057592368;0	063175596;0	069415881;0	075975852;0	082660048;0	089331542;0	095724532;0	101746243;0	107283217;0	112146397;0	116295408;0	119794007;0	122298484;0	124034761;0	124846696;0	124865703;0	124211413;0	122860148;0	12117272;0	119180366;0	117455047;0	11599327;0	115570492;0	116175005;0	11856991;0	122618445;0	12868332;0	136634598;0	146112457;0	157443792;0	169242989;0	182340152;0	196083421;0	209333182;0	223053561;0	237142128;0	249140274;0	260943029;0	272326256;0	282740162;0	291775792;0	299039377;0	305072077;0	309856516;0	313425399;0	315968546;0
0;0	047503685;0	049925228;0	053640195;0	058464615;0	064172364;0	070423568;0	076976511;0	083695074;0	090280282;0	096597589;0	102558519;0	107957834;0	112715536;0	116823626;0	120058257;0	122610528;0	124199372;0	124909515;0	12491949;0	124093629;0	122837929;0	121020371;0	11923164;0	117346695;0	116196156;0	115692851;0	116695563;0	119015248;0	123431657;0	129474875;0	137595851;0	147289242;0	158256556;0	170833282;0	183362203;0	19686704;0	211119436;0	224039532;0	237121436;0	250353353;0	262378604;0	272850092;0	282665077;0	291410727;0	29894433;0	305260592;0	310272831;0	31388168;0	316248154;0
0;0	047911276;0	050516108;0	054396845;0	059385998;0	065140934;0	071406034;0	078019932;0	084669354;0	091193996;0	097494297;0	103341154;0	108632688;0	113346655;0	117271451;0	120438316;0	12287445;0	124330637;0	125054392;0	124887582;0	124135499;0	122698141;0	120986206;0	119074691;0	117420742;0	116213359;0	116000871;0	116955966;0	119726299;0	124022006;0	130526189;0	138476922;0	14837394;0	159516779;0	171570028;0	184946648;0	197952074;0	211429144;0	225487114;0	238426834;0	250597647;0	262494008;0	27373387;0	284033712;0	292230676;0	299387376;0	305292787;0	309962646;0	313452499;0	315852067;0
0;0	048326378;0	051124548;0	055208559;0	060279257;0	066086972;0	072430613;0	079008124;0	085616076;0	092133925;0	098328474;0	104077334;0	109327839;0	113890457;0	117722898;0	120910931;0	123103033;0	124539886;0	125080301;0	12489504;0	12403503;0	122601805;0	120907144;0	119019367;0	117414368;0	116294624;0	116225756;0	117367943;0	120175988;0	124856215;0	131236709;0	139718542;0	149312911;0	160635906;0	172909141;0	185604515;0	19935425;0	212720796;0	225831727;0	239083303;0	252383845;0	263364007;0	273859483;0	283600324;0	292196872;0	299591849;0	305763395;0	310595668;0	31402725;0	316252132;0
0;0	048775551;0	051808571;0	056013682;0	061180303;0	067089473;0	073447582;0	079991196;0	086599714;0	093040517;0	099150138;0	104861627;0	109984318;0	114425125;0	118215217;0	121130077;0	123370171;0	124664268;0	125136363;0	124929608;0	123930106;0	122583323;0	120750048;0	119034265;0	11737934;0	116529019;0	116394196;0	117856489;0	120711564;0	125556669;0	132186219;0	140493444;0	150722206;0	161605601;0	173961832;0	187095124;0	200032308;0	213705646;0	227452274;0	239883158;0	252098428;0	264079458;0	275183514;0	284574345;0	292759959;0	299741328;0	30551603;0	310068947;0	313447917;0	315712053;0
0;0	049280517;0	052472342;0	056807164;0	062105232;0	068068484;0	074404078;0	080978459;0	087548456;0	093907833;0	099984659;0	105588427;0	110589244;0	115003059;0	118612296;0	121551215;0	123598399;0	124763437;0	125227849;0	124846592;0	123964133;0	122440318;0	120781315;0	118908386;0	117503091;0	116544891;0	116824396;0	118170136;0	121449657;0	126215773;0	133102543;0	141517919;0	151493911;0	163157961;0	174976976;0	187948219;0	201753613;0	214539221;0	227736557;0	241244013;0	253427771;0	264473301;0	27498091;0	284533501;0	292996969;0	300279226;0	306251438;0	31088915;0	314189485;0	316254959;0
0;0	049794235;0	053154121;0	057666952;0	063051418;0	069028807;0	075425502;0	081987667;0	088474874;0	094810569;0	10079409;0	106284338;0	111258216;0	115508585;0	119022474;0	121897433;0	123789564;0	124961247;0	125251607;0	124868894;0	123841764;0	122373554;0	120646615;0	118902219;0	117485536;0	116725885;0	116976448;0	118728348;0	121906068;0	127182865;0	133861398;0	142620962;0	152607506;0	163836628;0	176566242;0	18903543;0	20220637;0	216315057;0	228912743;0	241409906;0	253792642;0	26566558;0	276215117;0	285213313;0	293261514;0	300094689;0	305742468;0	310199759;0	313418946;0	315517759;0
0;0	050322301;0	053884466;0	058517175;0	063955968;0	070005771;0	076420505;0	082918455;0	08940369;0	09567737;0	101565226;0	107014758;0	111855628;0	116005867;0	119486142;0	122161506;0	124033819;0	12503502;0	125263645;0	124847438;0	123754859;0	122336077;0	120522092;0	118914637;0	117483414;0	116913541;0	117269564;0	119119447;0	122581077;0	127764318;0	135029458;0	143425447;0	153791018;0	165050835;0	177171687;0	190454394;0	20344139;0	216447475;0	229925619;0	242993932;0	254564402;0	265649277;0	276075961;0	285490029;0	29380988;0	30096396;0	306703754;0	31105359;0	314198381;0	316221174;0
0;0	050911942;0	054627319;0	059360994;0	064899825;0	071011482;0	077385711;0	083900864;0	090352586;0	096524321;0	10235672;0	10770154;0	112419449;0	116538787;0	119828766;0	122469971;0	124223186;0	125126193;0	125351081;0	12476394;0	123753003;0	122164953;0	120570416;0	118824167;0	117667162;0	116995226;0	117673867;0	119510924;0	123220616;0	128560442;0	135691347;0	144764186;0	154635132;0	166232211;0	178488802;0	191114964;0	20453141;0	218012321;0	230509228;0	243086249;0	255473713;0	267189649;0	276905943;0	285877551;0	293748528;0	300444537;0	305987461;0	310283958;0	313363122;0	315350702;0
0;0	051512508;0	055366489;0	060227288;0	065870499;0	071970512;0	078369219;0	084875771;0	091235987;0	097381834;0	103148905;0	108367617;0	113046844;0	116993927;0	12028681;0	122761428;0	124361641;0	12527353;0	125321576;0	12481672;0	123642074;0	122188557;0	12040597;0	11889457;0	117631935;0	117320363;0	117884614;0	120156822;0	123749017;0	129421385;0	136595124;0	145479724;0	156112519;0	167114559;0	179478833;0	192602877;0	205323148;0	218476169;0	232211362;0	244215186;0	255782197;0	266905864;0	277187982;0	286474846;0	294668827;0	301555737;0	30678542;0	31094735;0	314016461;0	316033864;0
0;0	05211523;0	056126768;0	061127094;0	066790961;0	072929373;0	079360236;0	085790989;0	092135129;0	098221786;0	103864792;0	109035088;0	113590607;0	117434646;0	120698088;0	123003199;0	124601583;0	125321317;0	125357669;0	124737672;0	123550271;0	122060709;0	120367987;0	118867748;0	117722953;0	117425128;0	118292894;0	120489421;0	124614016;0	130062128;0	137641711;0	146487486;0	156797543;0	168764157;0	180483376;0	193287737;0	20712395;0	219598765;0	232177708;0	244938207;0	257185591;0	267971728;0	277709788;0	286520461;0	294246305;0	300809222;0	306218136;0	310328241;0	313290281;0	315162138;0
0;0	052762352;0	056946304;0	062001499;0	067730487;0	073944299;0	080312859;0	086729253;0	093038272;0	099018377;0	104618042;0	10970442;0	114123695;0	117939263;0	1210061;0	12326772;0	124723741;0	12538384;0	125401414;0	12465971;0	123551713;0	121923231;0	12036234;0	118790468;0	11788426;0	117591821;0	11862848;0	121020041;0	125084701;0	131080601;0	138350248;0	147640972;0	157918993;0	169286456;0	182167548;0	194410872;0	207283999;0	220773497;0	233734757;0	245519892;0	257147013;0	268142531;0	278324779;0	287455369;0	295401574;0	301680244;0	30679363;0	310855066;0	313814964;0	315734836;0
0;0	053442923;0	057722155;0	062872328;0	068705282;0	074877519;0	081249308;0	087673262;0	093883326;0	099820599;0	105351955;0	11029755;0	114690663;0	118338236;0	1213445;0	123524312;0	124846121;0	125506219;0	125343016;0	124699721;0	123397122;0	121962662;0	120250401;0	118912352;0	117875191;0	117951625;0	11890856;0	121597033;0	125730944;0	131711752;0	13951192;0	148405753;0	159081746;0	170541056;0	182584106;0	195655934;0	208639635;0	221257526;0	234014586;0	246771581;0	258425974;0	268837227;0	278514571;0	287173779;0	294761841;0	301205915;0	306413082;0	310355409;0	313182256;0	314965576;0
0;0	054118869;0	058528492;0	063815051;0	069642775;0	075838345;0	082251471;0	08857467;0	094746849;0	100631349;0	10603517;0	110945048;0	115208517;0	118746285;0	121705663;0	123715961;0	125046877;0	125537513;0	125412228;0	124609492;0	123367809;0	121819501;0	12025283;0	118844188;0	118110259;0	118053675;0	119463169;0	12200244;0	126541689;0	132467339;0	140257675;0	149710462;0	159906781;0	171599406;0	184025886;0	196349375;0	209366479;0	223003785;0	235076313;0	246894424;0	258546309;0	269406504;0	279453462;0	288406908;0	295670819;0	301818061;0	306806205;0	310769862;0	313592607;0	315422765;0
0;0	054804116;0	059382909;0	064696775;0	070565587;0	076826196;0	08315501;0	089461456;0	095611823;0	101382876;0	106733643;0	111553607;0	115681566;0	119204801;0	121980136;0	123971029;0	125145335;0	125570522;0	125373508;0	12451899;0	123317528;0	121730379;0	120235676;0	118856891;0	118164985;0	118346776;0	119701231;0	122716637;0	127048059;0	133485791;0	141123681;0	150447176;0	16135495;0	172503789;0	184792134;0	198004657;0	210344614;0	223015537;0	235975698;0	248603207;0	259395938;0	26979392;0	279306018;0	287850936;0	295278843;0	301585153;0	306590603;0	310367973;0	313061826;0	314744627;0
0;0	055554401;0	060208211;0	065594269;0	071554199;0	077767351;0	084091412;0	09040172;0	096435534;0	102147532;0	107431398;0	11210866;0	116227729;0	119567704;0	122282527;0	124175381;0	125248121;0	125683027;0	125330474;0	12453236;0	123164988;0	121751432;0	120124999;0	118989554;0	118249561;0	118613944;0	120086611;0	123132842;0	127909962;0	13406852;0	142296372;0	151447683;0	162002159;0	174197222;0	185870564;0	198382138;0	211733375;0	224376658;0	236476606;0	248428343;0	259934248;0	270678365;0	280600736;0	288811707;0	295928328;0	301939329;0	306835048;0	310602142;0	313351345;0	31509787;0
0;0	056287801;0	061033157;0	066546358;0	072497522;0	078701557;0	085044949;0	091248274;0	097243892;0	102917488;0	108071038;0	112716971;0	116689345;0	120022028;0	122601214;0	124330624;0	12541645;0	125662464;0	125377928;0	124420185;0	123216194;0	121615864;0	120224788;0	118934332;0	118528429;0	118799385;0	120620249;0	123635409;0	128503353;0	135084981;0	142924551;0	152640238;0	163120278;0	174556918;0	187294075;0	199707993;0	212112516;0	224959106;0	237872298;0	249638128;0	260450337;0	270742828;0	280128229;0	288519216;0	295828851;0	301925022;0	30674223;0	310363157;0	312905534;0	314485168;0
0;0	057010667;0	061913938;0	067448777;0	073407432;0	079675964;0	085946895;0	092124694;0	098094973;0	103638706;0	108725701;0	113272026;0	117122054;0	120360268;0	122841745;0	124580915;0	125489111;0	125728643;0	125318174;0	124364732;0	123067987;0	121574212;0	120132674;0	119062241;0	118564143;0	119230703;0	120882948;0	124398253;0	129136922;0	135799418;0	144102955;0	153362568;0	164243895;0	17583408;0	187800367;0	20057692;0	213731546;0	225849034;0	237968378;0	249946738;0	261354639;0	271953881;0	28116144;0	289198471;0	29618436;0	302059036;0	306843619;0	310458467;0	313099949;0	314819939;0
0;0	057816062;0	062773553;0	068346881;0	074396024;0	080607706;0	086846176;0	093016038;0	098872552;0	104366474;0	109407985;0	113799945;0	117631964;0	120760228;0	123118245;0	124717971;0	125550863;0	125766988;0	125250122;0	124362629;0	122968677;0	121544639;0	120078481;0	119130541;0	118736886;0	119409313;0	121459856;0	124763442;0	130095214;0	136561062;0	144847364;0	154716013;0	165055827;0	176739365;0	189363653;0	201445233;0	21398916;0	226968053;0	239439374;0	250731623;0	261570216;0	271705154;0	280953456;0	289208083;0	296333403;0	302236376;0	306881642;0	310342869;0	312742534;0	314200123;0
0;0	058585561;0	063612309;0	06928609;0	075316924;0	081504562;0	087771487;0	093843093;0	099647562;0	105098771;0	109987419;0	114351005;0	118032554;0	121098238;0	123390609;0	124864479;0	125696158;0	125732448;0	125313648;0	124223788;0	122987688;0	121423577;0	120207952;0	119124915;0	118998056;0	119671186;0	121819275;0	125477052;0	130557965;0	137678552;0	145738129;0	155388874;0	166563134;0	177702238;0	189831669;0	203056127;0	215306665;0	227371519;0	239594927;0	251447628;0	262782723;0	272818168;0	28170434;0	289599797;0	296445999;0	302202581;0	306814099;0	310291701;0	312835761;0	314471558;0
0;0	059362556;0	064513527;0	070214093;0	076230722;0	082478973;0	088656474;0	09467378;0	100450711;0	105770458;0	110614799;0	114883366;0	118443186;0	121473201;0	123590868;0	125067639;0	125731031;0	125823661;0	125225525;0	124245541;0	122842882;0	121468962;0	120081232;0	119361546;0	119069347;0	120139168;0	122200174;0	126027932;0	131415799;0	138203013;0	146957905;0	156414358;0	167094352;0	179263985;0	191010196;0	203253251;0	216081114;0	229030976;0	240625665;0	251925575;0	26266916;0	272684603;0	28177789;0	289902348;0	296810931;0	302523057;0	306997979;0	310323703;0	312538652;0	313890846;0
0;0	060179272;0	065390385;0	071100282;0	077184315;0	083367761;0	089507049;0	095526768;0	101186407;0	106445644;0	111231539;0	115349241;0	118903691;0	121754063;0	123855733;0	125179979;0	125793199;0	125794951;0	125164356;0	12416012;0	122778715;0	121390918;0	120149627;0	119309478;0	119398917;0	120309702;0	1228842;0	126537513;0	132117688;0	139209761;0	147524942;0	157601068;0	168303303;0	179650639;0	192079264;0	204811122;0	216833147;0	229037625;0	241199987;0	253004427;0	263935906;0	273524776;0	282247686;0	290009785;0	296709071;0	302320952;0	306763931;0	310107526;0	312550498;0	314124574;0
0;0	061002121;0	066259436;0	072040582;0	078115991;0	084266097;0	090426378;0	0963322;0	101928747;0	107145164;0	111780288;0	11588927;0	119357483;0	122058032;0	124068011;0	125289767;0	125906225;0	125766825;0	125208056;0	124024851;0	122786564;0	121294116;0	120189364;0	119413092;0	119541076;0	120736603;0	123141675;0	127433629;0	132744808;0	139977928;0	148698971;0	158257788;0	169288085;0	181036351;0	192793144;0	20518053;0	218209297;0	230438892;0	241864518;0	253144936;0	263779712;0	27366021;0	282638051;0	290547408;0	297253376;0	302755174;0	307103897;0	31024867;0	312312879;0	313560563;0
0;0	061805086;0	067154326;0	072982454;0	0790017;0	085185109;0	091258441;0	097115341;0	10268886;0	1077728;0	112361673;0	116349388;0	119633625;0	122391645;0	124239304;0	125483296;0	125907536;0	125834722;0	125078911;0	124089202;0	122649476;0	121399656;0	120116251;0	119621384;0	1196953;0	121079428;0	123703745;0	127773426;0	13384892;0	14073603;0	149436827;0	159666795;0	170115919;0	181715747;0	194530302;0	206356896;0	218432375;0	230791887;0	242867478;0	254519165;0	264778081;0	274209973;0	282811165;0	290419187;0	296989034;0	302412788;0	30669643;0	309908973;0	312250735;0	313742787;0
0;0	062630712;0	068059197;0	073858779;0	079944155;0	086080599;0	092100761;0	097949625;0	103397047;0	10840792;0	112933977;0	116786797;0	120153846;0	12263206;0	124494754;0	125562425;0	125998537;0	125791756;0	125061116;0	123934084;0	122650756;0	121267614;0	120294608;0	119628987;0	120112795;0	121329363;0	124230002;0	128480261;0	134227894;0	141982359;0	150333307;0	16021495;0	171807127;0	182767295;0	194666332;0	207319851;0	220111768;0	231710743;0	243213842;0	254353192;0	26488661;0	274636024;0	28345478;0	291148234;0	297671305;0	302980927;0	307183016;0	310133023;0	312061629;0	313203536;0
0;0	063495647;0	068930305;0	074792439;0	080872998;0	086944672;0	092971064;0	098713617;0	104104994;0	109092827;0	113454936;0	11729475;0	120475859;0	122919945;0	124648088;0	125644559;0	126042614;0	125733083;0	125040733;0	123863188;0	122611436;0	12125668;0	120247723;0	119837328;0	120168618;0	121951805;0	124608443;0	129154143;0	135093748;0	142405742;0	151580889;0	161303237;0	172021741;0	184078756;0	196050704;0	207930124;0	220187179;0	23254496;0	244656887;0	255440896;0	265604892;0	27492457;0	283368443;0	290843104;0	297232906;0	302488169;0	306618847;0	309703008;0	311934198;0	313324946;0
0;0	064313069;0	06981228;0	075715688;0	081736295;0	087835922;0	09378495;0	099463976;0	10482854;0	109661245;0	113989233;0	117699341;0	120813571;0	123204122;0	124804974;0	12581561;0	126034906;0	125807938;0	12491818;0	123873399;0	122464323;0	121322394;0	120258299;0	119970443;0	120464798;0	122095201;0	125416296;0	129654698;0	135869227;0	143459974;0	152100132;0	162359388;0	173358437;0	184605464;0	196700295;0	209491421;0	221430521;0	233043615;0	244564611;0	255589928;0	265991386;0	275649165;0	284245166;0	291721738;0	298049869;0	303191217;0	307199621;0	310021327;0	311784974;0	312820661;0
0;0	065158774;0	070739953;0	076598406;0	082662258;0	088716091;0	094589662;0	100252986;0	10549071;0	110271109;0	114534176;0	118109443;0	121201297;0	123413258;0	125027268;0	12584631;0	126137548;0	125722487;0	124982209;0	123744662;0	122576894;0	121192042;0	120462959;0	120032161;0	120780039;0	122529029;0	125668719;0	130641871;0	136480441;0	144227647;0	153343027;0	163063221;0	174066926;0	186271561;0	197659756;0	209641867;0	221984244;0	234358644;0	245880601;0	256433995;0	266428479;0	275620074;0	283925175;0	291263492;0	297461112;0	302549205;0	30652456;0	309498401;0	311544321;0	31289005;0
0;0	066037645;0	071601394;0	077499971;0	083553878;0	08953429;0	095418066;0	10097611;0	10614634;0	110891533;0	114992298;0	118571274;0	121482992;0	123687871;0	125151344;0	125948645;0	126111182;0	125697975;0	12486833;0	123700105;0	122405439;0	121312006;0	120394311;0	120387216;0	120931026;0	12301064;0	126223336;0	130970065;0	13768543;0	14498352;0	153997934;0	164572208;0	175050937;0	18647639;0	198931329;0	211116102;0	22275734;0	234490199;0	245922644;0	256881129;0	267129677;0	276610467;0	284986825;0	292184198;0	298292781;0	303348182;0	307181067;0	309845582;0	311485103;0	312375118;0
0;0	066884204;0	072490756;0	078429219;0	084418064;0	090418083;0	096215438;0	101697449;0	106841347;0	111432766;0	115524331;0	119029166;0	121794518;0	123906871;0	125267291;0	126046049;0	126099445;0	125734312;0	124779274;0	12369054;0	122340775;0	121253464;0	12051754;0	120385574;0	121437863;0	1232692;0	12687715;0	131687041;0	138006588;0	14637436;0	154932834;0	164949274;0	176419477;0	18781248;0	199378093;0	211523894;0	223832053;0	236012313;0	246926845;0	25739883;0	267265548;0	276319419;0	284516719;0	291643179;0	297658231;0	302584716;0	306417705;0	309269032;0	311183681;0	312443175;0
0;0	067728605;0	073425606;0	079287807;0	085295607;0	091248005;0	096972856;0	102445061;0	107457366;0	111998711;0	11599328;0	119307743;0	122139845;0	1240955;0	125474831;0	126062208;0	126186764;0	125618465;0	124825001;0	123541615;0	122410529;0	121218484;0	120646103;0	120578307;0	121550775;0	123916219;0	127237516;0	132453355;0	138899866;0	146634138;0	15614652;0	166124356;0	176823047;0	188554296;0	201141459;0	212524612;0	224230914;0	235926609;0	247313738;0	25815544;0	268280373;0	277532728;0	285425476;0	292374517;0	29835616;0	303263249;0	307114094;0	309627014;0	3111618;0	311963632;0
0;0	068626132;0	074280053;0	080183594;0	08618814;0	092060092;0	097783323;0	103140806;0	108078897;0	112575036;0	116426268;0	119831079;0	122382277;0	124357693;0	125558779;0	126182888;0	126147421;0	125680434;0	124697641;0	123615066;0	122271834;0	121374286;0	120617824;0	120878027;0	121844522;0	124153581;0	128065603;0	13293433;0	139692379;0	147760466;0	156657397;0	167010964;0	178311735;0	189419014;0	201131573;0	213430905;0	225735992;0	237045626;0	248007892;0	258361205;0	268111235;0	277029891;0	285059156;0	291987429;0	297835884;0	302595522;0	306300246;0	309009953;0	310803196;0	311984782;0
0;0	069474798;0	075164011;0	081107283;0	087022525;0	092897957;0	09853112;0	103817532;0	108735968;0	113077084;0	116925686;0	120154761;0	122676232;0	124517085;0	125665481;0	126223997;0	126111654;0	125599554;0	124630029;0	123495108;0	122313544;0	121271296;0	120888434;0	120913689;0	122317056;0	12458641;0	128390775;0	133968484;0	140314132;0	148434083;0	158061518;0	167791808;0	178726358;0	190761128;0	202538644;0	21398723;0	225803831;0	237402157;0	24872072;0	259459586;0	269331672;0	277998608;0	285750147;0	292581066;0	298403573;0	303153877;0	306988361;0	309377782;0	310815146;0	31151642;0
0;0	070313904;0	076076051;0	081944812;0	087877959;0	093709259;0	099266452;0	104542907;0	109319767;0	113611639;0	117339902;0	120411266;0	122965723;0	124681935;0	125841103;0	126236202;0	126199317;0	125519335;0	124626831;0	123387512;0	122305832;0	121310546;0	120857404;0	121317386;0	12244549;0	125218793;0	128977062;0	134318265;0	141590202;0	149254395;0	158463794;0	169425544;0	179878857;0	191101046;0	203047106;0	215412758;0	22708682;0	238231233;0	249065163;0	259340958;0	268943608;0	277742531;0	285556588;0	29230869;0	297990892;0	302595537;0	306144074;0	308718919;0	310406374;0	311514529;0
0;0	07122468;0	076938258;0	082825305;0	088751545;0	094488808;0	10003704;0	105196023;0	109914377;0	114163842;0	117747562;0	120891494;0	123184318;0	124921622;0	125880761;0	126359427;0	126113207;0	125576238;0	124496454;0	123480021;0	122207286;0	121434177;0	12094958;0	121390122;0	122966574;0	125439442;0	129733615;0	13508228;0	141861672;0	150565382;0	159561483;0	169559949;0	1808863;0	192677665;0	203980347;0	215617464;0	227362829;0	238908761;0	250078413;0	260707053;0	269935331;0	278448451;0	286074971;0	292769759;0	298418843;0	303029272;0	306732328;0	309106352;0	310420919;0	311039085;0
0;0	07206789;0	077793833;0	083712;0	089543125;0	095284667;0	100751527;0	10583388;0	110531863;0	114611593;0	118209469;0	121174668;0	123474695;0	125053772;0	126013975;0	126350106;0	126138589;0	125453305;0	124518059;0	123296947;0	122358024;0	12135765;0	121223948;0	121595413;0	123164533;0	126120611;0	130067435;0	135885091;0	142819852;0	150870671;0	160487753;0	171009174;0	181503539;0	192947243;0	204999247;0	217218661;0	228293436;0	239429075;0	250151647;0	260315884;0	269801408;0	278411193;0	286022994;0	292596395;0	298120933;0	302567777;0	305954465;0	308399352;0	309993063;0	311029391;0
0;0	072916824;0	078710463;0	084547842;0	090392327;0	096081173;0	10145384;0	106521069;0	111066744;0	115138203;0	118586588;0	1214892;0	123692119;0	125182035;0	126107652;0	126336621;0	126144893;0	125395007;0	124449139;0	123308624;0	12219775;0	121563556;0	121193111;0	122007299;0	123490952;0	126439043;0	13094236;0	136359162;0	143571607;0	15210214;0	161160029;0	171456363;0	183164132;0	194127885;0	205491299;0	217221402;0	228977999;0	240416509;0	251519619;0	261428929;0	270541219;0	278903215;0	2864166;0	292928872;0	298415517;0	302894354;0	30640618;0	308817209;0	309993941;0	310532748;0
0;0	073828932;0	079547951;0	085388762;0	091215568;0	096814116;0	102184517;0	107126961;0	111619613;0	115612564;0	118951854;0	121845335;0	123892903;0	125405109;0	126152141;0	126437748;0	126050395;0	125433294;0	124321996;0	123297496;0	122202702;0	121533712;0	1214692;0	122035949;0	12407601;0	126890319;0	131300904;0	137476168;0	144218064;0	152625319;0	162710989;0	172534649;0	183231032;0	194940593;0	207033231;0	21843844;0	229650166;0	240630942;0	251249697;0	261290686;0	270645854;0	279045191;0	286472041;0	292863671;0	298228729;0	302493985;0	305737403;0	308046324;0	309561977;0	310538224;0
0;0	0746692;0	080402508;0	086270615;0	09200283;0	097595388;0	102871509;0	107736223;0	112197515;0	116040687;0	119477296;0	122089072;0	124169739;0	125485413;0	126289995;0	126400516;0	126154666;0	125310176;0	124415296;0	123159237;0	122296101;0	121544016;0	121572671;0	122428472;0	1241816;0	127644347;0	131918152;0	137763614;0	145668836;0	153545048;0	162862574;0	173604127;0	184780906;0	195632373;0	207161552;0	218866912;0	230608401;0	241934949;0	252407033;0	262148017;0	271137464;0	279371133;0	286730881;0	293058078;0	298398756;0	30273985;0	306143502;0	308496772;0	309570697;0	309994361;0
0;0	075511301;0	081311979;0	087081523;0	092800111;0	098342163;0	103530456;0	108385065;0	112690592;0	116537691;0	119798525;0	122397923;0	124339117;0	125620746;0	126319609;0	126405582;0	126043346;0	125297016;0	124252852;0	123272665;0	122188628;0	12180824;0	12165464;0	1226473;0	124714716;0	127824408;0	132743444;0	13860028;0	145747641;0	154683561;0	16412487;0	174132179;0	185133008;0	196991867;0	208521453;0	219719105;0	230920526;0	241868591;0	25235231;0	262292176;0	271449387;0	279664169;0	286908829;0	293123845;0	298297071;0	30238808;0	305491663;0	30767978;0	309117958;0	309957662;0
0;0	076400384;0	082127775;0	087902905;0	093614548;0	099054331;0	104242269;0	108961218;0	113218429;0	116952837;0	12014331;0	122681212;0	124505217;0	125790258;0	126346026;0	126479916;0	125995649;0	125281764;0	124196091;0	123156422;0	122295367;0	121685124;0	122065834;0	122838267;0	12503528;0	128543873;0	133055818;0	139361978;0	146862947;0	155089536;0	164778012;0	175755989;0	186229714;0	197229247;0	208865045;0	220567091;0	232237452;0	243160702;0	253253981;0	262872176;0	271753173;0	279842316;0	287012432;0	293174999;0	298366367;0	302571206;0	305859211;0	308140486;0	309091417;0	309435792;0
0;0	077247392;0	082971497;0	088764729;0	094370923;0	099801826;0	104885647;0	109543423;0	113771956;0	117361018;0	120546607;0	12290953;0	124756722;0	125847112;0	126489939;0	126402704;0	126052085;0	125133884;0	124245551;0	123094868;0	122296441;0	121884456;0	121978676;0	123415293;0	125356805;0	128909488;0	134018041;0	139878004;0	147415215;0	156566961;0	165627106;0	175833784;0	187108881;0	198965431;0	20982698;0	221087504;0	232226094;0	243107032;0	253464427;0	263262393;0	272231933;0	280258417;0	287312691;0	293363408;0	298311699;0	302256556;0	305209137;0	307294664;0	308663188;0	309429384;0
0;0	078063899;0	083841854;0	089533803;0	095138708;0	100511584;0	105507944;0	110154347;0	114210917;0	117820635;0	120828438;0	123216763;0	124891103;0	126014033;0	126480971;0	126492774;0	125945237;0	125214618;0	124070372;0	123216451;0	122240703;0	121959905;0	122278313;0	123404198;0	126099314;0	129388499;0	134332778;0	141122897;0	148206517;0	156752775;0	166959317;0	17716601;0	187732827;0	198968282;0	210631782;0	222262167;0	233606782;0	244093554;0	254105413;0	263581355;0	272351042;0	280267467;0	28726211;0	293267273;0	298317598;0	302395642;0	305551394;0	307751117;0	308590739;0	308862382;0
0;0	078958127;0	084656944;0	090350393;0	09592842;0	101196078;0	106185791;0	110683411;0	114733442;0	118197523;0	121151776;0	123431505;0	125038163;0	126090489;0	126497054;0	126451698;0	125906922;0	125077999;0	124155959;0	123060787;0	122475366;0	121957545;0	122472754;0	123809871;0	126147264;0	130246373;0	135023628;0	14128226;0	149436665;0	157916968;0	167219423;0	177793251;0	189187881;0	200260469;0	211229216;0	222472308;0	233554678;0	24434845;0	254654079;0	264200164;0	272994417;0	28084065;0	287716711;0	293552148;0	298316569;0	302101312;0	304906041;0	30689422;0	308181113;0	308886383;0
0;0	079780102;0	085464095;0	091164582;0	096639521;0	10190543;0	106782066;0	111225789;0	115208412;0	118564736;0	121508187;0	123642412;0	125267439;0	126155909;0	126618035;0	126400146;0	125923208;0	124992989;0	124045898;0	123108613;0	122328688;0	122323569;0	122569773;0	124140397;0	126726357;0	130379213;0	135844472;0	142233403;0	149659194;0	158638362;0	16880878;0	178631529;0	189363012;0	200713767;0	212423935;0	223884552;0	234657518;0	245035248;0	254955479;0	264298248;0	272929871;0	280664;0	287483858;0	293335878;0	298262648;0	302199014;0	305220209;0	307334832;0	308069247;0	308272536;0
0;0	080599879;0	086328879;0	091927605;0	097395778;0	102587791;0	107379824;0	111803028;0	115633207;0	119095119;0	121754833;0	1239288;0	125351444;0	126313925;0	126562811;0	126505635;0	125803687;0	125064641;0	123965208;0	123138294;0	122419187;0	12221061;0	123068212;0	124315475;0	127102869;0	131189388;0	136178378;0	142876766;0	150943032;0	159347147;0	168937655;0	179835551;0	19082382;0	201608242;0	212689306;0	22390282;0	23489067;0	245607102;0	255742713;0	265118652;0	27372979;0	281379557;0	288077206;0	293709942;0	298291234;0	301922344;0	304593179;0	306471516;0	307670387;0	308327559;0
0;0	081485385;0	087120966;0	092698692;0	098136073;0	10322833;0	108017528;0	112283805;0	116127966;0	119327124;0	122080858;0	124102197;0	12552426;0	126347506;0	1266201;0	12638697;0	125879482;0	124896535;0	124067711;0	123013555;0	122544333;0	122374648;0	123007346;0	124997856;0	127440228;0	131529085;0	137274486;0	143482158;0	151243058;0	160758079;0	170172512;0	180173151;0	191100827;0	202526976;0	21420712;0	225029504;0	235674551;0	246002351;0	255808691;0	265040289;0	273478251;0	281047724;0	287688752;0	293384345;0	29816689;0	301961755;0	304869117;0	306888794;0	3075282;0	307668081;0
0;0	082286113;0	087910605;0	093500642;0	098828457;0	103927079;0	10858678;0	11280864;0	116539173;0	119761116;0	122356464;0	124277768;0	12567248;0	126379684;0	126658841;0	126370558;0	12578356;0	124921838;0	123902326;0	123204347;0	122456008;0	12262032;0	123291346;0	124962157;0	12837547;0	132078403;0	137460691;0	144875439;0	152232264;0	160878282;0	170867767;0	181949111;0	192171817;0	203063467;0	214182451;0	225351354;0	236228228;0	246852431;0	256811286;0	266012565;0	274430661;0	28191674;0	288393817;0	293833471;0	298235272;0	301718778;0	304261323;0	306024077;0	30713597;0	307753911;0
0;0	083095945;0	088757873;0	09423685;0	099554431;0	104561511;0	109141943;0	113340198;0	116939831;0	12016567;0	122594931;0	124540589;0	125749957;0	126537575;0	126607106;0	126409467;0	125675778;0	124880766;0	123889107;0	123045465;0	12277129;0	122587649;0	1236175;0	125411582;0	128287451;0	132967648;0	138279398;0	144847785;0	153158901;0	162255761;0	171601062;0	181866223;0	192969292;0	204346775;0	215510836;0	226178689;0	236758092;0	246971606;0	256675126;0	265750587;0	274006991;0	281404424;0	287877479;0	293425448;0	298030353;0	301700757;0	304504106;0	306346365;0	306969889;0	307050717;0
0;0	083943153;0	08950584;0	094979428;0	100256378;0	105167898;0	109762836;0	11379194;0	117409927;0	120361924;0	122914484;0	124668577;0	125950831;0	126525228;0	126742082;0	126311443;0	125785662;0	124756638;0	123938954;0	12305708;0	122624133;0	123010372;0	123688351;0	125789435;0	128959226;0	133094233;0	138971244;0	146013611;0	153608697;0	162571075;0	172884103;0	1832482;0	193585333;0	204554457;0	215686593;0	226796034;0	237595716;0	248013835;0	257855477;0	266796427;0	274993563;0	282344014;0	288670847;0	293929682;0	298156481;0	301491949;0	303896276;0	305554358;0	306601458;0	307165695;0
0;0	084743172;0	090293565;0	095758516;0	100922536;0	105835353;0	110280423;0	114310659;0	117863419;0	12078522;0	123126105;0	124845089;0	126007185;0	1265891;0	126665151;0	126346503;0	125596974;0	124891718;0	123794693;0	123190689;0	122726059;0	122939307;0	124259948;0	126000907;0	129315803;0	134030067;0	139417456;0	146381591;0	155178779;0	163598236;0	173121637;0	183653618;0	194848341;0	205956302;0	216715718;0	227343388;0	237855802;0	24795005;0	257540321;0	266426228;0	27451253;0	28173912;0	288054653;0	293436839;0	297871606;0	30141187;0	304116862;0	305847969;0	30640031;0	306409196;0
0;0	085518152;0	091094682;0	096451029;0	101613662;0	106421726;0	110816955;0	114779404;0	118148336;0	121131258;0	123346285;0	125064086;0	126086397;0	12668527;0	126643444;0	126311684;0	125572306;0	124679843;0	123957797;0	12305688;0	122930757;0	123126793;0	124221102;0	12677112;0	129711369;0	134268077;0	140674258;0	147208771;0	15509808;0	164549335;0	174648218;0	184594129;0	195124906;0	206087908;0	21719721;0	228240224;0	238924195;0	249192705;0	258615735;0	267296774;0	275342994;0	282552419;0	288885637;0	293985803;0	298055783;0	301236788;0	303504537;0	305063147;0	306032278;0	306566091;0
0;0	086362927;0	091835227;0	097183644;0	10228986;0	107009428;0	111390243;0	115204154;0	118603037;0	121385417;0	123643994;0	125164684;0	126261127;0	126646276;0	126742167;0	126207582;0	125584851;0	124662599;0	123816223;0	123263301;0	122844524;0	123424018;0	124556347;0	126725743;0	130698836;0	134931108;0	140676038;0	148225024;0	156374416;0	165012299;0	174803207;0	185487936;0	196727706;0	207180525;0	217920292;0	228564885;0	238954976;0	248940625;0	258360272;0	267082599;0	275000238;0	282049345;0	288209343;0	293419709;0	297679668;0	30110538;0	303710293;0	305332801;0	305809069;0	305752658;0
0;0	087139887;0	092582354;0	097913828;0	102912426;0	10763578;0	111861729;0	115699444;0	118912612;0	121729139;0	123812392;0	125372054;0	126291351;0	126790925;0	126646625;0	126321782;0	12543706;0	124697721;0	123765445;0	123188618;0	123127093;0	123403726;0	124956333;0	127247572;0	130603426;0	135725495;0	141659567;0	14850067;0	156814511;0	166576265;0	175949936;0	186020804;0	19668931;0	207720961;0	218705661;0	229711196;0	240215333;0	24997386;0	259230113;0	267802996;0	275675489;0	28273367;0	28891943;0	29401517;0	297936137;0	300917349;0	303092356;0	304550961;0	305450823;0	305957795;0
0;0	087899149;0	093369276;0	09858748;0	103596976;0	108195782;0	112381635;0	116103103;0	119354069;0	121995671;0	124003829;0	125497298;0	126355248;0	126752402;0	126673337;0	126176095;0	125561092;0	124548443;0	123932971;0	123188394;0	123102263;0	123827629;0	125013002;0	127643995;0	131381161;0	135950978;0	142150866;0	149860163;0	157649363;0	166537857;0	176587405;0	187356624;0	198004223;0	208478906;0	219161008;0	229749264;0	240039271;0	249905877;0	259164766;0	267725531;0	275462056;0	28235556;0	28832724;0	29336803;0	297480881;0	300782551;0	303279341;0	304797446;0	305190327;0	305082968;0
0;0	088730033;0	094087676;0	099294549;0	104216533;0	10874209;0	112907232;0	116501124;0	11975328;0	122241373;0	124275962;0	125595182;0	126505269;0	126730499;0	126665776;0	126125175;0	125404792;0	124627366;0	123715753;0	123441057;0	123181336;0	123827354;0	125667161;0	127884051;0	131672448;0	137061285;0	142763589;0	149923359;0	158685711;0	167980699;0	177319575;0	187561819;0	198316074;0	20931226;0	220236206;0	231134245;0	241150263;0	250716393;0	259855519;0	268279001;0	275989517;0	28289596;0	288931106;0	294008898;0	297774325;0	300601344;0	302661037;0	30402214;0	304856908;0	305330856;0
0;0	089458707;0	094806596;0	099986988;0	10481408;0	109356787;0	113354257;0	116977246;0	119949157;0	122575945;0	124401887;0	125811711;0	126496438;0	126873954;0	126591486;0	126191789;0	125336813;0	124542738;0	123831803;0	123237995;0	123534196;0	124038548;0	125612265;0	128793431;0	132168884;0	13711372;0	143945321;0	150993195;0	159010014;0	168262771;0	178536699;0	18897057;0	199279201;0	209787327;0	220453531;0	230924804;0	241147692;0	250842553;0	259947121;0	268337531;0	275908343;0	282625694;0	288414558;0	293291013;0	297263609;0	300445616;0	302871015;0	304230635;0	304550315;0	304402249;0
0;0	090219309;0	095572521;0	100634552;0	105470991;0	109862055;0	113873202;0	117422377;0	120388434;0	122774176;0	124609542;0	125856991;0	126616791;0	126790678;0	126695129;0	126017242;0	125425739;0	124446231;0	123797039;0	123469934;0	12338377;0	12444811;0	126004445;0	128652725;0	13306881;0	137950768;0	143976117;0	151610545;0	160529102;0	169249187;0	1788095;0	189139574;0	199922574;0	210901828;0	221784383;0	232075342;0	24200243;0	251460986;0	260479699;0	268769557;0	276289997;0	283040625;0	288922237;0	29396581;0	297570027;0	300261158;0	302209426;0	303446891;0	304252239;0	304693035;0
0;0	091005156;0	096246809;0	10131084;0	106046546;0	110393026;0	114330077;0	11771146;0	12072171;0	123005414;0	124806146;0	125961066;0	126669377;0	126813929;0	126589537;0	126123467;0	125243639;0	124622975;0	123729743;0	123436917;0	123727099;0	124395259;0	126422742;0	129303231;0	133073469;0	1385139;0	145219836;0	152211224;0	160503287;0	170080354;0	180436845;0	190216441;0	200594786;0	211138166;0	221730817;0	232114228;0	242219519;0	251788429;0	260703213;0	268923773;0	276330849;0	282858222;0	288477982;0	29318592;0	297028267;0	300095703;0	302413537;0	303639427;0	303892339;0	303707568;0
0;0	091726135;0	096958345;0	101977332;0	106624456;0	110959967;0	114752645;0	118162124;0	120984341;0	123310422;0	124920312;0	126135435;0	126657996;0	126882004;0	126525146;0	125995161;0	125287943;0	124399078;0	123985339;0	123458899;0	123747503;0	124913984;0	126522298;0	12961102;0	134027535;0	13894463;0	145347529;0	153474504;0	161706292;0	170590685;0	18037519;0	190786652;0	201538564;0	21252342;0	222855096;0	233025392;0	242855311;0	252223728;0	261072012;0	269208003;0	276577576;0	28316489;0	288914017;0	293848495;0	297323701;0	299894574;0	301735575;0	302882114;0	303640788;0	303942457;0
0;0	092449715;0	097677;0	102582958;0	107241433;0	111423118;0	115253387;0	118468241;0	121350349;0	123479396;0	125169012;0	12616911;0	126839962;0	126802391;0	126623519;0	125920561;0	125210292;0	12446358;0	123757682;0	123792887;0	12384496;0	124909644;0	127268423;0	129960507;0	134129112;0	140211029;0	146264982;0	153530572;0	162197601;0	171887495;0	18169232;0	191567611;0	201945949;0	212492238;0	22300502;0	233305536;0	243261167;0	252685323;0	261432238;0	269501385;0	276724523;0	283059328;0	288512695;0	293060524;0	296776288;0	299723706;0	301939118;0	303024705;0	303161049;0	302998321;0
0;0	093221338;0	09833192;0	103253854;0	107788192;0	111940644;0	11564522;0	118920717;0	121594099;0	123694709;0	125262702;0	126274108;0	126769212;0	126913254;0	126471088;0	126017157;0	125109239;0	124473895;0	123875959;0	123577637;0	12426533;0	12518073;0	127181109;0	130945176;0	13480923;0	140058182;0	146999835;0	154961856;0	162958441;0	172068263;0	182029469;0	192523069;0	203174276;0	21375462;0	223898998;0	233966967;0	243709887;0	252962526;0	26164136;0	269630685;0	276845929;0	283280845;0	288880809;0	293672354;0	297057229;0	299500243;0	301235418;0	302306996;0	303021801;0	303208794;0
0;0	093922419;0	099023261;0	103864381;0	108328223;0	112454427;0	116044695;0	119225259;0	121850496;0	12395096;0	125383738;0	126393905;0	126804924;0	12684737;0	126512123;0	125824519;0	125267345;0	12433206;0	12392481;0	123787226;0	124096307;0	125643886;0	127686068;0	130740189;0	135484307;0	141114179;0	147398421;0	155041788;0	16396724;0	173485745;0	18294487;0	192942131;0	203336751;0	213829904;0	224298416;0	234458829;0	244285797;0	253548772;0	262124258;0	270028692;0	277061751;0	283226587;0	288515288;0	292914608;0	296508397;0	299328141;0	301450163;0	302384127;0	302471255;0	302282074;0
0;0	094619571;0	099703665;0	104448255;0	108936092;0	112897462;0	116518699;0	119594826;0	122196096;0	124088314;0	125608706;0	126404351;0	12690559;0	126789274;0	126484271;0	125835467;0	125048521;0	124628757;0	123838549;0	123864457;0	124471267;0	125580581;0	128050953;0	131538363;0	135698035;0	141367379;0	14873891;0	156075791;0	164300168;0	173629561;0	183714776;0	194198464;0	204613996;0	21484075;0	224961918;0	234928759;0	244573153;0	253672317;0	262190661;0	270032034;0	277092728;0	283378508;0	288823576;0	293473115;0	296753382;0	299079769;0	30071504;0	30175559;0	30234664;0	302392983;0
0;0	09537076;0	100332893;0	105094728;0	109430042;0	11342285;0	116861476;0	119964799;0	122385022;0	124341659;0	125658916;0	126592629;0	126833362;0	126899393;0	126357175;0	125833741;0	125044554;0	124322206;0	12422714;0	123855369;0	124520605;0	126211195;0	128236633;0	131710701;0	13685781;0	142076325;0	148645242;0	156714192;0	16577664;0	174730663;0	184254618;0	194357683;0	204740368;0	215169666;0	225582511;0	235600152;0	245263427;0	254391118;0	262813325;0	270508338;0	277360176;0	283363731;0	288488638;0	292758523;0	296222248;0	298875678;0	300948319;0	301725522;0	301764318;0	301556712;0
0;0	096027246;0	100995565;0	105655585;0	109955175;0	113862274;0	117251438;0	120279777;0	122633107;0	124499213;0	125783251;0	126582397;0	126929705;0	12677524;0	126534691;0	12569169;0	125086894;0	124403335;0	123928286;0	124376742;0	124689895;0	126149558;0	129122037;0	132220793;0	136720774;0	142962841;0	149851343;0	157266439;0	165799732;0	175271317;0	185346366;0	195811886;0	205762264;0	215960876;0	226051482;0	235895722;0	245404885;0	254362288;0	262728415;0	270410161;0	27733038;0	283448625;0	288741414;0	293255056;0	29642525;0	298631295;0	300165321;0	301133698;0	301746775;0	301570242;0
0;0	096721771;0	101650906;0	106226308;0	11051253;0	114283513;0	11777732;0	120552684;0	122928519;0	124629503;0	125936914;0	126606675;0	126925975;0	126775674;0	126304156;0	125871982;0	124922131;0	124440317;0	124071008;0	124051517;0	125187469;0	126521029;0	128907314;0	132991035;0	137619882;0	143134576;0	150124121;0	158452558;0	167095095;0	175979811;0	185681907;0	195814909;0	206177584;0	216541221;0	22683211;0	236730949;0	246239183;0	255217493;0	263450075;0	270946379;0	277630204;0	283463132;0	288438372;0	292569157;0	295886453;0	298443216;0	300436103;0	301048174;0	301076741;0	300838983;0
0;0	097426583;0	102241117;0	106835247;0	110967152;0	114786662;0	117998843;0	1209359;0	123106837;0	124901774;0	125987343;0	126782122;0	126886502;0	126808543;0	126312455;0	125654528;0	12512698;0	124288999;0	124128206;0	124347615;0	124976426;0	126912791;0	129572604;0	132996009;0	13798742;0	144488051;0	150916749;0	158570361;0	167391945;0	176930266;0	187097573;0	196898746;0	206977361;0	217054672;0	227088364;0	236857932;0	246210444;0	255052484;0	263244787;0	27077684;0	277536149;0	283492502;0	288639577;0	293019692;0	29605763;0	29818795;0	299615171;0	300522223;0	301094015;0	300736208;0
0;0	098061351;0	102901365;0	107368449;0	111486945;0	115165145;0	118383105;0	121157587;0	123352884;0	124973343;0	126155716;0	126709542;0	127047147;0	126684272;0	126321801;0	125610611;0	124918365;0	1245789;0	124067371;0	124416775;0	125459292;0	126954553;0	129800983;0	133993797;0	13847605;0	144328262;0	151730193;0	159991306;0	168269234;0	177359642;0	187121606;0	197269532;0	207599099;0	21787636;0	228082587;0	237845343;0	247199119;0	256021898;0	264050656;0	271384363;0	277851682;0	283535196;0	288358212;0	292350502;0	295534762;0	29799379;0	299913032;0	300395838;0	300306005;0	30007251;0
0;0	098738368;0	103490102;0	107905274;0	111993624;0	115566592;0	118748814;0	121344464;0	123583313;0	125130286;0	12622711;0	126808606;0	126930352;0	126875561;0	126191472;0	125653726;0	124901523;0	124349859;0	124454461;0	124445958;0	12546639;0	127685022;0	130128092;0	133933985;0	1394533;0	145382806;0	152063472;0	160040113;0	169037106;0	178698412;0	188307831;0	198165328;0	208149077;0	218210407;0	228142694;0	237780348;0	246996837;0	255689731;0	263739188;0	271118663;0	277714756;0	283512565;0	288517527;0	292741173;0	295708405;0	297681787;0	299040813;0	299895628;0	300430329;0	299855456;0
0;0	09940638;0	104070135;0	108499938;0	112423462;0	116039227;0	119045054;0	121771251;0	123730565;0	125333627;0	126253577;0	126850851;0	126925865;0	126679316;0	126293998;0	125480357;0	125035196;0	124410726;0	124195811;0	125076565;0	125692202;0	127526192;0	13100401;0	1346614;0	139444207;0	145775946;0	153436449;0	16107626;0	169547383;0	178799352;0	188584045;0	198727747;0	208963661;0	219259565;0	229246372;0	23895075;0	248021321;0	25668776;0	264619463;0	271757183;0	278088443;0	283580032;0	288243035;0	292096806;0	295159755;0	29756557;0	299322663;0	299692991;0	299564116;0	299316972;0
0;0	100018782;0	104708061;0	108982772;0	112937348;0	116372177;0	119443828;0	12196383;0	124029492;0	125397658;0	126461978;0	126829336;0	127009798;0	126635774;0	126140571;0	125605615;0	124796653;0	12455189;0	124361857;0	124670012;0	126220294;0	128031241;0	13080231;0	135137082;0	140615218;0	146345095;0	153365288;0	161604425;0	170626917;0	180149581;0	189522923;0	199384049;0	209340456;0	219335938;0	229168796;0	238680589;0	247753871;0	256299856;0	26421856;0	271420371;0	277851316;0	283511833;0	288377184;0	292473249;0	295323308;0	297172361;0	298443022;0	299252451;0	29967955;0	299051761;0
0;0	100674878;0	105258557;0	109496908;0	113366608;0	11677329;0	119721196;0	122232513;0	124143806;0	12557203;0	126430475;0	127012752;0	126887481;0	126736975;0	126099032;0	125488813;0	125017494;0	124394012;0	124516711;0	125023742;0	126027094;0	128331589;0	131648827;0	135418353;0	140592082;0	147314038;0	154638261;0	162243101;0	170909054;0	180281152;0	190053411;0	200166188;0	210453544;0	220545341;0	230315946;0	239702851;0	248652885;0	257176967;0	265075704;0	272116909;0	278277375;0	283596111;0	288101986;0	291810243;0	294770818;0	297044148;0	298820201;0	29898046;0	298816176;0	298551877;0
0;0	101309221;0	105813464;0	11004889;0	113800522;0	117205603;0	120091423;0	122509184;0	12430284;0	125680517;0	12651068;0	126902572;0	126992387;0	126540492;0	126200487;0	125392144;0	124822654;0	12471425;0	124410496;0	125069786;0	126674659;0	128494147;0	131658774;0	136517833;0	14142634;0	147448191;0	154819332;0	163173034;0	172302044;0	181323757;0	190767757;0	200609272;0	210530934;0	22045506;0	230168853;0	239554476;0	248516483;0	256892343;0	264658083;0	271683867;0	277969912;0	283486979;0	288209952;0	292193557;0	294911913;0	296643749;0	297842036;0	298622688;0	298998616;0	298198231;0
0;0	101886284;0	106415359;0	110495046;0	114301613;0	117509953;0	120480048;0	122693703;0	124566933;0	125752342;0	126638803;0	12691013;0	126905953;0	126659468;0	125977472;0	125554094;0	124845717;0	124450328;0	124931175;0	125168877;0	126528331;0	129446192;0	132210431;0	136297914;0	14195701;0	148852504;0	155630557;0	163543659;0	172340184;0	181725569;0	191609948;0	201649477;0	21188393;0	221544419;0	231113505;0	240452355;0	249262752;0	257650473;0	265407288;0	272447974;0	278440191;0	283581119;0	287934377;0	291504214;0	294358695;0	296547103;0	298156661;0	298251133;0	298057899;0	297809448;0
0;0	102525497;0	106922244;0	111025726;0	114659773;0	117901141;0	120690275;0	122986334;0	124645125;0	125985222;0	12660476;0	127034958;0	126865146;0	126557245;0	126061848;0	125314165;0	125037819;0	124561993;0	124599719;0	125842024;0	126904074;0	129071457;0	132799617;0	137306863;0	142331137;0	148714806;0	156342684;0	164861473;0	173415926;0	182528346;0	192039955;0	201836306;0	211736021;0	221587989;0	231181557;0	24044601;0	24924413;0	257477655;0	265061388;0	271921763;0	278056106;0	283433812;0	288035586;0	291899294;0	29446989;0	296106147;0	297209821;0	297918393;0	298265172;0	297336279;0
0;0	103115497;0	107461124;0	111499301;0	115075775;0	118254938;0	120896359;0	123170423;0	124831633;0	125983934;0	126780625;0	126927066;0	126990716;0	126464733;0	125979372;0	125439637;0	12474719;0	124702705;0	124862271;0	125434815;0	127277404;0	129789625;0	132874035;0	137406328;0	143424776;0	149730051;0	156787789;0	164917526;0	173798783;0	183271618;0	193145481;0	203131357;0	212897706;0	222470498;0	231995087;0	241118834;0	24989301;0	258079502;0	265722242;0	272678602;0	278563103;0	283533572;0	287745039;0	291176967;0	293923378;0	296038743;0	297480441;0	297486904;0	297295604;0	297044931;0
0;0	103679164;0	108049218;0	111937932;0	1155375;0	118554848;0	121310191;0	123342024;0	125005152;0	126060399;0	126729715;0	127024721;0	126802542;0	126604835;0	125866746;0	12533812;0	1249824;0	124558962;0	124951263;0	125935293;0	12725316;0	12985254;0	133974235;0	138035057;0	143359291;0	150099966;0	157893693;0	166095266;0	174649353;0	18375988;0	193310477;0	203069911;0	212938794;0	22269597;0	23216971;0	241297276;0	249961217;0	258022535;0	265434513;0	272133437;0	278113575;0	283351533;0	287833935;0	291612891;0	293977738;0	295539547;0	296579693;0	297234548;0	297406377;0	296467544;0
0;0	104308293;0	108509693;0	112452771;0	11586643;0	118971102;0	121508121;0	123652485;0	125088419;0	126245652;0	126755151;0	127001816;0	126863906;0	126376729;0	126097232;0	125257574;0	12483058;0	124982466;0	124926977;0	125881673;0	128090662;0	130235035;0	133684474;0	138674133;0	144592823;0	150717069;0	158060282;0	166351723;0	175270364;0	184740257;0	194676797;0	204213798;0	213886505;0	223455398;0	232797649;0	241874976;0	250435995;0	258517107;0	266022854;0	272840673;0	278645828;0	283463189;0	287527025;0	290821529;0	293472946;0	295514754;0	296710486;0	296758208;0	296520085;0	296276763;0
0;0	104837613;0	109049328;0	112869605;0	116278492;0	119219271;0	121810876;0	12374703;0	125333242;0	126218436;0	126906537;0	126932146;0	12683621;0	126418982;0	125775056;0	125525273;0	124833336;0	124684105;0	125570063;0	12611071;0	127766173;0	130914579;0	134513587;0	138855336;0	144600048;0	151543828;0	159388565;0	167262266;0	175872235;0	185072787;0	194601303;0	204372113;0	21411965;0	223786953;0	23313543;0	242134629;0	250615457;0	25854337;0	265767184;0	272323465;0	278149433;0	283247325;0	287622327;0	291253578;0	293505855;0	294958865;0	29593583;0	296542075;0	296602924;0	295583035;0
0;0	105390864;0	109570947;0	113300078;0	116688034;0	119611945;0	122048862;0	123946371;0	12538078;0	126378065;0	126807086;0	127095885;0	126713964;0	126382014;0	125835635;0	125170049;0	125085065;0	124827474;0	125123838;0	126617031;0	128314221;0	130808873;0	134724373;0	140035139;0	145427816;0	151826632;0	159392859;0	167801554;0	176754042;0	186351818;0	195737046;0	205310791;0	2148204;0	224379984;0	233600011;0	242554639;0	250989675;0	258934085;0	266308574;0	272973394;0	278704806;0	283366694;0	287282554;0	290462433;0	293002693;0	295012454;0	295999498;0	29599923;0	295705744;0	295507148;0
0;0	105981896;0	110013692;0	113797452;0	11699794;0	119989111;0	122252449;0	124175594;0	125476042;0	126418501;0	126889008;0	126931852;0	126951964;0	126256348;0	125792408;0	125367631;0	124798957;0	124983252;0	12552937;0	126382807;0	128481361;0	131761709;0	135141231;0	139825155;0	145911565;0	153080831;0	160385189;0	168442264;0	177165344;0	186358694;0	195899144;0	205627181;0	215292773;0	224866845;0	234077105;0	242942384;0	251298743;0	259006576;0	266102565;0	272486892;0	278165383;0	283112885;0	287372693;0	290901574;0	292953568;0	294365837;0	295275988;0	295871697;0	295666149;0	294716293;0
0;0	10648531;0	11054899;0	114146373;0	117436229;0	120120039;0	122581371;0	124266734;0	125687542;0	126427288;0	126931757;0	126952435;0	126662042;0	126517724;0	125658905;0	125220143;0	125117774;0	124849788;0	125488399;0	127069187;0	128683816;0	131543522;0	135905217;0	14083775;0	146346598;0	153069239;0	16078262;0	169265772;0	178377075;0	187527887;0	196893973;0	206322296;0	215845709;0	225276155;0	234386252;0	243212796;0	251549923;0	259336884;0	266563535;0	273079008;0	278726938;0	283241132;0	287013166;0	290072066;0	292539494;0	294415951;0	295275145;0	2952268;0	294953642;0	294676947;0
0;0	107011918;0	110996587;0	114569891;0	117730956;0	120427755;0	122723067;0	124519235;0	12569647;0	12665521;0	126871952;0	12699335;0	126713235;0	126195585;0	125990621;0	12518748;0	124912053;0	125373624;0	125576436;0	126811684;0	129485802;0	132185416;0	135885084;0	140995026;0	147305191;0	154245177;0	161490143;0	169680303;0	178467526;0	187661883;0	197222769;0	206831571;0	216484739;0	225869142;0	235047939;0	243717542;0	251913599;0	259460258;0	266393004;0	272627948;0	278160036;0	282960414;0	287096403;0	290528787;0	292465403;0	293751256;0	294599861;0	295171265;0	294786336;0	293807797;0
0;0	107584951;0	111437953;0	115010718;0	118047452;0	120814093;0	122922918;0	124624548;0	125834496;0	126547805;0	127086065;0	126864226;0	126695733;0	126224327;0	125597139;0	125475381;0	124980415;0	125017475;0	126177879;0	127240314;0	129171257;0	132510632;0	137031166;0	14160778;0	147411315;0	154370599;0	162213778;0	170715106;0	179705371;0	188643466;0	197974701;0	20737077;0	216839687;0	226159468;0	235161735;0	243850277;0	252056536;0	259708986;0	266781129;0	273175721;0	278717092;0	283084694;0	286711823;0	28967851;0	292045717;0	293874231;0	294538008;0	294440351;0	294123088;0	293971942;0
0;0	108043969;0	111952415;0	115343172;0	118464082;0	121024816;0	123210988;0	124741708;0	125950524;0	126643145;0	126924847;0	127075096;0	126563446;0	126229458;0	125694525;0	125100529;0	125165859;0	125285533;0	125792967;0	127482772;0	129964034;0	132727523;0	136819441;0	142235741;0	148683098;0	155195974;0	162674252;0	170952857;0	179785557;0	189044439;0	198510982;0	208136225;0	217600608;0	226949264;0	235966037;0	244456335;0	252499389;0	259916563;0	266657969;0	27275418;0	278125286;0	282787333;0	286801945;0	290110678;0	291881953;0	293134189;0	293897182;0	294469301;0	293897213;0	292955279;0
0;0	108582047;0	112346444;0	115777928;0	118785235;0	121382084;0	123316722;0	125002658;0	125964688;0	126720196;0	126944371;0	126863273;0	126749792;0	12604757;0	12565699;0	125318412;0	124946416;0	125351223;0	126325916;0	12751071;0	129828202;0	133616723;0	137622758;0	142465291;0	148599584;0	155734993;0	163618113;0	172167022;0	180797423;0	189767459;0	199054186;0	208435163;0	21782245;0	227004661;0	235934429;0	244464492;0	252555794;0	26005181;0	266968057;0	273233356;0	278677674;0	282900264;0	28640769;0	289266235;0	291532054;0	293258492;0	293827598;0	293648172;0	293329211;0	293137144;0
0;0	109077764;0	112787043;0	116148398;0	119112205;0	121555124;0	123567294;0	125022253;0	126213073;0	126675282;0	127043089;0	126861166;0	126502724;0	126287576;0	125519259;0	125194288;0	125307843;0	125307477;0	126177923;0	128357259;0	130318273;0	133401535;0	137899343;0	143535261;0	149535302;0	156245595;0	163910334;0	172247808;0	18106998;0	190395733;0	199809916;0	209378445;0	218720041;0	22793444;0	236831128;0	245171093;0	253055077;0	260309511;0	266903274;0	27284819;0	27806307;0	282599149;0	286479797;0	289651489;0	29132051;0	292495393;0	293209002;0	29376454;0	293002946;0	292066656;0
0;0	109520272;0	11325906;0	116469371;0	119382212;0	121784966;0	123742153;0	125174508;0	12615456;0	126880403;0	126906611;0	126946024;0	126529216;0	12600321;0	125889813;0	125199448;0	125076832;0	125938882;0	126465466;0	127909113;0	130726667;0	134375371;0	138304064;0	143503718;0	149847607;0	157102444;0	165157512;0	173245081;0	181923567;0	190890094;0	200144446;0	209518517;0	218787286;0	22789665;0	236666412;0	24508203;0	25302133;0	26036674;0	26713548;0	273266042;0	278608144;0	282697857;0	286082833;0	288836097;0	291004195;0	292702222;0	293022544;0	292836504;0	292536168;0	292132233;0
0;0	110061025;0	11361651;0	116921057;0	119685366;0	122106009;0	123859516;0	125329551;0	126226117;0	126759915;0	127046933;0	126745263;0	126569715;0	126008777;0	125452353;0	125542105;0	125196371;0	125463048;0	126839447;0	128539748;0	130771138;0	134279663;0	139057499;0	144592696;0	150441679;0	157418591;0	165176259;0	173542399;0	182449193;0	191740133;0	201115156;0	210598241;0	219825751;0	228959714;0	23759433;0	245892599;0	253533108;0	260674041;0	267125638;0	272905958;0	277975583;0	282385336;0	286159397;0	289152958;0	290744002;0	291849601;0	292553742;0	292998062;0	292138092;0	291194328;0
0;0	110478302;0	114058684;0	11718523;0	120045415;0	122246465;0	124164486;0	125371317;0	126396624;0	126779137;0	126932059;0	12694411;0	126363019;0	126035269;0	125626999;0	125127561;0	125359304;0	125851601;0	126636955;0	128532474;0	131741485;0	134884422;0	139109824;0	144635733;0	151122358;0	158518457;0	166191197;0	174391116;0	183025934;0	192022451;0	201270128;0	210550676;0	219748539;0	228735625;0	237394206;0	245674982;0	253458052;0	260658654;0	267277677;0	273279865;0	278505144;0	282473579;0	285747687;0	288389785;0	290434337;0	292104559;0	29224488;0	292043057;0	291742666;0	291127384;0
0;0	110923181;0	114468175;0	117514651;0	120277901;0	122486997;0	124206251;0	125616443;0	126326653;0	126932109;0	126916855;0	126746557;0	126564113;0	125871874;0	125551545;0	125421766;0	125215468;0	125804757;0	127371408;0	128844022;0	131374922;0	13527469;0	140283537;0	145361528;0	15149995;0	158608493;0	166458956;0	174864445;0	183807448;0	193099737;0	202391622;0	211755509;0	22087769;0	229739236;0	238460131;0	246497113;0	254046776;0	261020618;0	267312512;0	27293213;0	277866852;0	2821554;0	28581192;0	288632237;0	290152014;0	291192541;0	29181664;0	292214231;0	291207432;0	290322224;0
0;0	111434404;0	114803218;0	117922867;0	120434379;0	122731253;0	124371921;0	125612207;0	126514202;0	126797441;0	127050611;0	126720173;0	126326196;0	126146664;0	125443734;0	125229677;0	125749405;0	125889374;0	126991218;0	129372498;0	132154298;0	135484558;0	140086603;0	145815721;0	152479165;0	159673463;0	167312603;0	175510321;0	184188877;0	193176551;0	202376638;0	211583133;0	220688076;0	229556357;0	238109504;0	24623206;0	253857813;0	260934532;0	267404864;0	273275261;0	278375909;0	28222127;0	285367583;0	287911399;0	289882828;0	291428471;0	291451189;0	291242943;0	291009495;0	290048643;0
0;0	111811984;0	115264204;0	11815802;0	12088925;0	122857924;0	12458909;0	125678807;0	126462079;0	126931801;0	126838101;0	126818426;0	126317658;0	125805501;0	125855889;0	12528919;0	125318547;0	126389191;0	12750293;0	129203708;0	132180605;0	136358779;0	140953438;0	146249797;0	152620481;0	15983256;0	167753213;0	17622725;0	185221355;0	194363694;0	203534695;0	212561867;0	221661865;0	230429737;0	239037713;0	247101359;0	25450889;0	261329949;0	267461705;0	272933577;0	277737627;0	281903418;0	285450573;0	288071918;0	289562143;0	290513402;0	291112317;0	291301499;0	290297223;0	289454224;0
0;0	112252002;0	115573056;0	118516382;0	121038106;0	12318038;0	124632038;0	125900517;0	126496429;0	126880873;0	126973506;0	126597884;0	126422003;0	125872221;0	12537854;0	125579343;0	125605057;0	126071753;0	127595053;0	130094238;0	132602759;0	136246244;0	141139167;0	14701932;0	153796004;0	160690163;0	16841537;0	176654571;0	1853377;0	194347327;0	203484477;0	212607215;0	221615327;0	230365211;0	238798998;0	246775448;0	254254298;0	261188011;0	267512702;0	273258225;0	278218831;0	281931849;0	284974246;0	287418764;0	289322165;0	290676295;0	290649247;0	290439817;0	290149339;0	289059527;0
0;0	112724671;0	115928688;0	11881884;0	121303736;0	123264002;0	124859957;0	125838399;0	126684982;0	12683201;0	126867316;0	12673636;0	126159099;0	125893218;0	125577553;0	125234263;0	125623797;0	126653457;0	127689514;0	129741991;0	133101533;0	137270365;0	141665252;0	147245868;0	153782099;0	161069728;0	169054493;0	177674347;0	186564187;0	19548922;0	204403624;0	213460122;0	222439657;0	231108328;0	239593157;0	247588593;0	254976035;0	261572409;0	26758574;0	272914251;0	277587132;0	281627435;0	285052756;0	287549957;0	288911007;0	289835907;0	290402502;0	290386455;0	289381021;0	288566591;0
0;0	11307276;0	116376109;0	119151896;0	121588287;0	123430665;0	12492279;0	126007186;0	126557889;0	127061173;0	126801172;0	126567587;0	126363176;0	125696419;0	125445219;0	125629811;0	125601797;0	126362654;0	128314296;0	130374303;0	133123677;0	137149817;0	142243367;0	148282779;0	154691208;0	161754477;0	169530388;0	17781315;0	186516934;0	195493141;0	20456536;0	213612095;0	22249211;0	231180608;0	239446773;0	247285216;0	254616449;0	261408545;0	267604122;0	273217554;0	278030681;0	281616056;0	28455849;0	286910755;0	288785456;0	28986888;0	28984405;0	289631118;0	289351875;0	288077935;0
0;0	113540063;0	116624586;0	119553826;0	121742714;0	12371023;0	125015129;0	126056477;0	126664667;0	126818814;0	127033893;0	12652326;0	126108186;0	126104781;0	125408085;0	125315594;0	126234821;0	126692804;0	128002778;0	130507744;0	134091573;0	137822426;0	142517112;0	148301799;0	154945402;0	162355029;0	170429889;0	179082895;0	187598808;0	196438232;0	205345185;0	214318813;0	223210742;0	231773036;0	24013497;0	24807855;0	255335076;0	261833412;0	26766113;0	272870244;0	277414697;0	281333332;0	284671864;0	286989329;0	288265362;0	289149903;0	289688482;0	289466062;0	288475173;0	287727369;0
0;0	113900064;0	116991706;0	119730519;0	122044111;0	123753591;0	125260134;0	126058804;0	126682392;0	126905724;0	126718188;0	126708552;0	126108534;0	125631439;0	125836653;0	125484487;0	125704295;0	126919526;0	128730254;0	130719215;0	133833627;0	138127971;0	143419482;0	149233386;0	155666095;0	162842899;0	170660958;0	17898736;0	18773317;0	196648432;0	205673633;0	214584704;0	223406755;0	231936857;0	24006299;0	247767035;0	254953453;0	26159605;0	267687298;0	273136929;0	277818672;0	281282084;0	284120722;0	286387358;0	288173133;0	289127131;0	289029119;0	288821406;0	288554677;0	287137066;0
0;0	114255925;0	117350525;0	119914783;0	122207403;0	123985612;0	125231385;0	126332661;0	126634321;0	126880659;0	126870595;0	126402581;0	126202796;0	12581283;0	125353472;0	125609801;0	126152841;0	126831567;0	128495506;0	131329356;0	134658282;0	138467442;0	143459142;0	149401228;0	156172397;0	163714778;0	171822879;0	180122169;0	1885884;0	197407666;0	206268352;0	21520283;0	223907279;0	232464399;0	240608624;0	248482173;0	255690664;0	262036246;0	267726823;0	272795895;0	27722005;0	281028209;0	284276325;0	28640849;0	287607179;0	288445535;0	289025501;0	288481668;0	287571713;0	286868356;0
0;0	114720949;0	117601678;0	120342837;0	12237772;0	124120909;0	125377693;0	12617431;0	12690851;0	126790313;0	126726226;0	126593141;0	125955105;0	125700244;0	125711206;0	12543936;0	125960018;0	127619185;0	128920984;0	131192133;0	134669963;0	139165343;0	144491111;0	150132735;0	156663974;0	163946724;0	171807749;0	180199322;0	188922476;0	197784013;0	206733029;0	215552001;0	224250575;0	232661327;0	240652093;0	248224859;0	255276035;0	261794133;0	267729098;0	273063442;0	27758342;0	280929952;0	283663077;0	28585654;0	287586423;0	288336687;0	288214974;0	288013348;0	287693481;0	286120658;0
0;0	115013227;0	118015064;0	120498162;0	122704478;0	12421271;0	125504265;0	126302582;0	126674794;0	127088446;0	126673243;0	1263839;0	126248782;0	125619457;0	125433773;0	126064009;0	126135862;0	12709713;0	12918042;0	132137095;0	135136105;0	139269901;0	144459834;0	15052106;0	157395039;0	16507993;0	172901443;0	181116554;0	189587725;0	19838413;0	207242133;0	216010773;0	224704259;0	233058136;0	241153849;0	248862932;0	256020166;0	262209207;0	26775213;0	272694671;0	277006796;0	28071159;0	283866494;0	285802553;0	286939665;0	287753027;0	288241167;0	287572177;0	286671619;0	286015186;0
0;0	115376344;0	118238748;0	120812482;0	122763395;0	124512894;0	125501027;0	126361843;0	126757987;0	126760926;0	126912054;0	126345344;0	125912561;0	126048907;0	125522498;0	125527505;0	126469407;0	127721077;0	129201941;0	131843209;0	135564779;0	140246794;0	145229343;0	151058776;0	157732387;0	165071584;0	172987456;0	18139056;0	190106808;0	198900922;0	207771542;0	216496131;0	225090248;0	233318926;0	241225654;0	248632417;0	255567566;0	261952992;0	267747254;0	272955415;0	277329148;0	280556891;0	28318763;0	285317431;0	286990587;0	287538791;0	287402296;0	287170026;0	286665072;0	285144602;0
0;0	115794775;0	118604809;0	121028166;0	122988479;0	124488733;0	125793168;0	126317595;0	126800264;0	126851614;0	126570493;0	126545336;0	125990591;0	125521086;0	125711826;0	125897316;0	126229938;0	127556697;0	129957269;0	132454744;0	135729889;0	140142572;0	145494942;0	15167868;0	158746715;0	166132734;0	173924333;0	182075886;0	190626233;0	199335974;0	208148794;0	216834047;0	225420807;0	233682393;0	241648196;0	249221838;0	256268018;0	262338776;0	267754046;0	272566469;0	2767736;0	280374774;0	283442332;0	28518815;0	286262185;0	287045219;0	287513033;0	286658332;0	285771964;0	28509072;0
;;;;;;;;;;;;;;;;;;;;;;;;;;;;;;;;;;;;;;;;;;;;;;;;;;;;;;;;;;;;;;;;;;;;;;;;;;;;;;;;;;;;;;;;;;;;;;;;;;;;;;;;;;;;;;;;;;;;;;;;;;;;;;;;;;;;;;;;;;;;;;;;;;;;;;;;;;;;;;;;;;;;;;;;;;;;;;;;;;;;;;;;;;;;;;;;;;;;;;;;;;;;;;;;;;;;;;;;;;;;;;;;;;;;;;;;;;;;;;;;;;;;;;;;;;;;;;;;;;;;;;;;;;;;;;;;;;;;;;;;;;;;;;;;;;;;;;;;;;;;;;;;;;;;;;;;;;;;;;;;;;;;;;;;;;;;;;;;;;;;;;;;;;;;;;;;;;;;;;;;;;;;;;;;;;;;;;;;;;;;;;;;;;;;;;;;;;;;;;;…
;;;;;;;;;;;;;;;;;;;;;;;;;;;;;;;;;;;;;;;;;;;;;;;;;;;;;;;;;;;;;;;;;;;;;;;;;;;;;;;;;;;;;;;;;;;;;;;;;;;;;;;;;;;;;;;;;;;;;;;;;;;;;;;;;;;;;;;;;;;;;;;;;;;;;;;;;;;;;;;;;;;;;;;;;;;;;;;;;;;;;;;;;;;;;;;;;;;;;;;;;;;;;;;;;;;;;;;;;;;;;;;;;;;;;;;;;;;;;;;;;;;;;;;;;;;;;;;;;;;;;;;;;;;;;;;;;;;;;;;;;;;;;;;;;;;;;;;;;;;;;;;;;;;;;;;;;;;;;;;;;;;;;;;;;;;;;;;;;;;;;;;;;;;;;;;;;;;;;;;;;;;;;;;;;;;;;;;;;;;;;;;;;;;;;;;;;;;;;;;…
pressure map transverse [MPa];;;;;;;;;;;;;;;;;;;;;;;;;;;;;;;;;;;;;;;;;;;;;;;;;;;;;;;;;;;;;;;;;;;;;;;;;;;;;;;;;;;;;;;;;;;;;;;;;;;;;;;;;;;;;;;;;;;;;;;;;;;;;;;;;;;;;;;;;;;;;;;;;;;;;;;;;;;;;;;;;;;;;;;;;;;;;;;;;;;;;;;;;;;;;;;;;;;;;;;;;;;;;;;;;;;;;;;;;;;;;;;;;;;;;;;;;;;;;;;;;;;;;;;;;;;;;;;;;;;;;;;;;;;;;;;;;;;;;;;;;;;;;;;;;;;;;;;;;;;;;;;;;;;;;;;;;;;;;;;;;;;;;;;;;;;;;;;;;;;;;;;;;;;;;;;;;;;;;;;;;;;;;;;;;;…
0;0;0;0;0;0;0;0;0;0;0;0;0;0;0;0;0;0;0;0;0;0;0;0;0;0;0;0;0;0;0;0;0;0;0;0;0;0;0;0;0;0;0;0;0;0;0;0;0;0;0;0;0;0;0;0;0;0;0;0;0;0;0;0;0;0;0;0;0;0;0;0;0;0;0;0;0;0;0;0;0;0;0;0	040102857;0;0;0;0;0;0;0;0;0;0;0;0;0;0;0;0;0;0;0;0;0;0;0;0;0;0;0;0;0;0;0;0;0;0;0;0;0;0;0;0;0;0;0;0;0;0;0;0;0;0;0;0;0;0;0;0;0;0;0;0;0;0;0;0;0;0;0;0;0;0;0;0;0;0;0;0;0;0;0;0;0;0;0;;;;;;;;;;;;;;;;;;;;;;;;;;;;;;;;;;;;;;;;;;;;;;;;;;;;;;;;;;;;;;;;;;;;;;;;;;;;;;;;;;;;;;;;;;;;;;;;;;;;;;;;;;;;;;;;;;;;;;;;;;;;;;;;;;;;;;;;;;;;;;;;;;;;;;;;;;;;;;;;;;;;;;;;;;;;;;;;;;;;;;;;;;;;;;;;;;;;;;;;;;;;;;;;;;;;;;;;;;;;;;;;…
0;0;0;0;0;0;0;0;0;0;0;0;0;0;0;0;0;0;0;0;0;0;0;0;0;0;0;0;0;0;0;0;0;0;0;0;0;0;0;0;0;0;0;0;0;0;0;0;0;0;0;0;0;0;0;0;0;0;0;0;0;0;0;0;0;0;0;0;0;0;0;0	040771906;0	041505849;0	042177048;0	042785214;0	043330083;0	043811416;0	044229003;0	044582659;0	044872229;0	045097583;0	045258623;0	045355275;0	045387497;0	045355275;0	045258623;0	045097583;0	044872229;0	044582659;0	044229003;0	043811416;0	043330083;0	042785214;0	042177048;0	041505849;0	040771906;0;0;0;0;0;0;0;0;0;0;0;0;0;0;0;0;0;0;0;0;0;0;0;0;0;0;0;0;0;0;0;0;0;0;0;0;0;0;0;0;0;0;0;0;0;0;0;0;0;0;0;0;0;0;0;0;0;0;0;0;0;0;0;0;0;0;0;0;0;0;0;;;;;;;;;;;;;;;;;;;;;;;;;;;;;;;;;;;;;;;;;;;;;;;;;;;;;;;;;;;;;;;;;;;;;;;;;;;;;;;;;;;;;;;;;;;;;;;;;;;;;;;;;;;;;;;;;;;;;;;;;;;;;;;;;;;;;;;;;;;;;;;;;;;;;;;;;;;;;;;;;;;;;;;;;;;;;;;;;;;;;;;;;;;;;;;;;;;;;;;;;;;;;;;;;;;;;;;;;;;;;;;;;;;;;;;;;;;;;;;;;;;;;;;;…
0;0;0;0;0;0;0;0;0;0;0;0;0;0;0;0;0;0;0;0;0;0;0;0;0;0;0;0;0;0;0;0;0;0;0;0;0;0;0;0;0;0;0;0;0;0;0;0;0;0;0;0;0;0;0;0;0;0;0;0;0;0;0;0;0;0	040230216;0	041346191;0	04240101;0	04339423;0	044325426;0	0451942;0	045808675;0	046319321;0	046786331;0	047209499;0	047588636;0	047923573;0	04821416;0	048460264;0	048661775;0	048818601;0	048930671;0	048997933;0	049020358;0	048997933;0	048930671;0	048818601;0	048661775;0	048460264;0	04821416;0	047923573;0	047588636;0	047209499;0	046786331;0	046319321;0	045808675;0	0451942;0	044325426;0	04339423;0	04240101;0	041346191;0	040230216;0;0;0;0;0;0;0;0;0;0;0;0;0;0;0;0;0;0;0;0;0;0;0;0;0;0;0;0;0;0;0;0;0;0;0;0;0;0;0;0;0;0;0;0;0;0;0;0;0;0;0;0;0;0;0;0;0;0;0;0;0;0;0;0;0;;;;;;;;;;;;;;;;;;;;;;;;;;;;;;;;;;;;;;;;;;;;;;;;;;;;;;;;;;;;;;;;;;;;;;;;;;;;;;;;;;;;;;;;;;;;;;;;;;;;;;;;;;;;;;;;;;;;;;;;;;;;;;;;;;;;;;;;;;;;;;;;;;;;;;;;;;;;;;;;;;;;;;;;;;;;;;;;;;;;;;;;;;;;;;;;;;;;;;;;;;;;;;;;;;;;;;;;;;;;;;;;;;;;;;;;;;;;;;;;;;;;;;;;;;;;;;;;;;;;…
0;0;0;0;0;0;0;0;0;0;0;0;0;0;0;0;0;0;0;0;0;0;0;0;0;0;0;0;0;0;0;0;0;0;0;0;0;0;0;0;0;0;0;0;0;0;0;0;0;0;0;0;0;0;0;0;0;0;0;0;0;0	040262062;0	041633617;0	042945399;0	044196866;0	045387497;0	046163814;0	046897633;0	047588636;0	048236524;0	048841012;0	049202781;0	049449967;0	049676039;0	049880896;0	050064443;0	050226598;0	050367284;0	050486437;0	050584002;0	050659933;0	050714195;0	050746762;0	05075762;0	050746762;0	050714195;0	050659933;0	050584002;0	050486437;0	050367284;0	050226598;0	050064443;0	049880896;0	049676039;0	049449967;0	049202781;0	048841012;0	048236524;0	047588636;0	046897633;0	046163814;0	045387497;0	044196866;0	042945399;0	041633617;0	040262062;0;0;0;0;0;0;0;0;0;0;0;0;0;0;0;0;0;0;0;0;0;0;0;0;0;0;0;0;0;0;0;0;0;0;0;0;0;0;0;0;0;0;0;0;0;0;0;0;0;0;0;0;0;0;0;0;0;0;0;0;0;;;;;;;;;;;;;;;;;;;;;;;;;;;;;;;;;;;;;;;;;;;;;;;;;;;;;;;;;;;;;;;;;;;;;;;;;;;;;;;;;;;;;;;;;;;;;;;;;;;;;;;;;;;;;;;;;;;;;;;;;;;;;;;;;;;;;;;;;;;;;;;;;;;;;;;;;;;;;;;;;;;;;;;;;;;;;;;;;;;;;;;;;;;;;;;;;;;;;;;;;;;;;;;;;;;;;;;;;;;;;;;;;;;;;;;;;;;;;;;;;;;;;;;;;;;;;;;;;;;;;;;;;;;;…
0;0;0;0;0;0;0;0;0;0;0;0;0;0;0;0;0;0;0;0;0;0;0;0;0;0;0;0;0;0;0;0;0;0;0;0;0;0;0;0;0;0;0;0;0;0;0;0;0;0;0;0;0;0;0;0;0;0;0	040835678;0	04240101;0	043907746;0	045355275;0	046319321;0	047231788;0	048102362;0	048930671;0	04935319;0	049708365;0	050042837;0	050356457;0	050649083;0	050730855;0	050689755;0	050652164;0	050618099;0	050587577;0	050560611;0	050537215;0	050517399;0	050501173;0	050488545;0	05047952;0	050474104;0	050472298;0	050474104;0	05047952;0	050488545;0	050501173;0	050517399;0	050537215;0	050560611;0	050587577;0	050618099;0	050652164;0	050689755;0	050730855;0	050649083;0	050356457;0	050042837;0	049708365;0	04935319;0	048930671;0	048102362;0	047231788;0	046319321;0	045355275;0	043907746;0
0;0;0;0;0;0;0;0;0;0;0;0;0;0;0;0;0;0;0;0;0;0;0;0;0;0;0;0;0;0;0;0;0;0;0;0;0;0;0;0;0;0;0;0;0;0;0;0;0;0;0;0;0;0;0;0	040771906;0	042529041;0	044229003;0	045719956;0	046808588;0	047856556;0	048863424;0	049406947;0	04984853;0	050269871;0	050670784;0	050709421;0	050650372;0	050594762;0	050542616;0	050493958;0	050273983;0	049922611;0	049601223;0	049309974;0	049049001;0	048818432;0	048618377;0	048448933;0	048310184;0	048202197;0	048125026;0	048078708;0	048063266;0	048078708;0	048125026;0	048202197;0	048310184;0	048448933;0	048618377;0	048818432;0	049049001;0	049309974;0	049601223;0	049922611;0	050273983;0	050493958;0	050542616;0	050594762;0	050650372;0	050709421;0	050670784;0	050269871;0	04984853;0
0;0;0;0;0;0;0;0;0;0;0;0;0;0;0;0;0;0;0;0;0;0;0;0;0;0;0;0;0;0;0;0;0;0;0;0;0;0;0;0;0;0;0;0;0;0;0;0;0;0;0;0;0;0	042017145;0	043907746;0	045631264;0	046853107;0	048035304;0	049095445;0	04962218;0	050129282;0	050616539;0	050704059;0	050630655;0	050560611;0	050493958;0	050121292;0	04961654;0	04914115;0	048695346;0	048279337;0	047741961;0	047069201;0	046453823;0	045896129;0	045396391;0	044954858;0	044571747;0	04424725;0	04398153;0	043774719;0	043626923;0	043538215;0	043508641;0	043538215;0	043626923;0	043774719;0	04398153;0	04424725;0	044571747;0	044954858;0	045396391;0	045896129;0	046453823;0	047069201;0	047741961;0	048279337;0	048695346;0	04914115;0	04961654;0	050121292;0	050493958;0
0;0;0;0;0;0;0;0;0;0;0;0;0;0;0;0;0;0;0;0;0;0;0;0;0;0;0;0;0;0;0;0;0;0;0;0;0;0;0;0;0;0;0;0;0;0;0;0;0;0;0	040867568;0	042945399;0	044968795;0	046452678;0	047767222;0	049031082;0	04962218;0	050194152;0	050746762;0	050671862;0	050587577;0	050506583;0	050106017;0	049478647;0	048879944;0	048310184;0	047508102;0	0465418;0	04563165;0	044778089;0	04398153;0	043126922;0	042150097;0	041256549;0	040446724;0	03972103;0	039079834;0	038523462;0	0380522;0	037666289;0	037365929;0	037151275;0	037022438;0	036979485;0	037022438;0	037151275;0	037365929;0	037666289;0	0380522;0	038523462;0	039079834;0	03972103;0	040446724;0	041256549;0	042150097;0	043126922;0	04398153;0	044778089;0	04563165;0
0;0;0;0;0;0;0;0;0;0;0;0;0;0;0;0;0;0;0;0;0;0;0;0;0;0;0;0;0;0;0;0;0;0;0;0;0;0;0;0;0;0;0;0;0;0;0;0;0	041346191;0	043554638;0	045609095;0	047053525;0	048460264;0	049406947;0	050042837;0	050659933;0	050675442;0	050580389;0	050488545;0	049861436;0	04914115;0	048448933;0	047537343;0	046336487;0	045190411;0	044099652;0	042872281;0	041469444;0	040148037;0	038908708;0	037752073;0	036599974;0	035351383;0	034209181;0	033173954;0	032246236;0	03142651;0	030715204;0	030112691;0	02961929;0	029235261;0	028960809;0	028796079;0	028741159;0	028796079;0	028960809;0	029235261;0	02961929;0	030112691;0	030715204;0	03142651;0	032246236;0	033173954;0	034209181;0	035351383;0	036599974;0	037752073;0
0;0;0;0;0;0;0;0;0;0;0;0;0;0;0;0;0;0;0;0;0;0;0;0;0;0;0;0;0;0;0;0;0;0;0;0;0;0;0;0;0;0;0;0;0;0;0	041505849;0	043843524;0	04589742;0	047432462;0	048930671;0	049676039;0	050356457;0	050714781;0	050609126;0	050506583;0	049922611;0	049110439;0	048325606;0	047127752;0	045749221;0	044424285;0	042999618;0	041256549;0	039592857;0	038009336;0	036383006;0	034590147;0	032901239;0	031317131;0	029838628;0	028426278;0	026976018;0	025649263;0	024446711;0	023369;0	022416705;0	021590336;0	020890339;0	020317094;0	019870911;0	019552035;0	01936064;0	01929683;0	01936064;0	019552035;0	019870911;0	020317094;0	020890339;0	021590336;0	022416705;0	023369;0	024446711;0	025649263;0	026976018;0
0;0;0;0;0;0;0;0;0;0;0;0;0;0;0;0;0;0;0;0;0;0;0;0;0;0;0;0;0;0;0;0;0;0;0;0;0;0;0;0;0;0;0;0;0	041346191;0	043811416;0	045963996;0	047588636;0	049095445;0	049837743;0	050562315;0	050673652;0	050560611;0	050289246;0	049386662;0	048510567;0	047303349;0	045749221;0	04424725;0	042490078;0	040489379;0	038566282;0	036654204;0	034426905;0	032300846;0	030277071;0	028300286;0	026218178;0	024256647;0	022416705;0	020699309;0	019115459;0	017723296;0	016449623;0	015295128;0	01426044;0	013346124;0	012552685;0	011880562;0	01133013;0	010901695;0	010595499;0	010411712;0	010350438;0	010411712;0	010595499;0	010901695;0	01133013;0	011880562;0	012552685;0	013346124;0	01426044;0	015295128;0
0;0;0;0;0;0;0;0;0;0;0;0;0;0;0;0;0;0;0;0;0;0;0;0;0;0;0;0;0;0;0;0;0;0;0;0;0;0;0;0;0;0;0	040867568;0	043458386;0	045808675;0	047521695;0	049106175;0	049891686;0	050659933;0	050650372;0	050530011;0	049968479;0	04900291;0	048063266;0	046336487;0	044660194;0	042829828;0	040574679;0	03839498;0	036111692;0	033555554;0	031098316;0	028741159;0	026154988;0	023686146;0	021335872;0	019115459;0	017117092;0	015234309;0	013468106;0	011819426;0	010349385;0	010325131;0	010302941;0	010282826;0	010264798;0	010248866;0	01023504;0	010223328;0	010213736;0	010206269;0	010200933;0	01019773;0	010196663;0	01019773;0	010200933;0	010206269;0	010213736;0	010223328;0	01023504;0	010248866;0
0;0;0;0;0;0;0;0;0;0;0;0;0;0;0;0;0;0;0;0;0;0;0;0;0;0;0;0;0;0;0;0;0;0;0;0;0;0;0;0;0;0	042785214;0	045431804;0	047231788;0	048997933;0	049837743;0	050649083;0	050644996;0	050517399;0	049800242;0	048772284;0	047508102;0	045661046;0	043863367;0	041512011;0	039079834;0	036654204;0	033773506;0	03098888;0	028237282;0	025269732;0	022416705;0	019679603;0	017177738;0	014808419;0	012552685;0	010411712;0	010316683;0	010283886;0	010253117;0	010224393;0	01019773;0	011686434;0	013111453;0	014403265;0	01556113;0	016584378;0	017472413;0	018224715;0	018840843;0	019320433;0	0196632;0	019868942;0	019937537;0	019868942;0	0196632;0	019320433;0	018840843;0	018224715;0	017472413;0
0;0;0;0;0;0;0;0;0;0;0;0;0;0;0;0;0;0;0;0;0;0;0;0;0;0;0;0;0;0;0;0;0;0;0;0;0;0;0;0	041793379;0	044582659;0	046719571;0	048572198;0	049676039;0	050529791;0	050657538;0	050522805;0	04978494;0	048695346;0	047244826;0	045278703;0	04329661;0	040617323;0	038009336;0	03507962;0	031973114;0	028960809;0	025649263;0	022416705;0	01929683;0	016449623;0	013712003;0	011085344;0	010319852;0	010278587;0	010239296;0	010202001;0	012093286;0	014199136;0	016174898;0	018019461;0	019731774;0	021522579;0	023190274;0	024702162;0	02605735;0	027255032;0	028294492;0	029175105;0	029896338;0	030457754;0	03085901;0	031099862;0	031180163;0	031099862;0	03085901;0	030457754;0	029896338;0
0;0;0;0;0;0;0;0;0;0;0;0;0;0;0;0;0;0;0;0;0;0;0;0;0;0;0;0;0;0;0;0;0;0;0;0;0;0	040485045;0	04339423;0	045986192;0	047923573;0	049406947;0	050302334;0	050687966;0	050546216;0	049922611;0	048772284;0	047274089;0	045190411;0	042999618;0	040148037;0	037365929;0	034045839;0	030715204;0	027291545;0	023686146;0	020189642;0	016935122;0	013833917;0	010840467;0	010309286;0	010261613;0	010215868;0	011754226;0	014403265;0	016925795;0	019320433;0	021839966;0	024304018;0	026616043;0	028774705;0	030778743;0	032563758;0	03418118;0	035647575;0	036962053;0	038123811;0	039132134;0	039986398;0	040686072;0	041230718;0	041619996;0	041853661;0	041931566;0	041853661;0	041619996;0
0;0;0;0;0;0;0;0;0;0;0;0;0;0;0;0;0;0;0;0;0;0;0;0;0;0;0;0;0;0;0;0;0;0;0;0;0	041889265;0	044872229;0	047053525;0	049031082;0	049967241;0	05073621;0	050587577;0	050212922;0	04900291;0	047595817;0	045396391;0	043126922;0	040105352;0	037151275;0	033555554;0	03000308;0	026218178;0	022353172;0	018631561;0	015173485;0	011819426;0	010319852;0	010265859;0	010213736;0	012296801;0	015356661;0	018293147;0	021284622;0	024383631;0	027334942;0	030136896;0	032717648;0	03510699;0	037349104;0	039442662;0	041386405;0	043035361;0	04448692;0	045803019;0	046982835;0	048025626;0	048930734;0	049697581;0	050325676;0	050814615;0	051164084;0	051373856;0	051443795;0	051373856;0
0;0;0;0;0;0;0;0;0;0;0;0;0;0;0;0;0;0;0;0;0;0;0;0;0;0;0;0;0;0;0;0;0;0;0;0	043169756;0	045963996;0	048035304;0	049525284;0	050486437;0	050646788;0	050493958;0	049386662;0	048140463;0	045896129;0	043626923;0	040489379;0	037365929;0	033610049;0	029838628;0	025775728;0	021653937;0	017723296;0	014016746;0	010411712;0	0102913;0	010232911;0	011483097;0	014947903;0	018293147;0	021760607;0	025339609;0	028774705;0	03202539;0	035029795;0	037891314;0	040608298;0	043035361;0	045179273;0	047191259;0	049070093;0	050814615;0	052232051;0	053416683;0	05449083;0	055453804;0	056304981;0	057043806;0	057669795;0	058182535;0	058581687;0	058866986;0	059038242;0	05909534;0
0;0;0;0;0;0;0;0;0;0;0;0;0;0;0;0;0;0;0;0;0;0;0;0;0;0;0;0;0;0;0;0;0;0	041154679;0	044325426;0	046808588;0	048930671;0	049978038;0	050723712;0	050564208;0	049922611;0	048618377;0	046688379;0	044306272;0	041299135;0	038009336;0	034209181;0	030222282;0	025965383;0	021590336;0	017420264;0	013468106;0	010337792;0	010273285;0	010210536;0	013179383;0	016925795;0	020650416;0	024702162;0	028614601;0	032332982;0	035802099;0	039132134;0	042276302;0	04497149;0	047538782;0	049976659;0	05211937;0	053868684;0	055510506;0	057043806;0	058467612;0	059571401;0	060406046;0	061162897;0	061841454;0	062441266;0	062961929;0	063403093;0	063764457;0	064045775;0	064246855;0
0;0;0;0;0;0;0;0;0;0;0;0;0;0;0;0;0;0;0;0;0;0;0;0;0;0;0;0;0;0;0;0;0	04211308;0	045355275;0	047566321;0	04936394;0	05038894;0	050652164;0	050488545;0	049248601;0	047771183;0	045278703;0	042532559;0	039079834;0	035351383;0	031153027;0	026786634;0	022162541;0	017723296;0	013529089;0	010334628;0	010265859;0	010198798;0	014199136;0	018224715;0	02247512;0	026855603;0	031099862;0	035029795;0	038821735;0	042414248;0	045525725;0	048512835;0	051373856;0	053586137;0	055680647;0	057669795;0	059412643;0	060644877;0	061801503;0	062881777;0	063884994;0	064604409;0	065018024;0	065393112;0	06572942;0	066026715;0	066284794;0	066503476;0	066682608;0	066822065;0
0;0;0;0;0;0;0;0;0;0;0;0;0;0;0;0;0;0;0;0;0;0;0;0;0;0;0;0;0;0;0;0	042945399;0	045986192;0	048236524;0	049708365;0	05075762;0	050587577;0	050029619;0	048633773;0	0465418;0	04398153;0	040574679;0	037022438;0	032628405;0	028237282;0	023369;0	018631561;0	014199525;0	010342009;0	010269042;0	01019773;0	014539385;0	018840843;0	023508327;0	028214485;0	032717648;0	036962053;0	041075064;0	044694549;0	048095205;0	051373856;0	053925212;0	056361776;0	058695788;0	060366256;0	061841454;0	063242606;0	064486417;0	065096921;0	065670023;0	066205343;0	066702524;0	066975361;0	066906534;0	066844114;0	066788143;0	066738663;0	066695707;0	066659307;0	066629489;0
0;0;0;0;0;0;0;0;0;0;0;0;0;0;0;0;0;0;0;0;0;0;0;0;0;0;0;0;0;0	040230216;0	043650912;0	046519378;0	048818601;0	050010434;0	050704059;0	050530011;0	049509298;0	048078708;0	045425807;0	042490078;0	038780326;0	034644552;0	030112691;0	025206457;0	020189642;0	015477552;0	010901695;0	010282826;0	010207336;0	014199136;0	018772357;0	023746951;0	028774705;0	033564608;0	038123811;0	042483231;0	046288567;0	049976659;0	053134382;0	05590759;0	058581687;0	060525441;0	062241216;0	063884994;0	064919453;0	065650229;0	066344407;0	067001535;0	06689997;0	066804617;0	066715541;0	066632804;0	066410253;0	065827781;0	065299486;0	06482575;0	064406917;0	064043296;0
0;0;0;0;0;0;0;0;0;0;0;0;0;0;0;0;0;0;0;0;0;0;0;0;0;0;0;0;0	040740023;0	044229003;0	046964434;0	049159837;0	050269871;0	050657538;0	05047952;0	049049001;0	047157024;0	044424285;0	040958345;0	037151275;0	032464647;0	027669992;0	022416705;0	017359641;0	012552685;0	010307171;0	010227588;0	013179383;0	018019461;0	023190274;0	028534562;0	033641651;0	038511466;0	04310441;0	047191259;0	051164084;0	05432108;0	057328252;0	05988913;0	061841454;0	063724287;0	064958874;0	065808648;0	066622876;0	066936052;0	066814496;0	066699014;0	066589681;0	065827781;0	065020938;0	064267133;0	0635669;0	062822738;0	06171578;0	060711705;0	05981126;0	059015122;0
0;0;0;0;0;0;0;0;0;0;0;0;0;0;0;0;0;0;0;0;0;0;0;0;0;0;0;0	041122768;0	044679161;0	04732096;0	04935319;0	050486437;0	050618099;0	050167113;0	048649168;0	046336487;0	043538215;0	039592857;0	035351383;0	030496176;0	025269732;0	019870911;0	014808419;0	010342009;0	010258428;0	011483097;0	016584378;0	021839966;0	027494786;0	032948542;0	038123811;0	043035361;0	047399751;0	051612607;0	054943771;0	058182535;0	060644877;0	062761583;0	064604409;0	065571074;0	066503476;0	066936052;0	066794734;0	066659307;0	066188536;0	065160255;0	06418322;0	063258103;0	061821331;0	06028821;0	05885571;0	057524883;0	056251197;0	054647963;0	053193617;0	051889277;0
0;0;0;0;0;0;0;0;0;0;0;0;0;0;0;0;0;0;0;0;0;0;0;0;0;0;0	041378118;0	045000988;0	047588636;0	049503761;0	050659933;0	05058578;0	049861436;0	048310184;0	04563165;0	042447593;0	03839498;0	033719025;0	028741159;0	023115181;0	017662701;0	012491611;0	010299767;0	010213736;0	014471322;0	019731774;0	025658525;0	031487408;0	036962053;0	042276302;0	046913375;0	051443795;0	055000416;0	058467612;0	061003425;0	063282721;0	064939163;0	065987046;0	067001535;0	066840824;0	066685785;0	066243986;0	065048809;0	063903285;0	062612115;0	060658792;0	058802559;0	057044732;0	05495368;0	052733595;0	050658984;0	048731412;0	046952353;0	044913386;0	043063614;0
0;0;0;0;0;0;0;0;0;0;0;0;0;0;0;0;0;0;0;0;0;0;0;0;0;0	041505849;0	0451942;0	047767222;0	04961141;0	050752269;0	050560611;0	04961654;0	048004869;0	045043209;0	041512011;0	037365929;0	032300846;0	026976018;0	021208606;0	015720704;0	010411712;0	010261613;0	011686434;0	01719905;0	023031296;0	029175105;0	035029795;0	040686072;0	045733684;0	050535176;0	05449083;0	058182535;0	060963569;0	063403093;0	065077193;0	066205343;0	066952438;0	066778254;0	066609593;0	065494265;0	06418322;0	062822738;0	060552945;0	058377106;0	056251197;0	053423492;0	050735954;0	048190539;0	045496537;0	04267358;0	040035286;0	037583706;0	035320776;0	033101877;0
0;0;0;0;0;0;0;0;0;0;0;0;0;0;0;0;0;0;0;0;0;0;0;0;0	041505849;0	045258623;0	047856556;0	049676039;0	050737995;0	050542616;0	04943266;0	047595817;0	044571747;0	040745233;0	036383006;0	031098316;0	025459523;0	019552035;0	014016746;0	010319852;0	010227588;0	013995066;0	0196632;0	02605735;0	032332982;0	038278849;0	043864429;0	048930734;0	053416683;0	057328252;0	060525441;0	063122288;0	065018024;0	066225203;0	066936052;0	066748566;0	066493341;0	065020938;0	063594951;0	061504597;0	059015122;0	05661746;0	053423492;0	050273982;0	047262149;0	043745663;0	04032891;0	037092377;0	033953805;0	030861026;0	027970198;0	02528364;0	022803539;0
0;0;0;0;0;0;0;0;0;0;0;0;0;0;0;0;0;0;0;0;0;0;0;0	041378118;0	0451942;0	047856556;0	049697589;0	050730855;0	050531812;0	049309974;0	047303349;0	044217735;0	040148037;0	035514384;0	030112691;0	024193281;0	01820786;0	012552685;0	010292359;0	01019773;0	016038459;0	022157479;0	028774705;0	03510699;0	041230718;0	046635608;0	051781473;0	05590759;0	059690516;0	062441266;0	064761859;0	066046554;0	066952438;0	066751866;0	066410253;0	06482575;0	063286193;0	060711705;0	058004475;0	05495368;0	051351344;0	047881241;0	043940415;0	039937384;0	036108699;0	032248996;0	028506368;0	02496061;0	021890963;0	019895476;0	018030045;0	016296213;0
0;0;0;0;0;0;0;0;0;0;0;0;0;0;0;0;0;0;0;0;0;0;0	041122768;0	045000988;0	047767222;0	049676039;0	050730855;0	050528209;0	049248601;0	047127752;0	04398153;0	03972103;0	034862124;0	029345008;0	023178644;0	017117092;0	01133013;0	010269042;0	011754226;0	017814267;0	024383631;0	031180163;0	037581432;0	043657064;0	049139784;0	053925212;0	058182535;0	061362338;0	064206629;0	065670023;0	067001535;0	066788143;0	06657972;0	064909423;0	063258103;0	060447071;0	057524883;0	053959514;0	050042858;0	046079216;0	041502205;0	037092377;0	032675556;0	028291945;0	024098522;0	020928668;0	01851438;0	016226728;0	014480984;0	01645805;0	018306515;0
0;0;0;0;0;0;0;0;0;0;0;0;0;0;0;0;0;0;0;0;0;0	040740023;0	044679161;0	047588636;0	04961141;0	050737995;0	050531812;0	049248601;0	047069201;0	043863367;0	03946465;0	034426905;0	028796079;0	022416705;0	016267469;0	010350438;0	010249929;0	013111453;0	019320433;0	026296741;0	033179507;0	03975332;0	045733684;0	051373856;0	055850845;0	05988913;0	062881777;0	065096921;0	066503476;0	066857267;0	066636118;0	065271647;0	063510787;0	060711705;0	057578198;0	053729851;0	04950321;0	04501061;0	040035286;0	035222224;0	03021957;0	025391286;0	021341318;0	01851438;0	015809597;0	015298041;0	017689524;0	019955944;0	022095412;0	025959248;0
0;0;0;0;0;0;0;0;0;0;0;0;0;0;0;0;0;0;0;0;0	040230216;0	044229003;0	04732096;0	049503761;0	050752269;0	050542616;0	049309974;0	047127752;0	043863367;0	039379161;0	034209181;0	028426278;0	021908285;0	015659925;0	010337792;0	01023504;0	014199136;0	020650416;0	027894538;0	03487543;0	041619996;0	047538782;0	052965076;0	057555922;0	061162897;0	064246855;0	065808648;0	066958989;0	066725453;0	065911083;0	064043296;0	061504597;0	058164215;0	054265592;0	04973455;0	044913386;0	039545643;0	034273034;0	028827888;0	023559216;0	019895476;0	016782328;0	014753174;0	017552529;0	020231435;0	023382516;0	028135028;0	032639794;0	036892938;0
0;0;0;0;0;0;0;0;0;0;0;0;0;0;0;0;0;0;0;0;0	043650912;0	046964434;0	04935319;0	050659933;0	050560611;0	04943266;0	047303349;0	04398153;0	03946465;0	034209181;0	028300286;0	021653937;0	015295128;0	010329353;0	010224393;0	015016013;0	021760607;0	029175105;0	036265865;0	043035361;0	049070093;0	05432108;0	059038242;0	062281217;0	064919453;0	066443808;0	066847402;0	066606275;0	064853644;0	062822738;0	059280671;0	055564635;0	050735954;0	045787935;0	040035286;0	034379413;0	028506368;0	022803539;0	019136371;0	015740039;0	016048298;0	019130478;0	022095412;0	027590575;0	032913561;0	038016677;0	043116337;0	047951041;0	052516497;0
0;0;0;0;0;0;0;0;0;0;0;0;0;0;0;0;0;0;0;0	042945399;0	046519378;0	049159837;0	050486437;0	05058578;0	04961654;0	047595817;0	044217735;0	03972103;0	034426905;0	028426278;0	021653937;0	015173485;0	010325131;0	010218;0	01556113;0	02255455;0	030136896;0	037349104;0	044141019;0	050325676;0	055453804;0	059928866;0	063242606;0	065432643;0	067001535;0	066748566;0	065938844;0	063903285;0	060923291;0	057258201;0	052503448;0	047494386;0	041502205;0	035517839;0	029256369;0	023127494;0	019067301;0	015392097;0	016663064;0	020024801;0	024330957;0	030452753;0	036342969;0	042240072;0	047951041;0	053402824;0	058284366;0	062886026;0
0;0;0;0;0;0;0;0;0;0;0;0;0;0;0;0;0;0;0	04211308;0	045986192;0	048818601;0	050269871;0	050618099;0	049861436;0	048004869;0	044571747;0	040148037;0	034862124;0	028796079;0	021908285;0	015295128;0	010325131;0	010215868;0	015833849;0	023031296;0	030778743;0	038123811;0	04497149;0	051303924;0	056361776;0	060644877;0	064045775;0	065868093;0	066922937;0	066662618;0	065160255;0	063061373;0	059227575;0	055030084;0	04973455;0	043940415;0	037583706;0	031074725;0	024529689;0	019688568;0	015740039;0	016594716;0	020231435;0	025280426;0	031955752;0	038452671;0	045017829;0	05133609;0	057172639;0	062606409;0	067794692;0	072191713;0
0;0;0;0;0;0;0;0;0;0;0;0;0;0;0;0;0;0	041154679;0	045355275;0	048236524;0	050010434;0	050657538;0	050167113;0	048310184;0	045043209;0	040745233;0	035514384;0	029345008;0	022416705;0	015659925;0	010329353;0	010218;0	015833849;0	023190274;0	031099862;0	038589021;0	045525725;0	051894081;0	057043806;0	061202776;0	064545403;0	066225203;0	066857267;0	066589681;0	064490746;0	06171578;0	057738104;0	052733595;0	047262149;0	040622414;0	033953805;0	027004135;0	020997468;0	016782328;0	01584356;0	019749437;0	024873385;0	032092517;0	039179792;0	046336594;0	053255042;0	059536838;0	065547107;0	070986187;0	075699583;0	080201054;0
0;0;0;0;0;0;0;0;0;0;0;0;0;0;0;0;0;0	044325426;0	047566321;0	049708365;0	050704059;0	05047952;0	048649168;0	04563165;0	041512011;0	036383006;0	030112691;0	023178644;0	016267469;0	010337792;0	010224393;0	01556113;0	023031296;0	031099862;0	038744156;0	045803019;0	052232051;0	057498995;0	061601815;0	06478155;0	066503476;0	066804617;0	066188536;0	063931294;0	060552945;0	056457119;0	050735954;0	044621633;0	037681931;0	030540365;0	023343386;0	01851438;0	014412961;0	018581003;0	023111721;0	030862405;0	038452671;0	046189969;0	053698461;0	060512289;0	067091663;0	072795258;0	078007489;0	08278657;0	086469021;0	089986739;0
0;0;0;0;0;0;0;0;0;0;0;0;0;0;0;0;0	043169756;0	046808588;0	04936394;0	05075762;0	050530011;0	049049001;0	046336487;0	042447593;0	037365929;0	031098316;0	024193281;0	017117092;0	010350438;0	01023504;0	015016013;0	02255455;0	030778743;0	038589021;0	045803019;0	052344757;0	057726741;0	061841454;0	064939163;0	066702524;0	066765063;0	065800007;0	063482725;0	059599106;0	05495368;0	049040255;0	042283334;0	035123658;0	027540989;0	020928668;0	016296213;0	016731423;0	021058917;0	028271194;0	036342969;0	044578668;0	052664157;0	060094098;0	067232221;0	073399327;0	079103401;0	084011189;0	088082325;0	09199391;0	094288292;0
0;0;0;0;0;0;0;0;0;0;0;0;0;0;0;0	041889265;0	045963996;0	048930671;0	05038894;0	050587577;0	049509298;0	047157024;0	043538215;0	03839498;0	032300846;0	025459523;0	01820786;0	01133013;0	010249929;0	014199136;0	021760607;0	030136896;0	038123811;0	045525725;0	052232051;0	057726741;0	06192137;0	065018024;0	066822065;0	066738663;0	065522077;0	063145707;0	05885571;0	053729851;0	04764916;0	04032891;0	032782158;0	02496061;0	019136371;0	014346722;0	018786978;0	024330957;0	032913561;0	041510497;0	050157235;0	058284366;0	065968063;0	072795258;0	078981547;0	084294198;0	088748078;0	092639359;0	095175213;0	097612353;0
0;0;0;0;0;0;0;0;0;0;0;0;0;0;0	040485045;0	044872229;0	048035304;0	049978038;0	050652164;0	050029619;0	048078708;0	044424285;0	039592857;0	033719025;0	026976018;0	019552035;0	012552685;0	010269042;0	013111453;0	020650416;0	029175105;0	037349104;0	04497149;0	051894081;0	057498995;0	061841454;0	065018024;0	066861931;0	066725453;0	065355154;0	062822738;0	058323894;0	052810291;0	046467408;0	038761516;0	030861026;0	022803539;0	017614505;0	01584356;0	020576035;0	028135028;0	037030485;0	046189969;0	055092135;0	063305627;0	070986187;0	077642571;0	083634079;0	088462651;0	092698101;0	095471411;0	098107348;0	098851288;0
0;0;0;0;0;0;0;0;0;0;0;0;0;0;0	04339423;0	047053525;0	049525284;0	050723712;0	050488545;0	048633773;0	045425807;0	040958345;0	035351383;0	028741159;0	021208606;0	014016746;0	010292359;0	011754226;0	019320433;0	027894538;0	036265865;0	044141019;0	051303924;0	057043806;0	061601815;0	064939163;0	066822065;0	066725453;0	065299486;0	062612115;0	058004475;0	052196443;0	045496537;0	037583706;0	029363452;0	021547509;0	016365689;0	017210221;0	022095412;0	031408907;0	040781509;0	050304507;0	059258348;0	067794692;0	075093513;0	082034371;0	087227603;0	092169811;0	095175213;0	09809012;0	098903424;0	099689161;0	098865372;0
0;0;0;0;0;0;0;0;0;0;0;0;0;0	041793379;0	045986192;0	049031082;0	050486437;0	050564208;0	049248601;0	0465418;0	042490078;0	037151275;0	030496176;0	023115181;0	015720704;0	010319852;0	01019773;0	017814267;0	026296741;0	03487543;0	043035361;0	050325676;0	056361776;0	061202776;0	06478155;0	066702524;0	066738663;0	065355154;0	062612115;0	057897947;0	051889277;0	044913386;0	036797416;0	028291945;0	020722209;0	015392097;0	018306515;0	024466533;0	034146585;0	043993452;0	053846316;0	062886026;0	071347627;0	078737904;0	085049636;0	090463933;0	094288292;0	09743338;0	098781822;0	09963656;0	098836394;0	097526245;0
0;0;0;0;0;0;0;0;0;0;0;0;0;0	044582659;0	047923573;0	049967241;0	050646788;0	049922611;0	047771183;0	04398153;0	038780326;0	032464647;0	025269732;0	017662701;0	010411712;0	010227588;0	016038459;0	024383631;0	033179507;0	041619996;0	049070093;0	055453804;0	060644877;0	064545403;0	066503476;0	066765063;0	065522077;0	062822738;0	058004475;0	051889277;0	044718897;0	036403945;0	027648314;0	020171213;0	014695438;0	019130478;0	026366794;0	036342969;0	046629915;0	05661733;0	065968063;0	074245904;0	081911998;0	087702276;0	092815619;0	09618343;0	098487193;0	099408986;0	099096985;0	097672415;0	09514505;0	091549938;0
0;0;0;0;0;0;0;0;0;0;0;0;0	042785214;0	046719571;0	049406947;0	05073621;0	050493958;0	048618377;0	045278703;0	040574679;0	034644552;0	027669992;0	019870911;0	012491611;0	010261613;0	013995066;0	022157479;0	031180163;0	03975332;0	047538782;0	05432108;0	059928866;0	064045775;0	066225203;0	066804617;0	065800007;0	063145707;0	058323894;0	052196443;0	044913386;0	036403945;0	027433649;0	019895476;0	014276947;0	019680622;0	027726656;0	038016677;0	048685838;0	058840788;0	068498323;0	076670396;0	084011189;0	089986739;0	094347342;0	097851145;0	099007786;0	099645569;0	098110024;0	096018669;0	092111441;0	087827404;0
0;0;0;0;0;0;0;0;0;0;0;0	040867568;0	045431804;0	048572198;0	050302334;0	050587577;0	049386662;0	046688379;0	042532559;0	037022438;0	030112691;0	022416705;0	014808419;0	010299767;0	011686434;0	0196632;0	028774705;0	037581432;0	045733684;0	052965076;0	059038242;0	063242606;0	065868093;0	066857267;0	066188536;0	063482725;0	05885571;0	052810291;0	045496537;0	036797416;0	027648314;0	019895476;0	014412961;0	019955944;0	028543591;0	039179792;0	050157235;0	060512289;0	070263869;0	078616114;0	085711537;0	091898154;0	095649264;0	098435301;0	099461451;0	098836394;0	097233451;0	093471603;0	089376212;0	083263774;0
0;0;0;0;0;0;0;0;0;0;0;0	043458386;0	047231788;0	049676039;0	050687966;0	050212922;0	048140463;0	044306272;0	039079834;0	032628405;0	025206457;0	017359641;0	010342009;0	010213736;0	01719905;0	02605735;0	03510699;0	043657064;0	051373856;0	057555922;0	062281217;0	065432643;0	066922937;0	066589681;0	063931294;0	059599106;0	053729851;0	046467408;0	037583706;0	028291945;0	020171213;0	014276947;0	019955944;0	028816072;0	039761908;0	051041231;0	061628495;0	071468148;0	080079006;0	087037854;0	092874394;0	09671851;0	098781822;0	099847152;0	09813915;0	095621819;0	091228701;0	085676855;0	079176563;0	071480346;0
0;0;0;0;0;0;0;0;0;0;0	041346191;0	045808675;0	048997933;0	050529791;0	050546216;0	04900291;0	045896129;0	041299135;0	035351383;0	028237282;0	020189642;0	012552685;0	010258428;0	014471322;0	023031296;0	032332982;0	041230718;0	049139784;0	055850845;0	061162897;0	064919453;0	067001535;0	066662618;0	064490746;0	060552945;0	05495368;0	04764916;0	038761516;0	029363452;0	020722209;0	014695438;0	019680622;0	028543591;0	039761908;0	05133609;0	062187162;0	072191713;0	081055994;0	087987287;0	093580551;0	097552684;0	099060014;0	099328223;0	097555491;0	093870717;0	08929546;0	082372185;0	075075356;0	06631439;0
0;0;0;0;0;0;0;0;0;0;0	043811416;0	047521695;0	049837743;0	050657538;0	049922611;0	047595817;0	043626923;0	038009336;0	031153027;0	023369;0	015477552;0	010307171;0	011483097;0	019731774;0	029175105;0	038278849;0	046635608;0	053925212;0	05988913;0	064246855;0	066443808;0	066748566;0	065160255;0	06171578;0	056457119;0	049040255;0	04032891;0	030861026;0	021547509;0	015392097;0	019130478;0	027726656;0	039179792;0	051041231;0	062187162;0	072433069;0	081545009;0	088557776;0	094052201;0	098107348;0	099269232;0	09892331;0	097086826;0	092431922;0	086816378;0	079560982;0	07096536;0	061807944;0	052244922;0
0;0;0;0;0;0;0;0;0;0	041505849;0	045963996;0	049106175;0	050649083;0	050522805;0	048772284;0	045396391;0	040489379;0	034209181;0	026786634;0	018631561;0	010901695;0	010227588;0	016584378;0	025658525;0	035029795;0	043864429;0	051781473;0	058182535;0	062881777;0	065808648;0	066847402;0	065938844;0	063061373;0	057738104;0	050735954;0	042283334;0	032782158;0	022803539;0	016365689;0	018306515;0	026366794;0	038016677;0	050157235;0	061628495;0	072191713;0	081545009;0	088748078;0	094288292;0	098210782;0	099408986;0	098633383;0	096335849;0	091309036;0	084789001;0	077250567;0	067522993;0	05772797;0	047678099;0
0;0;0;0;0;0;0;0;0;0	043843524;0	047588636;0	049891686;0	050644996;0	04978494;0	047274089;0	043126922;0	037365929;0	030222282;0	022162541;0	014199525;0	010282826;0	013179383;0	021839966;0	031487408;0	040686072;0	048930734;0	05590759;0	061362338;0	065096921;0	066958989;0	066606275;0	063903285;0	059227575;0	052733595;0	044621633;0	035123658;0	02496061;0	017614505;0	017210221;0	024466533;0	036342969;0	048685838;0	060512289;0	071468148;0	081055994;0	088557776;0	094288292;0	098245287;0	099478947;0	098459144;0	095701222;0	090504908;0	083263774;0	074904556;0	064757571;0	054329195;0	043851903;0	036777389;0
0;0;0;0;0;0;0;0;0	041346191;0	04589742;0	049095445;0	050659933;0	050517399;0	048695346;0	045190411;0	040105352;0	033610049;0	025965383;0	017723296;0	010342009;0	010207336;0	018019461;0	027494786;0	036962053;0	045733684;0	053416683;0	059690516;0	064206629;0	066503476;0	066725453;0	064853644;0	060923291;0	055030084;0	047262149;0	037681931;0	027540989;0	019136371;0	01584356;0	022095412;0	034146585;0	046629915;0	058840788;0	070263869;0	080079006;0	087987287;0	094052201;0	098210782;0	099478947;0	098401017;0	09538351;0	090021599;0	082244702;0	073194409;0	062676705;0	051675523;0	04172606;0	034353142;0
0;0;0;0;0;0;0;0;0	043554638;0	047432462;0	049837743;0	050650372;0	049800242;0	047244826;0	042999618;0	037151275;0	029838628;0	021590336;0	013529089;0	010269042;0	014199136;0	023190274;0	032948542;0	042276302;0	050535176;0	057328252;0	062441266;0	065670023;0	066857267;0	065911083;0	062822738;0	057258201;0	04973455;0	040622414;0	030540365;0	020928668;0	014346722;0	020576035;0	031408907;0	043993452;0	05661733;0	068498323;0	078616114;0	087037854;0	093580551;0	098107348;0	099408986;0	098459144;0	09538351;0	089860357;0	081734486;0	072166443;0	061286195;0	049774534;0	040126117;0	032459887;0	035770375;0
0;0;0;0;0;0;0;0	040867568;0	045609095;0	048930671;0	050562315;0	050530011;0	048772284;0	045278703;0	040148037;0	033555554;0	025775728;0	017420264;0	010334628;0	01019773;0	018772357;0	028534562;0	038123811;0	046913375;0	05449083;0	060525441;0	064761859;0	067001535;0	066636118;0	064043296;0	059280671;0	052503448;0	043940415;0	033953805;0	023343386;0	016296213;0	018786978;0	028135028;0	040781509;0	053846316;0	065968063;0	076670396;0	085711537;0	092874394;0	097552684;0	099269232;0	098633383;0	095701222;0	090021599;0	081734486;0	071823473;0	060549161;0	048631721;0	039056816;0	032368304;0	036684433;0
0;0;0;0;0;0;0;0	042945399;0	047053525;0	049676039;0	050673652;0	049968479;0	047508102;0	04329661;0	037365929;0	03000308;0	021653937;0	013468106;0	010265859;0	014539385;0	023746951;0	033641651;0	043035361;0	051443795;0	058182535;0	063122288;0	066046554;0	066788143;0	065271647;0	061504597;0	055564635;0	047494386;0	037583706;0	027004135;0	01851438;0	016731423;0	024330957;0	037030485;0	050304507;0	062886026;0	074245904;0	084011189;0	091898154;0	09671851;0	099060014;0	09892331;0	096335849;0	090504908;0	082244702;0	072166443;0	060549161;0	048250412;0	038521359;0	032819604;0	037295433;0	04872608;0
0;0;0;0;0;0;0;0	044968795;0	048460264;0	050356457;0	050560611;0	04900291;0	045661046;0	040617323;0	034045839;0	026218178;0	017723296;0	010337792;0	010198798;0	018840843;0	028774705;0	038511466;0	047399751;0	055000416;0	060963569;0	065018024;0	066952438;0	06657972;0	063510787;0	058164215;0	050735954;0	041502205;0	031074725;0	020997468;0	014412961;0	021058917;0	032913561;0	046189969;0	059258348;0	071347627;0	081911998;0	089986739;0	095649264;0	098781822;0	099328223;0	097086826;0	091309036;0	083263774;0	073194409;0	061286195;0	048631721;0	038521359;0	032970194;0	037601425;0	050229118;0	065548238;0
0;0;0;0;0;0;0	042017145;0	046452678;0	049406947;0	050714781;0	050289246;0	048063266;0	043863367;0	038009336;0	030715204;0	022353172;0	014016746;0	010273285;0	014199136;0	023508327;0	033564608;0	04310441;0	051612607;0	058467612;0	063403093;0	066225203;0	066751866;0	064909423;0	060711705;0	054265592;0	045787935;0	035517839;0	024529689;0	016782328;0	018581003;0	028271194;0	041510497;0	055092135;0	067794692;0	078737904;0	087702276;0	094347342;0	098435301;0	099847152;0	097555491;0	092431922;0	084789001;0	074904556;0	062676705;0	049774534;0	039056816;0	032819604;0	037601425;0	050730687;0	066760888;0
0;0;0;0;0;0;0	043907746;0	047767222;0	050042837;0	050609126;0	049386662;0	046336487;0	041512011;0	03507962;0	027291545;0	018631561;0	010411712;0	010210536;0	018224715;0	028214485;0	038123811;0	047191259;0	054943771;0	061003425;0	065077193;0	066936052;0	066410253;0	063258103;0	057578198;0	04973455;0	040035286;0	029256369;0	019688568;0	01584356;0	023111721;0	036342969;0	050157235;0	063305627;0	075093513;0	085049636;0	092815619;0	097851145;0	099461451;0	09813915;0	093870717;0	086816378;0	077250567;0	064757571;0	051675523;0	040126117;0	032368304;0	037295433;0	050229118;0	066760888;0	084811989;0
0;0;0;0;0;0	040771906;0	045631264;0	049031082;0	050659933;0	050506583;0	048510567;0	044660194;0	039079834;0	031973114;0	023686146;0	015173485;0	0102913;0	013179383;0	02247512;0	032717648;0	042483231;0	051164084;0	058182535;0	063282721;0	066205343;0	066748566;0	06482575;0	060447071;0	053729851;0	044913386;0	034379413;0	023127494;0	015740039;0	019749437;0	030862405;0	044578668;0	058284366;0	070986187;0	082034371;0	090463933;0	09618343;0	099007786;0	098836394;0	095621819;0	08929546;0	079560982;0	067522993;0	054329195;0	04172606;0	032459887;0	036684433;0	04872608;0	065548238;0	084194951;0
0;0;0;0;0;0	042529041;0	046853107;0	04962218;0	050675442;0	049922611;0	047303349;0	042829828;0	036654204;0	028960809;0	020189642;0	011819426;0	010232911;0	016925795;0	026855603;0	036962053;0	046288567;0	05432108;0	060644877;0	064939163;0	066952438;0	066493341;0	063286193;0	057524883;0	04950321;0	039545643;0	028506368;0	019067301;0	016594716;0	024873385;0	038452671;0	052664157;0	065968063;0	077642571;0	087227603;0	094288292;0	098487193;0	099645569;0	097233451;0	091228701;0	082372185;0	07096536;0	05772797;0	043851903;0	034353142;0	035770375;0	046226548;0	063127101;0	082346032;0	101086246;0
0;0;0;0;0;0	044229003;0	048035304;0	050194152;0	050580389;0	049110439;0	045749221;0	040574679;0	033773506;0	025649263;0	016935122;0	010319852;0	011483097;0	020650416;0	031099862;0	041075064;0	049976659;0	057328252;0	062761583;0	065987046;0	066778254;0	065020938;0	060711705;0	053959514;0	04501061;0	034273034;0	022803539;0	015392097;0	020231435;0	032092517;0	046189969;0	060094098;0	072795258;0	083634079;0	092169811;0	09743338;0	099408986;0	098110024;0	093471603;0	085676855;0	075075356;0	061807944;0	047678099;0	036777389;0	034556144;0	042738724;0	059553675;0	079271779;0	098613584;0	116839723;0
0;0;0;0;0	040835678;0	045719956;0	049095445;0	050746762;0	050488545;0	048325606;0	04424725;0	03839498;0	03098888;0	022416705;0	013833917;0	010265859;0	014947903;0	024702162;0	035029795;0	044694549;0	053134382;0	05988913;0	064604409;0	067001535;0	066609593;0	063594951;0	058004475;0	050042858;0	040035286;0	028827888;0	019136371;0	016663064;0	025280426;0	039179792;0	053698461;0	067232221;0	078981547;0	088462651;0	095175213;0	098781822;0	099096985;0	096018669;0	089376212;0	079176563;0	06631439;0	052244922;0	03972538;0	033045519;0	038444601;0	055509556;0	074982975;0	094915892;0	114025703;0
0;0;0;0;0	04240101;0	046808588;0	04962218;0	050671862;0	049861436;0	047127752;0	042490078;0	036111692;0	028237282;0	01929683;0	010840467;0	010213736;0	018293147;0	028614601;0	038821735;0	048095205;0	05590759;0	061841454;0	065571074;0	066840824;0	065494265;0	061504597;0	05495368;0	046079216;0	035222224;0	023559216;0	015740039;0	020024801;0	031955752;0	046336594;0	060512289;0	073399327;0	084294198;0	092698101;0	09809012;0	09963656;0	097672415;0	092111441;0	083263774;0	071480346;0	057539533;0	043188482;0	033136832;0	036760737;0	050479868;0	069494453;0	090006503;0	110100936;0	127900641;0
0;0;0;0;0	043907746;0	047856556;0	050129282;0	050587577;0	04914115;0	045749221;0	040489379;0	033555554;0	025269732;0	016449623;0	010309286;0	012296801;0	021760607;0	032332982;0	042414248;0	051373856;0	058581687;0	063724287;0	066503476;0	066685785;0	06418322;0	059015122;0	051351344;0	041502205;0	03021957;0	019895476;0	016048298;0	024330957;0	038452671;0	053255042;0	067091663;0	079103401;0	088748078;0	095471411;0	098903424;0	098836394;0	09514505;0	087827404;0	077250567;0	063370978;0	048631721;0	036911744;0	034783422;0	044480964;0	062824847;0	08388657;0	104496091;0	123346046;0	139694774;0
0;0;0;0	040262062;0	045355275;0	048863424;0	050616539;0	050506583;0	048448933;0	044424285;0	038566282;0	031098316;0	022416705;0	013712003;0	010261613;0	015356661;0	025339609;0	035802099;0	045525725;0	053925212;0	060525441;0	064958874;0	066936052;0	066243986;0	062822738;0	05661746;0	047881241;0	037092377;0	025391286;0	016782328;0	019130478;0	030452753;0	045017829;0	059536838;0	072795258;0	084011189;0	092639359;0	098107348;0	099689161;0	097526245;0	091549938;0	082117191;0	069590322;0	055085745;0	041193278;0	032518659;0	038214395;0	05576178;0	076512673;0	097687894;0	117685669;0	135495935;0
[truncated: 105 more rows]
[truncated: 549 more columns]
