# Supplementary material for: Ectopic expression of a mechanosensitive channel confers spatiotemporal resolution to ultrasound stimulations of neurons for visual restoration
Source: Nat Nanotechnol. 2023 Apr 3;18(6):667–76. doi: 10.1038/s41565-023-01359-6 (PMC10275757; doi:10.1038/s41565-023-01359-6)
Supplement: Source Data Fig. 1 — Excel files of data points. [file 41565_2023_1359_MOESM2_ESM.zip › Fig1e.csv]

Figure 1;;;X & Y axis [mm];;;;;;;;;;;;;;;;;;;;;;;;;;;;;;;;;;;;;;;;;;;;;;;;;;;;;;;;;;;;;;;;;;;;;;;;;;;;;;;;;;;;;;;;;;;;;;;;;;;;;;;;;;;;;;;;;;;;;;;;;;;;;;;;;;;;;;;;;;;;;;;;;;;;;;;;;;;;;;;;;;;;;;;;;;;;;;;;;;;;;;;;;;;;;;;;;;;;;;;;;;;;;;;;;;;;;;;;;;;;;;;;;;;;;;;;;;;;;;;;;;;;;;;;;;;;;;;;;;;;;;;;;;;;;;;;;;;;;;;;;;;;;;;;;;;;;;;;;;;;;;;;;;;;;;;;;;;;;;;;;;;;;;;;;;;;;;;;;;;;;;;;;;;;;;;;;;;;;;;;;;;;;;;;;;;;;…
e;;;-7;-6	974910394;-6	949820789;-6	924731183;-6	899641577;-6	874551971;-6	849462366;-6	82437276;-6	799283154;-6	774193548;-6	749103943;-6	724014337;-6	698924731;-6	673835125;-6	64874552;-6	623655914;-6	598566308;-6	573476703;-6	548387097;-6	523297491;-6	498207885;-6	47311828;-6	448028674;-6	422939068;-6	397849462;-6	372759857;-6	347670251;-6	322580645;-6	297491039;-6	272401434;-6	247311828;-6	222222222;-6	197132616;-6	172043011;-6	146953405;-6	121863799;-6	096774194;-6	071684588;-6	046594982;-6	021505376;-5	996415771;-5	971326165;-5	946236559;-5	921146953;-5	896057348;-5	870967742;-5	845878136;-5	82078853;-5	795698925;-5	770609319;-5
;;;Z axis [mm];;;;;;;;;;;;;;;;;;;;;;;;;;;;;;;;;;;;;;;;;;;;;;;;;;;;;;;;;;;;;;;;;;;;;;;;;;;;;;;;;;;;;;;;;;;;;;;;;;;;;;;;;;;;;;;;;;;;;;;;;;;;;;;;;;;;;;;;;;;;;;;;;;;;;;;;;;;;;;;;;;;;;;;;;;;;;;;;;;;;;;;;;;;;;;;;;;;;;;;;;;;;;;;;;;;;;;;;;;;;;;;;;;;;;;;;;;;;;;;;;;;;;;;;;;;;;;;;;;;;;;;;;;;;;;;;;;;;;;;;;;;;;;;;;;;;;;;;;;;;;;;;;;;;;;;;;;;;;;;;;;;;;;;;;;;;;;;;;;;;;;;;;;;;;;;;;;;;;;;;;;;;;;;;;;;;;;;;;;;;;;;;;…
15 MHz;;;0;0	025012506;0	050025013;0	075037519;0	100050025;0	125062531;0	150075038;0	175087544;0	20010005;0	225112556;0	250125063;0	275137569;0	300150075;0	325162581;0	350175088;0	375187594;0	4002001;0	425212606;0	450225113;0	475237619;0	500250125;0	525262631;0	550275138;0	575287644;0	60030015;0	625312656;0	650325163;0	675337669;0	700350175;0	725362681;0	750375188;0	775387694;0	8004002;0	825412706;0	850425213;0	875437719;0	900450225;0	925462731;0	950475238;0	975487744;1	00050025;1	025512756;1	050525263;1	075537769;1	100550275;1	125562781;1	150575288;1	175587794;1	2006003;1	225612806;1
pressure map longitudinal [MPa];;;;;;;;;;;;;;;;;;;;;;;;;;;;;;;;;;;;;;;;;;;;;;;;;;;;;;;;;;;;;;;;;;;;;;;;;;;;;;;;;;;;;;;;;;;;;;;;;;;;;;;;;;;;;;;;;;;;;;;;;;;;;;;;;;;;;;;;;;;;;;;;;;;;;;;;;;;;;;;;;;;;;;;;;;;;;;;;;;;;;;;;;;;;;;;;;;;;;;;;;;;;;;;;;;;;;;;;;;;;;;;;;;;;;;;;;;;;;;;;;;;;;;;;;;;;;;;;;;;;;;;;;;;;;;;;;;;;;;;;;;;;;;;;;;;;;;;;;;;;;;;;;;;;;;;;;;;;;;;;;;;;;;;;;;;;;;;;;;;;;;;;;;;;;;;;;;;;;;;;;;;;;;;;…
0;0	003890431;0	00371535;0	003699155;0	003824558;0	004062757;0	004378899;0	004706191;0	005060892;0	005373843;0	00576438;0	006440046;0	007384494;0	008557655;0	009808593;0	010951009;0	012010443;0	013228121;0	014890198;0	017072544;0	019313358;0	021794479;0	024139789;0	02637798;0	028760911;0	031201167;0	033081138;0	033887639;0	034073431;0	033223487;0	031918479;0	029757554;0	027076418;0	02551589;0	025299717;0	027469861;0	030290333;0	031701433;0	030794682;0	028674357;0	027450716;0	027944807;0	029616043;0	029939952;0	029288004;0	027838193;0	02763072;0	028727054;0	030820187;0	031194303;0
0;0	003018596;0	002720681;0	002583166;0	002675166;0	003035249;0	003628199;0	004395725;0	005218642;0	005949494;0	00653883;0	007089379;0	007721692;0	008644188;0	009956208;0	011389396;0	012711769;0	013830209;0	015288703;0	016804467;0	018897191;0	021288376;0	023948325;0	026276224;0	028693124;0	030829858;0	032964543;0	0343272;0	034278169;0	033554037;0	031260364;0	02890459;0	026710114;0	025204169;0	025895073;0	027745627;0	030470442;0	032260964;0	031686571;0	029067661;0	026723317;0	027341125;0	029795976;0	031412124;0	029881886;0	027911387;0	027731962;0	030278574;0	031644819;0	030825742;0
0;0	002652147;0	002732831;0	002917955;0	003152399;0	003439999;0	003856522;0	004487422;0	005292017;0	006153017;0	006962947;0	007588709;0	008076712;0	008595034;0	009451767;0	010685095;0	012095276;0	01351146;0	014791869;0	016271134;0	018123256;0	020147283;0	02280604;0	025479126;0	027906878;0	030495586;0	032226513;0	033882973;0	034730399;0	033805887;0	031805151;0	028923287;0	026347963;0	025359979;0	02622458;0	028941533;0	031160768;0	032525406;0	032102792;0	029708476;0	027235641;0	026912254;0	029421793;0	031568737;0	031352558;0	028695293;0	028084702;0	030078213;0	03209708;0	030385371;0
0;0	002853581;0	003379364;0	003903864;0	004346881;0	004665345;0	00488717;0	005108211;0	005456426;0	005978134;0	006672261;0	007347677;0	007876337;0	008250103;0	008680891;0	009327285;0	010416763;0	011900151;0	013606636;0	015164488;0	016880307;0	019220368;0	021202413;0	024045676;0	026941952;0	02930838;0	031481248;0	033096076;0	034115916;0	034088028;0	032540239;0	029806943;0	02694777;0	025449756;0	026652765;0	029348978;0	032078646;0	032708184;0	031582412;0	02936571;0	027423928;0	027731859;0	029266727;0	030974022;0	03081229;0	029459038;0	028386224;0	02969006;0	030754528;0	02988646;0
0;0	003206891;0	003818799;0	004439734;0	004987848;0	005381275;0	00559594;0	005639346;0	00559732;0	005650039;0	005907148;0	006348389;0	006925272;0	007446187;0	007923677;0	008323305;0	008967184;0	010128195;0	011803082;0	013781976;0	015902361;0	018103385;0	020693388;0	023094361;0	025983159;0	028936129;0	031248032;0	032866551;0	033798581;0	03377778;0	032756354;0	030479518;0	027695288;0	026051539;0	026559583;0	029304126;0	031960275;0	032782542;0	030859284;0	027936782;0	026632898;0	028070994;0	030484204;0	030765638;0	029617153;0	02818462;0	028715582;0	029633993;0	029846023;0	028419581;0
0;0	003490711;0	003870908;0	004302282;0	004750019;0	005135177;0	00538559;0	005467356;0	005390116;0	005246684;0	005150762;0	005243533;0	005671206;0	006313712;0	007152246;0	007954942;0	008768589;0	009733534;0	011093473;0	013021022;0	015356143;0	018016816;0	020670016;0	02340962;0	026252907;0	029162489;0	031916238;0	033784047;0	034402518;0	034199447;0	032648357;0	030494431;0	027887975;0	026113624;0	026753261;0	028879501;0	031481811;0	03227939;0	030425368;0	027070022;0	025537608;0	027953302;0	03124983;0	031983756;0	029160309;0	027024265;0	027893373;0	030444004;0	030048448;0	028148524;0
0;0	00357865;0	003670244;0	003777095;0	003940497;0	004146788;0	004359377;0	004525017;0	004625081;0	004654732;0	004667935;0	004722515;0	005004462;0	005566577;0	006532196;0	007751112;0	009147431;0	010541445;0	011881315;0	01353429;0	015591261;0	018172623;0	021182983;0	024160584;0	027058055;0	029998419;0	032605139;0	034862716;0	035891931;0	035155797;0	033430714;0	030303175;0	027354312;0	025696019;0	026279158;0	029030432;0	031129691;0	03180934;0	030182101;0	027255967;0	026091436;0	028159696;0	031496172;0	032369579;0	030032976;0	027071072;0	027939697;0	030498957;0	031203898;0	028899929;0
0;0	003537634;0	00344531;0	003284271;0	003136669;0	003070163;0	003110986;0	003266781;0	003544601;0	00390992;0	004326773;0	004766913;0	005235248;0	005729408;0	00648618;0	007543831;0	009087648;0	010809584;0	012481139;0	01413901;0	016057833;0	018380528;0	021011081;0	024235246;0	027342491;0	030170564;0	033013366;0	03497206;0	036329374;0	036140704;0	033882127;0	030577263;0	026864011;0	024835171;0	025967389;0	028907743;0	031776563;0	031883008;0	030090115;0	02770139;0	027473059;0	029759957;0	031644932;0	031671141;0	029470791;0	028156996;0	029062146;0	030921102;0	030790124;0	029684734;0
0;0	003371127;0	003315412;0	003184671;0	002987123;0	002795763;0	002680553;0	002718731;0	002963889;0	003422436;0	004053859;0	004796502;0	005557282;0	006206397;0	006847303;0	007530443;0	008628464;0	010123774;0	011968185;0	013919183;0	015801984;0	017907398;0	020596824;0	023232272;0	026541999;0	029670876;0	032109947;0	034217327;0	035344045;0	035375989;0	033825484;0	03028555;0	026599367;0	024538869;0	025744066;0	029446592;0	032294841;0	032725569;0	030152003;0	027611759;0	028069502;0	030959051;0	032444222;0	03047172;0	027802414;0	027603767;0	030611569;0	031500514;0	029864396;0	028416596;0
0;0	003146521;0	003242162;0	003262439;0	003242298;0	003225747;0	003207585;0	003232659;0	003326939;0	003553048;0	003991425;0	004628309;0	005410824;0	006212698;0	006995258;0	007629314;0	00835678;0	009281473;0	010692333;0	012626455;0	014844535;0	017093686;0	019548201;0	022484769;0	025241216;0	028409347;0	031369231;0	033154613;0	034095062;0	033959605;0	032338187;0	02950737;0	026171563;0	024663378;0	026488331;0	030066157;0	032989098;0	033012119;0	030242439;0	027085938;0	027473444;0	030831938;0	032446676;0	030124676;0	026479161;0	026809766;0	030600683;0	032143912;0	029190986;0	027078768;0
0;0	002940341;0	003069405;0	003174583;0	003292613;0	00340421;0	003525628;0	003672678;0	003808874;0	003952255;0	00413998;0	0044607;0	00496353;0	005686343;0	0065774;0	007440919;0	008327251;0	009091093;0	010084707;0	011589317;0	013730263;0	016254215;0	018949398;0	021754478;0	024736075;0	027779453;0	030727418;0	033103934;0	034075374;0	033458685;0	03175752;0	028711536;0	0259073;0	025094473;0	02739058;0	031233563;0	033445116;0	032877704;0	029587202;0	026552119;0	027231602;0	030138287;0	03148507;0	029553535;0	02708099;0	027838213;0	030657766;0	031319837;0	02905952;0	027454252;0
0;0	002754729;0	002746661;0	002784142;0	002856799;0	002996593;0	003205795;0	003459168;0	003740936;0	004017271;0	004254784;0	00446406;0	004727588;0	005178545;0	005904528;0	006861123;0	008072333;0	009228394;0	010446151;0	011823914;0	013575292;0	01590742;0	018703514;0	021863096;0	024922342;0	027999918;0	031012518;0	033431689;0	034989353;0	034695304;0	032476108;0	029444406;0	026221754;0	025598018;0	02823142;0	031799152;0	033982904;0	032238908;0	02839906;0	02605364;0	027833828;0	030707275;0	030857785;0	02880295;0	027800167;0	03040505;0	031814486;0	030237218;0	027954431;0	029085681;0
0;0	00254749;0	002320579;0	002169319;0	002098459;0	002177678;0	002392482;0	002763877;0	003226709;0	003701905;0	004140498;0	004519515;0	004834107;0	005165746;0	005633349;0	006358791;0	007533796;0	008946827;0	010674676;0	0123843;0	014066146;0	016179833;0	018752524;0	021670613;0	025112601;0	028292583;0	031120527;0	033785305;0	035225535;0	035518636;0	033809763;0	030290614;0	027314065;0	026221792;0	028467681;0	032000549;0	033258301;0	031343183;0	027113587;0	025782444;0	029219379;0	032384015;0	031515097;0	028077154;0	02794893;0	031452776;0	033185934;0	029575535;0	027055831;0	029582912;0
0;0	00226947;0	001912487;0	001647216;0	00155014;0	001643059;0	001915482;0	002299198;0	002756699;0	003296761;0	003851914;0	004387194;0	004897644;0	00538165;0	005870031;0	00642068;0	007270274;0	008446782;0	010196643;0	012145597;0	014135901;0	016159861;0	01842722;0	021330931;0	024275508;0	027724887;0	030796379;0	032989098;0	034701041;0	03485721;0	033378463;0	030540739;0	027155754;0	026284429;0	028498101;0	031617118;0	032583355;0	030167746;0	026612504;0	02628503;0	030379972;0	033540191;0	031958675;0	028116229;0	027736981;0	0310885;0	031841616;0	029047156;0	027341277;0	029983621;0
0;0	001928999;0	001655629;0	001619775;0	001839863;0	002136225;0	002447184;0	002693217;0	0029573;0	003227326;0	003570587;0	004047126;0	00464928;0	005347442;0	006086696;0	006837294;0	007602432;0	008414545;0	009654996;0	01128105;0	013282738;0	015469887;0	017730943;0	020235316;0	023443067;0	026349029;0	029461461;0	032149762;0	033356837;0	033304751;0	031871376;0	029082403;0	026308623;0	025945934;0	028497361;0	031634912;0	0321534;0	029590622;0	026497144;0	027736005;0	031485775;0	033133207;0	030753429;0	027471987;0	028726249;0	030691019;0	029734344;0	027379713;0	028939353;0	031168334;0
0;0	001577794;0	001645412;0	001995135;0	002486075;0	002923893;0	003221911;0	003398292;0	0034388;0	003452585;0	003563351;0	003828955;0	004340325;0	005095538;0	006048608;0	007068326;0	008021887;0	008832151;0	009674036;0	010620449;0	012109839;0	014208176;0	016535031;0	01906294;0	021887843;0	025027684;0	028127621;0	03108675;0	033002357;0	033179393;0	031258619;0	02849714;0	025855163;0	026013644;0	028973132;0	032010953;0	032300225;0	029275268;0	02698048;0	029072516;0	032487548;0	032123167;0	028108995;0	026516295;0	029773031;0	031958957;0	028861433;0	026815455;0	029979122;0	032655427;0
0;0	001368715;0	00179133;0	002367803;0	002939707;0	003368064;0	003599608;0	003684057;0	003630585;0	003611362;0	003680248;0	003952113;0	00443848;0	00508838;0	005933999;0	006904454;0	007911871;0	008820526;0	009681432;0	010357932;0	01134353;0	012902568;0	015147308;0	017891193;0	021042387;0	024335976;0	027641745;0	030894535;0	033312235;0	034275594;0	032772466;0	029684898;0	027163617;0	026909091;0	029897868;0	032691134;0	032131638;0	029219488;0	027211373;0	029871177;0	032786844;0	031002818;0	026549525;0	02641731;0	031169532;0	032534961;0	029562167;0	028080538;0	031034319;0	031990422;0
0;0	001430348;0	001999202;0	002565824;0	003024698;0	003312863;0	003402046;0	003376565;0	003337141;0	003475872;0	003832325;0	004367608;0	00492733;0	005449029;0	005965387;0	006507997;0	007163313;0	007923003;0	00880595;0	009694269;0	010844343;0	012238894;0	01427021;0	017009183;0	020304838;0	024225697;0	027907961;0	031205405;0	034033086;0	03506551;0	034310803;0	031510099;0	028242373;0	028057593;0	030451942;0	032648469;0	031798751;0	028186716;0	027468974;0	030213249;0	032269843;0	029907717;0	026682813;0	0289183;0	032298974;0	031765068;0	028752571;0	030059372;0	031819728;0	030066763;0
0;0	001702933;0	002183536;0	002557886;0	002776977;0	002815335;0	002710508;0	002612102;0	002724796;0	003205988;0	003977631;0	004772726;0	005447178;0	005854737;0	00601999;0	006054717;0	006133233;0	006466252;0	007186904;0	008321093;0	009970588;0	011817533;0	013889768;0	016586407;0	020064027;0	023796493;0	02801067;0	031758408;0	034131119;0	035271103;0	034207054;0	03123078;0	027947747;0	027390619;0	030166654;0	032065029;0	030606611;0	027455682;0	027476623;0	030915183;0	03157004;0	028612439;0	027699482;0	031580974;0	033323263;0	029505052;0	026999272;0	03028231;0	032017735;0	02825186;0
0;0	002014507;0	002287136;0	002381744;0	002300231;0	002060365;0	001805062;0	001836057;0	002359055;0	00320438;0	004162686;0	004989007;0	005565231;0	005787996;0	005743423;0	005505052;0	005320741;0	005450092;0	006073348;0	007249809;0	009100343;0	011341157;0	013879509;0	016540761;0	01967481;0	023544013;0	027456465;0	03142553;0	034331054;0	034782949;0	033198577;0	029604764;0	026024962;0	026095759;0	029386489;0	031450435;0	029964731;0	027250196;0	028540346;0	03171337;0	031238575;0	027836329;0	028384111;0	032777265;0	032350992;0	027575912;0	026804977;0	030587849;0	030612024;0	028057328;0
0;0	002226439;0	00228112;0	002116452;0	001767601;0	001396311;0	001372329;0	001931326;0	002770154;0	003633769;0	004404113;0	004942923;0	005172528;0	005139786;0	004903947;0	004729163;0	004923672;0	005554744;0	006463459;0	007562449;0	009023859;0	010829816;0	013257455;0	016002005;0	019136288;0	022591405;0	026768885;0	030592979;0	033731223;0	034795937;0	032755482;0	028451713;0	02510578;0	025947581;0	030048668;0	032025658;0	029913663;0	028109364;0	029806057;0	032499738;0	030619542;0	02767484;0	029412259;0	032090032;0	02974261;0	026698505;0	029856858;0	031822725;0	029202749;0	028300957;0
0;0	002334538;0	002206887;0	001853293;0	001433439;0	001384747;0	001973558;0	002814706;0	003614519;0	004229964;0	004583907;0	004626193;0	004386955;0	004011004;0	003759584;0	004055452;0	004926935;0	006107019;0	007296989;0	008330407;0	009284072;0	010325463;0	012024344;0	014509724;0	017690659;0	021658928;0	025713968;0	029929524;0	033381725;0	034837428;0	033323511;0	029194619;0	025931934;0	02819929;0	032016715;0	033217513;0	030316008;0	028179292;0	03078403;0	032108216;0	029529311;0	027983732;0	030968497;0	031252385;0	027294993;0	027674615;0	032728808;0	032837842;0	028327057;0	02925912;0
0;0	002307024;0	002043777;0	001628483;0	001449849;0	001950212;0	002844632;0	003735509;0	004388672;0	004686477;0	004574627;0	004106865;0	003429427;0	002922819;0	003053105;0	00389147;0	005090736;0	006316196;0	00731827;0	008083133;0	008703397;0	009379561;0	010633314;0	012857153;0	016183436;0	020368705;0	02539795;0	030145983;0	033578827;0	035440088;0	033584993;0	029712804;0	02724477;0	029581902;0	033643438;0	033214325;0	029343407;0	027939757;0	030670039;0	031064746;0	027918173;0	028657264;0	032113516;0	030529045;0	027325662;0	029989079;0	033231969;0	030539234;0	028400066;0	030578626;0
0;0	00217249;0	001834796;0	001517011;0	001760217;0	002611715;0	003604022;0	004430116;0	004868441;0	00483116;0	004303296;0	003451978;0	002669441;0	002594932;0	003349022;0	004325011;0	005227128;0	005841884;0	00622508;0	006505018;0	006929081;0	007928459;0	009774197;0	012329189;0	015834884;0	020506791;0	025504993;0	030909998;0	034826362;0	035637073;0	033369281;0	028629149;0	026490518;0	029811605;0	03308088;0	031476698;0	027175153;0	027754535;0	031064343;0	029799639;0	027524528;0	029904363;0	03199242;0	029242275;0	028959764;0	032483249;0	031117883;0	026624075;0	028702329;0	031913453;0
0;0	001975459;0	001620152;0	001522063;0	002114519;0	003120229;0	004100705;0	004782612;0	004982288;0	004626359;0	003798202;0	002825213;0	002455097;0	003127128;0	004130815;0	004838065;0	005106112;0	004926135;0	004550189;0	004414784;0	005164359;0	007044437;0	009815319;0	013014872;0	016603973;0	020930233;0	025951683;0	031061129;0	035302775;0	03609957;0	032422504;0	0268567;0	025181668;0	029442659;0	032189068;0	029024674;0	025892627;0	029348451;0	031995389;0	029591501;0	028500471;0	03160527;0	030901814;0	027654014;0	030163039;0	032751453;0	028483263;0	026189333;0	030624344;0	031503356;0
0;0	001739715;0	001429629;0	001594517;0	002421076;0	003463477;0	004358501;0	004859903;0	004807488;0	004176622;0	003160618;0	002361155;0	002738317;0	003837001;0	004718859;0	005006969;0	004641457;0	003861157;0	003267982;0	003827063;0	005403539;0	007590191;0	010198478;0	013202722;0	016631673;0	020526618;0	025169989;0	030269053;0	034250496;0	035203037;0	031495446;0	025800807;0	025953256;0	031240403;0	032247165;0	028136765;0	027294386;0	032038182;0	032572276;0	02894532;0	029870112;0	032078689;0	029192561;0	027733595;0	031012275;0	030398273;0	027247488;0	030271653;0	032669848;0	029454254;0
0;0	001505149;0	001288377;0	001712197;0	002659725;0	003667777;0	004429083;0	004721488;0	00442959;0	00357399;0	002491381;0	002175984;0	003162128;0	004300594;0	004910145;0	004737328;0	003907123;0	003048911;0	00338941;0	005000865;0	006813727;0	008518853;0	010092085;0	011944056;0	014593985;0	01828394;0	023312921;0	028517535;0	032797924;0	03381517;0	030119812;0	025961259;0	028747936;0	033939774;0	032764472;0	028035263;0	029887513;0	033458444;0	030749793;0	027770316;0	030643788;0	030879638;0	027996081;0	029785044;0	031254828;0	027985706;0	028723495;0	033073139;0	031025275;0	02703892;0
0;0	001303775;0	001211182;0	00183571;0	002830729;0	003759482;0	004364045;0	004456513;0	003941165;0	002916018;0	001924245;0	002264762;0	003521318;0	004495881;0	004740857;0	004138951;0	003045069;0	002770931;0	004227405;0	006144473;0	007659925;0	008519897;0	008985057;0	00965676;0	01153735;0	015453703;0	021108623;0	027983566;0	032975124;0	033697591;0	029427813;0	026344114;0	031094987;0	034764697;0	030816141;0	027361529;0	031499495;0	032200278;0	02744509;0	027884392;0	030690106;0	028784302;0	028668928;0	031916776;0	029868119;0	027513387;NaN;NaN;NaN;NaN;0	028717133;0	031449535;0	031766745;0	030481594;0
0;0	001137144;0	00121123;0	001953261;0	002926612;0	003777922;0	004233944;0	004134769;0	003427755;0	002299169;0	001588098;0	002476374;0	00373787;0	004469814;0	00433024;0	0033672;0	002279054;0	002974927;0	004893866;0	006563794;0	007426206;0	007447164;0	007173057;0	007641667;0	010073466;0	014623026;0	021329235;0	029039765;0	035026425;0	035041158;0	029166243;0	026980047;0	032091876;0	032452313;0	026652294;0	02738242;0	031516019;0	028615653;0	026705164;0	03091384;0	030620383;0	027739686;NaN;NaN;NaN;0	027855402;0	02864988;0	032182571;0	033333137;0	031878181;0	029447927;0	027748224;0	029177206;0
0;0	001022007;0	001232865;0	002056746;0	002993329;0	003744171;0	004076295;0	003820389;0	002969037;0	001793192;0	001500437;0	00269621;0	003841385;0	004299296;0	003829346;0	002606376;0	001854085;0	003324719;0	005185705;0	006355498;0	006474443;0	005766373;0	005360236;0	006921048;0	010467222;0	015427206;0	022426385;0	030659937;0	036655347;0	034984819;0	027721079;0	028083853;0	032000244;0	028177243;0	025350016;0	030871427;0	031190492;0	026844996;NaN;NaN;NaN;0	028376419;0	028068339;0	030744951;0	031572477;0	030420681;0	028549738;0	027085507;0	028567903;0	031430646;0	032051502;0	029613712;0	027929591;0
0;0	000947677;0	001274972;0	002115584;0	003026575;0	003708294;0	003919679;0	003547629;0	002609119;0	001440497;0	001542216;0	002865376;0	003873082;0	004080536;0	003359762;0	00198657;0	001791322;0	003596351;0	005208359;0	005835665;0	00531858;0	004184972;0	004395387;0	006936162;0	010423915;0	014775023;0	021467208;0	030802682;0	035836298;0	030938339;0	025022639;0	030527577;0	031861717;0	026643744;NaN;NaN;NaN;0	0278226;0	026265426;0	028520434;0	030370099;0	030822733;0	029635879;0	027733679;0	028694368;0	031468108;0	031699982;0	029354007;0	027009456;0	027167549;0	029640989;0	032352048;0	03174847;0
0;0	000910922;0	001296028;0	002150819;0	003042929;0	003659306;0	003801749;0	00336044;0	002360973;0	001217104;0	001625834;0	002946216;0	003842158;0	003904794;0	00301667;0	001572465;0	001881327;0	003736321;0	005073906;0	005331739;0	004391378;0	003165098;0	004175147;0	006825921;0	009271888;0	01167082;0	018601273;0	031090118;0	033874482;0	024585515;NaN;NaN;NaN;0	027795024;0	025109533;0	027644747;0	030613873;0	031676634;0	029987932;0	027193055;0	02767195;0	030892876;0	031412054;0	029942176;0	028871343;0	029032685;0	030651196;0	0328721;0	032620968;0	029462112;0	027906757;0	030132937;0	032288171;0
0;0	000884797;0	001295357;0	002158134;0	003033313;0	003620511;0	003735034;0	00326412;0	002243301;0	001115334;0	001645805;0	002957067;0	003804919;0	003791986;0	002834936;0	001378689;0	001895936;0	003736825;0	00496381;0	005021883;0	003903325;0	002703855;0	004045738;0	00648423;0	008001757;0	008452844;NaN;NaN;NaN;0	027607955;0	023888142;0	027006965;0	030761005;0	031702453;0	029792693;0	026667622;0	027193431;0	031272415;0	03301874;0	032036477;0	030225284;0	029063061;0	03002223;0	032058368;0	031750845;0	028991683;0	028381266;0	030777589;0	033167113;0	033364481;0	031080177;0	027925757;0	028587598;0
0;0	00086613;0	001269844;0	002131371;0	003006681;0	003595605;0	003723984;0	003270417;0	002257328;0	00110878;0	001587622;0	002893121;0	003752502;0	003773596;0	002849571;0	001383234;0	001779897;0	003597685;0	00485058;0	004976372;0	00390587;0	002621978;0	003748923;0	006030066;0	00759002;0	008477767;0	012693828;0	025040351;0	033394914;0	035719209;0	032590141;0	027148718;0	026907191;0	031868355;0	034335018;0	032652474;0	029546863;0	028418013;0	030329578;0	032905796;0	032368814;0	029330923;0	028801998;0	030444246;0	031457207;0	031280728;0	029715757;0	027415808;0	028191132;0	031446978;0
0;0	000854558;0	001226972;0	002070251;0	00295993;0	003591139;0	003762045;0	003358278;0	002394196;0	001217553;0	001459741;0	002769599;0	003692629;0	003814734;0	003014905;0	001582841;0	001561014;0	00339555;0	00479064;0	005154807;0	004366495;0	003023219;0	003237595;0	005433526;0	007747241;0	009994298;0	013918464;0	021363848;0	029998864;0	036582193;0	036100647;0	031423988;0	028016666;0	028884845;0	032139055;0	034131415;0	032333837;0	028181801;0	02714889;0	029159655;0	030609035;0	031096396;0	029952335;0	028216849;0	028856379;0	031810967;0	032020284;0	029219237;0	02700799;0	02750815;0
0;0	000867162;0	001150139;0	001983137;0	002888976;0	003593429;0	003856569;0	003545288;0	002660673;0	001462594;0	001283552;0	002549062;0	00361131;0	003927267;0	003337856;0	002025385;0	001370672;0	002988521;0	004608827;0	005393449;0	0051293;0	004002707;0	003273912;0	004515689;0	006884163;0	009546759;0	012875385;0	018280069;0	026119864;0	032495696;0	034637732;0	034101351;0	030440138;0	025993019;0	026770448;0	030547877;0	032126921;0	031227255;0	028709711;0	026909561;0	028570225;0	031852867;0	031707625;0	029166348;0	028597507;0	029788628;0	031799807;0	03292551;0	031726729;0	028606921;0
0;0	000934215;0	00107113;0	001858699;0	002806567;0	003576988;0	003942002;0	003774692;0	003017153;0	001846693;0	00121959;0	002287864;0	003457203;0	00401822;0	003716612;0	002605416;0	001475031;0	00246134;0	004248797;0	005490052;0	005827247;0	00523654;0	004286138;0	003993451;0	005089489;0	007028706;0	010125452;0	014861728;0	020953687;0	026744021;0	032459085;0	035230613;0	032463867;0	02769148;0	025131267;0	026668504;0	03072898;0	033810752;0	032684195;0	029523601;0	028810818;0	030430192;0	031703135;0	032167894;0	03041984;0	028274385;0	029358167;0	032999579;0	033929051;0	032424269;0
0;0	001033114;0	001006374;0	001710766;0	002670899;0	003528309;0	004052745;0	00404673;0	003440386;0	002364879;0	001386518;0	001963491;0	003200318;0	004003616;0	004034313;0	003238333;0	001984715;0	001914088;0	003528811;0	00508564;0	005973657;0	006048242;0	005563345;0	00497706;0	005072298;0	006434167;0	009328993;0	01343657;0	017592729;0	02377887;0	030810316;0	034761208;0	034783108;0	033133789;0	029146052;0	026499522;0	028948434;0	033005402;0	034043491;0	032905405;0	029949189;0	028032369;0	030305485;0	032876721;0	032032071;0	029251984;0	028153852;0	028977044;0	031271236;0	032895272;0
0;0	00118486;0	001004712;0	001541571;0	002498867;0	003451379;0	004109024;0	004279718;0	00387548;0	002935368;0	00180841;0	001696334;0	002801914;0	003817728;0	004187523;0	003751683;0	00268042;0	001718574;0	00245894;0	003994705;0	005208134;0	005892846;0	00619368;0	006484384;0	007237949;0	008750269;0	010815421;0	013634806;0	017706617;0	023869232;0	029172497;0	032994109;0	036552711;0	037107294;0	033025408;0	028671018;0	026936657;0	028566375;0	032225799;0	033385922;0	030859011;0	02814427;0	028399411;0	030656246;0	03186552;0	032031519;0	029259544;0	026547722;0	027455277;0	030469562;0
0;0	001381156;0	001073444;0	001362796;0	002268416;0	003269458;0	004058207;0	004420595;0	00422924;0	003481632;0	002379763;0	001632951;0	002277247;0	003346495;0	004009821;0	003990836;0	003290018;0	002181311;0	0014914;0	00230536;0	003517464;0	004655366;0	005800039;0	00707517;0	008468407;0	009790924;0	011282489;0	013748411;0	01844586;0	023054071;0	026767445;0	031620917;0	036069459;0	036656308;0	034719167;0	030595422;0	026188015;0	025364456;0	028583944;0	031760994;0	032107495;0	030933295;0	028040848;0	027483543;0	031044468;0	03334616;0	03212663;0	029447224;0	027794479;0	028179555;0
0;0	001583195;0	001202387;0	001204921;0	001955919;0	002964294;0	003858801;0	004394955;0	004430995;0	003914412;0	002956338;0	001920067;0	001755507;0	002628989;0	003460484;0	003830542;0	00364502;0	00300057;0	002145762;0	001527959;0	001930052;0	003154547;0	004682955;0	006230141;0	007510045;0	00857062;0	010222043;0	013244481;0	016671899;0	020178615;0	024696273;0	029909296;0	033163041;0	034336319;0	034636658;0	032698498;0	028875832;0	026580917;0	026786075;0	029582567;0	033195614;0	033207485;0	029841145;0	027700926;0	029010124;0	031911728;0	033713687;0	033921161;0	030794001;0	028523065;0
0;0	001759545;0	001372285;0	001109994;0	00157046;0	002509502;0	003444161;0	004125636;0	004375666;0	004131626;0	003406734;0	002419645;0	001588406;0	001774121;0	002575689;0	003259965;0	003661656;0	003734961;0	003572402;0	003231056;0	002937746;0	003069213;0	003716446;0	00454538;0	00536814;0	006752349;0	009030269;0	011700745;0	013889836;0	017346049;0	022598898;0	027322779;0	029957104;0	033237162;0	035151944;0	034668474;0	032988737;0	029763965;0	027298235;0	028748545;0	032056087;0	033355838;0	032592047;0	03028111;0	027496233;0	028360348;0	032684551;0	034557067;0	033108608;0	030307896;0
0;0	001881711;0	001544036;0	001116033;0	001162872;0	001906411;0	002817681;0	003584294;0	004026003;0	004070571;0	003678582;0	002963661;0	002094062;0	001496338;0	001727186;0	002507676;0	003381237;0	004090494;0	004533146;0	004639894;0	004438669;0	004096372;0	003848811;0	004023236;0	004951414;0	006594205;0	008440427;0	009986193;0	012554404;0	016544427;0	020457965;0	024061897;0	029031139;0	033680727;0	03589779;0	03633491;0	034912547;0	031474954;0	028758139;0	028086084;0	02950833;0	031813151;0	033958446;0	032297418;0	028167097;0	026679689;0	028590795;0	031448589;0	033103059;0	032102523;0
0;0	001908402;0	001676006;0	001232511;0	000856646;0	001184464;0	001970003;0	002754145;0	003351111;0	003679001;0	003696303;0	003418363;0	002910739;0	002315157;0	001904719;0	002151743;0	002945677;0	003852643;0	004552862;0	004874326;0	004832836;0	004668803;0	004729738;0	005334154;0	006347742;0	007331573;0	008230579;0	009912165;0	013084716;0	016254535;0	018913863;0	023055219;0	028716997;0	033016254;0	03550446;0	036359657;0	034917807;0	031876358;0	029374073;0	02738456;0	027275048;0	030603864;0	033047219;0	032756737;0	031467615;0	028113862;0	025864849;0	02750749;0	031598828;0	032891275;0
0;0	001835262;0	001750554;0	001446951;0	000967721;0	000638278;0	001025281;0	001744851;0	002453452;0	003054892;0	003489796;0	003704009;0	003643726;0	003340789;0	002873514;0	002520878;0	00261358;0	003090465;0	003596219;0	003935762;0	004165082;0	00461303;0	005386516;0	006269992;0	006898477;0	007400135;0	008512635;0	010810086;0	013177768;0	015575246;0	01857375;0	023378616;0	027206273;0	030018674;0	033143091;0	035021062;0	034270967;0	033050915;0	030099995;0	027118549;0	027467705;0	029270455;0	031249354;0	033213974;0	03390271;0	031259167;0	027557035;0	027231277;0	029393548;0	032391837;0
0;0	001634864;0	001738376;0	001664149;0	001408525;0	001024021;0	000687151;0	000909921;0	001602307;0	002397501;0	003163339;0	003751758;0	004056813;0	004020355;0	003668584;0	00312528;0	002602604;0	002338133;0	002402542;0	002774149;0	003457456;0	004411793;0	005331978;0	005905522;0	006273701;0	0071442;0	00891869;0	010770595;0	012228032;0	014421234;0	01860462;0	022150292;0	024194488;0	027277688;0	030685754;0	033033541;0	035138754;0	03468035;0	031871579;0	029078581;0	027532976;0	027579281;0	029832429;0	033545511;0	034731898;0	033465425;0	031857179;0	029003224;0	02798017;0	030663082;0
0;0	001325701;0	001640329;0	001836956;0	001875933;0	001749222;0	001493543;0	001269338;0	001434593;0	002039546;0	002837381;0	003536396;0	004011961;0	004137108;0	00394354;0	003533854;0	003085246;0	002790083;0	002815329;0	003168734;0	003712617;0	004268652;0	004635847;0	00492366;0	005716968;0	007149056;0	008602596;0	009594638;0	011148452;0	013911181;0	016773772;0	018978647;0	022399164;0	026349412;0	02977238;0	032726408;0	035334882;0	03564564;0	034150816;0	031666738;0	027853544;0	026196343;0	028697759;0	032045789;0	033752968;0	03480358;0	033856031;0	030496131;0	028007748;0	028571654;0
0;0	000948649;0	001447958;0	001880094;0	002177027;0	002303455;0	002236701;0	002063525;0	001941238;0	002098978;0	002560829;0	003093059;0	003510677;0	00373603;0	003775072;0	003757603;0	003824192;0	0039729;0	004141426;0	004261545;0	004237106;0	004127093;0	004189172;0	004834673;0	00596471;0	007002584;0	007613683;0	008679916;0	010883481;0	013256091;0	014747431;0	017356385;0	022099121;0	026646193;0	029871987;0	033256661;0	035053741;0	035547327;0	035486944;0	033122616;0	029011334;0	026730906;0	02682912;0	028471632;0	031862272;0	034327102;0	033507213;0	031068958;0	029113371;0	027435403;0
0;0	000687994;0	001190001;0	001740796;0	002210784;0	00250268;0	002595052;0	002516091;0	002338516;0	002225492;0	00228194;0	002509124;0	002788051;0	003087166;0	003440685;0	003883334;0	004362373;0	004727726;0	004814652;0	004656082;0	004367557;0	004332455;0	00483303;0	005652886;0	00624374;0	006556066;0	007330816;0	009119107;0	011049245;0	012534183;0	014809647;0	018773815;0	022467178;0	025692674;0	029552912;0	032756507;0	034214856;0	035445735;0	035568093;0	03347448;0	031444672;0	028281694;0	02534003;0	025498066;0	029182985;0	032319432;0	032848561;0	032747125;0	030508103;0	028210631;0
0;0	000765075;0	000923332;0	001406654;0	001903133;0	002272733;0	002447601;0	002454961;0	002299304;0	002116848;0	00199042;0	002015902;0	002240816;0	002676843;0	003270655;0	003886941;0	004383539;0	004616189;0	004540135;0	004408547;0	004536042;0	005094651;0	005785919;0	006172734;0	006329832;0	00692916;0	008458887;0	01006286;0	011213323;0	012873348;0	016482697;0	019590234;0	021520969;0	024309934;0	027902643;0	030704045;0	033594167;0	035423706;0	03541724;0	034557268;0	033198269;0	029945181;0	026313779;0	025672698;0	026978184;0	029508181;0	033160394;0	034272774;0	032591842;0	030129224;0
0;0	001080456;0	000788074;0	000915024;0	001288747;0	001616731;0	001816048;0	001869413;0	001833418;0	001760021;0	00177188;0	001923681;0	002230682;0	002673133;0	003169394;0	003580656;0	003803039;0	003863651;0	003915819;0	004307913;0	005041524;0	005750714;0	006097845;0	006185038;0	006746084;0	008041239;0	009355128;0	01018659;0	011334856;0	013801711;0	016366163;0	018070595;0	019978678;0	023069245;0	026012523;0	028880753;0	032566857;0	035212452;0	035989854;0	036442279;0	034601266;0	031492832;0	02956465;0	027440726;0	026308963;0	028484191;0	032367365;0	034620512;0	034107377;0	032389314;0
0;0	001405318;0	000941182;0	000597686;0	000558356;0	000726328;0	000916698;0	00107539;0	001273284;0	001530801;0	001814623;0	002107777;0	002384526;0	002630472;0	002818914;0	00291586;0	002965936;0	003216169;0	003781654;0	004586162;0	005277031;0	005580636;0	005661666;0	006140509;0	007218629;0	008306861;0	008848841;0	009483157;0	011242801;0	013309031;0	014113541;0	015390756;0	018772202;0	022393917;0	024916527;0	028398105;0	031716482;0	034115083;0	036816629;0	03757685;0	035902258;0	034220478;0	031944695;0	028761136;0	027224645;0	02843918;0	03055717;0	032636045;0	034638521;0	033572878;0
0;0	001648628;0	001307459;0	00101084;0	000794075;0	000699405;0	000774998;0	001019225;0	00136165;0	001710493;0	002015223;0	00222228;0	002304328;0	002290299;0	002247355;0	002304674;0	002600422;0	003217348;0	003913316;0	00443969;0	004628541;0	004662616;0	005067487;0	00599352;0	006872972;0	007179047;0	007501661;0	008802875;0	010395067;0	011091362;0	0121649;0	01497523;0	018251276;0	021106889;0	024815135;0	028230162;0	030805547;0	033577501;0	036261701;0	0371693;0	037308067;0	036349745;0	033128718;0	029485542;0	028104962;0	027729044;0	028175762;0	030855079;0	033252423;0	03397138;0
0;0	001819757;0	00169381;0	001601913;0	001541902;0	001524412;0	001560352;0	001670345;0	001841664;0	002008271;0	002096341;0	002089674;0	002003818;0	001923912;0	002015235;0	002356184;0	002823202;0	003286451;0	003530017;0	003504078;0	003457121;0	003853398;0	004681657;0	005344976;0	00555378;0	005750583;0	006842908;0	008252637;0	008966251;0	00985907;0	012653622;0	015757924;0	017797595;0	02018803;0	023759572;0	027068533;0	029958877;0	03298426;0	034939677;0	036031007;0	037480782;0	036774423;0	033486852;0	031020366;0	028208557;0	02613107;0	027066716;0	029493686;0	031771538;0	033467262;0
0;0	001955575;0	001994239;0	002009291;0	002014828;0	001993925;0	001999126;0	001997948;0	002003656;0	001972077;0	001895798;0	00182931;0	001855128;0	00206627;0	002399963;0	002743771;0	002919788;0	002888746;0	002695882;0	002671607;0	00314491;0	00389641;0	004372527;0	004474093;0	004696538;0	00579618;0	007080508;0	007777702;0	008633614;0	01100321;0	013563551;0	01537642;0	016851487;0	019535961;0	022196262;0	024891766;0	028542485;0	031687603;0	033266801;0	035399767;0	036292757;0	035348784;0	034713894;0	032547593;0	028861548;0	026368394;0	026827352;0	028654373;0	030437143;0	032955634;0
0;0	002097624;0	002147604;0	002122963;0	002045698;0	001934344;0	001809019;0	001701744;0	001600098;0	00153059;0	001544431;0	001723328;0	002070487;0	002456324;0	002720318;0	002798471;0	002642531;0	00248765;0	00266197;0	003254172;0	003896321;0	004205066;0	004212893;0	004512563;0	005530999;0	006645088;0	007230785;0	007848797;0	009617892;0	011692792;0	012736782;0	013480958;0	015979553;0	018539984;0	020512424;0	023396762;0	026526478;0	029116719;0	032331983;0	03454008;0	034940982;0	035082594;0	035434194;0	033724803;0	030801427;0	028857711;0	027134357;0	027075693;0	029633049;0	031555161;0
0;0	002244852;0	002172607;0	001994638;0	001736061;0	001439067;0	001176532;0	000988569;0	000934962;0	001067113;0	001369593;0	001773814;0	002165046;0	002441949;0	00249974;0	002424104;0	002427573;0	002810916;0	003469404;0	004035616;0	004221537;0	00415567;0	004429634;0	00529188;0	00624254;0	006633998;0	006921018;0	008111891;0	009669111;0	010263336;0	010628621;0	012239785;0	014753614;0	016942967;0	019510859;0	022331941;0	024717687;0	027317123;0	030877909;0	033325382;0	034678221;0	036326599;0	036061614;0	034413608;0	033344649;0	031038011;0	027751895;0	026670702;0	028007103;0	030019123;0
0;0	002346915;0	002178476;0	001903318;0	001603847;0	001352678;0	00122237;0	001208937;0	001269787;0	001370208;0	001518527;0	001683831;0	001799983;0	001846741;0	001836896;0	00203047;0	002531459;0	003182599;0	00365467;0	003771844;0	003652578;0	003852977;0	004599802;0	005347829;0	005549089;0	005576078;0	006346174;0	007505673;0	007915903;0	008018064;0	009512099;0	012048416;0	013676035;0	015389799;0	018456312;0	021549545;0	023711693;0	026925617;0	029742076;0	032023104;0	035274334;0	037178647;0	036462106;0	035937645;0	034576266;0	031608684;0	029019627;0	027589066;0	027214202;0	028891746;0
0;0	002347974;0	002261592;0	002173749;0	002154389;0	002227504;0	002321905;0	002351549;0	002265328;0	00205603;0	001772449;0	001479519;0	001256275;0	001231617;0	001480837;0	001959797;0	002450525;0	00274053;0	002724322;0	002562139;0	002771399;0	00346552;0	004038842;0	004147951;0	004029885;0	004623273;0	005635783;0	006043456;0	006204529;0	00777149;0	010075691;0	011654854;0	01290144;0	015183132;0	01768467;0	02014731;0	023641337;0	026902611;0	029091273;0	032079635;0	034998998;0	03616929;0	036967144;0	036884005;0	034680251;0	032021988;0	030464353;0	028975991;0	027689946;0	029087276;0
0;0	002226265;0	0023819;0	00261399;0	002900451;0	003150042;0	003276397;0	003218233;0	002957975;0	002542623;0	002102358;0	00180182;0	001734687;0	00185056;0	001978628;0	00202184;0	001905282;0	001652991;0	001533696;0	0019263;0	00258071;0	002964608;0	002936649;0	002909541;0	003670771;0	004661772;0	00510859;0	005455182;0	007007618;0	009040714;0	010282463;0	01094102;0	013061535;0	015478809;0	017314791;0	019714897;0	023110156;0	026027636;0	029045734;0	032001522;0	033618539;0	034706167;0	03649395;0	036897781;0	034880535;0	033602489;0	03168549;0	029434439;0	02900146;0	029154205;0
0;0	001947914;0	002375835;0	002833998;0	003241188;0	003508919;0	003576334;0	003415754;0	003099339;0	002776924;0	002627685;0	002690849;0	002813906;0	002826406;0	002604416;0	002231847;0	001948508;0	002073103;0	00255504;0	002979278;0	003069113;0	002917132;0	003086288;0	003924861;0	004787748;0	005166667;0	005495278;0	006780422;0	008472472;0	009347911;0	00964963;0	011138383;0	013393357;0	01541995;0	01729304;0	019912286;0	022201117;0	024709354;0	028108634;0	030953853;0	031999896;0	034077193;0	035567056;0	035456165;0	035861952;0	035209408;0	032513248;0	029938697;0	028895005;0	028483129;0
0;0	001537658;0	002032565;0	002519236;0	002894129;0	003081875;0	003065949;0	002928693;0	002819099;0	00289981;0	003165552;0	003445939;0	003530116;0	003366971;0	003061173;0	002928325;0	003198412;0	003674671;0	00397925;0	003910818;0	003683451;0	003874545;0	004624344;0	005351025;0	005575363;0	00571428;0	006642956;0	007953474;0	008522479;0	008551608;0	009603612;0	011865703;0	013308274;0	014689635;0	017204421;0	019628933;0	021203128;0	023776904;0	026371206;0	028226451;0	031174277;0	033842264;0	034569775;0	035130461;0	036291449;0	035379355;0	033060249;0	030729219;0	028225565;0	026850161;0
0;0	001170677;0	001360905;0	00163468;0	001856903;0	001951752;0	001975468;0	002088458;0	002434463;0	002931589;0	003366064;0	003593871;0	003557027;0	003400661;0	003415172;0	003780236;0	004267167;0	004536889;0	00441662;0	004165026;0	004312027;0	004962425;0	005565061;0	005643037;0	005604506;0	006210394;0	007225973;0	007618935;0	007481535;0	008328191;0	010352478;0	011696738;0	012605536;0	014144151;0	016203087;0	017967407;0	020556215;0	02289592;0	024595064;0	026818141;0	030454166;0	032807398;0	034253912;0	035726859;0	035943138;0	034310076;0	033318533;0	031519312;0	028448764;0	026900152;0
0;0	001361041;0	000930689;0	000646718;0	000577315;0	000711279;0	001060446;0	001592378;0	002173611;0	002675342;0	002966603;0	003023343;0	002989859;0	003137499;0	003576965;0	004077573;0	004338248;0	004208723;0	003943924;0	004075807;0	004686348;0	005182868;0	005216857;0	005011201;0	005407023;0	006256521;0	006602586;0	006428549;0	007180476;0	009024185;0	010251289;0	010579616;0	011788639;0	013666924;0	014940925;0	016494839;0	019351183;0	021796951;0	023948792;0	02696809;0	029640684;0	031209241;0	033839353;0	035858837;0	03501169;0	034478818;0	033817273;0	031953694;0	030194144;0	02829333;0
0;0	00210947;0	001789524;0	001625005;0	001575914;0	001577952;0	001633803;0	001759708;0	001911397;0	002014721;0	002029415;0	00203966;0	002277891;0	002767777;0	003248444;0	003460566;0	003325119;0	003102851;0	0032999;0	003912966;0	004375989;0	004350146;0	004108965;0	004480943;0	005278335;0	005633277;0	005548419;0	006242401;0	007856841;0	008893685;0	008915967;0	00967478;0	011311722;0	012833676;0	014075745;0	016241275;0	018360432;0	020484512;0	023886241;0	027106253;0	028540984;0	030706029;0	03325837;0	03428818;0	035213409;0	035746233;0	034876067;0	033043789;0	031918891;0	029883263;0
0;0	00293181;0	002900384;0	002903048;0	002843375;0	002666701;0	002367395;0	001996823;0	001625582;0	001372384;0	001353382;0	001605038;0	001983826;0	002297804;0	002364252;0	002196081;0	002095497;0	002475689;0	003125295;0	003502326;0	003437321;0	003280034;0	003721053;0	004539767;0	004951972;0	004916463;0	005530883;0	006906031;0	007722254;0	00752807;0	007964868;0	009647289;0	011072404;0	012038387;0	014233707;0	016429833;0	018028886;0	020507621;0	023452217;0	025683181;0	028186672;0	030829325;0	032444295;0	03338151;0	035690451;0	03696525;0	036018087;0	034988094;0	032983402;0	030357915;0
0;0	003480495;0	003616731;0	003633499;0	003466403;0	003101148;0	002613134;0	002156839;0	001896945;0	001925631;0	002089712;0	00221334;0	00216222;0	001966421;0	001764839;0	001899541;0	002411379;0	00293603;0	003121389;0	002952139;0	002905548;0	003459705;0	004247335;0	004554023;0	004499885;0	005000503;0	006110199;0	006701929;0	006451303;0	00682065;0	008524647;0	009928909;0	010872721;0	012346794;0	014438706;0	016325303;0	018302411;0	020690768;0	022632858;0	02432463;0	027689352;0	030607378;0	031932432;0	034198606;0	036234386;0	03664597;0	037006997;0	036431864;0	03397053;0	03156695;0
0;0	00355367;0	003684838;0	003608458;0	003337466;0	002950498;0	002639043;0	002596346;0	002778674;0	002983003;0	003021438;0	002842624;0	002541324;0	002394764;0	002624892;0	003065288;0	003369645;0	003310176;0	00303677;0	003053451;0	003630668;0	004280263;0	004451583;0	004322334;0	004670141;0	005566962;0	006034544;0	005796465;0	00619174;0	007899526;0	009303309;0	00995885;0	01101694;0	013035732;0	014426164;0	015749651;0	018349956;0	020656182;0	021777953;0	024398972;0	027274756;0	029255565;0	03215614;0	035212037;0	036097911;0	03646987;0	037026061;0	036560843;0	03506631;0	033378147;0
0;0	003128135;0	003138148;0	002978423;0	002773111;0	002716311;0	002914901;0	003265027;0	003550215;0	00360222;0	003419584;0	003152759;0	003074671;0	003320021;0	003671929;0	003821443;0	003625026;0	003291695;0	003338783;0	003891979;0	004396353;0	004454225;0	004204438;0	004467263;0	005267889;0	005687522;0	005537295;0	005996964;0	007617056;0	008924279;0	009319848;0	010021187;0	011557073;0	012982815;0	01399837;0	015688636;0	017570295;0	019195467;0	021956203;0	024919372;0	02671321;0	028789073;0	032024503;0	034364931;0	035342559;0	036379641;0	036832368;0	036040957;0	035849147;0	034755834;0
0;0	002391674;0	002335829;0	002320114;0	002507829;0	002914977;0	003364542;0	003675684;0	003742417;0	003566025;0	003337146;0	003325686;0	003601066;0	003912483;0	003978422;0	003716097;0	003396221;0	003505191;0	004048943;0	00446054;0	004420568;0	004142192;0	004402971;0	005156128;0	005585121;0	005524729;0	005976621;0	007412822;0	008576405;0	008752014;0	008987039;0	01025871;0	011654083;0	012287259;0	013754456;0	015614494;0	016887759;0	018632802;0	021752103;0	024342409;0	0261641;0	028786838;0	031180213;0	032163004;0	034109676;0	03639571;0	036298289;0	036382511;0	036167105;0	034755892;0
0;0	001904331;0	002043317;0	002385056;0	002833891;0	003263274;0	003509674;0	003505693;0	003316932;0	003129616;0	003180901;0	003502339;0	003805125;0	003830993;0	003571403;0	003332873;0	003551957;0	004116103;0	004478504;0	004378953;0	004132797;0	004420414;0	005183413;0	005651177;0	005624273;0	005971225;0	00716455;0	008137933;0	008117494;0	00801152;0	009054785;0	010400215;0	011012782;0	011905253;0	013582121;0	015241985;0	016627923;0	018977529;0	02103992;0	022562538;0	025265701;0	0284096;0	029325938;0	030770571;0	033304063;0	034920559;0	036135327;0	036884788;0	036202968;0	034723746;0
0;0	002135241;0	002469759;0	002839715;0	003112816;0	003203948;0	003098968;0	002857975;0	002727734;0	00288766;0	003252429;0	003548369;0	003562596;0	00334048;0	003233526;0	003581132;0	004159823;0	00447133;0	00434071;0	004133563;0	004454891;0	005224515;0	005660772;0	005615949;0	005816496;0	006735968;0	007523714;0	007384396;0	007062271;0	007942243;0	009296978;0	00991281;0	010401645;0	012022248;0	013411888;0	014489237;0	01671465;0	018813498;0	019740388;0	02141671;0	024102511;0	026035443;0	027957162;0	03057512;0	032640692;0	033667618;0	035432576;0	036681414;0	036023766;0	035359322;0
0;0	002519316;0	002774713;0	002904217;0	002853793;0	002625522;0	002398307;0	002366481;0	002671551;0	003084046;0	003346128;0	003339351;0	003170508;0	003197221;0	003624743;0	004180862;0	004427713;0	004258299;0	004067167;0	004410769;0	005130028;0	005523035;0	005416568;0	00541506;0	006091951;0	006726691;0	006534513;0	006140381;0	006973299;0	008373568;0	008958517;0	009201893;0	010482009;0	011890631;0	012854325;0	014165961;0	015978448;0	017297343;0	01881104;0	020930407;0	02273113;0	024002025;0	027002903;0	030290549;0	031787122;0	033260049;0	034968699;0	03527323;0	035827427;0	035988568;0
0;0	002469017;0	002498297;0	002364843;0	002135915;0	001984707;0	002159653;0	002577511;0	003012728;0	003228681;0	003180469;0	003042643;0	003145299;0	003598709;0	004079398;0	004242292;0	004030729;0	003841251;0	004181517;0	004827665;0	005164707;0	004957527;0	004830551;0	005334999;0	005879596;0	005713121;0	005387852;0	0062297;0	007626285;0	008177028;0	00818681;0	009099151;0	010524121;0	011191893;0	012088453;0	013684958;0	014659561;0	015451073;0	017794994;0	020421555;0	021556386;0	023767094;0	026767077;0	0286739;0	030677797;0	033252832;0	034081558;0	034599495;0	035481974;0	035543663;0
0;0	001868869;0	00172452;0	001578048;0	001655079;0	002021973;0	002517163;0	00288973;0	003032177;0	002949852;0	002820305;0	0029468;0	003370699;0	003773397;0	003845982;0	003590378;0	003410034;0	003749905;0	004335018;0	004586679;0	004317951;0	004116174;0	004540885;0	005087053;0	005037095;0	00483042;0	005672617;0	006995417;0	007464471;0	007244636;0	007840247;0	009161167;0	009761947;0	010249762;0	011392726;0	012634706;0	013343364;0	015038967;0	017208432;0	018811266;0	021188808;0	024381523;0	026085573;0	027375681;0	029804384;0	03211141;0	033583898;0	034680673;0	035358923;0	034826764;0
0;0	001129455;0	001176038;0	001474525;0	001935571;0	002361076;0	002634166;0	002657382;0	002491532;0	002369056;0	002529277;0	002926732;0	003238257;0	003231211;0	002952223;0	002817964;0	003203637;0	003740309;0	003921467;0	003626839;0	00342165;0	003904546;0	004497858;0	004524876;0	004428612;0	005209307;0	006377919;0	006728531;0	006334325;0	006668249;0	00788854;0	008495725;0	008676029;0	009624277;0	010811688;0	011460228;0	013149962;0	015362244;0	016721962;0	018112983;0	021041315;0	023600687;0	025092551;0	027013438;0	029437392;0	030741682;0	032689565;0	034987474;0	035033806;0	035011481;0
0;0	001332567;0	00163237;0	001946397;0	002181717;0	002231305;0	002105739;0	00186614;0	001760787;0	001992174;0	002376465;0	00260327;0	00252429;0	002258604;0	002255386;0	00273514;0	003231233;0	003317722;0	003023002;0	002922087;0	003519365;0	004125265;0	00423207;0	004160611;0	004800121;0	005760275;0	005979219;0	005452748;0	005605701;0	006774248;0	007420749;0	007411581;0	008186896;0	009399506;0	010336378;0	011483451;0	013516306;0	015303201;0	016436868;0	018539498;0	020800921;0	021827183;0	023966614;0	027351062;0	028887161;0	030326344;0	032484546;0	033901077;0	03489677;0	035606377;0
0;0	0020215;0	002106218;0	002053446;0	001864781;0	001552092;0	001304262;0	001351328;0	001685923;0	002018258;0	002135094;0	00198754;0	001812328;0	002014822;0	002549927;0	002946962;0	002931436;0	002649573;0	002708291;0	00336477;0	003945857;0	004002147;0	003858706;0	004326776;0	005096621;0	005200786;0	004622973;0	004727501;0	005911679;0	006608974;0	006553765;0	007158763;0	008500448;0	009457451;0	010361004;0	012243277;0	013722382;0	014536595;0	016516944;0	018982905;0	019794647;0	021139043;0	023923205;0	026385926;0	028336175;0	03065403;0	032359025;0	03309332;0	034539898;0	035654219;0
0;0	002314985;0	002070501;0	001698333;0	001368557;0	001316521;0	001598125;0	001951049;0	00214547;0	002098501;0	001899958;0	001842894;0	002172397;0	002651002;0	002903145;0	002768751;0	002501245;0	002675091;0	00331661;0	003797409;0	003734568;0	003515286;0	003813906;0	004407284;0	004442925;0	003916796;0	004145542;0	005394822;0	006139421;0	006078323;0	00654821;0	007926342;0	00891361;0	009659663;0	011013473;0	012487629;0	013241496;0	014411472;0	016423243;0	017916213;0	019457328;0	021778089;0	024123972;0	025440102;0	027725879;0	030535439;0	032056915;0	033210878;0	034763523;0	035030905;0
0;0	002172768;0	001833218;0	001684219;0	00187205;0	002235319;0	0025108;0	002567368;0	002385376;0	002144288;0	002147575;0	002484264;0	002848617;0	002939186;0	002702313;0	002449298;0	002687122;0	00326669;0	003609222;0	003423099;0	00311566;0	00334933;0	003898926;0	003940148;0	003572847;0	004016747;0	005294581;0	006017042;0	005906194;0	006224002;0	007555152;0	008576529;0	009074575;0	010001786;0	011379888;0	011941623;0	012856882;0	014713425;0	016065692;0	016844129;0	019266575;0	022381256;0	023833559;0	025255384;0	027813348;0	029526327;0	031361045;0	033936411;0	034766291;0	035238365;0
0;0	002128336;0	002194346;0	002502673;0	002844725;0	003020242;0	002932331;0	00265763;0	002393848;0	002429473;0	002729977;0	002986169;0	002943753;0	002630382;0	002421799;0	002719093;0	003230491;0	003432876;0	003147464;0	002822158;0	00314929;0	003727655;0	003826814;0	003656407;0	004241361;0	005451531;0	006098323;0	005908959;0	006057811;0	007263139;0	008289985;0	008599138;0	00913484;0	010290948;0	010956978;0	011490387;0	012986825;0	014738686;0	01553529;0	017180978;0	019694883;0	021396467;0	023018165;0	025802029;0	027609794;0	028944868;0	031170733;0	033440197;0	034945484;0	035990775;0
0;0	002678755;0	003012963;0	003279254;0	003333922;0	003123854;0	002758074;0	002508599;0	00258907;0	002883099;0	003052708;0	002920483;0	002588473;0	002482619;0	002854043;0	003301496;0	003380389;0	003055458;0	002835996;0	003321409;0	003948564;0	004138784;0	004063665;0	004603764;0	005664427;0	006198335;0	005908353;0	005884263;0	006967154;0	007982868;0	008147267;0	008342743;0	009268781;0	010082543;0	010403206;0	011779011;0	013351555;0	014153162;0	015691706;0	018096976;0	019593333;0	020466786;0	022584472;0	025341506;0	027351611;0	029089937;0	031401963;0	032716205;0	034407401;0	03652989;0
0;0	003362518;0	003527886;0	003444008;0	003135433;0	002739918;0	002550843;0	002731493;0	00304146;0	00316238;0	002985696;0	002700994;0	002731142;0	003164956;0	003562707;0	003561066;0	003242785;0	003179981;0	003768365;0	004422648;0	00460591;0	004507489;0	004924754;0	005800046;0	006225754;0	005860113;0	005691138;0	006638719;0	007633734;0	00771215;0	007628408;0	008388612;0	009297028;0	009662818;0	010668064;0	012231385;0	013243919;0	014095029;0	016118445;0	018111353;0	018929697;0	020349466;0	022835565;0	024402227;0	026385912;0	029494561;0	031240796;0	032422432;0	034299276;0	035606775;0
0;0	003624877;0	003439913;0	003055718;0	002712463;0	002690049;0	002995827;0	003325288;0	003411892;0	003219557;0	003008415;0	003150047;0	003610605;0	00395429;0	003905823;0	003610992;0	00364854;0	004254762;0	004881679;0	005002006;0	004840124;0	005061505;0	005736443;0	006079693;0	005690206;0	005435216;0	006266755;0	007237513;0	007285464;0	006997721;0	007654675;0	008683446;0	009143035;0	009805709;0	011334251;0	012273978;0	01293223;0	014587861;0	016292806;0	016906627;0	018298401;0	021266653;0	022735323;0	02391983;0	026204622;0	028648409;0	03043821;0	032601785;0	034128534;0	034838191;0
0;0	003366887;0	003011287;0	002807752;0	002982387;0	00339836;0	003722717;0	003762385;0	003557543;0	003401889;0	003598713;0	00404344;0	004333498;0	004241583;0	003961778;0	004020784;0	004598711;0	00515504;0	00520641;0	004922128;0	004959388;0	005497649;0	005775239;0	005392428;0	005120264;0	005888074;0	006833274;0	006884137;0	006504069;0	007081446;0	008215682;0	008757252;0	009198597;0	010461425;0	01146207;0	011940162;0	013006817;0	014780823;0	015544393;0	016232005;0	018389318;0	020632151;0	022157874;0	024036309;0	026218825;0	027635288;0	029376738;0	031979276;0	033630735;0	034541413;0
0;0	00303149;0	003024641;0	00335468;0	003804895;0	004099392;0	004083419;0	003849626;0	003705195;0	0039136;0	004320705;0	004554981;0	004420529;0	004135445;0	004193346;0	00470518;0	005180052;0	00515096;0	004752496;0	0046723;0	005117546;0	0053828;0	00509539;0	004866946;0	005605097;0	006525283;0	006587257;0	006162136;0	006667492;0	007870832;0	008480137;0	008704396;0	0096567;0	010689011;0	011038527;0	011754311;0	013253438;0	014059617;0	014710784;0	016547701;0	018618642;0	019507619;0	021077058;0	023868957;0	025707174;0	026785974;0	029001969;0	030756184;0	032351237;0	034878611;0
0;0	003236586;0	003662569;0	004094688;0	004304193;0	004216739;0	00394195;0	003791195;0	0039935;0	004362898;0	004539526;0	004374395;0	004074102;0	004120062;0	004579001;0	004961077;0	004859603;0	004399413;0	004280088;0	004709592;0	005053795;0	004850013;0	004699275;0	005416943;0	006312309;0	006392725;0	005952354;0	006373972;0	007601404;0	00824132;0	008286662;0	008911485;0	009892275;0	010209219;0	010622292;0	011809043;0	012916187;0	013245134;0	014563134;0	016931315;0	01797903;0	018707542;0	020852418;0	022686878;0	024179556;0	026753545;0	028558675;0	029814457;0	031736359;0	033935453;0
0;0	003788076;0	004157629;0	004270274;0	00407811;0	003756672;0	003616177;0	003829336;0	004177514;0	004311924;0	004107602;0	003814101;0	00386931;0	004296098;0	004615504;0	004461928;0	003991605;0	003929869;0	004443709;0	004858571;0	004751193;0	004687317;0	005338886;0	006157573;0	00624493;0	005795896;0	006121027;0	007313854;0	007990246;0	00789045;0	008169984;0	009060086;0	009451816;0	009632901;0	010578142;0	01170767;0	012025775;0	013099595;0	01499881;0	016121971;0	016859623;0	018668126;0	020452857;0	021481444;0	023107411;0	025750656;0	027875824;0	029514853;0	031690248;0	032981142;0
0;0	003984707;0	003976466;0	003698055;0	00334263;0	003245996;0	003514429;0	003861907;0	003948163;0	003727609;0	003470223;0	0035875;0	004016051;0	004281089;0	004099956;0	003702092;0	003758745;0	004394648;0	004849015;0	004825415;0	004744936;0	005302897;0	006055611;0	006132684;0	005678991;0	00590281;0	007020849;0	007697991;0	007490832;0	007454268;0	008221545;0	008718355;0	008798536;0	009502793;0	010578924;0	011121284;0	011623213;0	013351351;0	014675065;0	014887954;0	016084143;0	018405058;0	019944964;0	020831928;0	023025836;0	024803711;0	026661879;0	029432107;0	03148007;0	032514423;0
0;0	003513551;0	00318223;0	002862729;0	002881592;0	003234173;0	003577669;0	003638556;0	003414875;0	003226954;0	003429253;0	003873199;0	004103505;0	00391709;0	003623107;0	003827964;0	004518661;0	004989942;0	004946534;0	004813567;0	005250681;0	005885629;0	005958491;0	005523029;0	005655009;0	006672394;0	007335917;0	007045909;0	006756851;0	007390546;0	008023084;0	008100185;0	008557303;0	009577434;0	010183094;0	010478553;0	011846764;0	013081782;0	013430307;0	014186365;0	016126523;0	017419986;0	018628305;0	021042806;0	022992914;0	02415417;0	0262803;0	028638483;0	030459047;0	032689448;0
0;0	002705797;0	002530055;0	002758919;0	003206895;0	003521215;0	003520632;0	003292219;0	003183588;0	003472766;0	003920694;0	004116607;0	003937801;0	003725542;0	004018936;0	00470306;0	005133323;0	005024875;0	004813211;0	005087921;0	005644581;0	005735893;0	005301765;0	005333316;0	006233742;0	006863293;0	006531938;0	0060631;0	006608923;0	007390351;0	007517018;0	007745336;0	008676506;0	009363834;0	009558432;0	010423372;0	011751463;0	012050716;0	012380329;0	014321508;0	015857876;0	016475256;0	018054978;0	020459927;0	022250121;0	024107786;0	026223182;0	027816781;0	029445451;0	032193315;0
0;0	002553047;0	002952543;0	003429445;0	003680079;0	00360616;0	003364481;0	003314878;0	00364197;0	004070867;0	004229106;0	004038025;0	003871759;0	004174877;0	004794406;0	005151634;0	004964415;0	004649919;0	004805093;0	005306348;0	0053971;0	005012065;0	004997586;0	00577601;0	006362113;0	006022863;0	005453443;0	005942471;0	006849865;0	007061441;0	007101299;0	007839846;0	008577731;0	008728751;0	009222352;0	010441619;0	010821543;0	011061193;0	01250351;0	014197143;0	015041436;0	016190012;0	018283211;0	019682596;0	021103057;0	023837778;0	02607162;0	027135511;0	029222002;0	031106729;0
0;0	00330338;0	003723386;0	003884936;0	003732785;0	003469474;0	003445316;0	003784456;0	004175322;0	00428182;0	004072867;0	003911472;0	004180121;0	004722003;0	004987228;0	004729694;0	004325486;0	004410246;0	00487318;0	005006226;0	004668557;0	004591092;0	005275301;0	005842243;0	005530404;0	004931051;0	005391018;0	006387933;0	00666202;0	006516127;0	007053669;0	007845237;0	007992759;0	008192913;0	009219805;0	009827217;0	009877399;0	011011717;0	01288881;0	013598875;0	014244244;0	016533071;0	01820017;0	019011058;0	02086856;0	02294366;0	024691388;0	026989287;0	029098959;0	03033064;0
0;0	003903246;0	003944098;0	003716367;0	00343099;0	003429547;0	003758344;0	004115927;0	004175801;0	003940366;0	003759912;0	003984962;0	004450487;0	004636984;0	004321414;0	003864759;0	003945322;0	004407934;0	004609906;0	004306883;0	004217739;0	004821987;0	005336693;0	005042476;0	00447017;0	004922071;0	005970339;0	006295132;0	006022448;0	006340895;0	007138082;0	007347147;0	007347658;0	00815174;0	008928439;0	008974482;0	009885108;0	011555736;0	01245232;0	0128975;0	014461431;0	016243271;0	017414487;0	019002969;0	020839829;0	02215499;0	023583203;0	026220205;0	028577389;0	030126546;0
0;0	003778792;0	003469855;0	003162362;0	003182816;0	003528903;0	003855542;0	003879151;0	003622519;0	00340993;0	00361173;0	004017972;0	004137809;0	003796813;0	003346611;0	003479488;0	004003699;0	004240796;0	00398109;0	003880113;0	004387436;0	004881353;0	00465811;0	004130662;0	004583532;0	005635102;0	005982899;0	005600562;0	005698584;0	0064618;0	006761425;0	006641603;0	007244778;0	008119738;0	008281843;0	008875699;0	010401617;0	011504882;0	011597239;0	012848873;0	014757589;0	015594566;0	016436218;0	018648869;0	020814977;0	02165981;0	023620452;0	025532933;0	027191831;0	030011256;0
0;0	002978314;0	002681424;0	002754102;0	003134058;0	003435776;0	003419403;0	00313393;0	002937243;0	003144851;0	003513808;0	003597008;0	003262645;0	002883295;0	003127589;0	003718255;0	003952593;0	003730434;0	003580737;0	004047418;0	004508699;0	004315361;0	003868333;0	004325309;0	005345491;0	005690384;0	005217765;0	005102511;0	005837877;0	00624919;0	006095978;0	006513244;0	007438255;0	007746965;0	00810214;0	009446583;0	010527118;0	010672052;0	011385154;0	013102486;0	014353638;0	014843737;0	016402228;0	018104073;0	019316749;0	021595327;0	023757855;0	024944995;0	026785885;0	029151945;0
0;0	002090172;0	002296862;0	002713193;0	002974543;0	00290196;0	002604423;0	002455296;0	002716259;0	003084013;0	00313243;0	002820287;0	002569288;0	002943688;0	003563154;0	003764864;0	003522059;0	003341181;0	003759752;0	004186787;0	004069531;0	003685114;0	004082127;0	005016987;0	005330616;0	004796409;0	004527719;0	005245457;0	005790855;0	005678174;0	005937936;0	006858573;0	007331085;0	007514001;0	008581841;0	009657057;0	009848456;0	010101201;0	011786708;0	012949931;0	01322611;0	014701103;0	016490329;0	017403779;0	018585723;0	02091682;0	022880514;0	024716568;0	026671643;0	028177257;0
0;0	002000643;0	002432324;0	002618064;0	002475569;0	002178411;0	002125861;0	002472398;0	002818019;0	002839274;0	002564473;0	002459483;0	002920819;0	003499612;0	003644491;0	003342456;0	003148141;0	003502447;0	00394112;0	003862732;0	003512618;0	003862637;0	004722131;0	004989649;0	004424087;0	004058596;0	004790896;0	005469815;0	005411621;0	005501573;0	006361236;0	006949951;0	007053966;0	007767411;0	008825147;0	009089358;0	009143777;0	010426556;0	011734348;0	012127099;0	012819657;0	014582214;0	016001132;0	016904257;0	01866798;0	020425725;0	021609523;0	023884554;0	02649519;0	027225453;0
0;0	002389811;0	002456883;0	002232109;0	001963523;0	002038442;0	002437042;0	002758895;0	00274823;0	002497315;0	002481054;0	002953674;0	003462434;0	003527512;0	003146679;0	00293135;0	003272504;0	003735135;0	003676024;0	003384141;0	003653788;0	004390749;0	00462946;0	004072288;0	003688506;0	00445586;0	005248493;0	005236183;0	0051737;0	005916752;0	006608607;0	006698633;0	007092251;0	008031593;0	008387705;0	00832823;0	009220557;0	010708305;0	011018051;0	011400674;0	01306831;0	014384383;0	015014028;0	016732387;0	018867152;0	019653755;0	021086788;0	023096424;0	024684351;0	027006922;0
0;0	002450813;0	002157413;0	001937637;0	002122082;0	002545839;0	002814836;0	002753833;0	002505155;0	002528554;0	002970413;0	003379512;0	003368997;0	002936181;0	002707916;0	003089099;0	00354629;0	003533355;0	003240418;0	003432155;0	004096692;0	004302355;0	00375319;0	003403685;0	004219317;0	005082368;0	005105963;0	004905931;0	005502997;0	006266275;0	006377557;0	006498028;0	007273074;0	00773898;0	007633937;0	008229299;0	009656052;0	010144134;0	010257654;0	011480507;0	01314235;0	01372102;0	014682143;0	016498595;0	01790343;0	019555415;0	021088028;0	022485049;0	023762959;0	026487396;0
0;0	002129377;0	001973985;0	002238165;0	002658181;0	002869159;0	002743645;0	002485198;0	002513122;0	002903363;0	003229059;0	003142525;0	002693501;0	002506437;0	002942183;0	003403443;0	00340898;0	003094922;0	003246613;0	003812521;0	003997949;0	003532444;0	003263673;0	004105853;0	005004676;0	005039538;0	004697167;0	00512441;0	005921983;0	006073511;0	005984433;0	006537997;0	007109698;0	007067123;0	007417809;0	008668103;0	009411324;0	009274181;0	010222324;0	011819349;0	012425471;0	013198359;0	014815863;0	016078272;0	016822095;0	018673467;0	020899012;0	022193783;0	023977294;0	026358615;0
0;0	001971983;0	002299234;0	002693744;0	002839004;0	002658117;0	002375979;0	002399099;0	002757733;0	003020757;0	002880643;0	002446893;0	002343095;0	002844364;0	003304097;0	003291846;0	002973796;0	003059659;0	003574864;0	00379614;0	003401329;0	00319779;0	004032614;0	004926681;0	004965996;0	004506863;0	004745433;0	005538203;0	005757063;0	005522168;0	005869064;0	006524714;0	006589909;0	006738366;0	007810532;0	008689105;0	008538261;0	009089226;0	010591076;0	011501514;0	01173081;0	013002599;0	014659701;0	01536612;0	016494505;0	018313475;0	019773118;0	021772783;0	02459221;0	025657546;0
0;0	002295408;0	002651225;0	002725586;0	002484217;0	002187835;0	002231974;0	002586671;0	002804561;0	002637187;0	002250599;0	002263441;0	002816072;0	003260007;0	003205294;0	002871187;0	002905101;0	003415572;0	003651613;0	003338022;0	003215058;0	003984364;0	004815165;0	004827202;0	004263976;0	004331107;0	00511111;0	005413234;0	005107463;0	005272084;0	005970893;0	006181842;0	006205351;0	00705716;0	0079854;0	007930682;0	008127793;0	00952674;0	010531729;0	010625672;0	011576415;0	013098999;0	013796298;0	014836382;0	016709711;0	018014887;0	019249292;0	021388601;0	023489355;0	02503779;0
0;0	002559862;0	002553774;0	002255803;0	001973319;0	002080888;0	002444079;0	002635012;0	002460746;0	002146636;0	002273569;0	00284399;0	003249591;0	003137384;0	002774973;0	00279351;0	003299907;0	003567559;0	003347879;0	003226572;0	003895045;0	004669433;0	004670228;0	004027523;0	003939109;0	004704597;0	005094796;0	004778187;0	004773748;0	005476631;0	005847103;0	00578977;0	006392925;0	007336011;0	007422767;0	007342077;0	008539141;0	009631584;0	009776051;0	010198636;0	011729985;0	01270052;0	013184675;0	014691558;0	016540661;0	017693917;0	019204108;0	021073999;0	022017726;0	023843602;0
0;0	00236438;0	002031351;0	001800341;0	001999705;0	002391542;0	002555311;0	002379525;0	002143791;0	002350408;0	002901845;0	003232329;0	003070089;0	002686642;0	002707545;0	003223959;0	003527592;0	003357716;0	003211131;0	003781372;0	004438984;0	004400532;0	003726288;0	003553629;0	004324291;0	004805277;0	004510007;0	004359115;0	005024079;0	005516557;0	005455496;0	00583271;0	00672797;0	006965787;0	006727821;0	00762195;0	008818507;0	009024174;0	009091676;0	010462779;0	011530473;0	011977602;0	013192612;0	014872479;0	015815655;0	017235325;0	019547183;0	020324532;0	021293696;0	023496911;0
0;0	001860738;0	001726905;0	002032971;0	002433843;0	002569604;0	002389156;0	002198726;0	002434296;0	002936455;0	003197081;0	002983793;0	002587375;0	00263268;0	003152285;0	003496139;0	003333237;0	003159727;0	003569556;0	004133728;0	004103703;0	003420582;0	00318522;0	003965744;0	004526271;0	004268255;0	004000848;0	00460991;0	00522514;0	005205551;0	005365585;0	006140228;0	006507993;0	006249905;0	006842714;0	008054573;0	008366963;0	008271359;0	009260933;0	010585497;0	010995464;0	011677724;0	013456823;0	01461567;0	015329854;0	016869615;0	018442509;0	019719232;0	021573983;0	023449815;0
0;0	001750208;0	002136638;0	002527373;0	002622166;0	002421945;0	002244762;0	00247324;0	002918819;0	00311917;0	00286633;0	002466858;0	002547323;0	003082161;0	003428613;0	003266793;0	003027556;0	003299061;0	003805045;0	003750017;0	003096648;0	002894798;0	003710862;0	004326238;0	004101353;0	003737029;0	004272597;0	004977863;0	005014143;0	004977011;0	005596809;0	006053827;0	00585228;0	006183557;0	00733791;0	007794932;0	007578683;0	00823522;0	009692568;0	010140558;0	010595593;0	012024867;0	013209216;0	013946726;0	015165651;0	016569234;0	017307193;0	018938542;0	021563565;0	023099879;0
0;0	002262581;0	002617652;0	00265808;0	002420753;0	002237766;0	002444615;0	002838587;0	002980571;0	002704831;0	002323222;0	002443987;0	00298369;0	003317058;0	003150444;0	002824542;0	003004587;0	003435268;0	00339456;0	002839759;0	002679632;0	003507561;0	004162073;0	003982049;0	003540469;0	003985301;0	004752689;0	004853859;0	004658701;0	005092866;0	00562739;0	005534526;0	005641773;0	00665289;0	007263367;0	007038218;0	007392439;0	008785513;0	009478505;0	009624369;0	010677949;0	012154914;0	012585198;0	013331595;0	015019077;0	015995348;0	016913116;0	019021126;0	020618943;0	02202284;0
0;0	002653344;0	00262918;0	002347069;0	002145764;0	002334708;0	002692842;0	002798902;0	002511065;0	002154611;0	002329269;0	002872917;0	003158334;0	002966651;0	002579;0	002690932;0	003078885;0	003107517;0	00262414;0	002553825;0	003404482;0	004044683;0	003851611;0	00333724;0	00368866;0	004487811;0	004653009;0	004346589;0	00460122;0	00520295;0	005256619;0	005225932;0	006045375;0	006766316;0	006618784;0	006706442;0	007941887;0	008878709;0	008831094;0	009602521;0	010920179;0	011530767;0	011991965;0	013274518;0	014389194;0	015401214;0	017243156;0	018875764;0	019775087;0	021419159;0
0;0	002509537;0	002181135;0	001967937;0	002161964;0	002500054;0	002578678;0	002291283;0	001991733;0	002210571;0	002739536;0	002973946;0	002738259;0	002321884;0	002396405;0	002811875;0	002884551;0	002508252;0	002532929;0	003325021;0	003932663;0	003760197;0	003191657;0	003435663;0	004259875;0	004485216;0	004112152;0	004190851;0	004829529;0	005024354;0	004907746;0	005499285;0	006283654;0	006268827;0	006156696;0	007185152;0	008267032;0	008251528;0	008571112;0	009822393;0	010623238;0	010713849;0	01181319;0	013189396;0	01386067;0	015140867;0	017235597;0	01856219;0	019381484;0	02146688;0
0;0	001939061;0	001739768;0	001970215;0	002302167;0	00235711;0	00208251;0	00184247;0	002105761;0	002604767;0	002780795;0	002500942;0	002080191;0	002172652;0	002647552;0	002767211;0	002509068;0	002542683;0	003260335;0	003835896;0	003634173;0	003019023;0	003185446;0	004021552;0	004318311;0	003918455;0	003836692;0	004472042;0	004806592;0	004663472;0	005031055;0	005829229;0	00595761;0	005726788;0	006503278;0	00766514;0	007801298;0	007710819;0	008825308;0	009715903;0	009821233;0	010486933;0	011835712;0	01277877;0	013707867;0	015377948;0	016500457;0	01748063;0	019737204;0	021275277;0
0;0	001505652;0	001807265;0	002138643;0	0021705;0	001910802;0	001729179;0	002028697;0	00248406;0	002599939;0	002276012;0	001882378;0	002053008;0	002582782;0	002759553;0	002550712;0	002562363;0	003195084;0	003689584;0	003489563;0	002870666;0	002963269;0	003788295;0	00413208;0	003725241;0	003505854;0	004125599;0	004586986;0	004470283;0	004647168;0	005396701;0	00566746;0	005406987;0	005917275;0	007072437;0	007361524;0	007051245;0	007844406;0	00887059;0	009075458;0	009326338;0	010751785;0	011732145;0	012286661;0	013865291;0	015219025;0	015729361;0	016990245;0	01906544;0	020355059;0
0;0	001728104;0	002050487;0	002052743;0	001795379;0	001665569;0	001982544;0	002390406;0	002451443;0	002099313;0	001764568;0	0020426;0	002608861;0	002816766;0	002607943;0	002574062;0	003078767;0	003510176;0	003321443;0	002684819;0	002743247;0	003584432;0	003977283;0	003581066;0	003257817;0	003841196;0	004416344;0	004351643;0	004352059;0	00499419;0	005387318;0	005143657;0	00540954;0	006500014;0	006931605;0	006524523;0	006968794;0	008101646;0	008420921;0	008469827;0	009617357;0	01076836;0	011359823;0	012292912;0	01366398;0	014493376;0	015347981;0	017056582;0	018120042;0	019113907;0
0;0	002049968;0	002002416;0	00173487;0	001642209;0	001966376;0	002327566;0	002339406;0	001987254;0	001729349;0	002100705;0	00266932;0	002877778;0	002641901;0	002528597;0	002907251;0	003308036;0	003107903;0	002517706;0	002578986;0	003400147;0	003817318;0	003446001;0	003048625;0	003592657;0	004268216;0	004264472;0	004108292;0	004604107;0	005089734;0	004923346;0	00499641;0	005943089;0	0065032;0	006103675;0	006223301;0	007353328;0	007851043;0	007801434;0	008573817;0	009964515;0	010417616;0	011014829;0	012391293;0	013129467;0	013610619;0	01534459;0	016860134;0	017381524;0	0190846;0
0;0	001998499;0	001703989;0	001639674;0	001965408;0	002289455;0	002263713;0	001925281;0	001753079;0	002182193;0	002726393;0	002901495;0	002633496;0	002418537;0	002709072;0	003060496;0	00289631;0	002371002;0	002434003;0	003249374;0	003698964;0	003342305;0	002870818;0	003360844;0	004098432;0	004156922;0	003883925;0	004215981;0	004770616;0	004732654;0	004656474;0	005417777;0	00607511;0	005756245;0	005601286;0	006630641;0	007350773;0	007274251;0	00773648;0	00908357;0	009705089;0	010001523;0	01097615;0	012011454;0	012425512;0	013527014;0	015078625;0	016025863;0	017417455;0	019379488;0
0;0	001674647;0	00163425;0	001968346;0	002262783;0	002219409;0	001904897;0	001796269;0	002239089;0	0027442;0	002865674;0	002555959;0	002246897;0	002480544;0	002811603;0	002715086;0	002245761;0	002352659;0	003145521;0	003580164;0	0032442;0	002743015;0	003179101;0	003963888;0	004085595;0	003717328;0	003881429;0	004474241;0	004570863;0	004398668;0	004935921;0	005622564;0	005444123;0	005129971;0	005984221;0	00688309;0	006870048;0	00705421;0	008221958;0	009094594;0	009109967;0	009827999;0	010918267;0	011273603;0	012102174;0	013705116;0	014627415;0	015295978;0	017401002;0	0194134;0
0;0	001612532;0	001962686;0	002237946;0	002186001;0	001892209;0	001824295;0	002250543;0	002703755;0	002764819;0	00240533;0	002044303;0	002246635;0	002605723;0	002561897;0	00218147;0	002317784;0	003049905;0	003481729;0	003167604;0	002625031;0	002990884;0	00380894;0	003995042;0	003580639;0	003573425;0	004173851;0	004397459;0	004181142;0	004492243;0	005171749;0	005165015;0	004773233;0	005411973;0	006435641;0	006553294;0	006487436;0	00743191;0	008436948;0	008442576;0	00877963;0	009798727;0	010457365;0	010858672;0	012183926;0	013505648;0	014064921;0	015439426;0	01713545;0	017961438;0
0;0	001947521;0	002211871;0	00214806;0	001863506;0	001811752;0	002209336;0	002605575;0	002610972;0	002208334;0	001831404;0	002056409;0	002466264;0	002475321;0	002183702;0	002301772;0	002973937;0	003385392;0	003071015;0	002516664;0	002840441;0	003663142;0	003883607;0	003429966;0	003268255;0	003849957;0	004194735;0	003985904;0	004097859;0	004742433;0	004896068;0	004511651;0	004930493;0	005990556;0	00628198;0	006049084;0	006704346;0	007778721;0	007913679;0	007883682;0	00880908;0	009610781;0	009856698;0	010990479;0	012298635;0	012792549;0	013909586;0	015695444;0	016502719;0	017063271;0
0;0	002176894;0	002089219;0	001808709;0	001760777;0	002125767;0	002463358;0	002418186;0	001991707;0	001642278;0	001937757;0	002403164;0	002457453;0	002213692;0	002290787;0	002903228;0	003262069;0	002983547;0	00242696;0	002678673;0	003495957;0	003777797;0	003315203;0	003017145;0	00356978;0	00401829;0	003847599;0	003795534;0	004360927;0	004650324;0	00432273;0	004526499;0	005557428;0	006030985;0	00572421;0	006052516;0	007115511;0	007438811;0	007160386;0	007877825;0	008810084;0	009173446;0	009829192;0	011153031;0	011939409;0	012431649;0	013944087;0	015331463;0	01582304;0	017325038;0
0;0	002018617;0	001724053;0	001675696;0	002013336;0	002300265;0	002217723;0	001787922;0	00151954;0	001907178;0	002415066;0	002494303;0	002255768;0	002284709;0	002798681;0	003134136;0	002876578;0	002316902;0	002540801;0	003343763;0	003634567;0	003169687;0	002770742;0	00328752;0	003845523;0	003742477;0	003541974;0	003998155;0	00440602;0	004180549;0	00421152;0	00515556;0	005768736;0	005473098;0	005483692;0	006462817;0	006970512;0	006621745;0	007024172;0	008084985;0	008561815;0	008882024;0	010142276;0	010964912;0	011361878;0	012560159;0	013932105;0	014362087;0	015614775;0	017979411;0
0;0	001615042;0	001574568;0	001898144;0	002150061;0	002040244;0	00163562;0	001483176;0	001956376;0	002467935;0	002555374;0	002283643;0	002246143;0	002661999;0	002985078;0	002739269;0	002221549;0	00240757;0	003167905;0	003494451;0	003053465;0	002566626;0	003029494;0	003661545;0	003625809;0	003323478;0	003652305;0	004148918;0	004061865;0	003982718;0	004777756;0	005486763;0	005271002;0	005010898;0	00582747;0	006517974;0	006225051;0	00629887;0	00740058;0	008016136;0	008236904;0	009101881;0	010176458;0	010485413;0	011172342;0	01269361;0	013416375;0	01398574;0	015842497;0	017544551;0
0;0	001477572;0	001806653;0	002039708;0	00191873;0	001558197;0	001523993;0	002043051;0	00252959;0	002592649;0	002285229;0	00216074;0	002500588;0	002809901;0	002598027;0	002126077;0	002273162;0	003022693;0	003346086;0	002909012;0	002376747;0	002818969;0	003520304;0	003555403;0	003180676;0	003373125;0	003930928;0	003988874;0	003836854;0	004434113;0	00517405;0	005060769;0	004628573;0	005238314;0	006055227;0	005905558;0	005727027;0	006729309;0	007546519;0	007689357;0	008216359;0	009351535;0	00973261;0	010170642;0	011436933;0	012327315;0	012843791;0	014318807;0	016000948;0	01642396;0
0;0	001758679;0	001980037;0	00186017;0	001551472;0	001599316;0	002123118;0	002571499;0	002593566;0	002237081;0	002029838;0	002326836;0	002618021;0	002470053;0	002028205;0	00216869;0	002869652;0	003186477;0	002793449;0	002231359;0	002627049;0	00337445;0	003483595;0	003071711;0	003127951;0	003727148;0	003919268;0	003730277;0	004110548;0	004834924;0	00483829;0	004328852;0	004708867;0	005601501;0	005638315;0	005298705;0	006094375;0	007105909;0	007282207;0	007525495;0	008512915;0	009120649;0	009300999;0	010239816;0	011483794;0	011809597;0	012698554;0	014650179;0	015437523;0	015752973;0
0;0	00197283;0	001854377;0	001588056;0	00167816;0	002171591;0	002561861;0	002534823;0	002135694;0	001858358;0	002128129;0	002437402;0	002339943;0	001951032;0	002083378;0	002727441;0	003054445;0	002674926;0	002095484;0	002480771;0	003270559;0	003427843;0	002975126;0	0028985;0	003504073;0	003820767;0	00363426;0	003805501;0	004463946;0	004599745;0	004097791;0	004246121;0	005165689;0	005398628;0	005007902;0	005543753;0	006661404;0	006946938;0	006939653;0	00770745;0	008524892;0	00860086;0	009280828;0	01047715;0	01098229;0	01159466;0	013118122;0	014147266;0	014528382;0	01596215;0
0;0	001874899;0	001627079;0	001716925;0	002163323;0	002496332;0	002418318;0	001977174;0	001665232;0	001946711;0	002290285;0	002240167;0	001906706;0	002012092;0	0026084;0	002916132;0	002554679;0	002013356;0	002368149;0	003159612;0	003369097;0	002922725;0	002721811;0	003315511;0	003742462;0	003580931;0	003554711;0	004120454;0	004366255;0	003922893;0	003872452;0	00474876;0	005176045;0	004825381;0	005082935;0	006209127;0	006678027;0	0065051;0	006971718;0	007900099;0	008098571;0	008423566;0	00951537;0	010321953;0	010536657;0	011767546;0	013145404;0	013329081;0	014062457;0	016294576;0
0;0	00163567;0	001702804;0	002095484;0	002370225;0	002246381;0	001779317;0	001472782;0	001807912;0	00219896;0	002169902;0	001883723;0	001950468;0	002499185;0	00278079;0	002470687;0	001940026;0	002270151;0	003082622;0	003322793;0	002856254;0	002543948;0	003111397;0	003634601;0	003525089;0	00334469;0	003768303;0	004106322;0	003768516;0	003577469;0	004367182;0	00496936;0	004711786;0	00471358;0	005743072;0	006396499;0	00619318;0	006344865;0	007260711;0	00769137;0	007725356;0	008671424;0	009575727;0	009820562;0	010596074;0	011892457;0	012447624;0	012814493;0	014495528;0	01589619;0
0;0	001628913;0	001975456;0	002199769;0	002039838;0	001568629;0	00132343;0	001732151;0	002154933;0	0021486;0	001877577;0	00190175;0	002393782;0	002665844;0	00238332;0	001881786;0	002209464;0	002994759;0	003251562;0	002813062;0	002412762;0	002923898;0	003510852;0	003450115;0	003142757;0	003416067;0	003819079;0	003617058;0	003354139;0	004036693;0	004769094;0	00464658;0	004443746;0	005286162;0	006094863;0	005956652;0	005823188;0	006622305;0	007270412;0	007232908;0	00785778;0	008855177;0	009239388;0	009541482;0	010844786;0	01156013;0	011602733;0	012998493;0	014699123;0	015029021;0
0;0	001827115;0	002014691;0	001828989;0	001377831;0	001238172;0	001730313;0	002164658;0	002162189;0	001874742;0	001863215;0	00228517;0	002566636;0	002302939;0	001863034;0	002152279;0	002904522;0	003196345;0	002752764;0	002270199;0	002729551;0	003389044;0	003390005;0	002993598;0	003117684;0	003571409;0	003511737;0	003236275;0	003779111;0	004577168;0	004588687;0	004255168;0	004858738;0	005765704;0	005763044;0	005413889;0	006014823;0	006841732;0	006876744;0	007159999;0	008172928;0	008683604;0	008801566;0	009738417;0	010655282;0	010857877;0	011553148;0	013219937;0	014091486;0	014271922;0
0;0	001840011;0	001645782;0	001246936;0	001247106;0	001784994;0	002206509;0	00218899;0	00186573;0	001803779;0	002180964;0	002464265;0	002244673;0	001849132;0	002096129;0	002826315;0	003106507;0	002680223;0	002158424;0	00255508;0	003241916;0	003302303;0	002857334;0	0028394;0	003334764;0	003436189;0	003177388;0	003560635;0	004375123;0	0045267;0	004120506;0	004475586;0	005411607;0	005573653;0	005112774;0	005462303;0	006406928;0	006608516;0	006598863;0	007470189;0	008133238;0	008218868;0	008725171;0	009853455;0	01009617;0	010397157;0	011988616;0	012998826;0	012980511;0	014249207;0
0;0	001527168;0	001201003;0	001322655;0	001872194;0	002256551;0	002206914;0	00184236;0	001727835;0	002081902;0	002370223;0	002209429;0	001836846;0	002053652;0	002727706;0	003000414;0	002612502;0	002040091;0	002380428;0	003108362;0	003228702;0	002751974;0	002593544;0	00311141;0	003360075;0	003152318;0	003382821;0	004160113;0	004433525;0	004042339;0	004148175;0	005046699;0	005379827;0	004891769;0	004977512;0	005954863;0	00635856;0	006192503;0	006790343;0	007604653;0	007738502;0	007938237;0	00893533;0	009437642;0	009576801;0	010646503;0	011990992;0	012179514;0	012671547;0	014541514;0
0;0	001234856;0	001425231;0	001951742;0	002289124;0	002197838;0	001794254;0	001637843;0	001989171;0	002285701;0	002172993;0	001824746;0	002006283;0	002614089;0	002897646;0	002513148;0	001925018;0	002240698;0	002977753;0	003136776;0	002660609;0	002412233;0	002942826;0	003331099;0	003192284;0	003271288;0	003965678;0	00434032;0	004002108;0	003885938;0	004664397;0	005150608;0	004728284;0	004576007;0	00549944;0	006109693;0	005912942;0	006196657;0	007057606;0	007308652;0	00732415;0	008056397;0	008848971;0	008866333;0	009572683;0	010982299;0	011318335;0	011516041;0	013156643;0	014645386;0
0;0	001521758;0	002006515;0	002287814;0	002152498;0	001716588;0	001541358;0	00190018;0	002220121;0	002142803;0	001823123;0	001948743;0	002497968;0	002770649;0	002402182;0	001839428;0	002112746;0	002856473;0	003075435;0	002603638;0	002258074;0	002791652;0	003301196;0	003242446;0	003186948;0	003751674;0	00420652;0	003950943;0	003667299;0	004295679;0	004892767;0	004609366;0	004275707;0	005053483;0	005839662;0	005713556;0	005699707;0	006487649;0	006928127;0	006828393;0	007275868;0	008190971;0	008337973;0	008692323;0	009901314;0	010693733;0	010596902;0	011642581;0	013521793;0	01405972;0
0;0	002018096;0	002246184;0	002071963;0	001613438;0	001437444;0	001826391;0	002172919;0	00212458;0	001820836;0	001882521;0	002382158;0	002628891;0	002308374;0	001752821;0	002004365;0	002770181;0	003012369;0	002550216;0	002166218;0	002690063;0	003297648;0	003298619;0	003127232;0	003526371;0	004016137;0	003867818;0	003485078;0	003931832;0	004622591;0	004511452;0	004068477;0	004637359;0	005535519;0	005553333;0	005311152;0	005908784;0	00652758;0	006460462;0	006621623;0	007497402;0	00792028;0	007968552;0	008948515;0	009932836;0	009873015;0	01054802;0	012240483;0	013032859;0	013281046;0
0;0	002163064;0	001955172;0	001490563;0	001348795;0	001778547;0	002144069;0	002104774;0	001810053;0	001806113;0	002257586;0	002493399;0	002209603;0	001684639;0	001948439;0	002690857;0	002959963;0	002543766;0	002097171;0	002594723;0	003280788;0	003366473;0	003103604;0	003326254;0	00382543;0	00378933;0	003372123;0	003635471;0	004361289;0	004418868;0	003929337;0	004258557;0	005200956;0	005408378;0	005027676;0	005358698;0	006097583;0	006171871;0	00610219;0	006821252;0	007475823;0	007441376;0	008100566;0	009131153;0	009392461;0	009523399;0	010997922;0	012272019;0	012223305;0	012941744;0
0;0	001816327;0	001362684;0	001287449;0	001765335;0	002137615;0	002091692;0	001782722;0	001732538;0	002134113;0	002381336;0	002120496;0	001663853;0	001908198;0	002637926;0	002938499;0	002533563;0	002055771;0	002526065;0	003266718;0	003402341;0	003071554;0	003110488;0	003595227;0	003682301;0	003281595;0	003369291;0	004082025;0	0042997;0	003838093;0	003925792;0	004858738;0	005248573;0	004837183;0	004875434;0	005637131;0	005912011;0	00571534;0	006199014;0	007003408;0	007067172;0	007355119;0	008369658;0	008870911;0	008772872;0	009913858;0	011269221;0	011462265;0	01173857;0	013285186;0
0;0	001254615;0	0012657;0	001774306;0	002140868;0	002078223;0	001748564;0	001659011;0	002013296;0	002283124;0	002061598;0	001661657;0	001894676;0	002612708;0	002911705;0	002544207;0	002048112;0	002453074;0	003219392;0	003430492;0	003060645;0	002917274;0	003341901;0	00353674;0	00319266;0	003136641;0	003795097;0	004153513;0	003770341;0	003661626;0	004515539;0	005071064;0	004704905;0	004464877;0	005163259;0	005648879;0	005430381;0	005646584;0	006512985;0	006785933;0	006780305;0	007637465;0	008304006;0	008308877;0	008867741;0	010342011;0	010831048;0	010632112;0	011907709;0	013393041;0
0;0	001283755;0	00180719;0	002153128;0	002063459;0	001701302;0	001582772;0	001925617;0	002205211;0	00204011;0	001685946;0	001907533;0	002586965;0	002890148;0	002562547;0	002037372;0	00238087;0	003171083;0	003420222;0	003020573;0	002721233;0	003095175;0	003400589;0	003152124;0	00298602;0	003554688;0	004019862;0	003752564;0	003485261;0	004181527;0	004847119;0	004596126;0	004138024;0	004703605;0	005369076;0	00524152;0	005196923;0	00599718;0	006485755;0	006371121;0	006938684;0	007762483;0	007880631;0	008063715;0	009399408;0	010138436;0	009960047;0	010624224;0	012166739;0	012861498;0
0;0	001849088;0	002160897;0	002044308;0	001651244;0	001509379;0	001861392;0	00216443;0	002053365;0	00173285;0	001931948;0	002554499;0	002876027;0	002568153;0	002034084;0	002315402;0	003080542;0	003375647;0	002991842;0	002550932;0	00283374;0	003235714;0	003101471;0	002867877;0	0033206;0	00386372;0	003722339;0	003353748;0	003856685;0	004591117;0	004474098;0	003904579;0	004268672;0	005066741;0	00509965;0	004858213;0	005495956;0	006169999;0	006093603;0	006331784;0	007195635;0	007497658;0	007508772;0	008442027;0	009488545;0	009379675;0	009497505;0	011113047;0	012009082;0	01205932;0
0;0	002160329;0	002010659;0	001594922;0	001450743;0	001823181;0	002153034;0	002088682;0	001795987;0	001952177;0	002516678;0	002841506;0	002553011;0	002037616;0	002224671;0	002978656;0	003314998;0	002922452;0	002381887;0	002602839;0	00309749;0	00307528;0	002788544;0	003100535;0	003675019;0	003662873;0	003249585;0	003541458;0	004295801;0	004348989;0	003755262;0	003890133;0	004747048;0	004969768;0	004631494;0	005034372;0	005821203;0	005882738;0	00585011;0	006609288;0	007124759;0	007075314;0	007605881;0	008774465;0	00886909;0	008740251;0	009920007;0	011172095;0	011351383;0	011895253;0
0;0	001965866;0	00153666;0	001412093;0	001818472;0	002171288;0	002143715;0	001868244;0	001960204;0	002475887;0	002780287;0	002541398;0	00201721;0	002133058;0	002862295;0	003208173;0	002852919;0	002246805;0	002378192;0	002949589;0	003052031;0	002765181;0	002929195;0	003503075;0	003610551;0	003202755;0	003290339;0	004015899;0	004225098;0	003666335;0	003563241;0	004413852;0	00482514;0	004494324;0	004635825;0	005445464;0	005701839;0	005514064;0	006030157;0	006717218;0	006757047;0	006950871;0	007999064;0	008443264;0	008124259;0	008843767;0	010362091;0	010643456;0	010773558;0	012195556;0
0;0	001483964;0	001394121;0	001837938;0	002209011;0	002201037;0	001933804;0	001946462;0	002406259;0	002704558;0	002502191;0	0019805;0	00204581;0	00272044;0	003097372;0	002770101;0	002103938;0	002185662;0	002838918;0	003044488;0	002747931;0	002760413;0	003300484;0	003523445;0	003164384;0	003074315;0	003721881;0	004062726;0	003597444;0	003303333;0	004071172;0	004669113;0	004424554;0	004311731;0	005045482;0	005494144;0	005285388;0	00552053;0	006269183;0	00648424;0	006461851;0	007227619;0	007970003;0	007668546;0	008002546;0	009408567;0	010100145;0	009975535;0	010858487;0	012292445;0
0;0	001395521;0	00186998;0	002254611;0	002254749;0	001973008;0	001917457;0	002316272;0	002612042;0	002437479;0	001944446;0	001945172;0	002578322;0	00297288;0	002666613;0	001998914;0	002033338;0	002729105;0	003031659;0	002772961;0	002640997;0	003104425;0	003404738;0	003113075;0	002879493;0	003416823;0	003864639;0	003523864;0	00310511;0	003752397;0	004505261;0	004395243;0	004072774;0	004637703;0	00525364;0	005135105;0	005103466;0	005792071;0	006206606;0	006106471;0	006551981;0	007410844;0	007353141;0	007294463;0	008489056;0	009548005;0	009341609;0	009821576;0	011260805;0	011862267;0
0;0	001907109;0	002292832;0	002288599;0	001990113;0	00186659;0	002202005;0	00250416;0	00235254;0	001899528;0	001844451;0	0024464;0	002835684;0	002573154;0	001910271;0	001897616;0	002652275;0	003037548;0	002784101;0	002522438;0	002896746;0	003279803;0	003083212;0	002758058;0	003156361;0	003678171;0	003485681;0	003005835;0	003482918;0	004323692;0	004363057;0	003916368;0	004241064;0	004978991;0	005025783;0	004796048;0	00531291;0	005902719;0	005845683;0	005986379;0	006816874;0	007073555;0	006787779;0	007669354;0	008870253;0	008943623;0	008904665;0	010148354;0	011251153;0	011359443;0
0;0	002320015;0	002300487;0	001975285;0	001791374;0	002068571;0	002375615;0	002261303;0	001839056;0	001754802;0	002313989;0	002700711;0	002489192;0	001828068;0	001815166;0	002583161;0	003022249;0	002809576;0	002441546;0	002689927;0	003116947;0	003020943;0	002654961;0	002909581;0	003476149;0	003437904;0	002947085;0	003231541;0	004108889;0	004311672;0	003817473;0	003889205;0	004673038;0	004906746;0	004588029;0	004857176;0	005557005;0	005648207;0	005555723;0	006206902;0	006726095;0	00645678;0	006925782;0	00817148;0	008581818;0	008222434;0	009173951;0	010441702;0	01064035;0	011184849;0
0;0	002284364;0	001929364;0	001690236;0	001927481;0	002242188;0	002170096;0	001782461;0	001683236;0	002185502;0	002591411;0	002398192;0	001786396;0	001750612;0	002516046;0	003017979;0	002826443;0	002353301;0	002477133;0	002960191;0	002975061;0	002596379;0	002694246;0	003262931;0	003360737;0	002909746;0	00301228;0	003864913;0	004218455;0	003766445;0	003605538;0	004351431;0	004771792;0	004459514;0	00446499;0	005180891;0	005461652;0	005253785;0	005651683;0	006333078;0	006228992;0	006327723;0	007472413;0	008167036;0	007809847;0	008220618;0	009587269;0	010157103;0	010143136;0	011286983;0
0;0	001854044;0	001571053;0	001785232;0	002118448;0	002092197;0	001723699;0	001621045;0	002078467;0	00248061;0	002324494;0	001765029;0	001703468;0	0024645;0	002989591;0	002816713;0	00229271;0	002282068;0	002777058;0	002900402;0	002555487;0	00252972;0	003078801;0	003308943;0	002933025;0	002868508;0	003643293;0	004129729;0	003764342;0	003394524;0	00401313;0	00459918;0	004367851;0	004149589;0	00479031;0	005257068;0	005051456;0	005170585;0	005892844;0	006034129;0	005907298;0	00679484;0	007691288;0	007540088;0	007444464;0	008750181;0	009573153;0	009481791;0	010169969;0	01129767;0
0;0	00144332;0	001652569;0	002007147;0	0020232;0	001688991;0	001566483;0	001991706;0	002387162;0	002279936;0	001750398;0	001674733;0	002406412;0	002938697;0	002813213;0	002220682;0	002084088;0	002605519;0	002843621;0	002536285;0	002387248;0	002882922;0	003225662;0	002957584;0	002765579;0	00341679;0	004001019;0	003755046;0	003243179;0	003675953;0	004376182;0	004301559;0	00393424;0	004394042;0	005012448;0	004903395;0	004790327;0	005435067;0	005826368;0	005635599;0	006169928;0	007171468;0	00728346;0	006927488;0	007875999;0	008984348;0	009028127;0	009131647;0	010371418;0	010915724;0
0;0	001547872;0	001925245;0	001969944;0	001670076;0	001531408;0	001923342;0	002307044;0	002238615;0	001747115;0	001662299;0	002335408;0	002884563;0	002770799;0	002146536;0	001917196;0	002443331;0	002769323;0	002537134;0	002310615;0	002725204;0	003143474;0	002971218;0	002687977;0	003180468;0	003822129;0	003711619;0	003127748;0	003349879;0	004131041;0	004244584;0	003810932;0	004034851;0	004742085;0	004792655;0	004521499;0	004982021;0	00556295;0	005466158;0	005671213;0	00662157;0	007007358;0	006587797;0	007055228;0	008374359;0	008609071;0	008420319;0	009347123;0	010231553;0	010393423;0
0;0	001878681;0	001946671;0	001668194;0	001506951;0	001866141;0	002237491;0	002203026;0	001758597;0	001641692;0	002262419;0	002803907;0	00270662;0	002088336;0	00175717;0	00228736;0	002723068;0	002553406;0	002235808;0	002554366;0	003049174;0	003000368;0	002671;0	00298568;0	003643078;0	003669761;0	003083937;0	003090277;0	003884896;0	004175246;0	003742566;0	003705618;0	004403423;0	004660725;0	004353289;0	004574766;0	005250667;0	005335796;0	005305952;0	006071829;0	00667351;0	006371114;0	006390844;0	007652847;0	00823828;0	00792722;0	008367715;0	00961179;0	009825288;0	010243335;0
0;0	001944827;0	001679107;0	001488223;0	001803222;0	002180114;0	002170967;0	001775934;0	001623939;0	002182404;0	002703042;0	002641657;0	002010736;0	001615982;0	002168819;0	002677425;0	002570559;0	002216729;0	002422164;0	002942747;0	002996774;0	002659667;0	002799885;0	00343628;0	003595606;0	003066698;0	002871126;0	003614646;0	004071846;0	00371224;0	003440311;0	004064555;0	004519082;0	004266013;0	004235273;0	004895631;0	005202141;0	005071935;0	005555769;0	006284198;0	006210124;0	005940522;0	006919075;0	007840353;0	007594013;0	007601115;0	008765952;0	009353424;0	009522643;0	0107217;0
0;0	001697505;0	00147192;0	001745648;0	002126539;0	002141485;0	001785687;0	001599147;0	002091053;0	00258876;0	002548566;0	001930961;0	001511603;0	002066292;0	002640009;0	002617752;0	002212839;0	00228801;0	002824862;0	002997981;0	002678904;0	002650762;0	00321238;0	003476818;0	003036176;0	002689169;0	00333328;0	003925268;0	003684953;0	003255211;0	003736636;0	004352051;0	004215399;0	003982722;0	00453076;0	005036091;0	004932888;0	005115684;0	005847911;0	006018297;0	0056333;0	006228029;0	007351289;0	00732864;0	007027435;0	007914639;0	00892748;0	008966915;0	009686506;0	011121489;0
0;0	001453246;0	001691395;0	0020673;0	002109318;0	001786589;0	001580202;0	001991943;0	002473408;0	002450099;0	001863391;0	00142777;0	001985777;0	002628876;0	002651707;0	002223403;0	002182472;0	002702331;0	002959483;0	002687837;0	002525224;0	00299598;0	003352436;0	003027537;0	002578498;0	003081039;0	003771938;0	003682731;0	003156215;0	003430969;0	004141262;0	004175481;0	003809503;0	004176161;0	004826039;0	004847451;0	004786117;0	005386643;0	005787675;0	005455648;0	005657642;0	006790829;0	007102876;0	006638931;0	007144852;0	008350516;0	008617759;0	008884837;0	010115505;0	01084025;0
0;0	001623938;0	002004497;0	002075765;0	00177915;0	001547254;0	001891012;0	002354625;0	002344566;0	001811047;0	001368042;0	00193856;0	002613534;0	002688792;0	002266991;0	002077263;0	002560679;0	002915778;0	002709444;0	002431016;0	002769464;0	003188218;0	002994294;0	002511178;0	002850553;0	003596711;0	003660395;0	003108579;0	003156002;0	00390286;0	004113056;0	003718815;0	003861594;0	004576944;0	004768197;0	004556139;0	004945535;0	005509186;0	005350295;0	005227258;0	006207142;0	006840787;0	006406233;0	006509915;0	007697679;0	008323493;0	008270344;0	009179927;0	0102047;0	010017923;0
0;0	00194018;0	002042191;0	001763443;0	001513743;0	001792599;0	002237197;0	002250527;0	001758344;0	001342586;0	001903427;0	002596985;0	002727924;0	002283941;0	00198147;0	002423126;0	002844307;0	002706147;0	00235875;0	00257297;0	003026501;0	00295903;0	002472146;0	002638797;0	003391447;0	003598942;0	003084568;0	002915823;0	003631359;0	0040324;0	003699791;0	003611742;0	004288846;0	004668783;0	004424098;0	004555754;0	005170499;0	005216253;0	00493214;0	005640572;0	006498398;0	006261171;0	00599891;0	007022308;0	007969137;0	007901955;0	008336271;0	009422528;0	00966231;0	00952773;0
0;0	002000731;0	001742893;0	001476986;0	001700035;0	002125742;0	002175911;0	001721727;0	001354824;0	001881678;0	002589017;0	002746144;0	002301062;0	001906926;0	002269421;0	002749644;0	002710888;0	002315293;0	002376448;0	002844445;0	002907908;0	002475604;0	002481389;0	003201139;0	003539308;0	003104201;0	0027539;0	00337958;0	003938248;0	003712799;0	003423544;0	00398485;0	004517949;0	004349467;0	00424695;0	004802989;0	005069106;0	004763322;0	005141663;0	006084753;0	006143358;0	005676173;0	006363753;0	007534988;0	007700549;0	007673938;0	008624027;0	009217644;0	008899845;0	009768232;0
0;0	001720689;0	001437946;0	001621659;0	002026447;0	002107683;0	001709703;0	001370011;0	001865202;0	002567585;0	002744346;0	002324962;0	001830427;0	002112818;0	002657253;0	002688617;0	002282924;0	002224442;0	002678806;0	002843307;0	002476974;0	002351584;0	002995717;0	00344583;0	003127007;0	002645372;0	003121712;0	003801775;0	003727675;0	00330938;0	003672411;0	004321897;0	004305583;0	004032636;0	004435161;0	004881419;0	004676844;0	004755319;0	005632796;0	00598709;0	005514571;0	005790012;0	007016713;0	007475619;0	007200072;0	007831317;0	008650155;0	008563279;0	008747223;0	010189205;0
0;0	001404854;0	001549282;0	001946788;0	002061845;0	00172758;0	001406896;0	001850197;0	002532889;0	002731365;0	002321576;0	001751989;0	001967826;0	002544722;0	002656824;0	002271884;0	002077472;0	002490917;0	002771051;0	002506547;0	002276698;0	002810401;0	003326897;0	003124504;0	002572873;0	002873266;0	003626088;0	003714949;0	003248498;0	003389176;0	004098702;0	004262648;0	003902974;0	004073969;0	004617731;0	004608277;0	004483758;0	005175842;0	005763367;0	005444308;0	005340748;0	006452512;0	007227109;0	006931946;0	007112118;0	008019692;0	008239922;0	008045149;0	009182682;0	010107773;0
0;0	001489315;0	001883451;0	002030823;0	001750542;0	001445403;0	001831522;0	002475515;0	00270012;0	002296247;0	001702585;0	001820625;0	002431919;0	002634364;0	002255993;0	001958197;0	002331451;0	002695825;0	00252109;0	002227282;0	002628539;0	003199271;0	003129893;0	002567009;0	002674898;0	003451385;0	00370793;0	003263699;0	003167407;0	003847765;0	004183698;0	003843151;0	003767218;0	004326007;0	004535054;0	004329831;0	004757089;0	005470205;0	005387183;0	005063015;0	005887191;0	006905111;0	006812634;0	006539588;0	007345743;0	007843252;0	007622724;0	008170141;0	009369094;0	009318075;0
0;0	001838248;0	00200971;0	001785773;0	001489151;0	001807213;0	00240729;0	002638759;0	002262572;0	001628535;0	001677383;0	002325762;0	002581629;0	002257925;0	001877911;0	002170826;0	00260615;0	002551902;0	002226333;0	002473431;0	003044191;0	003098891;0	002577817;0	002510109;0	003263208;0	003675361;0	003306912;0	003003343;0	003585544;0	00407693;0	003816034;0	003536486;0	004021133;0	004430141;0	004256431;0	004406603;0	005130166;0	005315541;0	004892711;0	005350873;0	006491949;0	006668504;0	006159072;0	00664215;0	007395332;0	007309615;0	007367363;0	008540602;0	008896656;0	008349134;0
0;0	002004475;0	001824602;0	001532965;0	001771145;0	002331831;0	002555188;0	002222318;0	001556752;0	00156068;0	002221489;0	002543245;0	002266989;0	001810435;0	002024705;0	002529404;0	002569104;0	002232978;0	002332852;0	00289373;0	003059937;0	002603284;0	002369259;0	003041933;0	003574773;0	003320215;0	002870175;0	00328601;0	003897887;0	003791802;0	003385752;0	003721321;0	004273757;0	004229845;0	004149192;0	004766174;0	005173535;0	004830814;0	00492155;0	006006642;0	00649556;0	005955228;0	006002018;0	00686964;0	007056759;0	006862179;0	007663964;0	00844878;0	008001094;0	00809759;0
0;0	001857516;0	00156873;0	001718631;0	002224023;0	002451264;0	002145546;0	001489057;0	001456907;0	002129401;0	002512867;0	002267378;0	001775263;0	001907169;0	002435503;0	002583011;0	002283249;0	002227697;0	002723459;0	002986553;0	002634723;0	002292536;0	002848172;0	003478472;0	003356994;0	002821596;0	003033385;0	003716874;0	003782223;0	003318763;0	003439243;0	004075022;0	004201962;0	00399379;0	004412323;0	00497656;0	004822897;0	004626871;0	005500396;0	006259599;0	005865187;0	005497303;0	006272646;0	006769986;0	006501188;0	006852422;0	007854073;0	007715018;0	007440054;0	008798259;0
0;0	001590002;0	001657154;0	002112968;0	002339218;0	002058967;0	001437611;0	001376963;0	002053324;0	002480975;0	002274367;0	001756317;0	001781294;0	002349713;0	002590449;0	002309214;0	00213559;0	00256894;0	002909822;0	002660718;0	002243454;0	002652152;0	00334079;0	003365515;0	002814701;0	002802916;0	003496939;0	003739375;0	003304688;0	003201794;0	003833539;0	00415231;0	003932204;0	004109173;0	004713236;0	004769295;0	004449056;0	005025377;0	005912526;0	005777162;0	005155921;0	005641585;0	006407138;0	006291896;0	006218285;0	007161634;0	007452275;0	006996451;0	007776187;0	009422198;0
0;0	001585715;0	00198449;0	00222246;0	001970041;0	001387467;0	00130671;0	001998331;0	002446118;0	002303392;0	001743213;0	001683258;0	002268712;0	002577287;0	002356826;0	00208821;0	002403325;0	002804153;0	002675765;0	002244657;0	002491803;0	003195551;0	003344531;0	002822179;0	002603561;0	003250747;0	003654929;0	003308798;0	00301657;0	003579454;0	004076832;0	003928125;0	003864441;0	004419469;0	004681305;0	004373563;0	004619038;0	005508891;0	005663027;0	004979946;0	00506171;0	005956838;0	006127093;0	005828163;0	006432414;0	007127421;0	006736893;0	007003942;0	008550253;0	009208436;0
0;0	001851907;0	002096933;0	001879213;0	001343215;0	001267915;0	001952504;0	002421476;0	002305137;0	00174474;0	0016047;0	002175529;0	002568486;0	002402432;0	002049242;0	002248851;0	002698923;0	002680484;0	002254352;0	00234719;0	003035672;0	003315685;0	002870472;0	002479847;0	003019999;0	003557647;0	003346111;0	002922252;0	003332392;0	003961305;0	003945836;0	003718019;0	004112384;0	004541443;0	00435258;0	004309362;0	005071655;0	005473855;0	004903863;0	004596563;0	005438925;0	00592579;0	005572857;0	005775102;0	006648983;0	006574152;0	006434646;0	007673044;0	008818895;0	008396845;0
0;0	001978194;0	001806551;0	001318723;0	00126628;0	001913268;0	002406493;0	002310909;0	001765559;0	001529994;0	002086369;0	002547654;0	002437595;0	002039736;0	002115493;0	002570059;0	002660773;0	002297851;0	002241134;0	002856801;0	003227366;0	002884519;0	002383194;0	002781778;0	003427078;0	00337562;0	00288226;0	003090075;0	003794295;0	003940709;0	003618254;0	003804115;0	004339766;0	00433934;0	004106681;0	004633505;0	00520912;0	004859406;0	00427641;0	004894088;0	005654571;0	005445057;0	005261258;0	006088756;0	006412636;0	006092141;0	006894226;0	008239968;0	008275654;0	007824061;0
0;0	001750918;0	001309642;0	001263881;0	001883345;0	002383209;0	002312;0	001775852;0	001462687;0	002004285;0	002516492;0	002476487;0	002049052;0	001982139;0	002441413;0	002642224;0	002333549;0	002155936;0	002679993;0	003137099;0	002912544;0	00235077;0	002565064;0	003263712;0	003374733;0	00288524;0	002876925;0	003589155;0	003911203;0	003601282;0	003562617;0	004101517;0	004284422;0	004003104;0	004233771;0	004876348;0	004792615;0	004099293;0	004373863;0	005305307;0	005373191;0	004943845;0	005494899;0	006163877;0	005906182;0	006232986;0	007555947;0	008062344;0	007406791;0	008045351;0
0;0	001327744;0	001282434;0	001859334;0	002353544;0	002316049;0	001784223;0	001417255;0	001924485;0	002473545;0	002497638;0	002049973;0	00187845;0	00230968;0	002594386;0	002379342;0	002119909;0	002516144;0	003010292;0	002907691;0	002345961;0	002382748;0	003098869;0	003371572;0	002942553;0	002732139;0	003380754;0	003863387;0	003633004;0	003381648;0	003821004;0	004180478;0	003948271;0	003907775;0	004505491;0	004665446;0	004024573;0	003928844;0	004889315;0	005256535;0	004764996;0	004950937;0	005803831;0	005817364;0	005760349;0	006856835;0	007743961;0	007247889;0	007212351;0	00863401;0
0;0	001312866;0	001839911;0	002316611;0	002307578;0	001790903;0	001384399;0	001834913;0	002435395;0	002503851;0	00207445;0	001786588;0	002168494;0	00255324;0	002421967;0	002097901;0	002352574;0	002882114;0	002897813;0	002363167;0	002226139;0	002911982;0	003322898;0	003003271;0	002632923;0	003149487;0	003756722;0	003658126;0	003267125;0	003527822;0	004004863;0	003910343;0	003688591;0	004129981;0	004467466;0	003991969;0	003604928;0	004442093;0	005090378;0	004707235;0	00451314;0	005354501;0	005716568;0	005504081;0	006202173;0	007283767;0	007208507;0	00664667;0	007758867;0	008868667;0
0;0	001810206;0	002271989;0	00228517;0	001788872;0	001347986;0	001752675;0	002384382;0	002502731;0	002097261;0	001706874;0	002043972;0	002493403;0	002447677;0	002120102;0	002226331;0	002730954;0	002848986;0	002397687;0	002126474;0	002738049;0	003267326;0	003062487;0	002582755;0	002914613;0	003603306;0	003657401;0	003201223;0	003247847;0	003790476;0	003871542;0	003564148;0	003763047;0	00421084;0	003950263;0	003408698;0	003998861;0	004860492;0	004708287;0	004226878;0	004865197;0	005541434;0	005380084;0	005644433;0	006724678;0	007044023;0	006350072;0	006891465;0	008240583;0	008366746;0
0;0	002218562;0	002250095;0	001800406;0	001315921;0	001688181;0	002324645;0	002506792;0	002111941;0	001655775;0	001919615;0	002413903;0	00247854;0	002136396;0	002098275;0	002576541;0	002803624;0	002430174;0	002054127;0	00255361;0	003176014;0	00312004;0	002601339;0	002720932;0	003434278;0	0036512;0	003215809;0	003035037;0	003549313;0	003802474;0	003497567;0	0034522;0	003896414;0	003868929;0	003326805;0	003609557;0	004546213;0	004665203;0	00409016;0	004393765;0	005268157;0	005337994;0	005263864;0	006126892;0	006796318;0	006268435;0	006188635;0	007541718;0	008135467;0	007541606;0
0;0	002200828;0	001786173;0	001294973;0	001622255;0	002265889;0	002493509;0	002129849;0	001626607;0	001791873;0	002353503;0	00249173;0	002162432;0	002016382;0	002425609;0	002717097;0	002454172;0	00204032;0	002399597;0	003065375;0	003136948;0	00263125;0	002539154;0	003221297;0	003596726;0	003241609;0	002865471;0	00327295;0	003681457;0	003462745;0	003203726;0	003559787;0	003752231;0	003318172;0	003291995;0	00419451;0	004588721;0	004071525;0	004001494;0	004906648;0	005283005;0	005072241;0	005584029;0	006425492;0	006253633;0	005719882;0	00676983;0	007768758;0	007423302;0	007260658;0
0;0	00176578;0	00128566;0	001561666;0	002208915;0	002469878;0	002144839;0	001593279;0	001681657;0	002270497;0	002486927;0	002216806;0	001948983;0	002261071;0	002635421;0	002483563;0	002038339;0	00225423;0	002950431;0	003156161;0	002704445;0	002418093;0	002995084;0	003490002;0	003252141;0	002747762;0	002985653;0	003501093;0	003426619;0	003051389;0	003246394;0	003589876;0	003326146;0	003096062;0	003836391;0	004452386;0	004109992;0	003731605;0	004493076;0	005163278;0	00500586;0	005110049;0	005955888;0	006144674;0	005490774;0	006033613;0	007279833;0	007346643;0	006781968;0	007917956;0
0;0	00128452;0	001507405;0	002158316;0	002436619;0	002162698;0	001569598;0	001590766;0	002184123;0	00249184;0	002254677;0	001899092;0	002121847;0	00253381;0	002483921;0	002080056;0	002142817;0	002803365;0	003114463;0	002753934;0	002338873;0	002771253;0	003364376;0	00326973;0	002705668;0	002727757;0	003298937;0	003394987;0	002981017;0	002961811;0	003373658;0	003312614;0	002971264;0	003472437;0	004248798;0	004159388;0	003599936;0	004069925;0	00495598;0	005001811;0	004794505;0	005443772;0	005958466;0	005433054;0	005426329;0	006702461;0	007195754;0	006630956;0	007035336;0	008668009;0
0;0	00146164;0	002096988;0	002405183;0	002159512;0	001566133;0	00150358;0	002097222;0	002480577;0	002286847;0	00189376;0	001983006;0	002420003;0	002506427;0	002125831;0	002051004;0	002649692;0	003069939;0	002812589;0	002299393;0	002541546;0	003183733;0	003242913;0	002698554;0	002500828;0	003054327;0	003317809;0	002949668;0	002722513;0	003117062;0	003256897;0	00293602;0	003188393;0	004010261;0	004160488;0	0035806;0	003696252;0	004667552;0	004989663;0	00465482;0	004954142;0	005658138;0	005450425;0	00503442;0	00605235;0	006936226;0	0065711;0	006375755;0	007861885;0	008695724;0
0;0	002034192;0	002371397;0	002149362;0	001573225;0	001415774;0	002028123;0	002450842;0	002325298;0	001883003;0	00185197;0	002312981;0	002482694;0	00217599;0	002003611;0	002505963;0	002979989;0	002837238;0	002303439;0	002347901;0	002995467;0	00320026;0	002707147;0	002314124;0	002785475;0	003197242;0	002929377;0	002544608;0	002845407;0	003173419;0	002964634;0	002991275;0	003728635;0	004108389;0	003625671;0	003410175;0	004320101;0	004914739;0	004605156;0	004540073;0	00526488;0	005384905;0	004840639;0	005426946;0	006556504;0	006566419;0	006024783;0	007013709;0	008325064;0	008138089;0
0;0	002329913;0	00213754;0	00157244;0	001359549;0	001949923;0	002423599;0	002366078;0	001884144;0	001756898;0	002189319;0	002455867;0	002241029;0	001980669;0	002350301;0	002882338;0	002855966;0	002320755;0	002166739;0	002770411;0	00311583;0	002735771;0	002206242;0	002531252;0	003059348;0	002934495;0	00245988;0	002605932;0	003062536;0	003010882;0	002872275;0	003444315;0	003980569;0	003680838;0	003247631;0	003957551;0	004762359;0	004624453;0	004266567;0	004820332;0	005243447;0	00479809;0	004916645;0	00606885;0	006477595;0	005920932;0	006263107;0	007762706;0	007994497;0	007381876;0
0;0	002129326;0	001571933;0	001310416;0	00186566;0	002396553;0	002376122;0	00191081;0	001662248;0	00206647;0	002427657;0	0022926;0	001981863;0	002229737;0	002754904;0	002826138;0	002353119;0	002052263;0	002554666;0	002994916;0	002732914;0	002127679;0	002270847;0	002877917;0	002920945;0	002427186;0	002379407;0	002902996;0	003037787;0	002826156;0	003173115;0	003793846;0	003728408;0	003202397;0	003602002;0	004540282;0	00464968;0	004141917;0	004382859;0	005013575;0	004812243;0	00458053;0	005526363;0	006293348;0	00590918;0	005704116;0	007040096;0	007796976;0	007185344;0	00707959;0
0;0	001572363;0	001278149;0	001787353;0	002354658;0	002383642;0	001938801;0	001587638;0	001953428;0	002383636;0	002334306;0	002009906;0	002097849;0	002599982;0	00278655;0	002374217;0	001939184;0	002321914;0	00285653;0	002737923;0	002115578;0	002057955;0	002675547;0	002871369;0	002421001;0	002190309;0	002707658;0	00302184;0	002837589;0	002963138;0	003582662;0	003739571;0	003238289;0	003301158;0	004229677;0	004604394;0	004128822;0	004009964;0	00466455;0	004787926;0	004429225;0	005000565;0	005981519;0	005942495;0	005407121;0	006290457;0	007461139;0	007112144;0	006551857;0	007377606;0
0;0	001240072;0	001725158;0	002306445;0	002396431;0	001963346;0	001534475;0	001840505;0	002325479;0	002385534;0	002043481;0	00198941;0	002449009;0	002702032;0	002378729;0	001890596;0	002120817;0	002683636;0	002695419;0	002115107;0	001872241;0	002471993;0	002823153;0	002468647;0	002082822;0	002525272;0	002998816;0	002909429;0	002835876;0	003350818;0	003678703;0	003305859;0	003088457;0	003889623;0	004508192;0	004187339;0	003750499;0	00427142;0	00469729;0	004408796;0	004568239;0	005570236;0	005911248;0	005337049;0	005625374;0	00694519;0	007064999;0	006247045;0	006571053;0	007684422;0
0;0	001662723;0	002253239;0	002394891;0	001982529;0	001503984;0	001722695;0	00226372;0	002399704;0	002081088;0	001913407;0	002276065;0	002597891;0	002387758;0	00185671;0	001918636;0	002503637;0	002651844;0	002143744;0	001731397;0	00225231;0	002731218;0	002509746;0	00203234;0	002338554;0	002933963;0	002981824;0	002781106;0	003124123;0	003565669;0	003365423;0	002983713;0	003562182;0	004339851;0	004233308;0	003624283;0	003868378;0	004517119;0	004441684;0	004286601;0	00510497;0	005779193;0	005354263;0	005128897;0	006310381;0	006925711;0	006169647;0	005916335;0	007012621;0	007458156;0
0;0	002197829;0	002383067;0	002009199;0	001478901;0	001615864;0	00219061;0	002397594;0	002137263;0	001844926;0	002109671;0	002478823;0	002355295;0	001839486;0	001761552;0	002313639;0	002566587;0	002160175;0	00165316;0	002052204;0	002629065;0	002548265;0	002020936;0	0021434;0	002804889;0	003008628;0	002761929;0	002892276;0	003382104;0	003385285;0	002969033;0	003273048;0	004108812;0	004242881;0	003604071;0	003510787;0	004253732;0	004461875;0	004161745;0	004652;0	005527615;0	005408438;0	004851816;0	005652226;0	006633972;0	006183789;0	005461898;0	006269419;0	007202039;0	006813556;0
0;0	002358826;0	002029511;0	001462288;0	001520169;0	002106032;0	002398574;0	002173896;0	001798904;0	001948633;0	002324372;0	002319724;0	001848541;0	001618619;0	00211845;0	002481482;0	002185658;0	001607749;0	001852417;0	002500278;0	002574048;0	002076289;0	002007182;0	002679506;0	003038076;0	002822697;0	00274625;0	00319601;0	003380017;0	003018745;0	003038793;0	003821889;0	004181529;0	003640686;0	003254809;0	003941229;0	004420423;0	004153747;0	00427698;0	005167577;0	005416364;0	004786483;0	005058431;0	00617937;0	006184686;0	005267686;0	005554272;0	006745422;0	00678596;0	006469658;0
0;0	002039791;0	001450739;0	001430485;0	002012814;0	002378115;0	002194833;0	001782202;0	00178391;0	002166536;0	002250494;0	001836651;0	001517357;0	001945609;0	00236941;0	002184851;0	001611172;0	001691881;0	002371566;0	002578668;0	002139769;0	001893806;0	002513693;0	003018062;0	002891983;0	002647114;0	0029752;0	003308682;0	003074865;0	002884105;0	003510233;0	004052011;0	003712513;0	00311996;0	003589333;0	004297401;0	00419637;0	004030089;0	004769486;0	005297916;0	004812757;0	004602388;0	005626113;0	006077239;0	005268594;0	004971584;0	006147535;0	006713463;0	006215603;0	006842405;0
0;0	001453013;0	001340728;0	001921713;0	002334726;0	002222279;0	001765845;0	001629559;0	002003676;0	002163351;0	001840118;0	001456612;0	001765796;0	00224571;0	002192154;0	001636325;0	00155004;0	002225272;0	00257584;0	0022381;0	001852923;0	002357691;0	002963092;0	002950601;0	002603916;0	002756187;0	00317877;0	003109613;0	002817161;0	00322844;0	00387824;0	00377263;0	003100639;0	003261292;0	00408492;0	004235991;0	003927049;0	004368326;0	005076651;0	004867653;0	004354832;0	005043995;0	005822161;0	005343377;0	004602105;0	005485281;0	006499283;0	006193474;0	006192624;0	007487771;0
0;0	001259393;0	001829633;0	002280298;0	002228978;0	001750012;0	001503946;0	001831584;0	002068997;0	001838077;0	001406324;0	001614221;0	002127624;0	002166644;0	001679838;0	001465135;0	002095879;0	002542803;0	002315263;0	001846752;0	002189485;0	002881075;0	003014573;0	002638687;0	002581927;0	003026114;0	003141486;0	002840546;0	003002854;0	003660553;0	003775356;0	003148564;0	002979375;0	003801592;0	004237466;0	003945264;0	004037416;0	004772354;0	004871663;0	004281343;0	004515737;0	005438351;0	005368709;0	004469945;0	004840184;0	006115023;0	006222918;0	005794288;0	006750602;0	007768383;0
0;0	001724727;0	002216182;0	002211956;0	001746307;0	001382597;0	0016525;0	001973258;0	001817281;0	00139791;0	001485508;0	001997459;0	002146668;0	001734627;0	001399637;0	001946642;0	002500259;0	002405555;0	00190343;0	002037779;0	002755254;0	003028808;0	002686296;0	002441578;0	002830354;0	003110578;0	002880557;0	002824451;0	003400528;0	003700864;0	00321049;0	002787505;0	003496065;0	004173222;0	004022045;0	003805115;0	004382614;0	004770452;0	004321286;0	004119741;0	004957145;0	005297951;0	00451452;0	004315501;0	00560761;0	006198224;0	005664577;0	00604173;0	007242769;0	007382891;0
0;0	002150818;0	002185649;0	001744539;0	001279839;0	001490569;0	001866844;0	001807081;0	001409207;0	001373221;0	001880512;0	002117141;0	001783016;0	001381368;0	001822674;0	002440229;0	002461066;0	001977378;0	001926403;0	002616536;0	003028359;0	002764359;0	002359647;0	002619426;0	003025383;0	002920358;0	002712798;0	003129228;0	003567286;0	003279961;0	002718932;0	00319985;0	004039248;0	004100363;0	003703225;0	003999219;0	004577231;0	00437157;0	003894454;0	004450829;0	005102624;0	00461953;0	003985078;0	005011497;0	006034092;0	00570888;0	005510187;0	00660561;0	007207991;0	006512563;0
0;0	002148955;0	001734129;0	001194025;0	001337711;0	001760573;0	001801511;0	001423338;0	001297582;0	001765139;0	002070058;0	001842718;0	001405374;0	00170222;0	002357022;0	002520994;0	00208251;0	001845097;0	002448728;0	002973019;0	002830155;0	002345054;0	002431232;0	002919442;0	002973353;0	002697628;0	002909938;0	003410796;0	003332107;0	002748738;0	002926479;0	003829931;0	004125258;0	003697042;0	003674917;0	00430292;0	00438192;0	003825804;0	003986657;0	004785422;0	00468975;0	003879202;0	004426361;0	005712795;0	005789576;0	005238758;0	005931079;0	006867354;0	006537439;0	005881044;0
0;0	001712381;0	001131646;0	00119248;0	001663218;0	001785876;0	001458919;0	001248085;0	001651768;0	002028976;0	00189409;0	001444304;0	001608187;0	002275602;0	002536438;0	00217941;0	001815915;0	0022851;0	002894078;0	002876197;0	002356411;0	002245324;0	002751041;0	002974338;0	00272197;0	002720512;0	003202138;0	003322393;0	002816941;0	002708097;0	003557304;0	004086397;0	003765939;0	00345466;0	003971352;0	004310462;0	003845412;0	003632199;0	00439678;0	004668184;0	003931426;0	003933372;0	005267665;0	005797521;0	005188767;0	005315066;0	006377414;0	006510447;0	005672024;0	006090725;0
0;0	001081073;0	001062481;0	001583238;0	001776348;0	001508797;0	001222447;0	001550981;0	001980266;0	001932021;0	001520856;0	001537284;0	002167109;0	002540325;0	002287135;0	00182276;0	002114643;0	002770846;0	002907861;0	00242397;0	00212096;0	002578877;0	002938465;0	002760172;0	00258233;0	00296682;0	003242837;0	002881322;0	002576665;0	003274715;0	003991859;0	003863857;0	003361917;0	003628107;0	004140395;0	003883748;0	003425235;0	003965151;0	004528111;0	004050723;0	003619166;0	004745253;0	005672647;0	005281393;0	00488379;0	005778964;0	006365156;0	005682624;0	005445389;0	00670569;0
0;0	000951866;0	00150827;0	001772812;0	001563211;0	001215241;0	001466095;0	001915786;0	001973039;0	001598103;0	001481651;0	00206696;0	002516966;0	002359481;0	001863859;0	001973907;0	002638427;0	002888459;0	002482459;0	002030301;0	002381166;0	00287569;0	002826793;0	002536505;0	002761238;0	003141642;0	002964581;0	002559132;0	003018489;0	003838531;0	003928607;0	003366425;0	003306961;0	00387197;0	003896775;0	003363269;0	003564773;0	004282957;0	004140547;0	003506158;0	004216891;0	005407961;0	005389018;0	004695841;0	005158737;0	006053077;0	005751695;0	005050198;0	005981896;0	006989218;0
0;0	001446702;0	001778943;0	001614226;0	0012467;0	001382283;0	001852636;0	001998804;0	001674327;0	00147344;0	001960679;0	002464239;0	002432973;0	001938215;0	001850365;0	002468177;0	002853122;0	002558647;0	00200495;0	002185925;0	002760824;0	002853516;0	002531552;0	00256444;0	002986535;0	003003255;0	002596197;0	002791643;0	003618252;0	00392189;0	003415864;0	003054978;0	003556838;0	003844512;0	003398398;0	003253912;0	003952344;0	004154302;0	003557435;0	003766666;0	00501532;0	00541674;0	004719299;0	004626282;0	005593152;0	005761535;0	004926398;0	005279566;0	006548251;0	006725734;0
0;0	001793102;0	001671764;0	001288865;0	001308832;0	001794091;0	002007823;0	001768571;0	001482059;0	001850997;0	002407165;0	0024687;0	002012224;0	001766318;0	00230199;0	002778749;0	002598884;0	002018709;0	002016443;0	002634297;0	002877526;0	002581541;0	00241723;0	002793228;0	002980655;0	002657454;0	002618017;0	003356244;0	003845585;0	003494641;0	002919004;0	003230113;0	003717347;0	003463836;0	003064233;0	003577774;0	004072691;0	00368524;0	003468713;0	004548036;0	005324218;0	004847701;0	004272644;0	005039024;0	005638438;0	00498991;0	004723696;0	005966988;0	006593452;0	006074906;0
0;0	001740677;0	001341069;0	001256403;0	001720108;0	002013075;0	001846284;0	001512809;0	001760381;0	002319754;0	002478905;0	002101235;0	001720149;0	00212405;0	002675584;0	002641408;0	002073158;0	001872958;0	002464649;0	002855217;0	002644746;0	002340133;0	002611424;0	002936951;0	002749574;0	002546301;0	003114534;0	003727113;0	003571637;0	002899886;0	002916198;0	00351125;0	003497017;0	002988886;0	003226793;0	003897537;0	003798292;0	00335068;0	00407204;0	005095651;0	004976856;0	004146585;0	004465247;0	005357934;0	005102068;0	0044163;0	005299308;0	006329917;0	006087465;0	005602958;0
0;0	001398537;0	001223549;0	001641939;0	00201154;0	001916302;0	00157576;0	001679214;0	002216752;0	00247783;0	002169984;0	001710119;0	001968114;0	002553625;0	002642736;0	002135362;0	001783166;0	002294937;0	002810315;0	002702748;0	002301688;0	002412699;0	002826533;0	002809334;0	002536968;0	002877517;0	003545697;0	003595366;0	002946672;0	002649637;0	003227906;0	003468195;0	003017682;0	002945521;0	003644952;0	003853372;0	003377607;0	003657436;0	004757177;0	005023843;0	004201633;0	003973907;0	00494038;0	005142411;0	0043583;0	004670312;0	00591232;0	006104274;0	005429333;0	005801291;0
0;0	00119814;0	001568716;0	001993509;0	001978857;0	001646764;0	001614958;0	002114537;0	002442618;0	002227758;0	001739978;0	001821429;0	002407484;0	00263085;0	002215244;0	00173046;0	002113961;0	002720176;0	002762593;0	002336033;0	002261041;0	002693117;0	002830582;0	002567979;0	002673675;0	003310427;0	00354292;0	00300398;0	002467513;0	002919641;0	003385993;0	003104491;0	002776837;0	003346681;0	003816234;0	003476168;0	003369581;0	004351139;0	00494969;0	004343691;0	00365901;0	004426119;0	005047044;0	004458625;0	004202425;0	005372002;0	006012473;0	005435711;0	005246575;0	006360476;0
0;0	001493573;0	001957772;0	00203948;0	001721536;0	001575892;0	001997864;0	002380406;0	002272107;0	001777269;0	001694309;0	002258764;0	002585375;0	002273307;0	001725318;0	001950424;0	002613307;0	002783585;0	002384874;0	002132173;0	002522559;0	002827023;0	002646642;0	002559934;0	003077863;0	003455955;0	003083756;0	002405447;0	002622874;0	003244034;0	003179564;0	002718702;0	00303862;0	003673721;0	003587974;0	003246293;0	003922534;0	004753087;0	004470536;0	00355724;0	003896492;0	00480572;0	004586901;0	003966873;0	00477693;0	005782042;0	00552854;0	004906782;0	005734983;0	006681583;0
0;0	001916297;0	002074935;0	001795808;0	001561194;0	001876869;0	002308124;0	00229018;0	001826044;0	001607337;0	002104029;0	002511051;0	002334615;0	001766098;0	001795624;0	002470225;0	002788752;0	002468913;0	002066108;0	002341832;0	002759717;0	002701833;0	002500765;0	002841235;0	003306227;0	003124687;0	002417281;0	002355494;0	003037653;0	003209581;0	002744257;0	002764751;0	003462681;0	003651847;0	0032624;0	003544752;0	004448777;0	004524684;0	003633015;0	003442475;0	00442669;0	004648428;0	003959749;0	004222575;0	005396555;0	005588871;0	004819106;0	005110089;0	00630067;0	006542182;0
0;0	002097503;0	001876336;0	001560418;0	001769865;0	002212036;0	002282327;0	00188633;0	001550719;0	001941019;0	002428173;0	002368139;0	001818524;0	001680328;0	002323711;0	002753781;0	00253369;0	002046939;0	002171739;0	002672869;0	002764731;0	002512198;0	002634462;0	003097364;0	003100318;0	002459138;0	002131811;0	002778655;0	003178577;0	002832002;0	00258515;0	003211052;0	003648967;0	003356582;0	00327788;0	004068029;0	004469515;0	003791067;0	003145962;0	003960971;0	00458731;0	00408755;0	003814983;0	004898892;0	005538177;0	004918011;0	004620692;0	005766518;0	006424941;0	006144406;0
0;0	00194347;0	001579787;0	001661677;0	002100019;0	002260636;0	001931986;0	001518204;0	001795928;0	002323333;0	002374027;0	001902837;0	0016057;0	002158051;0	002696807;0	002606982;0	002087117;0	002012882;0	002532922;0	002778021;0	002556624;0	002487307;0	002886183;0	003042865;0	002534371;0	002013374;0	00252322;0	003108747;0	002942832;0	002519588;0	002934558;0	003555962;0	003461627;0	003139857;0	003679841;0	004305656;0	003934592;0	003049249;0	003468207;0	004382999;0	004236216;0	003632248;0	004351605;0	005335273;0	005065562;0	004361224;0	005162018;0	006194756;0	0061143;0	005834358;0
0;0	001618293;0	001573425;0	001984524;0	002220469;0	001967336;0	001529661;0	001666622;0	002203701;0	002379673;0	001976533;0	001565708;0	002005361;0	002613384;0	002648396;0	002144315;0	001897312;0	00238089;0	002762488;0	002608262;0	002378606;0	002648721;0	002917575;0	002584205;0	001974705;0	002263016;0	002973227;0	003026551;0	002547317;0	002677817;0	003376019;0	003521398;0	00313238;0	003337536;0	004048714;0	00400648;0	003112417;0	00303093;0	004064519;0	00431963;0	00365792;0	003851302;0	004987194;0	005158811;0	004342164;0	004586745;0	005806409;0	006086937;0	005625328;0	005840604;0
0;0	001497337;0	001860323;0	002159558;0	002000986;0	001551351;0	001551975;0	002085841;0	002351079;0	002048388;0	001580751;0	001852473;0	002496598;0	002672244;0	00223019;0	00181618;0	002198579;0	002692439;0	002671049;0	002353445;0	002442673;0	002763597;0	002593569;0	00198773;0	002029843;0	002784544;0	003052256;0	002629436;0	002483615;0	003147041;0	003529933;0	003219155;0	003094832;0	003723551;0	003973034;0	003242855;0	002727125;0	003663875;0	004292823;0	003807405;0	003497441;0	004526232;0	005128861;0	00448336;0	004154656;0	005282919;0	005987675;0	005593465;0	005385232;0	006091503;0
0;0	001736422;0	00208336;0	002017123;0	001587972;0	001467007;0	001961103;0	002305729;0	002119305;0	001614517;0	001716763;0	002369687;0	002660338;0	0023058;0	00179308;0	002029365;0	002599558;0	002695028;0	002360409;0	002256469;0	002568848;0	002579162;0	00205639;0	001875211;0	002586385;0	003049773;0	00276233;0	002393581;0	002897549;0	003465784;0	003322191;0	002967405;0	003373796;0	003825638;0	00337471;0	002607773;0	003221879;0	004141591;0	003967483;0	003349046;0	00402665;0	004945956;0	004658262;0	003952498;0	004701309;0	00575154;0	00565063;0	00511971;0	005566392;0	006207191;0
0;0	002000001;0	002023498;0	00163206;0	001412011;0	001828956;0	00225213;0	002161654;0	0016787;0	001614164;0	002224215;0	002615564;0	002387003;0	001815872;0	001855507;0	002462182;0	002708495;0	002409299;0	002134256;0	00235368;0	002498636;0	002110724;0	00177679;0	002368048;0	00298351;0	002875891;0	002388756;0	002640653;0	003316748;0	003383938;0	002945238;0	003046934;0	003594103;0	003455235;0	002650819;0	002818965;0	003874639;0	004072674;0	003400564;0	003571087;0	004621318;0	004764531;0	003975447;0	004161701;0	005365629;0	005683407;0	005050372;0	005062548;0	005859605;0	006030018;0
0;0	002006397;0	001687704;0	001375549;0	001709657;0	002179997;0	00218954;0	001756225;0	001538047;0	002071391;0	002554323;0	002432206;0	001861183;0	001723798;0	002307269;0	002674173;0	002453022;0	002057664;0	002154849;0	002398063;0	002175044;0	001765399;0	002159003;0	002862082;0	002943441;0	002449936;0	002414701;0	003099001;0	003391526;0	003004307;0	002811141;0	003314636;0	003456619;0	002778343;0	002516882;0	003517502;0	004076358;0	003567589;0	003253078;0	004199413;0	004748821;0	004148125;0	003780272;0	004862803;0	005598679;0	00512921;0	004680624;0	005394596;0	005905116;0	005758251;0
0;0	001731269;0	001371019;0	001600126;0	002089619;0	002207691;0	001832535;0	001502207;0	001922227;0	002459807;0	002466824;0	001946241;0	001623738;0	002129367;0	00261009;0	002507521;0	002045767;0	001954831;0	00224562;0	002195403;0	001803259;0	00198624;0	002716627;0	002987158;0	002573293;0	002286605;0	002863166;0	003348154;0	003106623;0	002692209;0	003007631;0	003358437;0	002914516;0	002353894;0	003128536;0	003973089;0	003757192;0	003135667;0	003730773;0	004587639;0	004337219;0	003627508;0	004311874;0	005365717;0	005248253;0	004505228;0	004878762;0	005671254;0	00566036;0	005637857;0
0;0	001398561;0	001502944;0	001998081;0	002208784;0	001901284;0	001507394;0	001781312;0	002349788;0	002481359;0	002016432;0	001564709;0	001952528;0	002516694;0	002529734;0	002058503;0	001803523;0	002085672;0	00219138;0	00186489;0	001855374;0	002530612;0	002964574;0	002694062;0	002238341;0	002607427;0	003227129;0	003184547;0	002670203;0	002709023;0	003165912;0	002996181;0	002349037;0	002759358;0	003771759;0	003890738;0	003198497;0	003310305;0	004295411;0	00445502;0	003686515;0	00381127;0	004989639;0	005303523;0	004539582;0	00439717;0	005293406;0	005600465;0	005373712;0	005706949;0
0;0	001422369;0	001898862;0	002177933;0	001975128;0	001532534;0	001648263;0	002226426;0	002449705;0	00209801;0	00155525;0	001773243;0	00237784;0	002532308;0	002109317;0	001684278;0	00189547;0	002147752;0	001952711;0	001806331;0	00235977;0	002908951;0	002793506;0	002263092;0	00236723;0	003031592;0	003199174;0	002713595;0	002470805;0	00292053;0	003022261;0	002459119;0	002472447;0	003480343;0	003931863;0	003359342;0	003014761;0	003906963;0	004446382;0	003869293;0	003465569;0	004506373;0	005233981;0	004691593;0	00408256;0	004811727;0	005470975;0	005281316;0	005267574;0	005764226;0
0;0	001801156;0	002139466;0	0020256;0	001575033;0	001549598;0	00208114;0	002407945;0	00215655;0	001576278;0	001608185;0	002234881;0	002499029;0	00215435;0	001631726;0	001722941;0	002082712;0	002025119;0	001803632;0	002186315;0	00279547;0	002865488;0	002362249;0	002194324;0	002808417;0	003172114;0	002810221;0	002344091;0	002650524;0	002972289;0	002591229;0	002298655;0	003143771;0	003858541;0	003545075;0	002900873;0	003483815;0	004300425;0	004050201;0	003342867;0	003995349;0	005013394;0	004849232;0	003990013;0	004296341;0	005209767;0	005266679;0	004967671;0	005331258;0	005586227;0
0;0	00208543;0	002051137;0	001645921;0	001470403;0	001936023;0	002340373;0	002191756;0	001632934;0	001482709;0	002063693;0	002445424;0	002210318;0	001624745;0	001547557;0	001980036;0	002090077;0	001866705;0	002049916;0	0026468;0	00286689;0	002459205;0	002079375;0	002554055;0	00307395;0	002892277;0	002315276;0	002380163;0	002834489;0	002693959;0	002252105;0	002804927;0	003688451;0	00368837;0	002969748;0	003087291;0	00402969;0	004163722;0	00342393;0	003533811;0	00465105;0	004923151;0	004092265;0	003852429;0	0048144;0	005230903;0	004852267;0	00489386;0	005362677;0	005193808;0
0;0	002065784;0	001707057;0	001416743;0	001793298;0	002245256;0	002212101;0	001698749;0	001379335;0	001890695;0	002364317;0	00223671;0	001646993;0	001413336;0	001864971;0	00211519;0	001942786;0	001952541;0	002488271;0	002842873;0	002569663;0	002063063;0	002306023;0	002913019;0	002930812;0	002351324;0	002143675;0	002629365;0	002745516;0	002317781;0	002524145;0	003453464;0	00375807;0	003136069;0	002807224;0	003664182;0	004164681;0	003610373;0	003228078;0	004194206;0	004855488;0	004286372;0	003589226;0	004323335;0	005095321;0	004870922;0	004562445;0	005000172;0	005164156;0	004921593;0
0;0	001762556;0	001409063;0	001659526;0	002134537;0	002216724;0	001758195;0	001330901;0	001720622;0	002250607;0	002256438;0	001710642;0	001301406;0	001722719;0	002124279;0	002047662;0	001925021;0	002316403;0	002753167;0	002640077;0	002110945;0	002103898;0	002720547;0	002933554;0	002446852;0	002001685;0	002407061;0	002743766;0	002447296;0	00234765;0	003159253;0	003722678;0	003325397;0	002686086;0	003265764;0	004043731;0	003812823;0	003133881;0	003703189;0	004642137;0	004471461;0	003559451;0	00381436;0	004821591;0	004919151;0	00440366;0	004586267;0	005018296;0	004852786;0	00512348;0
0;0	001416214;0	001526664;0	002015037;0	0021806;0	001822651;0	001318844;0	001546935;0	002127176;0	002246699;0	00176312;0	001244032;0	00158785;0	00210115;0	002136204;0	001941227;0	002170081;0	002640184;0	002677141;0	002184448;0	001939946;0	002481154;0	002863752;0	002536053;0	001942635;0	00215725;0	002662792;0	002567723;0	002287108;0	00285824;0	003587013;0	003467413;0	002727376;0	002891065;0	003811767;0	003936742;0	003223471;0	003270527;0	004300937;0	004551388;0	003709139;0	00339846;0	004413633;0	004906519;0	004415483;0	004210771;0	004742109;0	004840166;0	004805133;0	005663962;0
0;0	001414268;0	001887904;0	00212926;0	001873025;0	001325864;0	001396465;0	001987853;0	002206354;0	001836689;0	001239303;0	001440824;0	002045609;0	002222081;0	002010517;0	002046611;0	00248415;0	002663295;0	002278485;0	00186364;0	002247745;0	002753234;0	002600212;0	001966173;0	00192486;0	002513298;0	002644292;0	002321708;0	002595438;0	003378933;0	003543766;0	00288729;0	002619226;0	00348588;0	003953141;0	003400412;0	002990399;0	00387115;0	004499424;0	003930753;0	003171324;0	003923395;0	00476487;0	004514317;0	003979428;0	004368155;0	004769836;0	004661627;0	005134556;0	006111821;0
0;0	001740384;0	002069713;0	001896576;0	001372818;0	001278821;0	001831176;0	00216585;0	001892475;0	001266985;0	001320114;0	001972413;0	002273871;0	002096838;0	001981386;0	002324968;0	002602094;0	002343363;0	001843865;0	002017749;0	002591525;0	002639522;0	002059745;0	001761116;0	002334165;0	002686584;0	002441577;0	002422208;0	003130646;0	003535813;0	003067468;0	002485658;0	003107498;0	003839279;0	00358357;0	002910025;0	003426473;0	004303006;0	004114879;0	003173346;0	003429215;0	004486072;0	004602312;0	003937682;0	003972485;0	004577926;0	00464047;0	004749874;0	005626297;0	006161235;0
0;0	001987789;0	001909688;0	001428612;0	001176539;0	001683015;0	00209768;0	001932494;0	001340629;0	00121017;0	001871124;0	002301895;0	002205592;0	001956716;0	002150749;0	002493672;0	002395631;0	001894661;0	001838767;0	002392669;0	002611454;0	002152453;0	001658568;0	002117864;0	002653237;0	002563932;0	002347109;0	002860104;0	003429615;0	003208052;0	002498159;0	002744486;0	003622589;0	003711377;0	003010423;0	00303213;0	003985813;0	004193138;0	003345486;0	003035451;0	004081898;0	004604042;0	004043655;0	003657528;0	004257514;0	004610226;0	004561132;0	005130472;0	005908565;0	005705829;0
0;0	00191451;0	00148512;0	001122084;0	001536832;0	002004994;0	001971033;0	001421161;0	001128604;0	001759051;0	002298541;0	00228848;0	001981389;0	002008266;0	00236315;0	002388815;0	001950989;0	00170375;0	002186109;0	002553957;0	002258454;0	001661339;0	001901441;0	002559913;0	002661946;0	002365658;0	002609276;0	00324758;0	003289725;0	002620254;0	002462359;0	003333348;0	003745896;0	003196945;0	002780206;0	00358158;0	004145965;0	003573743;0	002834819;0	00360634;0	004472577;0	004205514;0	003508808;0	003859899;0	004495418;0	00452122;0	004728533;0	005522768;0	005729051;0	005028608;0
0;0	001527177;0	001104369;0	001390664;0	001913858;0	001982592;0	001502263;0	001099536;0	001640348;0	002262813;0	002378292;0	002053353;0	001893166;0	002192319;0	002362539;0	002028921;0	001641002;0	001968476;0	00243738;0	002319098;0	001723976;0	001713823;0	002425575;0	002733893;0	002468673;0	002442123;0	003030752;0	003303898;0	002796033;0	002315484;0	002994674;0	003667788;0	00338477;0	002707048;0	003159321;0	003968608;0	003772445;0	002858254;0	003129671;0	004200895;0	004325784;0	003554267;0	003469029;0	004256935;0	00452931;0	004486429;0	005077947;0	005601279;0	005133928;0	004685057;0
0;0	001113211;0	001258435;0	001810108;0	001972812;0	001600234;0	00111382;0	001509871;0	002205229;0	002431294;0	002130322;0	001828341;0	002028021;0	0022742;0	002073647;0	001634158;0	001778148;0	002301066;0	002357736;0	001817361;0	001570399;0	002241765;0	002738238;0	002589343;0	002354245;0	002779828;0	003220707;0	002937408;0	002300156;0	002650126;0	003478326;0	00350733;0	002793718;0	002793289;0	003679509;0	003861694;0	003042059;0	002748268;0	003815348;0	004345113;0	003723976;0	003195875;0	003903204;0	004489214;0	004410653;0	004663264;0	00533121;0	005231131;0	004550101;0	004927567;0
0;0	00116255;0	001696896;0	001964987;0	001686564;0	0011552;0	001397444;0	002118522;0	002448564;0	002231636;0	001811011;0	001847173;0	002155579;0	002098631;0	001670434;0	001616981;0	002126457;0	002343263;0	001942421;0	001520318;0	002056774;0	002696249;0	002705583;0	002362594;0	002543602;0	003060076;0	00301438;0	002385125;0	002367736;0	003213566;0	003549584;0	002978092;0	002557797;0	003310284;0	003829822;0	003264296;0	002560255;0	00335882;0	004222575;0	003924028;0	003108028;0	003491318;0	004333367;0	004430913;0	004380037;0	004958444;0	005212418;0	004603949;0	004453813;0	005404031;0
0;0	001579544;0	001932199;0	001752084;0	001242953;0	001300052;0	002002787;0	002446628;0	002310779;0	001828221;0	001700892;0	002015681;0	002085416;0	0017253;0	001518918;0	001956937;0	002303196;0	002040939;0	001527921;0	001854483;0	002589636;0	002791071;0	00245149;0	002373306;0	002862317;0	003042816;0	002534764;0	002197009;0	002912755;0	003497797;0	003165369;0	002491552;0	002917971;0	003665146;0	003450388;0	002591691;0	002911919;0	003960961;0	004061194;0	003214399;0	003108338;0	004053252;0	004450316;0	004266758;0	004570218;0	005042106;0	004717963;0	004197319;0	004842132;0	005673424;0
0;0	001887937;0	001815993;0	001340751;0	001217611;0	001878176;0	002408712;0	002366405;0	001896148;0	001585059;0	001841173;0	002049904;0	001795297;0	001469501;0	001770822;0	002210618;0	002123485;0	001612123;0	00169265;0	002443472;0	002819475;0	002558604;0	002271884;0	002629855;0	00298072;0	002673694;0	002148813;0	00259786;0	003346203;0	003294992;0	00257085;0	002568429;0	003396903;0	003552218;0	002774533;0	002542829;0	00359146;0	004082661;0	003432696;0	00286511;0	003667574;0	004390196;0	004286623;0	004260624;0	004747537;0	004762958;0	004166199;0	004324236;0	005298018;0	00547951;0
0;0	001865579;0	001437636;0	001191164;0	00175329;0	002335974;0	002420326;0	001964918;0	001502407;0	001672478;0	001966675;0	001835849;0	001471707;0	001619955;0	002100364;0	002160775;0	001715356;0	001579622;0	002272879;0	002812172;0	002692961;0	002272443;0	002405911;0	002844776;0	002756335;0	002199816;0	002314015;0	003112902;0	003349529;0	002737504;0	002335708;0	003064089;0	003535914;0	002996388;0	002356165;0	003156096;0	003980027;0	003662013;0	002820391;0	003239186;0	004203513;0	004356904;0	004097257;0	004390476;0	004689182;0	004258382;0	003961941;0	004802222;0	005408013;0	004878761;0
0;0	001545314;0	00119397;0	001610216;0	002246516;0	002425246;0	002040903;0	001482489;0	001491177;0	001858117;0	001873312;0	001523473;0	00148533;0	001959789;0	0021813;0	001848421;0	001539484;0	002084088;0	002731817;0	002780088;0	002339384;0	00222527;0	002669362;0	002793524;0	002324342;0	002132516;0	002844554;0	003322535;0	002927615;0	00226438;0	002699589;0	003399537;0	003181352;0	002371863;0	002731028;0	00375374;0	003831779;0	002963447;0	002852015;0	00389768;0	004387481;0	004093355;0	0040657;0	004479438;0	004350019;0	00381449;0	004280203;0	005170468;0	005020603;0	004346417;0
0;0	001231321;0	001489995;0	002133566;0	002403238;0	002115109;0	001488143;0	001325944;0	00172946;0	001875243;0	00157924;0	001418205;0	001823534;0	002148717;0	001948364;0	001558021;0	001907009;0	002619862;0	002837141;0	00244038;0	002102219;0	002444408;0	002749328;0	002446664;0	002051965;0	00255552;0	003202234;0	003065647;0	002333268;0	002365049;0	003162206;0	003281335;0	002538715;0	002391245;0	003419733;0	003868916;0	003206736;0	002607113;0	003498385;0	004318898;0	00418463;0	003857402;0	004171562;0	004345209;0	003843069;0	003839969;0	004787501;0	005074111;0	004387049;0	004369501;0
0;0	0013835;0	001989863;0	002361266;0	002154256;0	001536104;0	001199568;0	001587388;0	001851921;0	001665951;0	001389184;0	001672595;0	002089026;0	002044478;0	001641948;0	001755464;0	002460083;0	002841815;0	002569397;0	002087421;0	002235934;0	002651988;0	00254143;0	002075145;0	002289569;0	003003812;0	003128903;0	002484045;0	002134473;0	002858466;0	003287997;0	002769688;0	002211129;0	003013363;0	003781819;0	003437945;0	002580619;0	003063957;0	004122776;0	004285911;0	003804199;0	003843223;0	004210711;0	003934736;0	003587534;0	004312756;0	004969186;0	004543493;0	004059636;0	004853606;0
0;0	001849758;0	002289009;0	002187082;0	001603783;0	001105061;0	00141992;0	001816233;0	001730018;0	001404245;0	001548911;0	002003768;0	00208974;0	001743783;0	001667178;0	002290669;0	002799796;0	002665417;0	002121126;0	002032858;0	00249039;0	002593515;0	0021736;0	002095739;0	002762967;0	003124698;0	002666326;0	002042886;0	002524664;0	003182211;0	002955619;0	002217121;0	002606092;0	00356702;0	003604336;0	002743832;0	002683984;0	00379408;0	004311431;0	003889925;0	003586927;0	003960179;0	003989961;0	003522799;0	003854697;0	004703677;0	00467481;0	004002186;0	004326264;0	005357603;0
0;0	002180006;0	00219409;0	001669733;0	001047636;0	00127097;0	001742913;0	001784326;0	001472809;0	001443201;0	001884426;0	002120305;0	001869433;0	001630035;0	002105177;0	002698593;0	002739977;0	002223791;0	001898725;0	002286351;0	002570351;0	002279633;0	001994368;0	002501896;0	003030177;0	002811833;0	002090314;0	002205012;0	00297808;0	003062908;0	002360066;0	00227725;0	003261094;0	003666278;0	003004306;0	002442058;0	003381851;0	004226051;0	004038429;0	003480993;0	003642274;0	003929533;0	003584363;0	00351778;0	004318;0	004690777;0	004119241;0	003917956;0	004905357;0	005561009;0
0;0	00216945;0	001717819;0	001051141;0	001108863;0	001664132;0	001837711;0	00155217;0	001383915;0	001772769;0	002108419;0	001969276;0	001662897;0	001944037;0	002570884;0	002754712;0	002331791;0	001835655;0	0020813;0	002505087;0	002393101;0	001997968;0	002256293;0	002866664;0	002885569;0	002222044;0	001962612;0	002708242;0	003087862;0	002572268;0	00209952;0	002902337;0	003602115;0	003247339;0	002424308;0	002938689;0	004013069;0	004168717;0	003536278;0	003337704;0	00373649;0	003661087;0	00335851;0	003889825;0	004556436;0	00429422;0	003724977;0	004381598;0	005367489;0	005381572;0
0;0	001769265;0	001078837;0	000967715;0	001572174;0	001856067;0	0016516;0	001375786;0	001640814;0	00204847;0	002056231;0	001734848;0	001805251;0	002399978;0	002741503;0	002446288;0	001852836;0	001868374;0	002366492;0	002448596;0	002070897;0	002061326;0	002658859;0	002899446;0	002393722;0	001851387;0	002408439;0	003017297;0	002772798;0	002100068;0	002522345;0	003418872;0	003423299;0	002578166;0	002555828;0	003690285;0	004211699;0	003694508;0	003135677;0	003446501;0	003676692;0	00336097;0	003513959;0	004274238;0	004397294;0	003763808;0	003898435;0	005001053;0	005416461;0	005016747;0
0;0	001123035;0	000860116;0	001463363;0	001860476;0	001751978;0	001401012;0	001524676;0	00197932;0	002104913;0	001829652;0	001736678;0	002236204;0	002663819;0	002520039;0	001924025;0	001707427;0	002200899;0	002463206;0	002168918;0	001944257;0	002417699;0	002830669;0	002534116;0	001860781;0	002099179;0	002848941;0	002891873;0	002225659;0	002204085;0	003136467;0	003488269;0	002828078;0	002323931;0	003285547;0	004117238;0	003878259;0	003102933;0	00312276;0	003579877;0	003440631;0	00326729;0	003903338;0	004376769;0	003926306;0	003579995;0	004523927;0	005323038;0	005090565;0	004861064;0
0;0	000771937;0	001341002;0	001850436;0	001832255;0	001478474;0	001438066;0	001869434;0	002127717;0	001941026;0	001711518;0	002051287;0	002555136;0	002569925;0	002028902;0	001593244;0	001996015;0	00242461;0	002284296;0	001929911;0	002195534;0	002705461;0	002626786;0	001973759;0	001853121;0	002614493;0	002933746;0	002419404;0	002021714;0	002802367;0	003442855;0	003082248;0	002300663;0	002846508;0	003899696;0	004006759;0	003222525;0	00285133;0	003361548;0	003494684;0	003187522;0	003525241;0	004213997;0	004089492;0	003488869;0	00401632;0	00506802;0	005191073;0	004728316;0	005002978;0
0;0	001232916;0	001820896;0	001912497;0	001579192;0	001373529;0	001758567;0	002112979;0	002029011;0	00173853;0	00190718;0	002412757;0	002556467;0	002130196;0	001572907;0	001798772;0	002330882;0	002357956;0	001971988;0	001994755;0	002519874;0	002660696;0	002126084;0	001711862;0	002345282;0	002900015;0	002623357;0	002005726;0	002456011;0	003287257;0	003259585;0	002456947;0	002470799;0	003565431;0	004038137;0	003442657;0	002713552;0	003040938;0	003459924;0	003231247;0	003236214;0	003926625;0	004154798;0	003584716;0	003596356;0	004674662;0	005204811;0	00478465;0	00462054;0	005234274;0
0;0	001764609;0	001980771;0	001683925;0	001364259;0	001633066;0	002056597;0	002100426;0	00181551;0	001788385;0	002240329;0	002526367;0	002228717;0	001601527;0	001603668;0	002189991;0	002400663;0	002078982;0	001878197;0	002305273;0	002613774;0	00226183;0	001679086;0	00205861;0	002764395;0	002756335;0	002117365;0	002152528;0	003030538;0	003332714;0	002689963;0	002233604;0	003167426;0	003953489;0	003661296;0	002745521;0	002698246;0	003306153;0	003316194;0	003092747;0	003583859;0	004086626;0	003754188;0	003376039;0	004194657;0	005060474;0	004918439;0	004431812;0	004798591;0	005309798;0
0;0	002013589;0	001795161;0	001396003;0	001507757;0	001979249;0	002147556;0	00189252;0	001729704;0	002081777;0	002429387;0	002278256;0	001692195;0	001459369;0	002020389;0	002385892;0	002181313;0	001836489;0	002097056;0	002517149;0	002376288;0	00176598;0	001813365;0	00257049;0	002818775;0	00229764;0	001966938;0	002724419;0	003300558;0	002931501;0	002203526;0	002756333;0	003747593;0	003804532;0	002928459;0	00241979;0	003033674;0	003360268;0	003104761;0	003264053;0	00388761;0	003888684;0	003363083;0	003727402;0	004760188;0	005008962;0	00445205;0	00439698;0	005028971;0	005071432;0
0;0	001907464;0	001462205;0	0014125;0	001879935;0	002147777;0	001994669;0	00172263;0	001907172;0	002309727;0	002309168;0	001786795;0	001365658;0	001824984;0	002338771;0	002283997;0	001867564;0	001897114;0	00235685;0	002413497;0	001894047;0	001645655;0	002332782;0	002811411;0	00249837;0	001931522;0	00240406;0	003168372;0	00311291;0	002350213;0	002389797;0	003428193;0	003843017;0	003162742;0	002293051;0	002699491;0	003316344;0	003196943;0	003054476;0	00359109;0	003911956;0	003496663;0	00338653;0	004340785;0	004979701;0	004602789;0	004135778;0	004627324;0	005030712;0	004616951;0
0;0	001560213;0	001345163;0	001746943;0	002125386;0	002069543;0	001743243;0	001776293;0	002166202;0	002283539;0	001883841;0	001360508;0	001642064;0	002230242;0	00234026;0	001961116;0	00176728;0	00217438;0	00240997;0	002026733;0	001575355;0	002072758;0	002712773;0	002637913;0	002019662;0	002109618;0	002941764;0	00319466;0	002569779;0	002155643;0	00303716;0	003744351;0	003386913;0	00237719;0	002353435;0	00314163;0	003294741;0	002988864;0	003274335;0	003808763;0	00365298;0	003251259;0	003882603;0	004792406;0	004755047;0	004088129;0	004199726;0	004835596;0	004716239;0	004301401;0
0;0	001309354;0	001613769;0	002073946;0	002118276;0	001821647;0	00168342;0	001997424;0	00223623;0	001966442;0	001391636;0	001456212;0	002098387;0	002368237;0	002067297;0	001699612;0	001967263;0	002333088;0	002148373;0	00162217;0	001837661;0	002559975;0	002721909;0	002190632;0	001921292;0	002657445;0	003172376;0	002798013;0	002116018;0	002641314;0	003554367;0	003555154;0	002607386;0	002073834;0	002853953;0	003316919;0	003047867;0	003021288;0	003601007;0	003746827;0	003295085;0	003477455;0	004462019;0	004813485;0	004216442;0	003876183;0	00449151;0	004745351;0	004284984;0	004376913;0
0;0	001488272;0	001978676;0	002156475;0	001901393;0	001622709;0	001844633;0	002142133;0	002001744;0	001476786;0	001332286;0	001931226;0	002341409;0	002175388;0	001723696;0	001785607;0	002206656;0	002203616;0	001714998;0	001646008;0	002348474;0	002742606;0	002382341;0	001867228;0	002357316;0	003061427;0	002975647;0	00224881;0	002296779;0	003256383;0	003601179;0	002878535;0	001959102;0	002486328;0	003236382;0	003178918;0	002906412;0	00331231;0	003719701;0	003422918;0	003222333;0	004049406;0	004734932;0	004404372;0	003740481;0	004074001;0	004630102;0	004383183;0	004092434;0	004700733;0
0;0	00187051;0	002158589;0	001968248;0	001632589;0	001690404;0	002010515;0	002025789;0	001572258;0	001246107;0	001755178;0	002286718;0	002259433;0	001789391;0	001624561;0	002044579;0	002226091;0	001856015;0	001559943;0	002121152;0	002672449;0	002526696;0	001930799;0	002073062;0	00285573;0	003062204;0	00245395;0	002071212;0	002886371;0	003511132;0	003099791;0	002037197;0	002110073;0	003058315;0	003298716;0	002924122;0	00302751;0	003563683;0	003542088;0	003166554;0	003630333;0	004502072;0	004544437;0	003813876;0	003684724;0	00435933;0	00446413;0	004015206;0	004251337;0	004977541;0
0;0	002112081;0	002044674;0	001669104;0	001558189;0	001881132;0	002005494;0	001655842;0	00124241;0	00158314;0	002173787;0	002301522;0	001900251;0	001546004;0	001860854;0	002179083;0	001968936;0	001553839;0	001893547;0	002550747;0	002634409;0	002087426;0	001881371;0	002598145;0	003054273;0	002665665;0	002021431;0	002510832;0	003328285;0	003259172;0	002280694;0	00182176;0	002772926;0	003328483;0	003048576;0	002824118;0	003312694;0	003591719;0	003260474;0	003300177;0	004155378;0	004562719;0	00400905;0	003457064;0	003971361;0	004424239;0	004094547;0	003909399;0	00459865;0	004990168;0
0;0	002096298;0	001723984;0	001487399;0	00172473;0	001939428;0	00173725;0	00127619;0	001416581;0	002049075;0	002318151;0	00201012;0	001524822;0	001672536;0	002093602;0	002058528;0	001627752;0	001699505;0	00236972;0	002662447;0	002266681;0	001805905;0	002315492;0	002956168;0	002840372;0	002140518;0	002187563;0	003060586;0	003329159;0	002570946;0	001686336;0	002403584;0	003249886;0	003197174;0	002767979;0	003036694;0	003530707;0	003387973;0	003134453;0	00375227;0	004441601;0	004215727;0	003437937;0	00355184;0	00423655;0	004212228;0	003770042;0	004161179;0	004841448;0	004661496;0
0;0	00181193;0	001442285;0	001563921;0	001863169;0	001778359;0	001344328;0	001310246;0	001894812;0	002282487;0	002109541;0	00158533;0	001505433;0	001950652;0	002093795;0	001746753;0	001589697;0	002171629;0	002633998;0	00241783;0	00184159;0	002038889;0	002771893;0	002926916;0	002325614;0	001968275;0	00271608;0	003259121;0	002804121;0	001755854;0	002008119;0	003056193;0	003320014;0	002863019;0	002791516;0	003340587;0	003479401;0	00313786;0	003388827;0	004186592;0	004324525;0	003591745;0	003223673;0	003913221;0	004253455;0	003813963;0	003778101;0	004538385;0	004734371;0	004234122;0
0;0	001441603;0	001430427;0	001750462;0	001789314;0	001446542;0	001236675;0	001726495;0	002216982;0	002183012;0	00166956;0	001383882;0	001796226;0	002095264;0	001866724;0	001546546;0	001953466;0	002532558;0	00253054;0	00197928;0	00184452;0	002542277;0	002934253;0	002530644;0	001911864;0	002362168;0	003090831;0	002963152;0	001984349;0	001682511;0	002773512;0	003366167;0	003043937;0	002653194;0	003077363;0	003473975;0	003237509;0	003144397;0	00385135;0	00430175;0	003813529;0	00309081;0	0035079;0	004146703;0	003939624;0	003562784;0	004134326;0	004670815;0	004340354;0	004112652;0
0;0	001318014;0	001611244;0	001789106;0	001525386;0	001218035;0	00156861;0	002117008;0	002209991;0	001792047;0	001336648;0	001612475;0	002030976;0	001970013;0	001603827;0	001773344;0	002381834;0	00257522;0	002134356;0	001739802;0	002273165;0	002853659;0	002697823;0	00201401;0	00205972;0	002852118;0	003048264;0	002276871;0	001512084;0	002412186;0	003293714;0	003230928;0	002668797;0	002791258;0	003347165;0	003351477;0	003071978;0	003485744;0	0041399;0	003984349;0	003163941;0	003121949;0	003892702;0	004034601;0	003550509;0	00373461;0	004441463;0	004448795;0	004006374;0	004361061;0
0;0	001478981;0	001737485;0	001596349;0	001262733;0	001430862;0	001982702;0	002223807;0	001898638;0	001344136;0	001440458;0	001938467;0	002038933;0	00169264;0	001635592;0	002201544;0	002567439;0	002298407;0	001760541;0	002009798;0	002687314;0	002782647;0	00218159;0	001842853;0	00253438;0	003002057;0	002517867;0	001545939;0	002015619;0	003106223;0	003354732;0	002802846;0	002560967;0	003127599;0	003411364;0	003123769;0	003189726;0	003858504;0	004043056;0	003367705;0	00287163;0	003522932;0	004020434;0	003677382;0	003449853;0	004089404;0	00446006;0	004081284;0	003980646;0	004719676;0
0;0	0016656;0	001662692;0	001326116;0	001323316;0	001843726;0	0021731;0	001978206;0	001424426;0	001292343;0	001798612;0	00206115;0	001823925;0	001584691;0	00200379;0	002485431;0	002405341;0	001863288;0	001806264;0	002478976;0	002808679;0	002382612;0	00178459;0	002212579;0	00285996;0	002685754;0	001746814;0	001671184;0	002830816;0	003399148;0	003021931;0	00248222;0	002849458;0	003364736;0	003241122;0	003019882;0	003516523;0	003981637;0	003598685;0	002824979;0	003110809;0	0038514;0	003821423;0	003368486;0	00369081;0	004313344;0	004214606;0	003800663;0	004262662;0	004935433;0
0;0	001684014;0	001415742;0	001268798;0	001682875;0	002104363;0	002048091;0	001521147;0	001190873;0	001646465;0	002046838;0	001928351;0	001593514;0	001820184;0	002367922;0	002475644;0	002008635;0	001679545;0	002224882;0	00273577;0	002539032;0	001869153;0	001923327;0	002648392;0	002785488;0	002026635;0	001455206;0	002482646;0	003345529;0	00323598;0	002553881;0	002569149;0	003201213;0	003325312;0	003007452;0	003208859;0	003801297;0	003744769;0	00295913;0	002751409;0	003556987;0	00389866;0	003453157;0	003350745;0	004023232;0	004280453;0	003829526;0	003856862;0	004632253;0	004786027;0
0;0	001508133;0	001257909;0	001541521;0	002008004;0	002070159;0	001633614;0	001158656;0	001478313;0	001976484;0	002021528;0	001685408;0	001685375;0	002198462;0	00247442;0	002160379;0	0016709;0	00197908;0	002602776;0	002633969;0	002018232;0	001707107;0	00236447;0	002759049;0	00226679;0	001432049;0	002094759;0	003169868;0	00337695;0	00273896;0	00235407;0	002939342;0	003343996;0	003108513;0	002998872;0	003520985;0	003763264;0	003171989;0	002569312;0	003177849;0	003839329;0	003614873;0	003174844;0	003650166;0	004214429;0	003963558;0	003611802;0	00421069;0	00473503;0	004319476;0
0;0	001293645;0	00142285;0	001877589;0	002062776;0	001736688;0	001181963;0	0013081;0	001886955;0	002080462;0	00178948;0	001599779;0	002022169;0	002423709;0	002272043;0	001739564;0	001764481;0	002409078;0	002668133;0	002214183;0	001644567;0	002071955;0	002656355;0	002453891;0	001593077;0	00174683;0	002904901;0	003423095;0	002977795;0	002305734;0	002646199;0	003269438;0	003237603;0	002918968;0	003210969;0	003654872;0	003361248;0	002594404;0	00279496;0	00362703;0	003739748;0	003199644;0	003290183;0	003995448;0	004074592;0	003577286;0	003789934;0	004510911;0	004466647;0	003869714;0
0;0	001323742;0	001741213;0	002023426;0	001811115;0	001260719;0	001180136;0	001750178;0	002084952;0	001917663;0	001598518;0	001836053;0	002313944;0	002351296;0	001876667;0	001629877;0	002178801;0	002609378;0	002354273;0	00169699;0	001793265;0	002475534;0	002565001;0	0018485;0	001497964;0	002573172;0	003380975;0	003211631;0	002427213;0	002355354;0	003066222;0	003307336;0	002971702;0	002949135;0	003437676;0	003465817;0	002770427;0	002486803;0	003294811;0	003757009;0	003349598;0	003048327;0	003661014;0	004076249;0	00369182;0	003493385;0	004154263;0	004491712;0	00399395;0	003766434;0
0;0	001602746;0	001947264;0	001872055;0	001369993;0	001077359;0	001600422;0	002067221;0	00201394;0	001651808;0	001695442;0	002175512;0	002369484;0	002006763;0	001580486;0	001942406;0	002503498;0	002472959;0	001848804;0	001583003;0	002223157;0	00256419;0	002077797;0	001421721;0	002201817;0	003218745;0	003361363;0	002646234;0	00215438;0	002776828;0	003287921;0	003086965;0	002805976;0	003166532;0	003452989;0	002981162;0	002368473;0	002897833;0	003629771;0	003523182;0	00300183;0	003291644;0	003930304;0	003835481;0	003388002;0	003744263;0	004356885;0	004169702;0	003631006;0	004060444;0
0;0	001847886;0	001892124;0	001461947;0	001050784;0	001446085;0	001995493;0	002095388;0	001765013;0	001595235;0	001997605;0	002328257;0	002132114;0	001632333;0	001731003;0	002326506;0	002503524;0	002024251;0	00149771;0	001957528;0	002501383;0	00228342;0	001537386;0	001863805;0	002969517;0	003416477;0	002903187;0	002133442;0	002459752;0	003174351;0	003219225;0	00281481;0	002899702;0	003319865;0	003145643;0	002429643;0	002516326;0	003386516;0	003639339;0	003126149;0	002986303;0	003643229;0	003899915;0	003468332;0	003403789;0	004063841;0	004260337;0	003706575;0	003652632;0	004525221;0
0;0	001877237;0	001568419;0	001083018;0	001289353;0	001900857;0	002138743;0	001872097;0	001561142;0	001829154;0	00224832;0	002208411;0	001732649;0	001576271;0	002124899;0	002481567;0	002168839;0	001527267;0	001690989;0	002341845;0	002404834;0	001754394;0	001598085;0	002654449;0	003384516;0	003148682;0	002283071;0	002163962;0	002952853;0	003278147;0	002921141;0	002707433;0	003090407;0	003190946;0	002599308;0	002270575;0	0030545;0	003635533;0	003320815;0	002831057;0	003282956;0	003844105;0	003622929;0	003222456;0	003684579;0	004205245;0	003886031;0	003431006;0	004078248;0	00482466;0
0;0	001650664;0	00114606;0	001161701;0	001774072;0	002136456;0	001992845;0	00160393;0	001668227;0	002112478;0	002245488;0	001863999;0	001507065;0	001897633;0	002386276;0	002293624;0	00166449;0	001484514;0	002139114;0	002435395;0	001973987;0	001492459;0	002306389;0	00323066;0	003301861;0	002523568;0	001967492;0	002640782;0	003237635;0	00306024;0	002627553;0	00281614;0	003132728;0	002794568;0	002220423;0	002683917;0	003479664;0	003478551;0	002871033;0	002943163;0	003642371;0	003739436;0	003240056;0	003318876;0	003997664;0	004032145;0	003434956;0	003633286;0	004551247;0	004795976;0
0;0	001248532;0	001077424;0	001629851;0	002110577;0	002088197;0	001683783;0	001551757;0	00196202;0	002224487;0	001974723;0	001519353;0	001697718;0	002246884;0	002337819;0	001816328;0	001366673;0	00189115;0	002401173;0	002183379;0	00156023;0	001978185;0	003003004;0	003369748;0	002794373;0	001956894;0	002306631;0	003092739;0	003180786;0	002699112;0	002593748;0	00298386;0	002931817;0	002321958;0	002344383;0	003200783;0	003539031;0	003048439;0	002714961;0	003325657;0	003746353;0	003376016;0	00308034;0	003664195;0	004043511;0	003587763;0	003331597;0	004141793;0	004749028;0	004539293;0
0;0	00103611;0	001483541;0	002038409;0	002143667;0	001801861;0	001498217;0	001783382;0	002157245;0	002071143;0	001605172;0	001525844;0	002057488;0	002338653;0	001981667;0	001381176;0	001645494;0	002276651;0	002306361;0	001730897;0	001718312;0	002707232;0	003342813;0	00304479;0	002121128;0	00199404;0	002854973;0	003237831;0	002854699;0	002459403;0	002744367;0	002940808;0	002485432;0	002138097;0	002845101;0	003481193;0	003255348;0	00267432;0	002968328;0	003611497;0	003526639;0	003029855;0	00329324;0	003901966;0	003762825;0	0032492;0	003689189;0	004541967;0	004636949;0	004304676;0
0;0	001341078;0	001932837;0	002180831;0	001920051;0	001501513;0	001627677;0	002049216;0	002110126;0	001709283;0	00143689;0	001858392;0	002267703;0	002094424;0	001479389;0	001431253;0	002103171;0	002377363;0	001951851;0	001594926;0	002378351;0	003203047;0	003197624;0	00236996;0	001795774;0	002533739;0	003180768;0	003013971;0	00245212;0	002480238;0	002835537;0	002637969;0	002119584;0	002495396;0	00330832;0	003407696;0	002803528;0	002668045;0	003343605;0	003596919;0	003148824;0	003005356;0	003622422;0	00384429;0	003361434;0	003320606;0	004187245;0	004657119;0	004359368;0	004245389;0
0;0	001817008;0	002172954;0	00201898;0	001574499;0	001485425;0	00190097;0	002110776;0	001834227;0	001424759;0	001656804;0	002152559;0	002174946;0	001633942;0	001292998;0	001884961;0	002357011;0	002144859;0	001627486;0	002067794;0	00299381;0	003278865;0	002654215;0	001783743;0	002180032;0	003021727;0	003132964;0	00257683;0	002289776;0	002658324;0	00273483;0	002246161;0	002217891;0	003031283;0	003447774;0	003010098;0	002502705;0	003000987;0	003554328;0	003326096;0	002875013;0	0032636;0	0037838;0	003548298;0	003144921;0	00374677;0	004519481;0	004479941;0	00409923;0	004401776;0
0;0	002121656;0	002104644;0	0016687;0	001398449;0	001743721;0	002070515;0	001922094;0	001474751;0	001487533;0	001994775;0	00218281;0	001782826;0	001270593;0	001657556;0	002274475;0	002284351;0	001767127;0	001818588;0	002713357;0	003255193;0	002898236;0	001946186;0	001857625;0	002778205;0	003183495;0	002767312;0	002216561;0	00241899;0	00271482;0	002407514;0	002077877;0	002688739;0	003344471;0	003190278;0	002542497;0	002666794;0	003371255;0	003452301;0	002924527;0	0029349;0	003580404;0	003683405;0	003182759;0	003333275;0	004230997;0	004556178;0	004136798;0	004058659;0	004591585;0
0;0	002152407;0	001781768;0	001379853;0	001574697;0	001974035;0	001985755;0	00157769;0	001371598;0	00181056;0	002153497;0	001922873;0	001334363;0	001438105;0	002122271;0	00236487;0	001965882;0	001694067;0	002414504;0	003129214;0	003052935;0	002195246;0	001643677;0	002445627;0	00311495;0	002939462;0	002271657;0	002165476;0	002581124;0	00253054;0	002083539;0	002355409;0	003140402;0	003311832;0	00273116;0	00242665;0	003077002;0	003475036;0	00308465;0	002737032;0	003275527;0	003694357;0	003343186;0	003072849;0	003832995;0	004492542;0	004277308;0	003877412;0	004249191;0	004574753;0
0;0	001904728;0	00140778;0	001417734;0	001861058;0	002007089;0	001680713;0	001333907;0	001625465;0	002057332;0	001999267;0	001470414;0	001287544;0	001937987;0	002369141;0	002146061;0	001697415;0	002116304;0	002937882;0	003141656;0	002478749;0	001615648;0	002092919;0	002959309;0	003065248;0	002438767;0	002002727;0	002373049;0	002575185;0	002208707;0	002134302;0	002862113;0	00332179;0	002954867;0	002356164;0	002720924;0	003358513;0	003256505;0	002726029;0	002937406;0	003555009;0	00349506;0	003022087;0	003415237;0	004272373;0	004397216;0	003889043;0	003906345;0	004410964;0	004303581;0
0;0	001488867;0	001304994;0	001705968;0	001976971;0	001790867;0	001361389;0	001448789;0	001930222;0	00205333;0	001621803;0	001215345;0	001721764;0	00231499;0	002302084;0	001824545;0	001884146;0	002675552;0	003116323;0	002715375;0	00177644;0	001767006;0	002715996;0	003120018;0	002666659;0	001980502;0	002130795;0	002540628;0	0023787;0	002058375;0	002551302;0	003210908;0	003136402;0	002459912;0	002405389;0	003122269;0	003346313;0	00286921;0	002687358;0	003291283;0	00355912;0	003147106;0	003093872;0	003921762;0	004400775;0	004037645;0	003683434;0	004086729;0	004335039;0	003952778;0
0;0	001237329;0	001535447;0	001920793;0	001860443;0	001439003;0	001327948;0	001773155;0	002030653;0	001754995;0	001251078;0	001514233;0	002187532;0	00238368;0	001997695;0	001760139;0	002396095;0	003017852;0	002882403;0	002004504;0	001517473;0	002380766;0	003042861;0	002839034;0	002081622;0	001880998;0	002374504;0	00246429;0	002094896;0	002255014;0	00297653;0	003204316;0	002662332;0	002219367;0	002809196;0	003332742;0	003060611;0	002569199;0	002942369;0	003490541;0	003329517;0	002959628;0	003508554;0	004254138;0	004205563;0	003660995;0	003738027;0	004208092;0	004087883;0	003726985;0
0;0	001379175;0	001820774;0	00190027;0	001552113;0	001258111;0	00159585;0	001981954;0	001865649;0	00135283;0	001340695;0	002019351;0	002408601;0	002172083;0	001752982;0	002120158;0	002829941;0	002964838;0	002287356;0	00146973;0	002031103;0	002898037;0	002981255;0	002288196;0	00173062;0	002144197;0	002480271;0	002224605;0	002079586;0	002695878;0	003178909;0	002879324;0	002232165;0	002470204;0	003167014;0	003197554;0	002636072;0	002637225;0	003291019;0	003445949;0	003018376;0	003135689;0	003963171;0	004286961;0	003796082;0	003472183;0	003934587;0	004155862;0	003749184;0	003806588;0
0;0	001686183;0	001907848;0	001654088;0	00125442;0	001433206;0	001878553;0	001926627;0	001494489;0	001242274;0	00182425;0	002363144;0	002317175;0	001864879;0	001905101;0	002597965;0	002949766;0	002501592;0	001580825;0	001685287;0	002648766;0	00302235;0	002525883;0	00174396;0	001883174;0	002415036;0	002375133;0	002054947;0	002409629;0	00304135;0	003039325;0	002389235;0	002191555;0	002894641;0	003241582;0	002817851;0	002458477;0	002997543;0	003452956;0	003178024;0	002916098;0	003584881;0	004214721;0	003986559;0	003399541;0	003598228;0	004072825;0	003872756;0	003566046;0	004203368;0
0;0	001870006;0	001740692;0	001328099;0	001292811;0	00174359;0	001944306;0	00163559;0	001229586;0	001621726;0	002267465;0	002414602;0	002015038;0	001774991;0	00233013;0	002863357;0	002680604;0	001821401;0	00143934;0	002336243;0	002963073;0	002718358;0	00187981;0	001629349;0	002230384;0	002444789;0	002131284;0	002168393;0	002804952;0	003075799;0	002592921;0	002065526;0	002564294;0	0031723;0	003017234;0	00246087;0	002678208;0	003314463;0	00331677;0	002893083;0	003201177;0	003995692;0	004122703;0	003510317;0	003302609;0	003838968;0	003967255;0	003543698;0	003771626;0	004553883;0
0;0	001812134;0	001413416;0	001196788;0	001590193;0	001919273;0	001752895;0	001310528;0	001449321;0	002114145;0	00244452;0	00219523;0	001780619;0	002083111;0	002692049;0	002754108;0	002071028;0	001351056;0	001998662;0	002832012;0	00287032;0	002120985;0	001488141;0	001986693;0	002447724;0	002274267;0	002050844;0	002532081;0	003014883;0	002794828;0	002129991;0	002247609;0	002986071;0	003147191;0	002618115;0	002426366;0	003052075;0	003370106;0	003023363;0	002935738;0	003669404;0	004123691;0	00371514;0	003176641;0	003517026;0	003931825;0	003655547;0	003491702;0	004161365;0	004583427;0
0;0	001519139;0	001175465;0	001431705;0	001842654;0	001842376;0	001425575;0	001316531;0	001935175;0	002422258;0	002329089;0	001860193;0	001868707;0	002478864;0	002761496;0	002295147;0	0014291;0	001652177;0	002588766;0	002909993;0	002371183;0	001518166;0	001707095;0	002353356;0	002407362;0	00207649;0	002280014;0	002866254;0	002923134;0	002318684;0	002015909;0	00268992;0	003142986;0	002798512;0	002303591;0	002726707;0	003313905;0	003201195;0	002835662;0	003278507;0	00396557;0	003901682;0	003253226;0	003181709;0	00372314;0	003771555;0	003423327;0	003740301;0	00440163;0	004347169;0
0;0	001205602;0	001283923;0	00174012;0	001881222;0	001553025;0	001277947;0	001746477;0	002331747;0	002423397;0	002011356;0	001757805;0	002233083;0	002676857;0	002457104;0	001637544;0	001383783;0	002300312;0	002878924;0	002579007;0	001677431;0	001432653;0	002158564;0	002470151;0	002185958;0	002089766;0	002623978;0	002929791;0	002521546;0	00194604;0	002350235;0	003016332;0	002968438;0	002386405;0	002436269;0	003118983;0	003307896;0	002912984;0	002955693;0	003683972;0	003976367;0	003454012;0	002983606;0	003406453;0	003781261;0	003512438;0	003430477;0	004068698;0	004406608;0	003913987;0
0;0	00117158;0	001606075;0	00188071;0	001692646;0	001307925;0	001560314;0	002203472;0	002466438;0	002164309;0	001737815;0	00199755;0	002531339;0	002543273;0	001865003;0	00125442;0	001968766;0	002744037;0	002729724;0	001937364;0	001288303;0	001904933;0	00246175;0	002339093;0	002030742;0	002365554;0	002846183;0	00269889;0	002051074;0	00205727;0	002804967;0	00306584;0	002585823;0	00224369;0	002828339;0	003308718;0	00306805;0	002783696;0	003336637;0	003908697;0	003667588;0	002978808;0	003062184;0	003647186;0	003643309;0	003310932;0	003670969;0	00428674;0	004123527;0	003510213;0
0;0	001457819;0	001844011;0	001783058;0	001401213;0	001431817;0	002038425;0	002448523;0	002309169;0	00182619;0	001798485;0	002328651;0	002553234;0	002087114;0	001301981;0	001641024;0	002534337;0	002786599;0	002190958;0	001299295;0	00160117;0	002351411;0	002466566;0	002103217;0	002149236;0	002673132;0	002789568;0	002251176;0	001882771;0	002503115;0	003033597;0	002790609;0	002225883;0	002502749;0	003164833;0	003205712;0	002803508;0	003004702;0	003691879;0	003793365;0	003142219;0	002809075;0	003382134;0	003693237;0	003359656;0	003342572;0	0040127;0	004232135;0	003639563;0	003492977;0
0;0	001758832;0	001856105;0	001539388;0	001348491;0	00185391;0	002386303;0	002404674;0	001951434;0	001688333;0	002115589;0	002489047;0	002236729;0	001464621;0	001368772;0	002263053;0	002767323;0	002418666;0	001481418;0	001313596;0	002151373;0	002524546;0	002241632;0	002007046;0	002432466;0	002771304;0	002446757;0	001857922;0	002171693;0	002876459;0	002929281;0	002354863;0	002232255;0	002921924;0	003274671;0	002946617;0	00277522;0	003375511;0	00378095;0	003370673;0	002741458;0	003043893;0	00361141;0	003489365;0	003183991;0	003649389;0	004174783;0	003852371;0	003324167;0	003861642;0
0;0	001881944;0	001653502;0	001354737;0	001676563;0	002259785;0	002451019;0	002115428;0	001665915;0	001877959;0	00235304;0	002336777;0	00168504;0	001208668;0	001955988;0	002654856;0	002576802;0	001753886;0	00113842;0	001893099;0	002507879;0	002406467;0	002010166;0	002194041;0	002658834;0	00258672;0	001988492;0	001909874;0	002635482;0	002981329;0	002570508;0	002123167;0	002625181;0	003222535;0	003122192;0	002729861;0	003039763;0	003639915;0	003561201;0	002874484;0	00273042;0	003360884;0	003561125;0	003211901;0	003311209;0	003940876;0	003993545;0	003411285;0	003435942;0	004235126;0
0;0	001767358;0	001425085;0	001528321;0	002107152;0	002445986;0	002238708;0	001730136;0	001696377;0	002176226;0	002352712;0	001878662;0	001209287;0	001642829;0	002470266;0	002653809;0	002009078;0	001112171;0	001570261;0	002390624;0	002537076;0	002127035;0	002007495;0	002473894;0	002653334;0	002193416;0	001779977;0	002337884;0	002925958;0	002776291;0	002179334;0	00231012;0	003021815;0	003211894;0	002810187;0	002762755;0	003385057;0	00364169;0	003105633;0	002567672;0	003013465;0	003519748;0	00334802;0	003118579;0	003600831;0	003987462;0	003617831;0	003210677;0	003795396;0	004403564;0
0;0	001527796;0	001436433;0	001931837;0	0023845;0	002342611;0	001867443;0	001576177;0	001961683;0	002298496;0	002042805;0	001336827;0	001371205;0	002222968;0	002642992;0	002245192;0	001293142;0	001272008;0	002195373;0	002585544;0	002283801;0	001922673;0	002234365;0	002601174;0	00236288;0	001798616;0	002027456;0	002744574;0	002886337;0	002348742;0	002083532;0	002741189;0	003217502;0	002982618;0	002649385;0	003071569;0	00357035;0	003320881;0	002597353;0	002662663;0	003346639;0	00347101;0	00310294;0	003248026;0	00381697;0	003797165;0	003233453;0	003357837;0	00415411;0	00429709;0
0;0	00141373;0	001761203;0	002280335;0	002396561;0	001998187;0	001544581;0	001752817;0	002186323;0	00213373;0	001525839;0	001193145;0	001941305;0	002558039;0	002405436;0	001545461;0	001033402;0	001921141;0	00257168;0	002469574;0	001977312;0	002016822;0	00247559;0	00248253;0	001946049;0	001799044;0	002488074;0	002903015;0	002566681;0	002039713;0	00242876;0	003100856;0	003134456;0	002697303;0	002772795;0	003357816;0	003430049;0	00278749;0	002430365;0	003057066;0	003489866;0	003219516;0	003013891;0	003529002;0	003849221;0	003417719;0	003079346;0	003758809;0	004299323;0	003910939;0
0;0	001613518;0	00214134;0	00239365;0	002145252;0	001615178;0	001567853;0	002019161;0	002167444;0	001710044;0	001154092;0	00165031;0	00239364;0	00250294;0	001822572;0	000981992;0	001612257;0	002448702;0	00258553;0	002122186;0	001859879;0	002270987;0	002515335;0	002143193;0	001712572;0	002196908;0	00282107;0	00275602;0	002157655;0	002142811;0	002875618;0	003202157;0	002843977;0	002577079;0	003063204;0	003430113;0	003033092;0	002389606;0	00270074;0	003364681;0	003349241;0	002956846;0	003203344;0	003741108;0	003608461;0	003029203;0	003323677;0	004114091;0	004108681;0	003481622;0
0;0	001972188;0	002354227;0	00223826;0	00171915;0	001441559;0	001830611;0	002130613;0	001866527;0	001247339;0	001387746;0	002179199;0	002508847;0	00205571;0	001127049;0	00129272;0	002264043;0	002658173;0	002318757;0	00182354;0	002034531;0	002437984;0	002288686;0	001764399;0	001915021;0	002622957;0	002840307;0	002358926;0	001987536;0	002571497;0	003142822;0	003012699;0	002566391;0	002768537;0	003304295;0	003226753;0	002548308;0	002408172;0	003102614;0	003408339;0	00306484;0	002957659;0	003492381;0	003680529;0	003175564;0	003008081;0	003756662;0	004150392;0	003673112;0	003361223;0
0;0	002253657;0	002290474;0	001862316;0	001405075;0	001622819;0	002034045;0	001966802;0	001401115;0	001201078;0	001921543;0	002449425;0	002237968;0	001366879;0	001021695;0	001993068;0	002628215;0	00250167;0	001924289;0	001828601;0	002291398;0	002389241;0	001929063;0	001719621;0	002359444;0	002829479;0	002568885;0	001991124;0	002253263;0	00298113;0	003140796;0	002694404;0	002543075;0	003065456;0	00329256;0	002767903;0	002229137;0	002739881;0	00334817;0	003235464;0	002868438;0	003170033;0	003609971;0	003378276;0	002900994;0	003331703;0	004014462;0	003889233;0	003310002;0	003587746;0
0;0	002313332;0	001991387;0	001444537;0	001443319;0	001889642;0	002007194;0	001576262;0	001134686;0	001654076;0	002311198;0	002337202;0	001637472;0	000907304;0	001684021;0	002521648;0	00263335;0	002100829;0	00169946;0	002071405;0	002382509;0	00209928;0	001674115;0	002079171;0	002712681;0	002723048;0	002155805;0	002017544;0	002721041;0	003153883;0	002876751;0	0024614;0	002764649;0	00320007;0	002958708;0	002280623;0	002402055;0	003151552;0	003344949;0	002948925;0	002885115;0	003395996;0	003502182;0	003008562;0	002976304;0	003704695;0	003988313;0	003479283;0	003243512;0	003933942;0
0;0	002083483;0	001555831;0	001306509;0	001712312;0	001990157;0	001726711;0	001184997;0	001403855;0	00212332;0	002377236;0	001877443;0	000987618;0	001354272;0	002333263;0	002701622;0	002320781;0	001712383;0	001839138;0	002293726;0	002235413;0	001753051;0	001815096;0	002500051;0	002785095;0	002364522;0	001903908;0	002400532;0	003049463;0	003025115;0	002518534;0	002492195;0	003011946;0	003088587;0	002490259;0	002167823;0	002842443;0	003346427;0	003094265;0	002733502;0	003103061;0	003499831;0	003210917;0	002797347;0	003302742;0	003922782;0	003713781;0	003137703;0	003500704;0	004170069;0
0;0	001682392;0	001247513;0	001527796;0	001914373;0	00182944;0	001316315;0	001218391;0	001895653;0	002326917;0	002060493;0	00121484;0	001071617;0	002078721;0	002677668;0	002503746;0	001844886;0	001641344;0	00212206;0	002302174;0	001914625;0	001674978;0	002249905;0	002744667;0	002558075;0	001977266;0	002111024;0	002847324;0	003109134;0	002700823;0	002363428;0	002762436;0	003093587;0	002724339;0	002127345;0	002484819;0	003185441;0	003225919;0	002776574;0	002827487;0	003345311;0	003357355;0	002832657;0	00292887;0	003675325;0	003856883;0	003269132;0	003132505;0	003869915;0	004118154;0
0;0	001279896;0	001335835;0	001792371;0	001891794;0	001477344;0	001126196;0	001647737;0	002232883;0	002189205;0	001466175;0	000892674;0	001775939;0	002584633;0	002658437;0	002058112;0	001532114;0	001891276;0	002279955;0	002086516;0	001668417;0	001979626;0	002618425;0	002705167;0	002173374;0	001915579;0	002571687;0	003095479;0	002902136;0	002381284;0	002490923;0	002977927;0	002903904;0	002254878;0	002166179;0	0029205;0	003290067;0	002946299;0	002657052;0	003089938;0	003382585;0	003004457;0	002703898;0	003322565;0	003852218;0	003502546;0	002974071;0	003452982;0	004051897;0	003761063;0
0;0	001189222;0	001632449;0	001883709;0	001616573;0	001154914;0	001420659;0	002060997;0	002229569;0	001709605;0	000920267;0	00145787;0	002399526;0	00271254;0	002283278;0	001585819;0	001655013;0	002168613;0	002199454;0	001761492;0	001753852;0	00239163;0	002718416;0	002365893;0	001863298;0	002250026;0	002935588;0	00301351;0	002500547;0	002267566;0	002725951;0	002932773;0	002457664;0	002012651;0	002589204;0	003218894;0	003124155;0	002656703;0	002779955;0	003251079;0	003167238;0	002699983;0	00294947;0	003644677;0	003672768;0	003070834;0	003064577;0	003791244;0	003928602;0	003373544;0
0;0	00145376;0	001830415;0	00173844;0	001263242;0	001228348;0	001853386;0	002214427;0	001903547;0	001085962;0	001153;0	002152644;0	002707105;0	002487839;0	001741731;0	001446814;0	001978845;0	002249693;0	001933581;0	001644325;0	002138312;0	002664627;0	002554651;0	001977636;0	001982787;0	002706407;0	003059987;0	002703797;0	002210227;0	002458355;0	00288412;0	002675518;0	002065143;0	002247489;0	00301912;0	003234679;0	002776926;0	002545859;0	003018554;0	003249207;0	002854274;0	002679658;0	003313875;0	003711861;0	003296198;0	002857974;0	003399206;0	003919072;0	003596348;0	003209767;0
0;0	001731745;0	001799565;0	001397508;0	001136419;0	001639165;0	002129322;0	002028846;0	001334604;0	000950654;0	0018697;0	002609282;0	002630972;0	001980739;0	001371399;0	00174575;0	002202497;0	002076915;0	001662938;0	001885351;0	002505425;0	002652674;0	00217565;0	001835858;0	002415733;0	00299318;0	002888174;0	002314461;0	002227574;0	002712363;0	002790593;0	002250087;0	002003773;0	002696973;0	003202347;0	002957851;0	002490239;0	002736608;0	003188505;0	003034518;0	002597697;0	002940559;0	003576569;0	003504819;0	002902416;0	002994019;0	003713848;0	003790567;0	003237375;0	003410616;0
0;0	00181347;0	001549081;0	001134395;0	00141456;0	001989953;0	002100824;0	001559806;0	000898171;0	001550143;0	002446069;0	002706787;0	002214884;0	001428112;0	001486318;0	002083705;0	002193051;0	001795781;0	00170247;0	002285837;0	002656484;0	002372586;0	00183737;0	002104533;0	002809891;0	002977075;0	002488545;0	002076776;0	002443496;0	002779886;0	002450391;0	001929855;0	002347012;0	003066517;0	00312479;0	002607933;0	002492138;0	003001785;0	003131924;0	002688782;0	002630157;0	003303499;0	003599662;0	003103696;0	002733347;0	003363823;0	003826096;0	003438205;0	003105226;0	003865089;0
0;0	00165784;0	00121838;0	001249766;0	001817922;0	002095491;0	001764443;0	001029069;0	001265155;0	002215361;0	00270467;0	002436615;0	00162694;0	001286152;0	001880794;0	002215265;0	001954816;0	001633363;0	002038408;0	002573239;0	002530153;0	001985854;0	001883291;0	002562521;0	002983163;0	002693477;0	002103882;0	002186465;0	002658847;0	002607059;0	002053406;0	002058683;0	00281588;0	003180974;0	002810108;0	002382228;0	002709169;0	003095832;0	002858176;0	002505288;0	002963486;0	003533851;0	003325253;0	002716452;0	002964649;0	003677541;0	003649001;0	003085844;0	003385195;0	004242144;0
0;0	001353045;0	001133667;0	001611006;0	002040255;0	001899294;0	001225775;0	001028067;0	001939701;0	002620934;0	002576279;0	001864683;0	00119695;0	00163168;0	002173069;0	00211152;0	00168672;0	001804107;0	002403508;0	002608697;0	002193626;0	001789205;0	002270195;0	002889873;0	002867145;0	002278342;0	002003713;0	002462144;0	002690689;0	002271973;0	001906719;0	002497079;0	003112651;0	002998132;0	002428127;0	002425622;0	002943658;0	003000062;0	002568637;0	002642244;0	003291319;0	003448063;0	00289475;0	002667305;0	003354728;0	003710985;0	003269215;0	003052523;0	003825714;0	004272403;0
0;0	001115197;0	001413101;0	001925807;0	001973787;0	001449975;0	000938993;0	001647669;0	002463436;0	002661849;0	002119041;0	001273093;0	00136456;0	002032374;0	002202462;0	001833826;0	00166068;0	002181663;0	002586171;0	002369491;0	001825675;0	001979902;0	002669529;0	002911819;0	002466984;0	001928559;0	002183373;0	002607875;0	002430969;0	001910486;0	002148267;0	002888952;0	003088407;0	002604672;0	002260836;0	00269722;0	003031771;0	002741293;0	002457444;0	002960887;0	003428702;0	003138981;0	002591133;0	002952526;0	003596695;0	003493839;0	002983409;0	003351914;0	004104931;0	004002263;0
0;0	001242937;0	001766787;0	001999939;0	001641899;0	001001123;0	001357625;0	002252373;0	00266755;0	002328713;0	001474496;0	001142175;0	001830154;0	002233255;0	002001045;0	001623083;0	001936097;0	002482236;0	002505443;0	002000315;0	00179244;0	002410879;0	002888465;0	002670129;0	00202536;0	00193645;0	002445299;0	002549443;0	002072938;0	001914485;0	002609689;0	003092079;0	002830283;0	002269792;0	002418821;0	00292859;0	002882347;0	002450614;0	002632967;0	003256706;0	003308518;0	002728713;0	002612096;0	003318437;0	003604983;0	003144423;0	002994523;0	0037446;0	004113477;0	003505943;0
0;0	001586909;0	001952795;0	001783942;0	001170274;0	001129804;0	001994254;0	002594271;0	002492677;0	00173227;0	001034704;0	001568951;0	002169287;0	002150302;0	001719407;0	001737781;0	002294956;0	002544065;0	002184454;0	001735196;0	002116749;0	002749357;0	002803958;0	002232202;0	001807892;0	002212804;0	002558258;0	002273832;0	001849503;0	002285835;0	002960182;0	002992364;0	002419468;0	002185672;0	002688352;0	00293487;0	002587063;0	002411043;0	00296983;0	003344436;0	002955299;0	002457998;0	002938186;0	003548342;0	003372621;0	002869542;0	003295427;0	004002343;0	003813868;0	003011591;0
0;0	001865754;0	001883787;0	001368077;0	001005467;0	001723473;0	002459494;0	002579027;0	001983907;0	001111279;0	001292202;0	002036482;0	002241393;0	001873416;0	001617911;0	002073786;0	002511231;0	002364088;0	001835764;0	001864376;0	00252241;0	002825052;0	002437838;0	001807772;0	001934948;0	002442473;0	002421642;0	001931112;0	001982165;0	002706606;0	003034234;0	002631688;0	002103506;0	002399565;0	002879824;0	00275626;0	002368558;0	002656611;0	003214467;0	00313721;0	002537981;0	002589472;0	003316685;0	003507902;0	00298875;0	002930239;0	003698022;0	003975386;0	003286191;0	002927546;0
0;0	001911759;0	001552409;0	001023867;0	001444387;0	002260958;0	002597058;0	002209399;0	001315114;0	001038251;0	001823345;0	002263285;0	002056095;0	001630238;0	001839905;0	00237769;0	002468165;0	002016401;0	001728325;0	002265649;0	002774998;0	002624923;0	001965907;0	001730275;0	002241368;0	002477455;0	002107062;0	001826897;0	002400153;0	002966761;0	002832957;0	002218567;0	002148957;0	002708071;0	00287438;0	002487763;0	002396088;0	002961039;0	00321659;0	002764447;0	002382644;0	002962709;0	003484211;0	003209205;0	002773066;0	00328116;0	003900816;0	003594993;0	002862824;0	003317342;0
0;0	001700506;0	001146338;0	001217698;0	002022049;0	002541095;0	002367579;0	001573285;0	000904908;0	001567044;0	002202885;0	002197395;0	001746956;0	001660048;0	002192154;0	002491397;0	002190789;0	001710712;0	001972006;0	002599672;0	002724326;0	002193485;0	001648518;0	001987751;0	002444391;0	002300014;0	001844201;0	002099388;0	002792112;0	002955121;0	002437444;0	002007053;0	002432296;0	002846164;0	002633941;0	002286243;0	002657976;0	003153866;0	002982367;0	002411637;0	002592823;0	003288289;0	003379878;0	002868295;0	002907484;0	003633541;0	00378589;0	003097254;0	00287507;0	00382511;0
0;0	001327509;0	001078745;0	00176323;0	002415664;0	002472691;0	001834571;0	000945163;0	001271234;0	002068611;0	00229653;0	001924819;0	001576497;0	00195889;0	002420821;0	002346511;0	001835971;0	00176546;0	002376578;0	002721981;0	002391034;0	001716701;0	001722507;0	002282374;0	002396564;0	001973436;0	001867639;0	002512397;0	002940767;0	002648786;0	002028156;0	002132655;0	002699171;0	002764277;0	002356738;0	002381638;0	002955067;0	003111069;0	002595432;0	002318447;0	002969085;0	003419874;0	003088809;0	002711373;0	003242228;0	003769479;0	003408789;0	002747694;0	00328456;0	004176133;0
0;0	001063121;0	001505725;0	002239622;0	002493959;0	002050933;0	001147651;0	001001588;0	001864212;0	002309015;0	002105398;0	001625772;0	001741475;0	00228306;0	002419695;0	002007744;0	001655585;0	002102891;0	002634648;0	002560085;0	001914019;0	001548958;0	002058744;0	002422987;0	002161239;0	001784942;0	002205577;0	002820095;0	002812886;0	002211136;0	001922936;0	002462393;0	002801713;0	002521018;0	002242204;0	002674928;0	003079664;0	002802626;0	002272781;0	002607967;0	003282832;0	003286774;0	002748164;0	002851373;0	003558835;0	003632524;0	002928764;0	002815536;0	003792522;0	004207063;0
0;0	001290216;0	002022082;0	002457888;0	002234979;0	001401448;0	000812229;0	001601504;0	00226159;0	002259367;0	00176544;0	001579737;0	002078931;0	002422468;0	002191395;0	001698622;0	001847274;0	002447747;0	002620783;0	002139759;0	001526127;0	001792137;0	002332423;0	00231534;0	001876265;0	001948971;0	002604896;0	002881597;0	002454204;0	001886585;0	002175741;0	002720508;0	002680356;0	002256016;0	002373875;0	002917081;0	002959921;0	002421549;0	002304969;0	003006791;0	003351394;0	002934041;0	002618192;0	003207328;0	003662244;0	003222095;0	00262454;0	003280283;0	004109562;0	00387298;0
0;0	001778538;0	002348151;0	002327545;0	001656621;0	000813046;0	001314396;0	002124655;0	002348241;0	001971835;0	001539386;0	001848424;0	002332825;0	002316698;0	001843588;0	001675961;0	002221396;0	002606249;0	002339507;0	001643579;0	001535069;0	002140162;0	00238381;0	002037213;0	001787122;0	002318557;0	002822382;0	002652061;0	002004184;0	001904198;0	002505089;0	00274359;0	002390653;0	002189465;0	002671515;0	002997366;0	002651937;0	002204298;0	002647169;0	003251883;0	003144822;0	002619077;0	002830617;0	003503846;0	003462544;0	002749172;0	002802084;0	003768834;0	004050875;0	003324857;0
0;0	002190285;0	0023714;0	001888442;0	000976426;0	001018369;0	001929957;0	002378948;0	002150644;0	001606449;0	001638057;0	002179174;0	002376179;0	002018988;0	001605287;0	001950688;0	002484024;0	00247611;0	001868509;0	001410202;0	001895389;0	002358717;0	002209421;0	001794115;0	002033124;0	002649868;0	002764682;0	002222892;0	0017616;0	002222785;0	002709951;0	002570175;0	002166512;0	002388394;0	002895102;0	002835971;0	002277441;0	002302346;0	003010701;0	003257772;0	00280334;0	002570742;0	003173772;0	003526074;0	003039444;0	00255588;0	003284219;0	003999853;0	003691327;0	002881359;0
0;0	002342651;0	002055243;0	001224398;0	000794795;0	001681939;0	002317307;0	002304727;0	001780754;0	001500419;0	001962006;0	002348332;0	002178513;0	001684671;0	001723281;0	002296567;0	002512412;0	002082721;0	001422506;0	001612861;0	002230184;0	002338529;0	001928709;0	001823819;0	00241065;0	002778418;0	002458413;0	001822837;0	001937903;0	00255779;0	002688743;0	002286342;0	002169601;0	002666653;0	00289234;0	002474973;0	002125288;0	00267942;0	003228633;0	003040534;0	002521642;0	002793849;0	003408953;0	003298954;0	002624723;0	002798222;0	003715447;0	003909707;0	003156917;0	002838788;0
0;0	002178713;0	001481081;0	000715661;0	001385942;0	002202537;0	00240686;0	001980864;0	0014759;0	001736416;0	002247821;0	002289904;0	001832847;0	001578169;0	002056554;0	002470692;0	002270733;0	001592436;0	001397125;0	00201575;0	002356689;0	002093957;0	001744049;0	002122772;0	002664761;0	002621629;0	002004919;0	001712248;0	002295219;0	002694446;0	002451814;0	002076621;0	002385355;0	002832161;0	002676673;0	002154831;0	002344216;0	003040913;0	003177486;0	002665282;0	002504117;0	003132776;0	003415144;0	002888597;0	002490902;0	003270014;0	003914621;0	003524844;0	002729076;0	003234538;0
0;0	001701168;0	000836597;0	001099575;0	002012576;0	002427705;0	00218333;0	001588473;0	001528145;0	002071955;0	002324478;0	002015897;0	001568357;0	001806381;0	002329859;0	002372229;0	001816205;0	00129462;0	001751691;0	002304003;0	002259524;0	0018219;0	001879653;0	002470248;0	002685377;0	002236031;0	001666337;0	001995018;0	002587863;0	002599823;0	002161735;0	002151323;0	002661028;0	002797353;0	002340042;0	002109833;0	002721812;0	003176845;0	002890052;0	002409867;0	002777074;0	003342526;0	003143013;0	002487673;0	002794611;0	003682607;0	003775128;0	002962254;0	002763883;0	003757457;0
0;0	001061621;0	000833943;0	001771997;0	002393864;0	002342294;0	001767866;0	001415469;0	001859583;0	002282662;0	002157195;0	001668116;0	001615945;0	002144594;0	002402108;0	002025744;0	001355569;0	001476526;0	002134273;0	002343295;0	00198621;0	001740109;0	002212629;0	002650115;0	002452914;0	001802715;0	001729223;0	00238028;0	002672596;0	002342351;0	002026327;0	002408695;0	002781545;0	002532739;0	002052967;0	002374269;0	003026332;0	0030627;0	002537051;0	002475197;0	003103762;0	003285736;0	002713269;0	002453239;0	003286899;0	003823395;0	003321647;0	00260587;0	003229002;0	004092557;0
0;0	000697546;0	001496529;0	002273204;0	002441193;0	001992127;0	001415235;0	001618471;0	00215897;0	002259319;0	001836085;0	001503114;0	001892557;0	002323328;0	002195584;0	001549662;0	001274655;0	001910725;0	002344603;0	002156571;0	001735056;0	001944865;0	002497088;0	00256603;0	002018592;0	001585216;0	002090844;0	002613124;0	002503552;0	002048518;0	002139007;0	002635566;0	002673952;0	002188191;0	002101799;0	002763924;0	003128443;0	002763716;0	002328517;0	002752455;0	003245434;0	002983633;0	002396055;0	002813159;0	003629854;0	003605226;0	002800884;0	002730672;0	003719388;0	004083795;0
0;0	00119837;0	002096369;0	002479421;0	002191138;0	001540624;0	001418548;0	001978135;0	002268446;0	001998703;0	001529;0	001670306;0	002183042;0	00227088;0	001760579;0	001208003;0	001628525;0	002247541;0	002298594;0	001869451;0	001750724;0	002275446;0	002587275;0	002250708;0	001615955;0	001787429;0	002447895;0	002609953;0	002199938;0	001969924;0	002411333;0	002708288;0	002394816;0	0020017;0	002439729;0	003033838;0	002958088;0	002399703;0	002423697;0	003052229;0	003165891;0	002585984;0	002437596;0	003265729;0	003700227;0	003157123;0	002519441;0	003199164;0	004002034;0	003782677;0
0;0	001869854;0	002439804;0	002361794;0	001745397;0	001310704;0	001743524;0	002216659;0	002147612;0	001654895;0	001490491;0	001970944;0	002275374;0	001973681;0	001311261;0	001371008;0	002060173;0	002347723;0	002041194;0	001679979;0	002017909;0	002498937;0	002417981;0	00181287;0	001570726;0	002196788;0	002621832;0	002398403;0	001955103;0	002153468;0	00262292;0	002573171;0	002081715;0	002128466;0	00279447;0	003046076;0	002604907;0	002248896;0	002742997;0	003176544;0	002849455;0	002309322;0	002813198;0	00357955;0	003472745;0	002651419;0	002690385;0	003683339;0	00397778;0	003284044;0
0;0	002338553;0	002466135;0	001971238;0	001335364;0	001510594;0	002082508;0	002212525;0	001821963;0	001434403;0	001748212;0	002184553;0	002102699;0	001502603;0	001187567;0	001813444;0	002319397;0	002216244;0	001753816;0	001780861;0	002313383;0	002487475;0	002031232;0	001495005;0	001887545;0	002501141;0	002533314;0	002066922;0	001936324;0	002413005;0	002625492;0	002250441;0	001953217;0	002479673;0	002999809;0	002832775;0	002281516;0	002411891;0	003017102;0	003035225;0	002442189;0	002431709;0	003264441;0	003602924;0	002980298;0	002413867;0	003190101;0	003940921;0	003632644;0	002836056;0
0;0	002504548;0	002194803;0	001484434;0	001305583;0	001886665;0	002233736;0	001999214;0	001486066;0	001529687;0	002035401;0	002181073;0	00172949;0	001155894;0	001533388;0	002190914;0	002320298;0	001920243;0	001653428;0	002080957;0	002459848;0	002238304;0	001611943;0	001614988;0	002294182;0	002593929;0	002259486;0	00185409;0	002159005;0	002584103;0	002444168;0	001982112;0	002174902;0	00282405;0	002969093;0	002473993;0	00218628;0	002720611;0	003078693;0	002699548;0	002255659;0	002846402;0	003529038;0	003300462;0	002488843;0	002684379;0	003664764;0	003853651;0	003105354;0	002788853;0
0;0	002349888;0	001695739;0	001206356;0	001651971;0	002150976;0	002113262;0	001638351;0	001391561;0	001824607;0	002144631;0	001904234;0	001282876;0	001284942;0	001989212;0	002354793;0	00210018;0	001647708;0	001829656;0	002336341;0	00237557;0	001837235;0	001461149;0	002020732;0	002548969;0	002447072;0	001948735;0	001937274;0	002432321;0	002561601;0	002149974;0	00196687;0	002545616;0	002969871;0	002698228;0	002156593;0	002390486;0	002968211;0	002915151;0	002343105;0	002442737;0	003242566;0	003466936;0	002811346;0	00235626;0	003191391;0	003850966;0	003466994;0	002708766;0	00311276;0
0;0	001934788;0	001244562;0	00140155;0	002008814;0	002188303;0	001816239;0	001356803;0	001593785;0	002049966;0	002028707;0	001478244;0	001123451;0	001730838;0	002288207;0	002255439;0	001781391;0	001646301;0	002129406;0	002388442;0	002041143;0	001460609;0	001704282;0	00237865;0	002544092;0	002117781;0	001785712;0	002180257;0	002539298;0	002318125;0	00190777;0	00222033;0	002823872;0	002857013;0	002322172;0	002139352;0	002717314;0	003009048;0	002575748;0	002202944;0	002843586;0	003443815;0	003147606;0	002378977;0	00267816;0	00360564;0	003725468;0	002964151;0	002684914;0	003512355;0
0;0	001398256;0	001200657;0	001807024;0	002174553;0	001972648;0	001452954;0	001405679;0	001880991;0	002066022;0	001689275;0	001132537;0	001457399;0	002141763;0	002337382;0	001962673;0	001568757;0	0018859;0	00232483;0	002215392;0	001629328;0	001477798;0	002133165;0	002547198;0	002314193;0	001811574;0	001929184;0	002420212;0	002459465;0	00202206;0	001965843;0	002578328;0	002911266;0	00255864;0	002069441;0	002402305;0	002924342;0	002789752;0	002233978;0	002448865;0	003225278;0	00336377;0	002661287;0	002301713;0	003181319;0	003770626;0	003329474;0	002572086;0	003020782;0	003753982;0
0;0	001096362;0	001563736;0	002101162;0	002099145;0	001612374;0	001282069;0	001675442;0	00203257;0	00185374;0	001259578;0	001221267;0	001922125;0	002339384;0	002146767;0	0016454;0	001660679;0	002153049;0	002291318;0	00184619;0	001381964;0	001837554;0	00245105;0	002476129;0	00197715;0	001752176;0	002215374;0	002500944;0	002215334;0	001874674;0	002283943;0	002825508;0	002751105;0	002182421;0	00210226;0	00270017;0	002909333;0	002442834;0	002184478;0	002868009;0	003375484;0	002982449;0	002248099;0	002681459;0	003578158;0	003616575;0	002792942;0	002582671;0	003430279;0	003705398;0
0;0	001320185;0	001949811;0	002146756;0	001801243;0	001304532;0	001457583;0	001917406;0	001951208;0	001469511;0	001094663;0	001661231;0	002250792;0	00228046;0	00181163;0	001524834;0	001940967;0	002282217;0	00204515;0	001462234;0	00155504;0	002236319;0	002519767;0	002173685;0	001702049;0	001950163;0	002414972;0	00236789;0	001928376;0	001997608;0	002608399;0	002829699;0	002396644;0	001974669;0	002399966;0	002877356;0	002683513;0	00216499;0	002468821;0	003192554;0	00321931;0	002493676;0	002282775;0	003189175;0	003682904;0	003154991;0	002435177;0	002962254;0	003658958;0	003336656;0
0;0	001740345;0	002142792;0	001960466;0	001406254;0	001278189;0	001747495;0	00198057;0	001652143;0	001121697;0	001401961;0	002093252;0	002341913;0	002002134;0	001518347;0	001698714;0	002174458;0	0021889;0	001668707;0	001376109;0	001973014;0	002483483;0	002358893;0	001818779;0	001732377;0	002235419;0	002434125;0	002093217;0	001843706;0	002328571;0	002795784;0	002624119;0	00205376;0	002103703;0	002709398;0	00283446;0	002332535;0	002168681;0	002862285;0	003276526;0	002832432;0	002172674;0	002704485;0	003532595;0	003459839;0	002635062;0	002515439;0	003353111;0	003557918;0	002814833;0
0;0	002053583;0	002064077;0	001588346;0	001192004;0	001537241;0	001922825;0	001811513;0	001268965;0	001181984;0	001854332;0	002315488;0	002179899;0	001645982;0	001513941;0	001986092;0	002211664;0	001860707;0	001354514;0	001674844;0	002328905;0	002479625;0	002029606;0	001627619;0	001995391;0	002415461;0	002277778;0	001860928;0	002050056;0	002634618;0	002751994;0	002262472;0	001920283;0	002409473;0	002826147;0	002559452;0	00208265;0	002483716;0	003156386;0	003097927;0	002362138;0	002268685;0	003172924;0	003582793;0	003007098;0	002324816;0	00289223;0	00354164;0	003193049;0	002431998;0
0;0	002123612;0	001773012;0	0012262;0	001328678;0	001805526;0	001887709;0	001455613;0	001080751;0	001599123;0	002206988;0	002288989;0	001832952;0	001421404;0	001752891;0	002163563;0	002041021;0	001489954;0	00142973;0	002093385;0	002473424;0	002220744;0	001674976;0	001741838;0	002261602;0	002377783;0	001993609;0	001841781;0	002371216;0	0027485;0	002477419;0	001921686;0	002098954;0	002682987;0	002729044;0	002226501;0	00216988;0	002872477;0	003199431;0	002675115;0	002076641;0	002710187;0	003481486;0	003334877;0	002485169;0	00243716;0	003279896;0	003442462;0	002692049;0	002498432;0
0;0	001926911;0	00136847;0	001162782;0	00162303;0	001901734;0	001644334;0	001132278;0	001338484;0	002024384;0	002327084;0	002032877;0	001488999;0	001531807;0	002013256;0	002120695;0	001690082;0	001319795;0	001813659;0	002393159;0	002388293;0	001856965;0	001573143;0	002041933;0	002387871;0	002169486;0	00179719;0	002093285;0	002633048;0	002641087;0	002105642;0	001874219;0	002428913;0	002783125;0	002458833;0	002044289;0	002508087;0	003103154;0	002946108;0	00221497;0	002269234;0	003175735;0	003496033;0	002839394;0	002200219;0	002843892;0	003452893;0	003059284;0	002340118;0	003003072;0
0;0	001548351;0	001099111;0	001416212;0	00183696;0	001768907;0	001278306;0	001152953;0	001793514;0	002279573;0	002187628;0	00164682;0	001375269;0	001812308;0	002132596;0	001886208;0	001357928;0	001534022;0	002195337;0	002444606;0	002078512;0	001564517;0	001788894;0	002294481;0	002316565;0	001907286;0	001860891;0	002413482;0	00269699;0	002340793;0	001834014;0	002126801;0	002675819;0	002638482;0	002125053;0	002163803;0	002856892;0	003092746;0	002526007;0	002037303;0	002739007;0	003424236;0	00317567;0	002323037;0	002379222;0	003224275;0	003323304;0	002564067;0	002486552;0	003581406;0
0;0	001160382;0	001206956;0	00170403;0	001854428;0	001476819;0	001082414;0	001536699;0	002156919;0	002289965;0	001857286;0	001351203;0	001578084;0	002035694;0	002029141;0	001539962;0	001343062;0	001947374;0	002414007;0	002262414;0	001686097;0	001560264;0	002090835;0	002354993;0	002069649;0	001760286;0	002136814;0	002614759;0	002523028;0	001960779;0	001850191;0	002444003;0	002713748;0	002333448;0	001998055;0	002523889;0	003057967;0	002830999;0	002116317;0	002282254;0	00315752;0	003369038;0	002675123;0	002121698;0	002813666;0	003363314;0	002935664;0	002287186;0	003008858;0	003958502;0
0;0	001053572;0	001523303;0	001840629;0	001632303;0	001152486;0	001297172;0	001963853;0	002293904;0	00204288;0	001464201;0	001373231;0	00187028;0	002072011;0	001721646;0	001289176;0	00166574;0	002282753;0	002386629;0	001910314;0	001470528;0	001843575;0	00230726;0	002234925;0	001816625;0	001886469;0	002430032;0	002608072;0	002181295;0	001748111;0	002149293;0	002658893;0	00255207;0	002048551;0	002186288;0	002854329;0	002987359;0	002372556;0	001989127;0	002745655;0	003359801;0	003041574;0	002189067;0	002336606;0	003162332;0	003212052;0	002474722;0	002471502;0	003549471;0	004022613;0
0;0	001307549;0	001763101;0	001756394;0	001312289;0	001135449;0	001724194;0	002228346;0	002186265;0	001652362;0	001260513;0	001644178;0	002038221;0	001899334;0	001394423;0	001417341;0	002059279;0	00239712;0	002114676;0	001539093;0	001595451;0	002151745;0	002326102;0	001981235;0	001744505;0	002185717;0	002592471;0	002403952;0	001837753;0	00186941;0	00247189;0	002660923;0	002238365;0	001970944;0	00252997;0	002983216;0	00267279;0	001996934;0	002304185;0	003145664;0	003266788;0	002508694;0	002020281;0	002777684;0	003287568;0	002833682;0	002224586;0	002993772;0	003900135;0	003766594;0
0;0	001626071;0	001813573;0	001486481;0	001098507;0	001476368;0	00208824;0	002253722;0	001862696;0	001295311;0	001420173;0	001912828;0	001991054;0	001570834;0	001287009;0	001801964;0	002328162;0	002284008;0	001727827;0	001418821;0	001912971;0	002305349;0	002142247;0	001743573;0	001920422;0	002438484;0	002518745;0	002032816;0	001691374;0	00218134;0	002632319;0	002442683;0	001961277;0	002197656;0	002826515;0	002876172;0	002245525;0	001978343;0	002767644;0	003289774;0	002873261;0	002035938;0	002311517;0	003119347;0	00311358;0	002371149;0	002461053;0	003530386;0	003942994;0	003268921;0
0;0	001792351;0	001646516;0	001189371;0	00125936;0	001887653;0	002251003;0	002044647;0	001440406;0	001231696;0	001725044;0	002021046;0	001765852;0	001296074;0	001527807;0	002152947;0	002353607;0	001959014;0	00142095;0	001653694;0	002199829;0	00227099;0	001878964;0	001735116;0	002217822;0	002536351;0	002251882;0	001717031;0	001891443;0	002483502;0	002588762;0	002135858;0	001953828;0	002543958;0	002923649;0	002546668;0	001918963;0	002328981;0	003110681;0	003130881;0	00234339;0	001954542;0	002758817;0	003206261;0	002707326;0	002188952;0	002999723;0	003849711;0	003650194;0	002771904;0
0;0	00175122;0	001351309;0	00113153;0	00165861;0	002163217;0	002165094;0	001660684;0	001175397;0	001495815;0	001942264;0	001904816;0	001448821;0	001336226;0	001924328;0	002336483;0	002149415;0	001549782;0	001427626;0	001990228;0	002302996;0	002058833;0	001696314;0	001964384;0	002440724;0	002424041;0	001899155;0	001674355;0	002231867;0	002612543;0	002353127;0	001910585;0	002217166;0	002795699;0	002758418;0	002105267;0	001961506;0	00277422;0	00320899;0	002727922;0	001930008;0	002300257;0	003078499;0	003015926;0	002299499;0	002480785;0	00351421;0	003844178;0	003158137;0	002584451;0
0;0	001519292;0	001121891;0	00141392;0	002013497;0	00221894;0	001853476;0	001244959;0	001268546;0	001802662;0	001976779;0	001623291;0	001252694;0	001657627;0	002221522;0	002277855;0	001779211;0	001329508;0	001737205;0	002231277;0	002201774;0	001780439;0	001742881;0	002241561;0	002468474;0	002110198;0	001628709;0	001930135;0	002492742;0	002514905;0	002031453;0	001943239;0	002543774;0	002831702;0	002396392;0	001848899;0	002356158;0	003083433;0	003015283;0	002181566;0	001905999;0	002746809;0	003141384;0	002624552;0	002163121;0	002997083;0	003792222;0	003545577;0	002668249;0	002816417;0
0;0	001224904;0	001223298;0	001811663;0	0021835;0	002023147;0	001427662;0	001120529;0	001588581;0	001956673;0	001797709;0	001334421;0	001415267;0	0020239;0	002306512;0	001989538;0	001403771;0	001482854;0	002071519;0	002279934;0	001958886;0	001649299;0	001997272;0	002417524;0	002301107;0	001755303;0	001680112;0	002273671;0	002567668;0	002245811;0	001850107;0	002230733;0	002763996;0	002651396;0	00199905;0	001983562;0	002782955;0	003113878;0	002553181;0	001798368;0	002295642;0	00304936;0	002935954;0	002221475;0	002474396;0	003485432;0	003765719;0	003042383;0	002474348;0	003299563;0
0;0	001121766;0	001575127;0	002092216;0	002130267;0	001638738;0	001088793;0	00135974;0	001862658;0	001907553;0	00148635;0	001268037;0	001781292;0	002250619;0	002165204;0	001591631;0	00129731;0	001826573;0	002254601;0	002122784;0	001700133;0	001770167;0	002260344;0	00239726;0	00197624;0	001568856;0	00198288;0	002503087;0	002438819;0	001948063;0	001954577;0	00254848;0	002758182;0	002269742;0	001794568;0	002376548;0	003031399;0	002862587;0	002022704;0	001884551;0	002744968;0	00307702;0	002522074;0	002134223;0	003002048;0	003734027;0	003426269;0	002540456;0	0027506;0	003718692;0
0;0	00136024;0	001927566;0	00215311;0	001839491;0	00121364;0	001140315;0	001690574;0	00195084;0	00168205;0	001257237;0	001525674;0	002098625;0	002243598;0	001824284;0	001288205;0	001566529;0	002135184;0	002237975;0	001849239;0	001614626;0	002025568;0	00237577;0	00216554;0	001635502;0	001703529;0	002308007;0	002520932;0	002142089;0	001799278;0	002242429;0	002710227;0	00251378;0	001882476;0	001995703;0	002779684;0	003022943;0	002405389;0	001711058;0	002307124;0	003010213;0	002835051;0	002156759;0	002482315;0	00346015;0	003667935;0	002906548;0	002401451;0	00324289;0	003891662;0
0;0	001727222;0	002125861;0	001988094;0	001406784;0	001025504;0	001480188;0	001906936;0	001818031;0	001372523;0	001324432;0	001889087;0	002245016;0	002020701;0	001415374;0	001326223;0	001929621;0	002262345;0	002036577;0	001625222;0	001793918;0	002260506;0	002303511;0	001829703;0	001535651;0	002041194;0	002494009;0	002341011;0	001855775;0	00195617;0	002537099;0	002668607;0	002142994;0	001768394;0	002407689;0	002983881;0	002724185;0	001875093;0	001870233;0	002748596;0	003019092;0	002443364;0	002130396;0	003002756;0	003665677;0	00331668;0	002446934;0	00270718;0	003649912;0	003764096;0
0;0	001999401;0	002073981;0	001625479;0	001035196;0	001232455;0	001782168;0	00191975;0	00155249;0	00123083;0	001641207;0	002147963;0	002160118;0	001641921;0	001220741;0	001667386;0	002186141;0	002174837;0	001745094;0	001612073;0	002066043;0	002336901;0	002049871;0	001551421;0	001760706;0	002351642;0	002481296;0	002051049;0	001785795;0	002272924;0	002675257;0	002413316;0	001804825;0	00202255;0	002769643;0	002907783;0	002224497;0	001637425;0	002339381;0	003001496;0	002778717;0	002106969;0	00249268;0	003429507;0	003577376;0	002802887;0	002326095;0	003187681;0	00381579;0	003398151;0
0;0	002090677;0	001804882;0	001176506;0	001036182;0	001600845;0	001921231;0	00172156;0	001285935;0	001409859;0	001976352;0	002201228;0	001853761;0	001269579;0	001412063;0	002021115;0	002246694;0	001929047;0	001554789;0	001817541;0	002247319;0	002195722;0	001693489;0	001532799;0	002097228;0	002473029;0	002246938;0	001774715;0	001959894;0	00251823;0	00256606;0	002008936;0	001747757;0	002424737;0	002915694;0	002576854;0	001742641;0	001887041;0	002758596;0	002955996;0	002356637;0	00211408;0	00300178;0	003612753;0	003211376;0	002335118;0	002650953;0	003588875;0	003688585;0	00290316;0
0;0	001945647;0	001391851;0	000930452;0	001365931;0	001858443;0	001853453;0	001428724;0	001250152;0	00174791;0	00216098;0	002033168;0	001457916;0	001207697;0	001781219;0	002214718;0	002097861;0	001648623;0	001619192;0	002081761;0	002267653;0	001908232;0	001473056;0	001810819;0	002368388;0	002400174;0	001935082;0	001756687;0	002272242;0	002604617;0	002281024;0	001718248;0	002048525;0	002751509;0	002799021;0	002076384;0	001588537;0	002362594;0	002964701;0	002678777;0	002051693;0	002505945;0	003399516;0	003480528;0	002669976;0	002256596;0	003149575;0	003743631;0	003293991;0	002557176;0
0;0	001587679;0	000986897;0	001132066;0	001718732;0	00191189;0	00161061;0	001223938;0	001510714;0	002033533;0	002122738;0	001675381;0	001179219;0	00151486;0	002100961;0	002207547;0	001811065;0	001500056;0	001850907;0	002225009;0	002088236;0	001586424;0	0015664;0	002155414;0	002456559;0	002158669;0	001714159;0	001987965;0	002506111;0	002476455;0	001910102;0	001749392;0	002441837;0	0028468;0	002421998;0	001612557;0	001916203;0	002769594;0	002903592;0	002288927;0	002110886;0	002996226;0	003532669;0	003077614;0	002238791;0	002611619;0	003532682;0	003591257;0	002801249;0	002607691;0
0;0	001155964;0	00094252;0	001513248;0	00190402;0	001768209;0	001315985;0	001305521;0	001842415;0	002142329;0	001887072;0	00128501;0	001268803;0	001891713;0	002228802;0	002005734;0	001548397;0	00162949;0	002092603;0	002190745;0	001773147;0	001431738;0	001877785;0	002373777;0	00231809;0	001832725;0	001738764;0	002276281;0	00253982;0	002152292;0	001653878;0	002071925;0	002716271;0	002670256;0	001914234;0	001569047;0	002410049;0	002947046;0	002610455;0	002009355;0	002511143;0	003359765;0	003384527;0	002559497;0	002205706;0	00310789;0	003663183;0	003199655;0	002471688;0	002995376;0
0;0	000869527;0	001281051;0	001809983;0	001879906;0	001496332;0	001206676;0	001613205;0	002060099;0	002022105;0	001508212;0	001137651;0	001638285;0	00215376;0	002142414;0	001694563;0	00148388;0	001895901;0	002199374;0	001977626;0	001489213;0	001611594;0	002204787;0	002410678;0	002041144;0	001652598;0	002000956;0	002470665;0	002369271;0	001795504;0	001755663;0	002455672;0	00276736;0	002277369;0	001529298;0	001966898;0	002790185;0	002851621;0	002209648;0	002111372;0	002996791;0	003476027;0	002986042;0	002148201;0	002579857;0	003478381;0	003510718;0	002725047;0	002533632;0	003457477;0
0;0	001044526;0	00165491;0	001914838;0	001663702;0	001227224;0	001383899;0	00191479;0	002089816;0	001712542;0	001158243;0	001371539;0	001994265;0	002214751;0	001891074;0	001455899;0	001651392;0	002092431;0	002100191;0	00165012;0	001433329;0	00194988;0	002384591;0	002245255;0	001745737;0	001747143;0	002288901;0	002474371;0	002045573;0	001617052;0	002102325;0	002686438;0	002550749;0	001765067;0	001573931;0	00244655;0	002913589;0	00253109;0	001971393;0	00252349;0	003327118;0	003280473;0	002435961;0	002147121;0	003077165;0	003603188;0	003110034;0	002391565;0	00293631;0	003762624;0
0;0	00144625;0	001879365;0	001806187;0	001368266;0	00122782;0	001705557;0	002057523;0	001900799;0	001330455;0	001160037;0	001761141;0	002182788;0	002056313;0	001581542;0	001472679;0	001918453;0	002148559;0	001853131;0	001407424;0	001670579;0	002235206;0	002347642;0	001927885;0	001603275;0	002015471;0	002436838;0	002262951;0	001695537;0	001770311;0	002448774;0	002669084;0	002114678;0	001438256;0	002018716;0	002796677;0	002788003;0	002146383;0	0021119;0	002979494;0	003392252;0	00284758;0	002058385;0	002560167;0	003437183;0	003427313;0	002622511;0	002464985;0	003383725;0	003789668;0
0;0	001771155;0	001898581;0	001541221;0	001169074;0	001479318;0	001959765;0	002000668;0	001535783;0	0010911;0	001496204;0	002074873;0	002173388;0	00175985;0	001386687;0	001689389;0	002087313;0	002013295;0	001545313;0	001455188;0	002016478;0	002370943;0	002142553;0	001648857;0	00175532;0	002284254;0	002393548;0	001926603;0	001581358;0	002127574;0	002635832;0	002414429;0	001634067;0	001606474;0	0024983;0	00289863;0	002456661;0	00193632;0	00253075;0	003275894;0	003178169;0	002329699;0	002110173;0	003048845;0	003527103;0	003016119;0	002310115;0	002862551;0	003674262;0	003543097;0
0;0	001908862;0	001713369;0	00125605;0	001277985;0	001782227;0	002031425;0	001753334;0	001178318;0	001246023;0	001875232;0	002189839;0	001960087;0	0014615;0	001477562;0	001944119;0	002088099;0	001727764;0	001365609;0	001740725;0	002265398;0	002293244;0	001830903;0	001579359;0	002042062;0	002402181;0	002160365;0	001623752;0	001795003;0	002447705;0	002584684;0	001975931;0	001397892;0	002082063;0	002804044;0	002726107;0	002071345;0	002113963;0	002971757;0	003318699;0	002740678;0	001977069;0	002534278;0	00338674;0	003340047;0	002536239;0	002397558;0	003309469;0	003707857;0	003092561;0
0;0	001845973;0	001408186;0	001157623;0	001576044;0	001975994;0	00188579;0	001369801;0	001084266;0	001630043;0	002130775;0	002095567;0	001624472;0	001347671;0	001735068;0	002075462;0	001914171;0	001445923;0	001497028;0	002070634;0	002331394;0	002028244;0	00156345;0	001764893;0	002271387;0	002313251;0	001811219;0	001566089;0	002147357;0	002575455;0	002274232;0	001506297;0	001646534;0	002542373;0	002861609;0	002378268;0	001910701;0	00253892;0	003238924;0	003075603;0	002211749;0	002077863;0	003023326;0	003466851;0	002932712;0	002228825;0	002805752;0	003598311;0	00345739;0	00258424;0
0;0	001597048;0	00116594;0	001350392;0	001840649;0	001975913;0	001582034;0	001077633;0	001362538;0	00197423;0	002177051;0	001835522;0	001352441;0	001504089;0	001957126;0	002016281;0	001618577;0	001358602;0	001817877;0	002283602;0	002214662;0	001715274;0	00156214;0	002061143;0	002349128;0	002050699;0	001546904;0	001818391;0	002432852;0	002473174;0	001821329;0	001382892;0	002151314;0	002817484;0	00267243;0	002014277;0	002117797;0	002950797;0	003232565;0	002614862;0	001903313;0	002528933;0	003347123;0	003259648;0	002444318;0	002342312;0	003251117;0	003621509;0	002987711;0	002318687;0
0;0	001278504;0	001183291;0	001661585;0	001960242;0	001761309;0	001216178;0	001142268;0	001758346;0	00215007;0	002000022;0	001492162;0	001330568;0	001776511;0	002048675;0	00180782;0	001367532;0	001554103;0	002113193;0	002289938;0	001926784;0	001505052;0	001791447;0	002269387;0	002229146;0	001715951;0	001567645;0	002166695;0	002523542;0	002153823;0	001420366;0	001721925;0	002587484;0	002828367;0	002298937;0	001874561;0	002539072;0	003182927;0	002966797;0	00211539;0	002056443;0	003003768;0	003400276;0	002835018;0	002163507;0	002750654;0	003523497;0	003361303;0	002497763;0	002493918;0
0;0	001110238;0	001438862;0	001879383;0	001882476;0	001415278;0	001034471;0	001495411;0	002052759;0	002125562;0	001691444;0	001270807;0	001548056;0	001967373;0	001949982;0	001519137;0	001370399;0	001888199;0	002275934;0	002110474;0	001600394;0	001555602;0	002068242;0	002294868;0	001938783;0	00148799;0	001845337;0	002403793;0	002361879;0	001681605;0	001383174;0	002220288;0	002812551;0	002595765;0	001948391;0	002122513;0	002934416;0	003157799;0	002504646;0	001843463;0	002519952;0	003304799;0	003181615;0	002360641;0	002286441;0	003185132;0	003534657;0	002910001;0	002248384;0	002935743;0
0;0	001238002;0	001732342;0	00192328;0	001616176;0	00109668;0	001247977;0	001868023;0	00214633;0	001892645;0	001363884;0	001337967;0	00181804;0	002001852;0	00169457;0	001318686;0	001624452;0	002155779;0	002242517;0	001814824;0	001450488;0	001823473;0	002246256;0	002137187;0	001614326;0	001568436;0	002178464;0	002447229;0	002005835;0	001342898;0	001795625;0	00262909;0	002793335;0	00222549;0	001864487;0	002547618;0	003131557;0	002862537;0	002003469;0	002039421;0	002986852;0	003337463;0	002753319;0	002082563;0	002697165;0	003451872;0	003277183;0	002421153;0	002412561;0	003394348;0
0;0	001525396;0	001892734;0	00177315;0	001256444;0	001057947;0	001629737;0	00209862;0	002037017;0	001538102;0	001217803;0	001598633;0	001977113;0	001867504;0	001423779;0	001408603;0	001945644;0	002248678;0	002008487;0	001506528;0	001564629;0	002087696;0	002240358;0	001838975;0	001455401;0	001874482;0	002382587;0	002264967;0	001570413;0	001433918;0	00229563;0	002813662;0	002531005;0	001881976;0	002123966;0	002908431;0	003061375;0	002381949;0	001787004;0	002516028;0	003266129;0	003094028;0	002267755;0	002230818;0	003133768;0	003460637;0	002818811;0	002166708;0	002877463;0	003688933;0
0;0	001780794;0	001855515;0	001463533;0	001025918;0	001377072;0	001954399;0	002119632;0	001761852;0	001243449;0	001381394;0	001848628;0	001951382;0	001593099;0	001301705;0	00169911;0	002177148;0	002162856;0	001686357;0	001412483;0	001843412;0	00221827;0	002039713;0	001522131;0	001584451;0	002176942;0	002365662;0	001872252;0	001292894;0	001874949;0	002659086;0	0027364;0	002136086;0	001834608;0	00254639;0	003077358;0	002756144;0	001917478;0	002035443;0	002969812;0	003276246;0	002656834;0	002024805;0	002656736;0	003386385;0	003187717;0	002328113;0	002368694;0	00334605;0	003721409;0
0;0	00187617;0	001647368;0	00111989;0	001142617;0	001756233;0	002109284;0	001930335;0	001391183;0	001195672;0	001661747;0	001965163;0	001774061;0	001341925;0	00145492;0	001994936;0	002221625;0	001911016;0	001424665;0	001595887;0	002094786;0	002171167;0	00173117;0	001421044;0	001901095;0	002342776;0	002139507;0	001453416;0	001490864;0	002363157;0	002805742;0	002455506;0	001829919;0	002135173;0	002887665;0	002988221;0	002274637;0	0017457;0	002520749;0	003222747;0	003021045;0	002190535;0	002186722;0	003075579;0	003372483;0	002731444;0	002107504;0	002830976;0	003626881;0	003505883;0
0;0	001766176;0	001314902;0	001014067;0	001506905;0	0020207;0	002057507;0	001601486;0	00115526;0	001430467;0	001879039;0	001896833;0	001503366;0	001305904;0	001771153;0	002176176;0	002069132;0	001568581;0	001389697;0	001872047;0	002188202;0	001947249;0	001456599;0	001610371;0	002182929;0	002297098;0	00175762;0	001287558;0	001966779;0	002690705;0	002696729;0	002063236;0	001821046;0	002543516;0	003012553;0	002641252;0	001818932;0	002033297;0	002956885;0	003209148;0	002574827;0	001954065;0	00261089;0	00332314;0	003111302;0	002265534;0	00231131;0	003289364;0	003668168;0	003137918;0
0;0	001498288;0	001027445;0	001259842;0	001857234;0	002097568;0	001805788;0	001246904;0	001223339;0	001719268;0	001944526;0	001672952;0	001283991;0	001515312;0	002041969;0	002174233;0	001784917;0	001351736;0	001623079;0	002092564;0	002093953;0	001623022;0	001404443;0	001921075;0	002293577;0	002023308;0	001364752;0	001557995;0	002422692;0	00277765;0	002368206;0	001764164;0	002134199;0	002854077;0	002890704;0	002160227;0	001715591;0	002523158;0	003187505;0	002931073;0	002098295;0	002142965;0	003034548;0	003312027;0	002661665;0	002042575;0	00278101;0	003580585;0	00346493;0	002745528;0
0;0	001173751;0	001065497;0	001632457;0	002050792;0	001963564;0	00144108;0	001094949;0	001496662;0	00189732;0	001832044;0	001409293;0	001333411;0	001827094;0	002158832;0	001976057;0	001460806;0	001402727;0	00190824;0	002152047;0	001848337;0	00138618;0	001635296;0	002176703;0	00220388;0	001631019;0	00130174;0	002051152;0	002712598;0	002631458;0	001975221;0	001813894;0	002542313;0	002959465;0	002545236;0	001747076;0	002041386;0	002940608;0	003146079;0	002477179;0	001896988;0	002579202;0	003262827;0	003030563;0	00217981;0	002263734;0	00324898;0	003619849;0	003072061;0	002529699;0
0;0	000985332;0	001388611;0	00193521;0	0020485;0	001654194;0	001129763;0	001273479;0	001775743;0	001906744;0	001579586;0	001254183;0	001591473;0	002067633;0	002100168;0	001660704;0	001289875;0	001652615;0	002084783;0	002014499;0	001530735;0	001408164;0	001944965;0	002255103;0	00192316;0	001307124;0	001650804;0	002479628;0	002759841;0	002298063;0	001719962;0	002148485;0	002823547;0	002800563;0	002054313;0	001686794;0	002532363;0	003147032;0	002855295;0	002025626;0	002103671;0	002981772;0	003225074;0	002569354;0	00198925;0	002745086;0	003530539;0	003394538;0	002666124;0	002642222;0
0;0	001159667;0	001744121;0	002056576;0	00184665;0	00128186;0	001085672;0	001572952;0	001906997;0	001749959;0	00132776;0	001365573;0	001878924;0	002135796;0	001869794;0	001364102;0	001419606;0	001931621;0	002102642;0	001742363;0	001329502;0	001664097;0	00215659;0	002111144;0	00152698;0	001333979;0	002132121;0	002713604;0	002557616;0	001888082;0	001796562;0	002533104;0	002886242;0	00242183;0	001668002;0	002050689;0	002928158;0	003083468;0	002391604;0	001835795;0	002541217;0	003204821;0	002954205;0	002122554;0	00222972;0	003199644;0	003560173;0	00301406;0	002457784;0	002956118;0
0;0	001516346;0	001982037;0	00196741;0	00149226;0	001037744;0	00134639;0	001817642;0	001858332;0	001485115;0	001253083;0	001657599;0	00207461;0	002019467;0	001532205;0	001261229;0	001697943;0	002079622;0	001939058;0	001445393;0	001416953;0	00196412;0	002195613;0	001804198;0	001268169;0	001738594;0	002531048;0	00271781;0	002194141;0	001669848;0	002154636;0	002795919;0	002715208;0	001955766;0	001680073;0	002537491;0	003101104;0	002768103;0	001937235;0	002076679;0	002949166;0	003173163;0	002508691;0	001938001;0	002705878;0	00348133;0	003351913;0	002609699;0	002542667;0	003263878;0
0;0	001831729;0	002030405;0	00170429;0	001128137;0	001124677;0	001651317;0	001904029;0	0016661;0	001257424;0	001419279;0	001924887;0	002092067;0	001754249;0	001269815;0	001448655;0	001943685;0	002040012;0	00163674;0	001295777;0	001695006;0	002144818;0	002033378;0	001439825;0	001401803;0	002209272;0	002722605;0	002498429;0	001811021;0	001802346;0	002528957;0	002828399;0	002327154;0	001604679;0	002069211;0	002911631;0	003009268;0	002299287;0	001785006;0	002519617;0	003151454;0	002878579;0	002045624;0	002187555;0	003166681;0	003515196;0	002965881;0	002361793;0	002849338;0	003439987;0
0;0	001996296;0	001863015;0	001332381;0	000990732;0	001436418;0	001843273;0	001798598;0	001398464;0	00125888;0	001716305;0	002064949;0	001918592;0	001416967;0	001259978;0	001743313;0	002057492;0	001846874;0	00135742;0	001438892;0	001973877;0	002131916;0	001701555;0	001249394;0	001826316;0	002559652;0	002665941;0	002103024;0	001618957;0	002160601;0	00275178;0	002611312;0	001851379;0	001670009;0	002551382;0	003062099;0	002684335;0	001866089;0	002042153;0	002903438;0	003094428;0	002420464;0	001891921;0	002676789;0	003442214;0	003288989;0	002528351;0	002446966;0	003177703;0	003412161;0
0;0	001963657;0	001542461;0	001006571;0	001190103;0	00172637;0	001880795;0	001567482;0	001214991;0	001483813;0	001955327;0	002034301;0	001626768;0	001199356;0	001487724;0	001958126;0	001981012;0	001547132;0	001278736;0	001732828;0	002122644;0	001935923;0	001365962;0	001471051;0	002282506;0	00270929;0	002402227;0	001724348;0	001798291;0	002522675;0	002758683;0	002217611;0	001555911;0	002088208;0	002898989;0	002950529;0	002204987;0	001735554;0	002489567;0	003097182;0	002808534;0	001992954;0	002165151;0	003122509;0	003455668;0	002889502;0	002286398;0	002761581;0	003362195;0	003169298;0
0;0	00173682;0	001163636;0	001010844;0	001522082;0	001866064;0	001738957;0	001312568;0	001288859;0	001766674;0	002036557;0	001820617;0	001309707;0	001271873;0	00177878;0	002024917;0	001743093;0	001282963;0	001461271;0	001981705;0	002077799;0	001608418;0	001272376;0	001913991;0	002592934;0	002623909;0	002011906;0	001594362;0	002172387;0	00272249;0	002533113;0	001763471;0	001676371;0	00255414;0	003012035;0	002595892;0	001779953;0	002029554;0	002877025;0	003043337;0	002365724;0	001848021;0	002644395;0	003388909;0	00323958;0	002467736;0	002361752;0	003083146;0	003337596;0	002807008;0
0;0	001372659;0	000921786;0	001292234;0	001781261;0	001836556;0	001469446;0	001190606;0	001545803;0	001969521;0	001952692;0	001495021;0	00115255;0	001539528;0	001968706;0	001917275;0	00144675;0	001274259;0	00176553;0	002089721;0	00184987;0	001306774;0	001551055;0	002335763;0	002680083;0	002315005;0	001639234;0	001802892;0	002508562;0	002683792;0	002114044;0	001505617;0	002111082;0	002878277;0	002873241;0	002120833;0	00169643;0	002474474;0	003052079;0	002734922;0	001927192;0	002131567;0	003094984;0	003411266;0	002846419;0	00220118;0	002661768;0	003282215;0	003116202;0	002477765;0
0;0	001016061;0	001064081;0	001611333;0	001873691;0	00165478;0	001238087;0	001330057;0	001807276;0	002005786;0	001711817;0	001210114;0	001304207;0	001811555;0	001980285;0	001649805;0	00123088;0	001501696;0	001994521;0	002012426;0	001526369;0	001303053;0	002001031;0	002609091;0	002545937;0	00190537;0	001557636;0	002182361;0	002678827;0	002429748;0	00167628;0	001687891;0	0025654;0	002970426;0	002513165;0	001713667;0	001999701;0	002836642;0	00296893;0	002280597;0	001814635;0	002623134;0	003356709;0	003183342;0	002393511;0	002267655;0	003004296;0	003282071;0	002761709;0	002353851;0
0;0	000905135;0	001402393;0	001825397;0	001783432;0	001376569;0	001191053;0	001605196;0	001966441;0	001860409;0	001371471;0	001138349;0	001592425;0	001964471;0	001831052;0	001349783;0	00127782;0	001788035;0	002058758;0	001759192;0	001278525;0	001633563;0	002390711;0	00266083;0	00222518;0	001572973;0	001814652;0	002502238;0	002625503;0	002020268;0	001482268;0	002132384;0	002857139;0	002799466;0	002021505;0	001657227;0	002454208;0	00300706;0	002673958;0	001879214;0	002115352;0	003055038;0	003356118;0	002770956;0	002125158;0	002584299;0	003216061;0	00306536;0	002419539;0	002535987;0
0;0	00115092;0	001691084;0	001858922;0	001560978;0	001174103;0	00137582;0	001838756;0	001954455;0	001585686;0	001128274;0	001346108;0	001835797;0	00193717;0	001558245;0	001194274;0	001546152;0	001993357;0	001950905;0	00144681;0	001354269;0	002073423;0	002604951;0	002472528;0	001801376;0	001536786;0	002189536;0	002631815;0	002338798;0	001594225;0	001707751;0	002568976;0	002914735;0	00241947;0	001639847;0	001999621;0	002816912;0	002922869;0	002228338;0	001774081;0	002594138;0	003301157;0	003123997;0	002330544;0	002192795;0	002924712;0	003215254;0	002718426;0	002287077;0	002881089;0
0;0	001506037;0	001851396;0	001713366;0	001290139;0	001211138;0	001659325;0	001943433;0	001761996;0	001260986;0	001153016;0	00164779;0	001948456;0	001743171;0	001263759;0	001298647;0	001823537;0	002026141;0	001690373;0	001268811;0	001720578;0	002432558;0	002608301;0	002119353;0	001497436;0	001829061;0	002488145;0	002542971;0	001917516;0	001455992;0	002161574;0	002839933;0	002728264;0	001941926;0	001625559;0	002442241;0	002956471;0	002600141;0	001818801;0	002089027;0	00302867;0	003309295;0	002721606;0	002049541;0	002498256;0	003140349;0	003016323;0	00237784;0	002438524;0	003203255;0
0;0	001758163;0	001828817;0	001463843;0	001132324;0	001433793;0	001862475;0	001880717;0	001460598;0	001066107;0	001399531;0	001861769;0	001881915;0	001456527;0	001168399;0	001581724;0	001989379;0	001873403;0	001384906;0	001412775;0	00213978;0	002605048;0	002393834;0	001707147;0	001528826;0	002203051;0	002597482;0	002249935;0	001531414;0	001727735;0	002575199;0	002866772;0	00232675;0	001569149;0	001979772;0	002783839;0	002855007;0	00215609;0	001752475;0	002579803;0	00327238;0	003068631;0	002255662;0	002105176;0	00285356;0	003161242;0	002681064;0	002218623;0	00278141;0	003394689;0
0;0	001848618;0	00163009;0	001207845;0	001238934;0	001697411;0	001909279;0	001650885;0	001159037;0	001180955;0	00169383;0	001921282;0	001649483;0	001193093;0	001342147;0	001849106;0	001992718;0	00161197;0	001279567;0	001803715;0	002454186;0	002552368;0	002007566;0	001433571;0	001845665;0	002469158;0	002471553;0	001821008;0	001444017;0	002182147;0	002810015;0	00264787;0	001843846;0	001605539;0	002436345;0	002921153;0	002544252;0	001777556;0	002076266;0	002991321;0	00325518;0	002646998;0	001973393;0	002428966;0	003085599;0	002975438;0	002327138;0	002365432;0	003122508;0	003382136;0
0;0	00177457;0	001353194;0	001117067;0	001494957;0	001866229;0	001803129;0	001328345;0	001042339;0	001464539;0	001875082;0	001817176;0	001358319;0	001158385;0	001629423;0	001977323;0	001817124;0	001347639;0	001486636;0	002204749;0	002583196;0	002301089;0	001602731;0	001526076;0	002215075;0	002545867;0	002156224;0	001464329;0	001758501;0	002579962;0	002810257;0	002243819;0	001514248;0	001986953;0	002765197;0	002808321;0	002094328;0	001714776;0	002553473;0	003217091;0	003010136;0	002193519;0	002039869;0	002784381;0	003102818;0	002637473;0	002165294;0	00270026;0	003315409;0	00314635;0
0;0	001545466;0	001131765;0	001286536;0	00172837;0	001861409;0	001545321;0	001067846;0	001229534;0	001729067;0	001881183;0	00156217;0	001143264;0	001381419;0	001876501;0	001940368;0	001536361;0	001294969;0	001872564;0	002472882;0	002487819;0	001902939;0	001386482;0	00186633;0	002458826;0	002400585;0	001739918;0	001442558;0	002206435;0	002785276;0	00256979;0	001760237;0	001578075;0	00242336;0	002872868;0	002471368;0	001720196;0	002061193;0	002967424;0	003205065;0	002596235;0	001901247;0	002356823;0	003018003;0	002928431;0	002291331;0	002287063;0	003028203;0	003304556;0	00278753;0
0;0	001252832;0	001115388;0	001548828;0	001853603;0	001696356;0	001209834;0	001047213;0	001528139;0	001876515;0	001733798;0	001257435;0	001173441;0	001671745;0	001978217;0	001754945;0	001316723;0	001561193;0	00225;0	002551208;0	002195163;0	001501222;0	001531064;0	002219015;0	002496073;0	002059696;0	001408159;0	001784147;0	002574565;0	002750205;0	002139643;0	001451336;0	001981097;0	002739813;0	00274912;0	002035971;0	00170333;0	002540314;0	003186639;0	002947078;0	002119409;0	001960611;0	002726078;0	003057137;0	002603638;0	002102489;0	002602663;0	0032354;0	003102929;0	002423941;0
0;0	001081535;0	001331831;0	001750842;0	001810137;0	001420066;0	001004433;0	001285885;0	001761995;0	001847881;0	001468917;0	001100236;0	001437926;0	001887406;0	001899371;0	001479773;0	001335269;0	001948009;0	002479279;0	002419878;0	001792759;0	001348692;0	00189747;0	002438835;0	002324676;0	001650127;0	001451606;0	002233698;0	002753963;0	002491966;0	001675857;0	001579591;0	002426032;0	00284349;0	002423509;0	001683567;0	002046133;0	002932027;0	003151782;0	00251739;0	001829295;0	002294955;0	002968615;0	00289007;0	002242615;0	002211153;0	002949124;0	003254153;0	002754299;0	002206691;0
0;0	001148755;0	001594908;0	001825685;0	00159403;0	001106232;0	001080481;0	001587444;0	001858926;0	00164792;0	001176301;0	001202796;0	0017229;0	001955393;0	001690581;0	001298142;0	001625217;0	002283525;0	002501849;0	002090775;0	001412351;0	001544626;0	002233472;0	002449363;0	001978547;0	001368941;0	001814676;0	002574253;0	002692581;0	002061235;0	001406845;0	00198899;0	002718316;0	002691231;0	001971775;0	001671011;0	002518361;0	003135805;0	002891933;0	002057042;0	001902754;0	002664918;0	003007178;0	002563692;0	002054426;0	002532324;0	003167986;0	003056196;0	002364153;0	002293295;0
0;0	001384176;0	001759844;0	001733423;0	001293505;0	000965404;0	001350912;0	001791504;0	00178905;0	00136615;0	001077319;0	00148404;0	001903969;0	001853108;0	001433728;0	001385369;0	002007216;0	002474068;0	002327753;0	001669335;0	001316505;0	001916953;0	00241497;0	002240732;0	001563497;0	001458002;0	002244474;0	002712802;0	002395732;0	001584283;0	001564858;0	002417426;0	002795296;0	002348742;0	001637513;0	002035581;0	002908972;0	003102164;0	002465876;0	001759032;0	002235067;0	002910583;0	002846742;0	002213399;0	00214544;0	002866545;0	003180543;0	002707092;0	002139505;0	002596825;0
0;0	001635722;0	001780983;0	001484298;0	001019958;0	001130871;0	001637982;0	001836558;0	00155983;0	001115116;0	001253624;0	001763428;0	001939899;0	001627243;0	001292787;0	001696356;0	002307954;0	002459491;0	001988002;0	001336298;0	001577261;0	00224114;0	002398847;0	001886697;0	001336429;0	00185372;0	002568548;0	002629324;0	001959115;0	001366012;0	002002643;0	002706747;0	00264985;0	001923864;0	001662524;0	002503989;0	003095268;0	002823527;0	001981642;0	00183241;0	002615809;0	002965029;0	002534019;0	002001053;0	002443159;0	003086794;0	003007628;0	002333368;0	0022041;0	002923288;0
0;0	001762012;0	001647028;0	001175087;0	000963125;0	001425279;0	001803349;0	001723582;0	001266736;0	001077464;0	00154483;0	001915872;0	001811903;0	00139126;0	001433809;0	002060261;0	002445026;0	00223432;0	001556982;0	001303174;0	001947733;0	002392005;0	002172506;0	001498547;0	001481117;0	002269625;0	002681176;0	002327032;0	001516717;0	001573607;0	002421675;0	002761926;0	002294886;0	00159325;0	002024631;0	002873598;0	003041788;0	002387135;0	001694543;0	00218465;0	002870879;0	002809026;0	002166451;0	002071777;0	002790849;0	003129146;0	002684426;0	002083641;0	002488067;0	003153869;0
0;0	001721975;0	001370263;0	000951789;0	001192687;0	001679346;0	001798687;0	001472025;0	001058114;0	001306056;0	001800612;0	001907891;0	00156714;0	001303932;0	001758916;0	002327497;0	00238934;0	001867151;0	001261375;0	001602516;0	002244335;0	002333887;0	001792116;0	001304091;0	001874934;0	002551777;0	002551793;0	001861665;0	001322631;0	002009618;0	002681197;0	002586031;0	001858608;0	001638852;0	00248996;0	003053436;0	002771173;0	00192202;0	001781806;0	002563462;0	002920589;0	002493644;0	00195305;0	002376361;0	00302502;0	002968331;0	002289078;0	002117645;0	002827558;0	003195224;0
0;0	001545897;0	001059852;0	000993195;0	001493114;0	001807386;0	001645899;0	001174398;0	001100362;0	00160552;0	001925455;0	00176158;0	001356341;0	001487686;0	002093374;0	002417522;0	002134502;0	001455428;0	001314949;0	001979581;0	002371795;0	00209023;0	001426524;0	001507493;0	002284312;0	002639246;0	00222916;0	001433863;0	001581645;0	002424216;0	002727411;0	002236693;0	001562243;0	00201853;0	002850111;0	002993135;0	00232479;0	001623402;0	002133809;0	002820319;0	002774831;0	002139348;0	002018231;0	002714713;0	003064477;0	002637189;0	002025083;0	002391296;0	003067329;0	003022844;0
0;0	001261487;0	000912012;0	001266964;0	001710632;0	001758713;0	001380458;0	001026432;0	001369161;0	001831477;0	001880017;0	001522983;0	001328223;0	001824037;0	002326103;0	00231588;0	001743791;0	00120022;0	001640416;0	002246506;0	002282442;0	00171438;0	001295263;0	001913263;0	002542268;0	00249688;0	001781751;0	001307902;0	00203067;0	002669165;0	00254271;0	001806691;0	001623151;0	002467093;0	003004295;0	002698013;0	001844189;0	001725934;0	002525319;0	002884302;0	002470042;0	001902874;0	002297757;0	002946657;0	002914951;0	002254789;0	002039104;0	002727212;0	003114349;0	002692696;0
0;0	000967429;0	00104235;0	001556481;0	001792209;0	001555909;0	001094723;0	001143747;0	001663683;0	001922633;0	001705175;0	001326203;0	001535105;0	002130897;0	002377672;0	002036037;0	001350271;0	001326321;0	002008874;0	002334721;0	002008251;0	001359852;0	001530103;0	002292534;0	002584412;0	002137114;0	001357941;0	001593318;0	002424726;0	002685786;0	002173083;0	001518953;0	002009201;0	002816797;0	002934594;0	002255323;0	001569464;0	002092278;0	002785685;0	002731469;0	002096429;0	001945537;0	002644382;0	003010346;0	002609306;0	001978612;0	002292297;0	00297604;0	002976546;0	002307295;0
0;0	000907308;0	001336536;0	001734098;0	001707495;0	001278302;0	001015634;0	001433467;0	00185902;0	001853966;0	001474354;0	001354916;0	00186773;0	002314759;0	00222425;0	001624145;0	001164711;0	001682663;0	0022534;0	002222683;0	001632818;0	001289801;0	001943153;0	002526148;0	002415204;0	001682204;0	001286018;0	002048553;0	002651696;0	002489598;0	001755017;0	001616973;0	002458388;0	002968845;0	002646607;0	001784328;0	001676956;0	002481892;0	002846229;0	002426022;0	001860368;0	002234341;0	002890423;0	002878264;0	002219143;0	001960686;0	002639917;0	003057439;0	002680469;0	002014513;0
0;0	001117415;0	001608863;0	001764796;0	001472125;0	001035534;0	001204054;0	001719849;0	001915123;0	001653897;0	001311944;0	001596002;0	002151512;0	002328222;0	00191729;0	001250244;0	0013558;0	002032024;0	002303368;0	001924306;0	001305253;0	001561607;0	002302107;0	002545494;0	002057603;0	001303677;0	001614805;0	00243021;0	002654145;0	002122924;0	00149048;0	002000572;0	002784096;0	002873801;0	002184669;0	001501137;0	002055571;0	002748989;0	002707381;0	002070943;0	001897285;0	002571583;0	002952003;0	002567068;0	001928298;0	002209191;0	002903511;0	002938475;0	002281422;0	001992031;0
0;0	00141215;0	001748529;0	00163886;0	001187015;0	001021472;0	001502058;0	001885896;0	001818044;0	001429713;0	001380862;0	001908481;0	002290438;0	002142183;0	001516134;0	001148121;0	001730384;0	002248678;0	0021627;0	001547547;0	001289313;0	001969646;0	002497397;0	002337651;0	001588596;0	001277325;0	002066064;0	002628793;0	002428978;0	001693341;0	001597434;0	002437954;0	002915721;0	002569834;0	001710966;0	001630969;0	002450926;0	002813118;0	002405119;0	001809098;0	002163772;0	002815789;0	002827004;0	002186359;0	00189474;0	002547616;0	002989026;0	002636739;0	001963602;0	002254371;0
0;0	001652487;0	001725095;0	001376941;0	00099632;0	001266173;0	001765766;0	001896625;0	001598873;0	001310516;0	001642323;0	002162763;0	002257673;0	001796842;0	001163879;0	001390892;0	002057785;0	002269396;0	001856313;0	001266465;0	001598699;0	00231134;0	002489979;0	001963568;0	001243456;0	001642621;0	002437376;0	002617581;0	002058962;0	001457981;0	001998392;0	00275993;0	002824018;0	002122131;0	001453992;0	002020022;0	002710018;0	002663354;0	002027365;0	001830126;0	002507308;0	002898721;0	00254012;0	001884412;0	002120321;0	002811034;0	002888068;0	002253598;0	001925796;0	0026466;0
0;0	00175199;0	001562681;0	001096032;0	001063747;0	001572189;0	0019037;0	001774331;0	001383238;0	001413181;0	001938574;0	002266147;0	002045394;0	001397755;0	001144909;0	001772612;0	002239579;0	002085715;0	001467893;0	001294619;0	001992554;0	002473426;0	002265228;0	001511428;0	001280096;0	002089213;0	002617788;0	002391979;0	001653295;0	001595823;0	002424019;0	002873721;0	002508696;0	001640704;0	001594013;0	002418898;0	002778098;0	002364856;0	001771588;0	002103645;0	0027629;0	002785299;0	002154051;0	001819451;0	002463172;0	00292629;0	002620215;0	001939831;0	002178406;0	002975297;0
0;0	001679424;0	00129282;0	000970618;0	001347595;0	00180666;0	001877897;0	001557299;0	001310759;0	001688915;0	002159157;0	002184567;0	001678661;0	001103242;0	001444685;0	002083496;0	002233722;0	001767972;0	001226115;0	001631348;0	002308255;0	002427443;0	001863713;0	001187449;0	001663994;0	002432042;0	002568339;0	001995366;0	001419959;0	001990689;0	002724189;0	002758478;0	002046287;0	0013949;0	001996467;0	002685691;0	002644779;0	002004855;0	001784468;0	002438249;0	002844751;0	002495362;0	001842474;0	002042258;0	00274594;0	002855158;0	002245278;0	001861876;0	002550619;0	003144463;0
0;0	001477268;0	00102417;0	001109373;0	001642772;0	001909819;0	001725187;0	00134575;0	00144743;0	001966198;0	002226389;0	001941637;0	001284461;0	001158318;0	001817088;0	00222599;0	002027923;0	001403407;0	001319031;0	002022908;0	002450559;0	002188147;0	001425526;0	001293796;0	002115111;0	002598922;0	002327238;0	001594275;0	001583683;0	002410269;0	002827692;0	002441994;0	001580434;0	001559179;0	002392767;0	002750707;0	002335346;0	001723337;0	002038983;0	002694641;0	002741817;0	002123311;0	001767;0	002381481;0	002867685;0	002587695;0	001905003;0	00207615;0	002888206;0	00314262;0
0;0	001200499;0	000977089;0	001415242;0	001842531;0	001855719;0	001503093;0	001314627;0	001722832;0	002142272;0	002100978;0	001568473;0	001059105;0	001496582;0	0021041;0	002179403;0	001684213;0	00118927;0	001662537;0	002302437;0	002371919;0	001782675;0	001157626;0	001698957;0	002443222;0	002544401;0	001945957;0	001402208;0	001985614;0	002698024;0	002705203;0	00197841;0	001341653;0	001965344;0	002648561;0	002602097;0	001959654;0	001725861;0	002380573;0	002793441;0	00247308;0	001801389;0	001964818;0	00266154;0	002801331;0	002216396;0	001799671;0	002461996;0	003101207;0	002974259;0
0;0	000972357;0	001186681;0	001702797;0	001911948;0	001671828;0	00131602;0	00148807;0	001985706;0	002174207;0	001822979;0	001179179;0	001188241;0	001859981;0	002217434;0	001955886;0	001336057;0	001339012;0	002044042;0	002408705;0	0020972;0	001337585;0	001305877;0	002131005;0	00257139;0	002273685;0	001538227;0	001576102;0	002389482;0	002778493;0	002370565;0	00150902;0	001530606;0	002374418;0	002717189;0	002304965;0	001688167;0	00198382;0	002643855;0	002696121;0	002091773;0	001698987;0	002300171;0	002804786;0	002565772;0	001885496;0	002013304;0	002824923;0	003121693;0	002666404;0
0;0	001005175;0	001492693;0	001869118;0	001826984;0	001451206;0	001321099;0	00175391;0	002125796;0	002026518;0	001452159;0	001032077;0	001556359;0	002111886;0	002132572;0	001599028;0	001175734;0	001697939;0	002305058;0	002313699;0	001692695;0	001125163;0	001733922;0	002442919;0	002495371;0	001883442;0	001368403;0	00198433;0	002664804;0	002643575;0	001910281;0	001300113;0	001950481;0	002634492;0	002582697;0	001935605;0	00167221;0	002315057;0	002739097;0	002428775;0	001762818;0	001895448;0	002599716;0	002769943;0	00221237;0	001759557;0	002388277;0	003036546;0	002951268;0	002353065;0
0;0	001260874;0	001758862;0	001893883;0	001616698;0	00129751;0	001518375;0	00199016;0	002108619;0	001711868;0	001095198;0	001239008;0	001905169;0	002194515;0	001885796;0	001265237;0	001364867;0	002055515;0	002373414;0	002015408;0	001269248;0	001330033;0	002156516;0	00255731;0	002223361;0	0014988;0	001571434;0	002378916;0	002737262;0	00231231;0	001450347;0	001505023;0	002343856;0	002686957;0	002268246;0	00164013;0	001922942;0	00258411;0	00265388;0	002065952;0	001652605;0	002229273;0	002750655;0	002540553;0	001862094;0	001928832;0	002735282;0	003076876;0	002665907;0	002199987;0
0;0	001565863;0	00189726;0	001783825;0	00139576;0	001334345;0	001774656;0	002100002;0	001928741;0	001333471;0	001021201;0	001608442;0	002120171;0	002076763;0	001532928;0	001165104;0	001736496;0	00229183;0	002247982;0	001598577;0	001108564;0	001766803;0	002440964;0	002451339;0	001814508;0	00134077;0	001971678;0	002628425;0	002578357;0	00183523;0	001249658;0	001933767;0	002600109;0	002546382;0	001893663;0	001627273;0	002264977;0	00269706;0	002403793;0	001726441;0	001821162;0	002523257;0	002715279;0	002186553;0	001701669;0	002293763;0	00297945;0	002950906;0	002362515;0	002254141;0
0;0	001806838;0	001877951;0	001566811;0	001276714;0	001555474;0	001983694;0	002039887;0	001597897;0	001032633;0	001291298;0	001943065;0	002167611;0	00179656;0	001206777;0	001387855;0	002072964;0	002335564;0	001941916;0	001205832;0	001367834;0	0021796;0	002535062;0	002169154;0	00144349;0	001570197;0	002360818;0	002686298;0	002236249;0	00138735;0	001488189;0	002337128;0	002663212;0	002246802;0	001606856;0	001873481;0	002528911;0	002613271;0	002030795;0	001594561;0	002154781;0	002691777;0	002511651;0	001843868;0	001867174;0	002676857;0	003052508;0	002673044;0	002138993;0	002490418;0
0;0	00190464;0	001736957;0	001345114;0	001347311;0	00180372;0	002063443;0	001831378;0	001220154;0	001039875;0	001663187;0	002129413;0	00202951;0	00144654;0	001166502;0	001763519;0	002275381;0	002170366;0	001508465;0	001092157;0	00180143;0	00243838;0	002412477;0	001768615;0	001324983;0	001974292;0	002602946;0	00252961;0	001773597;0	001218262;0	001917997;0	002583855;0	002511191;0	001856044;0	0015685;0	002204852;0	002640671;0	002367034;0	001690861;0	001766165;0	00246492;0	002688785;0	0021824;0	001676764;0	002227543;0	002927022;0	002923817;0	002336454;0	002152813;0	002797873;0
0;0	001847094;0	00151057;0	001261506;0	001576558;0	001971035;0	001965576;0	00149739;0	000979646;0	001358669;0	001972058;0	002128083;0	001724708;0	001160383;0	001431404;0	002087121;0	002296292;0	001849754;0	001144478;0	001401118;0	002199151;0	002499944;0	002100234;0	00138978;0	001558962;0	002339793;0	002634119;0	00216737;0	001320388;0	001473252;0	002314269;0	002633953;0	002202948;0	001560229;0	00181865;0	002478422;0	002572003;0	002013397;0	001550886;0	002090712;0	002641134;0	002494796;0	001830012;0	001800844;0	002589931;0	003006039;0	002656003;0	002106459;0	002393746;0	003017191;0
0;0	00167611;0	001297308;0	001368851;0	001811809;0	002014812;0	001719048;0	001122861;0	001070584;0	001724608;0	002127497;0	001960547;0	001367727;0	00116446;0	001793806;0	002254717;0	002110726;0	001434644;0	001110033;0	001841372;0	002443266;0	002366579;0	001699471;0	001300461;0	001967931;0	002565496;0	002461416;0	001702208;0	001181747;0	001917135;0	00256383;0	002491237;0	001829079;0	001533009;0	00215883;0	002603728;0	00232799;0	00165599;0	001692815;0	002394868;0	002637772;0	002162995;0	001629403;0	002143944;0	002863768;0	002917406;0	0023471;0	002087113;0	00267689;0	003080621;0
0;0	001446934;0	001254679;0	001598427;0	001950708;0	001896159;0	001380414;0	000951102;0	00141604;0	001996676;0	002091446;0	001650624;0	001124667;0	0014611;0	002095666;0	002239981;0	001761755;0	001085598;0	001439368;0	002212906;0	002479166;0	002049875;0	001348448;0	001561607;0	002327601;0	002590214;0	002104797;0	001272173;0	001460538;0	002307302;0	002609378;0	002176326;0	001516315;0	001766647;0	002426003;0	002535237;0	00197166;0	001502023;0	002020139;0	002584398;0	002463441;0	001815463;0	001743811;0	002534521;0	002980657;0	002672948;0	002078439;0	002271293;0	002913036;0	002992098;0
0;0	001251632;0	001395504;0	001821168;0	001957239;0	00161804;0	001040864;0	001127085;0	001774307;0	002120563;0	001888946;0	001287073;0	00117965;0	001820233;0	002240591;0	002040084;0	001351621;0	001114013;0	00188232;0	002432767;0	002315034;0	001636348;0	00128096;0	00196073;0	002530323;0	002395526;0	001623729;0	001147895;0	001902787;0	002540009;0	002451067;0	001784069;0	001476412;0	002108467;0	002552591;0	002304845;0	001629719;0	001646993;0	002343734;0	002607022;0	002155496;0	001610338;0	002083477;0	002813525;0	002896871;0	002333771;0	002005827;0	002572129;0	003035167;0	002747336;0
0;0	001239763;0	001615845;0	001930974;0	00180826;0	001271593;0	00094381;0	001483136;0	00201501;0	002058046;0	001571535;0	00108962;0	001502849;0	00209603;0	002188805;0	001675232;0	001050635;0	001476892;0	002237073;0	00245008;0	00199166;0	001302085;0	001563611;0	002309953;0	002542446;0	002035416;0	001211754;0	001459206;0	002296455;0	002583249;0	002143099;0	001481503;0	001722375;0	002383946;0	002499147;0	001959717;0	001460397;0	001963157;0	002540045;0	002445466;0	001806347;0	001685664;0	002451881;0	002925744;0	002653383;0	002045394;0	002187225;0	00283318;0	002965563;0	002391658;0
0;0	001410149;0	001816759;0	001892872;0	001511551;0	000978537;0	001183188;0	001825994;0	002094695;0	001817513;0	001219946;0	001205351;0	001851819;0	002216225;0	001965605;0	001269738;0	001139225;0	001908922;0	002423052;0	002260738;0	001572596;0	001261888;0	00195954;0	00249819;0	002344506;0	001571062;0	00113199;0	001906596;0	002529389;0	002427987;0	001753615;0	001433112;0	002056461;0	002505276;0	002260788;0	001592351;0	001585144;0	002280616;0	002563873;0	002140206;0	001575272;0	002006251;0	002749894;0	002872416;0	002339939;0	001951625;0	002464746;0	002953161;0	002728329;0	0020807;0
0;0	001631446;0	001902706;0	001717845;0	001166295;0	000958203;0	001544257;0	002037354;0	00200316;0	001484498;0	001059341;0	001532003;0	0020941;0	002140499;0	001603177;0	001025348;0	001529113;0	002250517;0	002419999;0	00192247;0	001250637;0	001557149;0	002289638;0	002482015;0	001959123;0	001152211;0	001451854;0	002283878;0	002556255;0	002102085;0	001431991;0	001672982;0	00233621;0	002458428;0	001920668;0	001414368;0	001903908;0	00248726;0	002421588;0	001794485;0	001642808;0	002400267;0	002903153;0	002661478;0	002034751;0	002074382;0	002720465;0	002916049;0	002411701;0	001948517;0
0;0	001803347;0	001828011;0	001419036;0	000931451;0	001253479;0	001860226;0	002073879;0	001743919;0	001163632;0	001230466;0	001874703;0	002182296;0	001884434;0	001193446;0	001162507;0	001945105;0	002414793;0	002222647;0	001520719;0	00125608;0	001956325;0	002467436;0	00227588;0	001496078;0	001107993;0	001905252;0	002507608;0	00239784;0	001713996;0	001393488;0	002015788;0	002472333;0	002241541;0	001575218;0	001538562;0	002231649;0	00253238;0	002134979;0	001562389;0	001957824;0	002700817;0	002858139;0	002332176;0	001883721;0	002357165;0	002886407;0	002726684;0	002080612;0	002080277;0
0;0	001859851;0	001620878;0	001077283;0	000996473;0	001612151;0	002042985;0	00194835;0	001395043;0	001049783;0	001567233;0	002099311;0	002085904;0	001516548;0	001001556;0	00157194;0	002257926;0	002374975;0	001857836;0	001207854;0	001561815;0	002272123;0	002442381;0	001898882;0	001111745;0	001454917;0	0022799;0	00253382;0	002080219;0	001398955;0	001633664;0	00229264;0	002421092;0	00189272;0	001377078;0	001847224;0	002444232;0	002399794;0	001787418;0	00158741;0	002321376;0	002846961;0	002644862;0	002011672;0	001998844;0	002645715;0	002882895;0	002414045;0	001897972;0	00242245;0
0;0	001758264;0	001314134;0	000903208;0	00131769;0	001892401;0	00204576;0	001676891;0	001099994;0	001267238;0	001891424;0	002148133;0	001808049;0	00113736;0	001201815;0	001979663;0	002402432;0	002159522;0	001449344;0	00124176;0	00195226;0	002426119;0	002213254;0	001425531;0	001092242;0	001903616;0	002488173;0	002353502;0	001669515;0	001341855;0	001971283;0	002426676;0	002204209;0	001536277;0	001487678;0	002171898;0	002492586;0	002118105;0	001532409;0	001881352;0	002637181;0	002831417;0	00233915;0	001852183;0	002259607;0	002813738;0	002702219;0	00207599;0	002010584;0	002776086;0
0;0	001526339;0	000995425;0	001046414;0	001670347;0	002039459;0	001880442;0	001315881;0	001043262;0	001609401;0	002091844;0	002027567;0	001430215;0	000994904;0	00161084;0	00226565;0	002341297;0	001801099;0	001172624;0	001564979;0	002256779;0	00238946;0	001832292;0	00106436;0	0014634;0	002274961;0	002511493;0	002032767;0	001350658;0	001588942;0	00225309;0	00238827;0	001875363;0	001343979;0	00180149;0	002402;0	002376013;0	001780529;0	001554136;0	002272649;0	002820091;0	002650821;0	00200666;0	001908704;0	002534238;0	002831515;0	002416789;0	001875801;0	002299367;0	003035944;0
0;0	001220295;0	000902001;0	001384849;0	001922015;0	002013433;0	001591143;0	001047389;0	00129437;0	001906198;0	002112669;0	001744136;0	001080182;0	001247499;0	002009541;0	002384039;0	002098261;0	001385054;0	001227943;0	001945967;0	00239012;0	002149456;0	001367735;0	001084392;0	001908158;0	002476878;0	002339613;0	001641988;0	001308924;0	00193432;0	002390266;0	002174987;0	001513249;0	001442574;0	002129994;0	00246831;0	002114594;0	001528912;0	001832012;0	00258525;0	002804107;0	002333545;0	001788951;0	00216193;0	002742108;0	002700032;0	002084538;0	001917454;0	002656388;0	003166405;0
0;0	000940502;0	001112889;0	001723375;0	002028662;0	001813117;0	001238308;0	001059365;0	001642981;0	00208116;0	001958344;0	001350465;0	000990524;0	001658058;0	002274592;0	002307347;0	001732697;0	001134705;0	001570885;0	002240981;0	002334273;0	001755077;0	001013273;0	001466611;0	00226247;0	002475335;0	001995488;0	001306929;0	001549947;0	002214557;0	002347103;0	00183646;0	001300607;0	0017497;0	002355411;0	002356438;0	001773002;0	001508523;0	002197733;0	002762306;0	002622514;0	001993034;0	001835045;0	002460808;0	002796762;0	002429197;0	00184159;0	00220228;0	002966617;0	003122452;0
0;0	000912066;0	001451685;0	001946571;0	00197217;0	001506276;0	00100229;0	001332959;0	001922929;0	00208024;0	001662098;0	001031469;0	001286297;0	002034561;0	00235597;0	002040621;0	001324443;0	001231047;0	00194574;0	002362881;0	002094817;0	001307633;0	001080525;0	001916858;0	002458508;0	002296332;0	001593123;0	001264857;0	001895298;0	002357675;0	002147114;0	001485069;0	001395201;0	00207971;0	002428515;0	002101221;0	001500052;0	001775335;0	002532844;0	002785102;0	002336284;0	001769138;0	00206689;0	002664647;0	002673072;0	002090386;0	001864301;0	002569786;0	003117076;0	002910789;0
0;0	00117522;0	001767159;0	002008336;0	001745802;0	00117049;0	001075162;0	00167897;0	0020642;0	001895037;0	001276198;0	001015183;0	001699367;0	002278819;0	002256528;0	00165985;0	001088629;0	001575551;0	002214508;0	002282684;0	0016903;0	000981337;0	001472767;0	002262096;0	002457053;0	001966958;0	001271651;0	0015186;0	00217942;0	002325124;0	001821395;0	00127531;0	001704783;0	002320597;0	002334414;0	001775133;0	001482983;0	002156423;0	002733977;0	002630556;0	001990153;0	001756463;0	002353646;0	002734565;0	002428409;0	001842249;0	002105377;0	002868392;0	003092632;0	002615061;0
0;0	001516907;0	001959342;0	001915462;0	001416216;0	000967585;0	001373236;0	001936145;0	00203962;0	001583938;0	00098451;0	001331527;0	002052943;0	002337001;0	001985304;0	00127059;0	00122307;0	001947252;0	002323363;0	002028322;0	001236311;0	00108108;0	001916206;0	002439055;0	002255401;0	001548507;0	001219155;0	00186186;0	002314366;0	002114057;0	001455888;0	001357302;0	002037416;0	002405569;0	0020911;0	0014946;0	001719377;0	002471399;0	002751057;0	002327733;0	001724834;0	001977225;0	002596652;0	00265872;0	002107022;0	001796467;0	002452587;0	003052481;0	002933233;0	00232536;0
0;0	001803138;0	001985514;0	001674406;0	001094672;0	001099591;0	001703926;0	002041786;0	001836542;0	001214726;0	001035708;0	001746874;0	002274757;0	002206175;0	001583836;0	001060879;0	001574968;0	002202653;0	002239327;0	001636302;0	000949425;0	001493926;0	002257555;0	002431422;0	001918096;0	001224037;0	001479067;0	002148526;0	002286158;0	001790584;0	001238036;0	001658845;0	002276775;0	00231441;0	001762911;0	001437558;0	002082345;0	00267585;0	002605023;0	001984569;0	001707069;0	002279239;0	002697544;0	002430386;0	001819913;0	002012529;0	002790769;0	003083001;0	00264665;0	002138651;0
0;0	001963281;0	001859886;0	001329432;0	000952994;0	001418417;0	001944464;0	001987033;0	001502543;0	000952746;0	00137467;0	002081536;0	002313716;0	001922207;0	001202269;0	0012302;0	001936334;0	002283805;0	00195963;0	001180465;0	001076968;0	001923894;0	002422144;0	002234031;0	001514142;0	001189709;0	001828382;0	002291724;0	002093811;0	001438635;0	001320407;0	001998049;0	00237226;0	002080598;0	001483483;0	001676483;0	002429691;0	002730927;0	002335553;0	001709262;0	001894595;0	00251736;0	002627651;0	002110201;0	001754058;0	002369456;0	002994766;0	002933881;0	002314757;0	002187205;0
0;0	001957245;0	001599077;0	001027879;0	001131038;0	001733415;0	002026806;0	001771303;0	001145437;0	001062619;0	001777541;0	002262075;0	00215613;0	001525035;0	001039233;0	001592108;0	002183914;0	002185784;0	001559082;0	000919207;0	001500195;0	002248663;0	002394214;0	001878275;0	001178267;0	00144921;0	002109571;0	002252338;0	001761579;0	0012067;0	001622246;0	00224639;0	00230054;0	00176837;0	001423735;0	00203319;0	002640237;0	002596885;0	001982517;0	001628993;0	00218301;0	00264237;0	002431495;0	001833889;0	001928674;0	002692645;0	003033102;0	00265789;0	002113958;0	002435962;0
0;0	001790391;0	001247346;0	000946995;0	001460672;0	001949746;0	001939928;0	001424997;0	000941084;0	001423401;0	002097336;0	002274645;0	001847768;0	001138967;0	001227925;0	001935537;0	002250193;0	001910449;0	001131726;0	001092892;0	001932732;0	0024081;0	002190848;0	001467185;0	001151713;0	0018054;0	00225849;0	002059226;0	001405547;0	001276564;0	001954956;0	002341513;0	002073448;0	001470724;0	001622912;0	002364232;0	002686005;0	002315781;0	001677411;0	001812687;0	002454774;0	002617288;0	002131903;0	001711424;0	002254571;0	002923608;0	002932509;0	002357283;0	002111489;0	002733272;0
0;0	001508419;0	000969604;0	001162038;0	001757825;0	002006036;0	001706503;0	001081222;0	001100499;0	0018111;0	00225729;0	002106857;0	00145436;0	001010332;0	00159941;0	002164192;0	002130826;0	001494541;0	000893306;0	001515442;0	002241608;0	002368416;0	001838849;0	001138789;0	001420346;0	002087794;0	002234193;0	001746829;0	00118482;0	001581349;0	00220955;0	002274265;0	001755486;0	001384895;0	001980169;0	002597669;0	002579546;0	001980374;0	001586596;0	002106486;0	002591299;0	002432428;0	001823711;0	001850375;0	002611047;0	003016212;0	00269194;0	002099199;0	002302453;0	002996536;0
0;0	001167104;0	000956428;0	001501861;0	001942315;0	001884923;0	001359327;0	00093193;0	001477486;0	002110633;0	002240207;0	001774126;0	001084398;0	001231266;0	001934963;0	002216866;0	001849649;0	001074525;0	00110749;0	001943683;0	002385657;0	002148459;0	001417182;0	001110863;0	001770446;0	002222231;0	002031469;0	00138199;0	001251546;0	001924192;0	002320228;0	002067191;0	001473439;0	001591345;0	00232483;0	002670611;0	002325876;0	001666797;0	001728976;0	002369119;0	002575789;0	002140989;0	001687976;0	002176593;0	002861244;0	002924329;0	002360553;0	002025619;0	00261628;0	003147877;0
0;0	00091791;0	001209172;0	001785789;0	001975412;0	001631029;0	001023462;0	001129082;0	001846859;0	002246533;0	002054582;0	001375429;0	000996761;0	001604623;0	002138899;0	002073986;0	001436602;0	00087706;0	001533991;0	002243295;0	002346197;0	001795739;0	001097167;0	001395699;0	002059957;0	002198138;0	001715183;0	001148177;0	001546048;0	002178037;0	002258836;0	001755943;0	001362992;0	001921707;0	002545734;0	002562042;0	001968907;0	001526668;0	002019227;0	00254127;0	002432607;0	001847387;0	001789331;0	00251337;0	002958735;0	002687751;0	002089509;0	002203416;0	002890112;0	003119414;0
0;0	000970188;0	001542349;0	001938471;0	001836787;0	001291083;0	000936314;0	001518137;0	002112375;0	002194823;0	00171268;0	001033276;0	001251709;0	001934811;0	002180523;0	001777818;0	001019062;0	001112693;0	00194252;0	002364678;0	002114722;0	001373327;0	001081113;0	001751037;0	002202341;0	002012227;0	001364627;0	001217109;0	001887622;0	002292712;0	002050364;0	001452859;0	001532967;0	002263636;0	0026247;0	002312354;0	00164822;0	00166725;0	002307999;0	002557156;0	002158131;0	001657823;0	00207811;0	002785596;0	002917361;0	002397911;0	001985129;0	00248325;0	003047247;0	00292941;0
0;0	001253926;0	001806663;0	00194354;0	001560874;0	000977792;0	001178179;0	001877866;0	002227373;0	001986075;0	001300871;0	00097289;0	001615631;0	002122792;0	002038568;0	001376528;0	000869571;0	001552405;0	002233541;0	00230908;0	001749435;0	001049483;0	001368723;0	002030942;0	00216595;0	001688271;0	001123132;0	001517219;0	002150777;0	002250017;0	001755065;0	001347817;0	001881138;0	002515817;0	002548224;0	001979288;0	001494349;0	00194272;0	002487563;0	002412766;0	001842788;0	001717975;0	002436873;0	002932522;0	00272298;0	002098762;0	00208459;0	002765626;0	003075165;0	002634641;0
0;0	001576695;0	001931362;0	001786504;0	001220756;0	000950554;0	00155869;0	002118137;0	002157659;0	001644352;0	000982532;0	001259633;0	00193012;0	002137518;0	001720175;0	000968258;0	001130986;0	001952423;0	002349973;0	002079387;0	001333795;0	001055603;0	001731668;0	002177077;0	001978341;0	00133291;0	00118098;0	001855531;0	002265525;0	002050718;0	001458102;0	001499091;0	002214598;0	002597252;0	002308972;0	001633138;0	001587673;0	002229382;0	002527083;0	002165386;0	00165488;0	001999621;0	002715764;0	002900838;0	002409739;0	00192715;0	002359713;0	002977959;0	002937493;0	002255147;0
0;0	001822075;0	001904067;0	001488254;0	000940888;0	001226315;0	001903857;0	002205873;0	001917885;0	001226384;0	000968548;0	001628478;0	002105539;0	001981752;0	001314828;0	00086;0	0015671;0	002223574;0	00227055;0	001698831;0	001004319;0	001349539;0	00201083;0	002152446;0	001670739;0	001100472;0	001481011;0	002119359;0	002223675;0	001746826;0	001316269;0	00182012;0	002457876;0	002514509;0	001962946;0	001443512;0	001871775;0	002443428;0	002423018;0	001869725;0	001669613;0	002337468;0	002863612;0	002715812;0	002102927;0	002009469;0	00265994;0	003023586;0	002641901;0	001925326;0
0;0	001923766;0	001727344;0	00115275;0	000958214;0	001600321;0	002120013;0	002118431;0	001565165;0	000932284;0	001271481;0	001922718;0	002096504;0	001664988;0	000937722;0	001155684;0	001961804;0	002330482;0	002031483;0	001276953;0	001018764;0	001710014;0	002144344;0	001956048;0	001311431;0	001159814;0	001829353;0	002248345;0	002038889;0	001449717;0	001467091;0	002171234;0	002570306;0	002299648;0	001627815;0	001524976;0	002165562;0	002497733;0	002180412;0	001632316;0	001908145;0	002640627;0	002880993;0	002447406;0	001913755;0	002243082;0	002870685;0	00290469;0	002284437;0	001826207;0
0;0	001862835;0	001420245;0	000919138;0	001267808;0	001927092;0	002172254;0	00185833;0	001160187;0	000975141;0	001641789;0	002084204;0	001921489;0	001247628;0	000849529;0	001581618;0	002216002;0	002250866;0	001664073;0	000971201;0	001332534;0	001993152;0	00211797;0	001643062;0	001071854;0	001454265;0	00209277;0	002212124;0	001751283;0	001303554;0	001782069;0	002421027;0	002508949;0	001970995;0	001415515;0	001788124;0	00237595;0	002400208;0	001875113;0	001624227;0	002264768;0	002829796;0	002736837;0	002125461;0	001914948;0	002530029;0	002962703;0	002670594;0	001952423;0	001960464;0
0;0	001667308;0	0010866;0	000986949;0	001635508;0	002118677;0	002062133;0	001490198;0	000882344;0	001290978;0	001922989;0	002071935;0	001605363;0	000891803;0	001174194;0	001965366;0	002299437;0	001989152;0	001228058;0	000993597;0	001692682;0	002128211;0	001931914;0	001289557;0	001131068;0	001797842;0	00222263;0	002025647;0	001442802;0	00141538;0	002111351;0	002523263;0	002282502;0	00160663;0	001461766;0	00210023;0	002468075;0	00219812;0	001645678;0	001842775;0	002562407;0	002851528;0	002456362;0	001876843;0	002134029;0	002790634;0	002901785;0	002321749;0	001754874;0	002261831;0
0;0	001360934;0	000901674;0	001317084;0	001937915;0	002140703;0	001789317;0	001095948;0	000973237;0	001656132;0	002059681;0	001874188;0	001190174;0	000855819;0	001603726;0	002209864;0	002210386;0	001610948;0	000927198;0	001320117;0	001970659;0	002093513;0	001618671;0	001047284;0	001433632;0	002073077;0	00219979;0	001740426;0	001285351;0	001733543;0	002376164;0	002481081;0	001964451;0	001385908;0	001725082;0	002333459;0	002399315;0	001902142;0	001585516;0	002164228;0	002757812;0	002719259;0	002142045;0	001858496;0	002429888;0	002905263;0	002672957;0	001952082;0	001850552;0	002604405;0
0;0	001027235;0	001021807;0	001677099;0	002113037;0	002006721;0	001403865;0	000846768;0	001307018;0	001921728;0	00203004;0	001549194;0	000851835;0	001192674;0	001968227;0	002276296;0	001948127;0	00118642;0	000979663;0	001683849;0	002108144;0	001904939;0	001265136;0	001100454;0	001773194;0	002206168;0	0020282;0	001444897;0	001393077;0	002073814;0	002497881;0	002283777;0	001614434;0	001409885;0	002028991;0	002428258;0	00219058;0	001629569;0	001769902;0	002492889;0	002834045;0	002483343;0	001883013;0	002027746;0	002674036;0	002860337;0	002344466;0	001741866;0	002138565;0	00284428;0
0;0	000884608;0	001358109;0	001951238;0	002115348;0	001726547;0	001022432;0	000986911;0	001661861;0	00203296;0	001822933;0	001148244;0	000867116;0	00161985;0	002201171;0	002170482;0	001558012;0	000876948;0	001305605;0	001956017;0	002074962;0	001593922;0	001022899;0	001399328;0	002040134;0	002180554;0	001740637;0	001266771;0	001680939;0	002327406;0	002447509;0	00195336;0	001350458;0	001654001;0	002278399;0	002383122;0	001917415;0	00155943;0	002097578;0	002715724;0	002733708;0	002165555;0	001782355;0	002304289;0	002827072;0	002689353;0	001994604;0	001757524;0	002458566;0	00294182;0
0;0	0010545;0	00170707;0	002094833;0	001949039;0	00132872;0	000824295;0	001334568;0	00192082;0	001987116;0	001479833;0	000817991;0	00121642;0	001971278;0	00226127;0	001904878;0	001137122;0	000952281;0	001673162;0	002088152;0	001883475;0	001242325;0	00108496;0	001754696;0	002183551;0	002014738;0	001434227;0	00135799;0	002022878;0	002459753;0	002261353;0	001597761;0	001359008;0	001976333;0	002408193;0	002207389;0	001652312;0	001702307;0	002408388;0	002785973;0	002488222;0	001870796;0	001927542;0	002591664;0	002842042;0	002384621;0	00171393;0	001994922;0	002738164;0	002905643;0
0;0	001395653;0	001960133;0	002075274;0	001652094;0	000950337;0	00099654;0	001673969;0	00201879;0	001776785;0	001087983;0	000874823;0	001637796;0	002183625;0	002133746;0	001505249;0	000844898;0	001294582;0	001944932;0	00205434;0	001573763;0	001001468;0	001380108;0	002025718;0	002168129;0	001744716;0	001259166;0	00164931;0	002292917;0	002436098;0	001960122;0	001332784;0	00159099;0	002226675;0	002376993;0	001927177;0	001518862;0	002003708;0	002644027;0	002717115;0	002188568;0	001752545;0	002201011;0	002756234;0	002682356;0	002008718;0	0016765;0	00235065;0	002893139;0	002715598;0
0;0	001736671;0	00207474;0	001883933;0	001260269;0	00080153;0	001359142;0	001916262;0	001946258;0	001421974;0	000791309;0	001238563;0	001977926;0	002231304;0	001857695;0	001079878;0	000936898;0	001659099;0	002065809;0	001860482;0	001217768;0	001059164;0	001724442;0	002162762;0	00199983;0	00143239;0	001321944;0	001973356;0	002421858;0	002245841;0	00159123;0	001296951;0	001903901;0	002361642;0	002206847;0	001653015;0	001646879;0	002348421;0	002763148;0	002518689;0	001887817;0	001836722;0	002469119;0	002781176;0	002401767;0	001723491;0	001889527;0	002638164;0	002878263;0	002403134;0
0;0	001970019;0	002033528;0	001569645;0	000885647;0	001012095;0	001689502;0	001999292;0	001727594;0	001031492;0	000882526;0	001648432;0	002169711;0	002098606;0	001466174;0	000812894;0	001292398;0	001929888;0	002028418;0	001552362;0	000980721;0	001365699;0	002006588;0	002157253;0	001730178;0	001235897;0	001603431;0	002245039;0	002405475;0	001942401;0	001308863;0	001530106;0	002182425;0	002369738;0	001956048;0	001514652;0	001930737;0	00258964;0	002712664;0	002208025;0	001702753;0	00208331;0	002676485;0	00268298;0	002060618;0	001625679;0	002206242;0	00280942;0	002724136;0	002085318;0
0;0	002053033;0	001824539;0	001181162;0	000787924;0	001381989;0	001902903;0	001904683;0	001376569;0	00078027;0	00126379;0	001980231;0	002198565;0	001805685;0	001025677;0	000924173;0	001656011;0	002052766;0	001836385;0	001198691;0	0010375;0	001707525;0	00215028;0	002002658;0	001434703;0	001295804;0	001937722;0	002393996;0	002243844;0	001591694;0	001261619;0	001846148;0	002332712;0	002219315;0	001670752;0	001584192;0	002247088;0	00270249;0	002513928;0	001891358;0	001768365;0	002381824;0	002748937;0	002433907;0	001724331;0	00176922;0	002523791;0	002859556;0	002456304;0	001837672;0
0;0	001988655;0	001490142;0	000826752;0	001039504;0	001701959;0	001970937;0	001667264;0	000979062;0	000903104;0	001663207;0	002163617;0	002059262;0	001412823;0	000771042;0	001291895;0	001919887;0	002008195;0	001521822;0	000953412;0	001341343;0	001980311;0	002137984;0	001726043;0	001223381;0	001554186;0	002199227;0	002380378;0	001943783;0	001289661;0	001463449;0	002122887;0	002339297;0	001960373;0	001493108;0	001860477;0	00252725;0	002696419;0	002239038;0	00169149;0	001986308;0	002593079;0	002653868;0	002078521;0	001568015;0	002098743;0	00274593;0	002740344;0	002117904;0	001792562;0
0;0	00176998;0	001103229;0	000785441;0	001405044;0	001899125;0	001870207;0	001319737;0	000756921;0	001292856;0	001973747;0	002168641;0	001753666;0	000985871;0	000916073;0	001650865;0	002038817;0	001815775;0	001177066;0	001022774;0	001694699;0	00213483;0	001991928;0	001423492;0	001264841;0	001886949;0	002348193;0	002217292;0	001580519;0	001219663;0	001791689;0	002303261;0	00222406;0	001690716;0	001552817;0	002189149;0	002675893;0	002532112;0	00191742;0	001685052;0	00226085;0	002685511;0	002437626;0	001754805;0	00168445;0	002415943;0	002813176;0	002481848;0	001836848;0	001998767;0
0;0	001413188;0	000776228;0	001068211;0	001716988;0	001949693;0	001611635;0	00092942;0	000920367;0	001683608;0	002145818;0	002016199;0	001346893;0	00073535;0	001285186;0	00190668;0	001992478;0	00150354;0	000938225;0	001319976;0	001965478;0	00213176;0	001734282;0	001219057;0	00152435;0	002167829;0	002354872;0	001939587;0	001278989;0	001416212;0	002080319;0	002331173;0	001987879;0	001489016;0	001784521;0	002453822;0	00266462;0	00224411;0	001660478;0	001888939;0	002516401;0	002648;0	002128328;0	001550466;0	001965377;0	002651912;0	002736217;0	002176368;0	00174394;0	002290421;0
0;0	001022716;0	00078237;0	001427632;0	001894373;0	001833893;0	001262115;0	00074136;0	00130868;0	001975008;0	002143238;0	001716302;0	000934052;0	000911365;0	00165072;0	002019593;0	001793995;0	001149101;0	001002636;0	001671074;0	002110644;0	001978002;0	001417481;0	001233926;0	001839846;0	002317272;0	002202037;0	001580906;0	001180128;0	001729086;0	002261677;0	002211661;0	001694878;0	001494605;0	002104047;0	002621497;0	002526741;0	001935658;0	001631273;0	002173894;0	002638305;0	002454075;0	001768114;0	001581425;0	002298554;0	002780031;0	002527156;0	001864451;0	001865758;0	002585072;0
0;0	000736905;0	0010984;0	001728294;0	001915787;0	001562408;0	000895116;0	000939585;0	001694872;0	002127196;0	001971196;0	001294931;0	000706508;0	001289256;0	001903864;0	001970675;0	001485259;0	000919507;0	001312948;0	00195668;0	002117118;0	001724142;0	001200273;0	001484579;0	002118173;0	002323888;0	001921181;0	001256194;0	001364454;0	002035576;0	002317983;0	001996334;0	001493367;0	001733828;0	002401936;0	002655373;0	002275756;0	001670019;0	001792582;0	002414768;0	002610836;0	002141987;0	001525196;0	001863015;0	002572674;0	002735698;0	002213397;0	001685786;0	00215465;0	002810806;0
0;0	000793289;0	001452805;0	001890144;0	001791113;0	001203678;0	000733294;0	001327847;0	001973296;0	002112053;0	001665093;0	000879526;0	000906709;0	001647595;0	002004915;0	001767198;0	001127995;0	000985763;0	001655725;0	002102231;0	001974377;0	001424757;0	001214599;0	001806425;0	002284885;0	002190008;0	001577757;0	001144689;0	001681467;0	00223522;0	002226778;0	001720865;0	001462151;0	002034649;0	002576412;0	002526464;0	001943464;0	001564959;0	002062601;0	002569155;0	002460366;0	001813062;0	001521517;0	002187417;0	002714555;0	002544885;0	001890496;0	001772266;0	00246909;0	002877831;0
0;0	001134008;0	001730429;0	001887835;0	001516745;0	000855202;0	000971085;0	001707224;0	002104352;0	001922727;0	001249711;0	000687833;0	001293138;0	001898045;0	001951932;0	001458662;0	000893712;0	001298484;0	00193502;0	002100469;0	001709605;0	001183183;0	001441526;0	002076543;0	002298059;0	001916543;0	001249522;0	001306483;0	001982521;0	002295293;0	002005537;0	001478826;0	001646841;0	002319623;0	002616614;0	002280072;0	00165984;0	001713881;0	002339033;0	002593055;0	002184158;0	001532575;0	00173653;0	002467792;0	002716593;0	002268763;0	001684524;0	002017191;0	002697192;0	002802277;0
0;0	001483413;0	00188161;0	00174238;0	001143765;0	000728209;0	001355477;0	001971238;0	002077993;0	001601986;0	000827704;0	000910584;0	00164745;0	001997418;0	0017504;0	001112699;0	000969581;0	001644717;0	002093643;0	00196865;0	001413031;0	001183336;0	001764393;0	002246335;0	002165344;0	001564772;0	00111106;0	001628725;0	002199641;0	002224688;0	001736539;0	001435796;0	001972897;0	002532978;0	002534598;0	001977452;0	001535959;0	001969827;0	00250507;0	002458255;0	00182885;0	001450211;0	002074278;0	002664196;0	002577551;0	001937847;0	001672195;0	002327346;0	002825868;0	002619357;0
0;0	001740058;0	00186803;0	00146813;0	000810165;0	000989535;0	001714731;0	002084675;0	001885321;0	001194335;0	000660045;0	00130422;0	001887568;0	001935197;0	00142878;0	000874227;0	001279547;0	0019163;0	002097512;0	001716292;0	001182802;0	001407906;0	002041818;0	002277498;0	001911612;0	001241992;0	001264775;0	00194288;0	00228309;0	002029106;0	001497858;0	001597834;0	002260227;0	002593053;0	002305888;0	001668247;0	001614234;0	002233852;0	002541075;0	002201202;0	001541782;0	001646542;0	002380219;0	002695857;0	002309032;0	001669488;0	001890413;0	002618338;0	00281428;0	002319704;0
0;0	001868894;0	00169693;0	001094274;0	000731156;0	001378177;0	001968036;0	002043443;0	001547262;0	00077633;0	000913614;0	001653423;0	001981165;0	001729803;0	001084689;0	000961446;0	001635124;0	002070977;0	00195552;0	001401578;0	001154575;0	001715861;0	002205334;0	00215105;0	001562541;0	001082609;0	001573013;0	002162489;0	002219229;0	001747939;0	001400673;0	001882497;0	002463421;0	002508247;0	001983647;0	001495631;0	001870403;0	002443195;0	002456896;0	001880074;0	001419994;0	001956158;0	002580002;0	002576762;0	001977529;0	001618159;0	002208583;0	002760998;0	002642318;0	002013954;0
0;0	001841533;0	001411922;0	00077363;0	001006167;0	001721157;0	002067264;0	001846425;0	001135505;0	000641505;0	001310634;0	001886226;0	00191434;0	001410839;0	000859721;0	001268377;0	001909109;0	002082876;0	001712737;0	001170164;0	001380113;0	002001758;0	002240077;0	001898415;0	001225098;0	001218436;0	00189784;0	002260722;0	002038465;0	001498652;0	001546072;0	002195326;0	002565378;0	002319653;0	001684678;0	001558913;0	002153573;0	002511203;0	002232771;0	001554687;0	001542595;0	002274171;0	002661108;0	002357033;0	001699622;0	00177115;0	002484142;0	002777476;0	002379668;0	001853541;0
0;0	001654482;0	001048171;0	000742589;0	00139605;0	001955875;0	001999538;0	00149926;0	00073709;0	000920467;0	001656525;0	001972222;0	001709504;0	001060883;0	000944131;0	001617359;0	002057875;0	00194735;0	001407916;0	001138972;0	001681797;0	002178127;0	002132085;0	001565738;0	001063777;0	001531614;0	002134584;0	002219843;0	001780533;0	001391516;0	001823893;0	002419117;0	002508923;0	002021899;0	001477628;0	001773517;0	002356735;0	002430449;0	001899779;0	001383616;0	001860153;0	00251928;0	002592021;0	002038459;0	001563408;0	002064749;0	002688389;0	00268577;0	002092015;0	001866909;0
0;0	001358942;0	000736673;0	001035869;0	00173006;0	00204481;0	001791446;0	001077268;0	000629163;0	00131846;0	001881023;0	001900042;0	001394999;0	000841905;0	001263809;0	001903203;0	00207046;0	001698405;0	00114894;0	001337909;0	001958753;0	002210353;0	001883069;0	001217005;0	001176503;0	001850896;0	002239102;0	002043322;0	001507653;0	001487533;0	002117504;0	002513158;0	002310925;0	001686572;0	001479445;0	002054922;0	002460424;0	002245142;0	001583222;0	00147094;0	002175611;0	002618169;0	002379346;0	001711849;0	001672004;0	002393323;0	002763993;0	002440436;0	001837334;0	002085057;0
0;0	001002368;0	000751786;0	00142161;0	001946358;0	001963188;0	001450108;0	00069311;0	000940455;0	001664318;0	001957285;0	001678542;0	001037773;0	000932919;0	001605837;0	002051358;0	001942166;0	001402031;0	001115958;0	001649252;0	002149399;0	00211031;0	001552561;0	001033134;0	00148714;0	002102969;0	002211577;0	001787099;0	001369167;0	001759316;0	002362883;0	002487913;0	002038932;0	001467398;0	001698282;0	002294798;0	002428181;0	001953892;0	00137449;0	00173934;0	00242877;0	002574996;0	00208288;0	001545721;0	001948989;0	002604698;0	002679346;0	002131177;0	001790824;0	002453099;0
0;0	000706908;0	00106182;0	001739457;0	002020919;0	001736003;0	001015887;0	000619285;0	001334613;0	001879601;0	001881804;0	001366639;0	000822232;0	001256939;0	001881552;0	002055839;0	001690572;0	001144131;0	001307324;0	001921262;0	002192678;0	00187963;0	00121655;0	001141519;0	00181658;0	00222961;0	002059753;0	0015273;0	00145062;0	002060513;0	00248901;0	002324975;0	001717919;0	001432001;0	001965134;0	002408604;0	002241567;0	001605401;0	001394239;0	002072624;0	002582415;0	002416626;0	001768844;0	001583688;0	002248735;0	002705966;0	002484856;0	001890229;0	001984567;0	002767029;0
0;0	000759856;0	00143549;0	001936677;0	00193384;0	001394271;0	000642803;0	000952872;0	001668822;0	001946356;0	00165929;0	0010202;0	000920925;0	001603442;0	002040334;0	001932107;0	001389073;0	001083589;0	001607264;0	002102211;0	00208551;0	001543076;0	001005661;0	001437532;0	002065229;0	002208332;0	001804603;0	001352886;0	001689173;0	002299438;0	002466334;0	002042735;0	001443414;0	001602762;0	002206719;0	002396057;0	001966422;0	001367853;0	001651758;0	00235323;0	002570771;0	00213223;0	001524297;0	001820041;0	002513978;0	002695181;0	002218239;0	0017636;0	002271962;0	002987039;0
0;0	001084027;0	00174358;0	001991425;0	001687186;0	000962499;0	00061565;0	001350124;0	001882106;0	001869363;0	00133681;0	00079972;0	00124403;0	001872506;0	002051155;0	00168966;0	001135233;0	001274876;0	001892873;0	002163012;0	001864414;0	001206358;0	00110106;0	001775357;0	002205322;0	002062983;0	001532189;0	001397141;0	00199155;0	002443288;0	002322906;0	001728276;0	001383974;0	001888414;0	002366996;0	002263665;0	001652144;0	001342932;0	001970816;0	002516301;0	002422443;0	001798838;0	001515392;0	002152623;0	002670254;0	002527349;0	001914693;0	001845744;0	002608063;0	00311954;0
0;0	001448333;0	001926054;0	001893692;0	001334027;0	000597947;0	00096361;0	00167235;0	0019411;0	001648667;0	000999018;0	000913992;0	001595456;0	002027789;0	001920419;0	001378539;0	001061232;0	001567534;0	002075319;0	002077035;0	001545768;0	000997648;0	001400871;0	002039402;0	002209593;0	001827671;0	001356628;0	001633713;0	002248403;0	002454718;0	002070494;0	001455224;0	001527648;0	002134452;0	002378423;0	001998917;0	00136643;0	00154412;0	002259504;0	002546418;0	002179992;0	001545218;0	001715568;0	00241523;0	002667223;0	002258843;0	001734739;0	002147474;0	00289914;0	003072192;0
0;0	001748467;0	001959452;0	001638496;0	000916742;0	000624276;0	001365278;0	001874001;0	001843449;0	001313656;0	000786656;0	001232596;0	001863379;0	002042993;0	001684727;0	001123342;0	001240591;0	001850412;0	002130878;0	001848371;0	001192123;0	001060047;0	00173134;0	002182242;0	002071742;0	001546703;0	001359288;0	001922908;0	002397434;0	002316988;0	001742598;0	00133011;0	001788091;0	002294642;0	002247019;0	00167209;0	001291442;0	001881495;0	002468997;0	00244435;0	001859208;0	001454264;0	002008456;0	002590358;0	002546895;0	001987942;0	001786511;0	002471201;0	003032876;0	002861246;0
0;0	001915744;0	001849873;0	001275002;0	000559261;0	000987061;0	001681379;0	001928669;0	00162305;0	000972784;0	000908846;0	001584417;0	002010381;0	001911401;0	001380398;0	001047839;0	001534118;0	002043036;0	002055981;0	001537879;0	000981343;0	001361692;0	002008821;0	002200579;0	001837834;0	001341954;0	001566213;0	002185363;0	002426986;0	002074508;0	001450879;0	001452794;0	002066;0	002354813;0	002024314;0	001391792;0	001466425;0	002175893;0	002527164;0	002208217;0	0015555;0	001607998;0	002316308;0	002666096;0	002335672;0	00175869;0	00199292;0	002746053;0	00303581;0	002575152;0
0;0	001929722;0	001592421;0	00085854;0	000635119;0	001384163;0	001869793;0	00182434;0	001299628;0	000775552;0	00123597;0	001859427;0	00202663;0	001671588;0	00110482;0	001210052;0	001810405;0	002100794;0	00184617;0	001199139;0	001035646;0	001697748;0	0021658;0	002087189;0	001570394;0	001331982;0	001863207;0	002357888;0	002326837;0	001769461;0	001308028;0	001709376;0	002245617;0	002263647;0	001715473;0	001255442;0	001766209;0	002387567;0	002439379;0	00189778;0	00143032;0	001913217;0	00253348;0	002569983;0	002031467;0	001695253;0	002308577;0	002953949;0	002917228;0	002194892;0
0;0	001805303;0	001214348;0	000524358;0	001010333;0	001694591;0	001918997;0	001594292;0	000943818;0	000897652;0	001575974;0	002004329;0	001904546;0	001374331;0	00102622;0	001508284;0	002009301;0	002025159;0	001527351;0	000957401;0	001316667;0	001970741;0	002183445;0	001856013;0	001343173;0	001508037;0	00212511;0	002396122;0	002093053;0	001455856;0	001374033;0	001972682;0	002303638;0	002035728;0	001400553;0	001380049;0	00209063;0	002502053;0	002251551;0	001595624;0	00151555;0	002203241;0	002609957;0	002359497;0	001771197;0	001889269;0	002640849;0	003014578;0	002636539;0	001805338;0
0;0	001543753;0	000802504;0	000643016;0	00140043;0	001874579;0	001815066;0	001275317;0	000757;0	001238222;0	001850953;0	002011994;0	001657518;0	001092527;0	00118245;0	001783474;0	002080077;0	001828959;0	001192148;0	00101413;0	001670048;0	002147015;0	002083027;0	001580245;0	001298434;0	001792107;0	002304948;0	002305178;0	001783231;0	001275664;0	001622411;0	002184156;0	002254663;0	001748929;0	001242255;0	001676827;0	002328986;0	002452149;0	001957547;0	001396771;0	001777326;0	002443516;0	002578778;0	002113106;0	001681939;0	002178319;0	002851516;0	002902285;0	002259153;0	001618255;0
0;0	001156495;0	000502522;0	00103245;0	001703456;0	001908722;0	001569043;0	000924755;0	000889537;0	001572742;0	002001813;0	001895391;0	001361237;0	000998799;0	001466382;0	001975558;0	002005995;0	001525041;0	000949746;0	001285594;0	001948763;0	002184628;0	001875375;0	001352104;0	00146494;0	002071495;0	002372974;0	002105002;0	001477068;0	00132429;0	001901805;0	002278216;0	002066413;0	001440867;0	001308955;0	00198774;0	002444207;0	002263955;0	001627641;0	001437342;0	002113395;0	002590551;0	002418913;0	001828757;0	001766804;0	002475441;0	002945032;0	00268789;0	001902906;0	001670307;0
0;0	000741819;0	000659083;0	001414238;0	001872567;0	001798446;0	001245725;0	000739283;0	001226566;0	001834776;0	002006547;0	001656997;0	001089739;0	001155939;0	001750217;0	002058752;0	001811552;0	001180904;0	000976389;0	001624029;0	002121447;0	002081836;0	001594397;0	001269483;0	001729237;0	002259905;0	002299232;0	001805067;0	001257962;0	001536698;0	002113241;0	002230402;0	001770651;0	001223005;0	001577507;0	002252448;0	002441697;0	002000636;0	001406495;0	001681269;0	00236187;0	002571569;0	0021474;0	001640795;0	00202947;0	002749248;0	00292515;0	002369514;0	001616033;0	001921367;0
0;0	000482651;0	001061357;0	001707602;0	001893941;0	001548416;0	000907643;0	000888554;0	001573664;0	00199055;0	001879456;0	001343607;0	000973439;0	001433741;0	001945946;0	001993969;0	001520951;0	000937626;0	001258187;0	001924314;0	002180138;0	00188307;0	001349129;0	001409054;0	002006134;0	002333922;0	002103841;0	001479255;0	001262343;0	001818746;0	002232933;0	002075083;0	001465713;0	001259889;0	001910483;0	002410895;0	002301372;0	001682857;0	001370265;0	001980891;0	002517278;0	002437002;0	001872868;0	001699684;0	002362604;0	002894929;0	002732968;0	001960589;0	001558588;0	002288378;0
0;0	000681497;0	001438045;0	001870135;0	001779046;0	001215192;0	000723427;0	001221311;0	001829941;0	001999875;0	001648766;0	001074002;0	001125621;0	001716608;0	002020891;0	001794471;0	001178357;0	000947948;0	001590732;0	002106031;0	002093399;0	001620197;0	001253361;0	001675666;0	00221687;0	002288606;0	001829138;0	00125287;0	00146934;0	002059112;0	002225382;0	001816885;0	001232967;0	001486359;0	002175566;0	002422952;0	002036013;0	001402821;0	001564793;0	002272173;0	002573889;0	002223973;0	0016708;0	001910768;0	002624078;0	002877264;0	002416887;0	001638442;0	001787652;0	002619037;0
0;0	001093221;0	001718722;0	00188286;0	001536541;0	000882213;0	000886402;0	001569277;0	001972373;0	001868255;0	001338336;0	000958106;0	001406585;0	001919771;0	001974958;0	001510105;0	000925472;0	001221973;0	001886835;0	002160203;0	001886912;0	001353707;0	001357699;0	001944493;0	002301616;0	002108229;0	001502974;0	001212474;0	001736226;0	002184524;0	002077466;0	001494457;0	001197953;0	001804531;0	002349096;0	0023099;0	001727929;0	001335939;0	001889757;0	002472933;0	002472785;0	001937194;0	00161517;0	002200789;0	002802481;0	002757524;0	002071877;0	001519609;0	00211686;0	002824455;0
0;0	001458445;0	001872504;0	0017568;0	001191915;0	000709745;0	00122079;0	001830731;0	001989151;0	001637476;0	001052552;0	001091402;0	001682827;0	001999119;0	0017927;0	001179352;0	000928266;0	001565918;0	002091293;0	002096808;0	00162887;0	001230225;0	001614894;0	002162303;0	00226286;0	001832252;0	001237338;0	001392681;0	001985819;0	002195512;0	001836139;0	001238731;0	001417413;0	002108344;0	002410093;0	002085212;0	001442355;0	001472172;0	002168128;0	002531532;0	002251056;0	00167737;0	001788129;0	002514484;0	002870591;0	002507292;0	001704725;0	0016303;0	002447283;0	00292356;0
0;0	001727468;0	001876313;0	001510288;0	000859055;0	000882929;0	001559318;0	001963895;0	001864666;0	001338632;0	000942916;0	001375948;0	001889998;0	00195097;0	001497022;0	000911047;0	001181554;0	001857812;0	002158839;0	001910262;0	001369432;0	001317986;0	001893316;0	002279343;0	002113494;0	001523774;0	001178038;0	001671357;0	00214955;0	002088433;0	001536527;0	001170949;0	001716947;0	002299022;0	002322372;0	001772371;0	001287403;0	001759732;0	002390628;0	002478283;0	001997292;0	001597189;0	002087901;0	00272309;0	002767105;0	002133314;0	001470228;0	00195099;0	002737001;0	002892544;0
0;0	001868716;0	00173239;0	001169005;0	000702862;0	001222483;0	00182425;0	001972159;0	001619884;0	001040336;0	001066842;0	001652123;0	001976438;0	001782054;0	00117348;0	000912834;0	001533701;0	002062029;0	002092367;0	001636012;0	00120817;0	00155039;0	002107178;0	002252272;0	001847708;0	001238298;0	001321092;0	001917011;0	002176681;0	001860214;0	001248317;0	001325865;0	00201535;0	002372135;0	002113433;0	001466027;0	001394562;0	002092568;0	002520071;0	002319263;0	001735389;0	001689761;0	002370236;0	002795793;0	002537327;0	001767149;0	001539535;0	002316281;0	002875857;0	002699846;0
0;0	00186634;0	001480302;0	000831868;0	000883878;0	001557042;0	001959647;0	001852454;0	001322447;0	000924208;0	001345913;0	001855263;0	001925107;0	001499649;0	000911399;0	001156667;0	001835897;0	002147729;0	001921997;0	001375494;0	001274592;0	001833729;0	002231443;0	002106709;0	001529313;0	001129938;0	00159012;0	002090846;0	002082747;0	001565258;0	001138336;0	001630789;0	002247071;0	002329138;0	001831521;0	001285745;0	0016593;0	002321467;0	002485391;0	002044483;0	001555328;0	001937481;0	002613993;0	002773772;0	002237235;0	001500554;0	001790055;0	002598557;0	002872461;0	002430308;0
0;0	001714976;0	001145906;0	000687828;0	001230817;0	001813474;0	001956672;0	001608669;0	001032204;0	001049472;0	001628072;0	001951769;0	001761966;0	00116685;0	000886518;0	001494676;0	00203714;0	00209284;0	001663966;0	001208613;0	001497765;0	002064729;0	002238007;0	001868225;0	001250903;0	001265331;0	001861345;0	002155574;0	001885399;0	00128298;0	001265128;0	001938078;0	002344077;0	002151046;0	001514608;0	001311455;0	00196511;0	002453912;0	002333127;0	001772025;0	001616728;0	002258658;0	002761229;0	002598357;0	00185779;0	001433585;0	002135852;0	002794431;0	002763944;0	002121966;0
0;0	001452255;0	000803727;0	000876663;0	001558891;0	001953975;0	001837481;0	001303145;0	000890708;0	001316276;0	001831855;0	001911813;0	001496561;0	00090397;0	001138431;0	001817013;0	002130741;0	001921681;0	001377228;0	001228005;0	001768457;0	002190608;0	002100913;0	001548587;0	001099264;0	001513782;0	002041502;0	002080044;0	001599358;0	00111544;0	001536651;0	002171157;0	002311456;0	001865291;0	00127798;0	001554419;0	002244338;0	002494261;0	002118958;0	001584654;0	001830442;0	00250685;0	002742183;0	002285495;0	001514872;0	001646939;0	002481609;0	00286342;0	002513506;0	001818438;0
0;0	001118991;0	000676534;0	001229081;0	001809671;0	001952702;0	001604637;0	001018622;0	001024285;0	001605756;0	001928441;0	001741268;0	001161584;0	000866999;0	001468433;0	002026745;0	00209665;0	001676903;0	001197719;0	001445258;0	00201721;0	002212062;0	001867655;0	001246892;0	001197286;0	001786001;0	002120561;0	001893898;0	001300548;0	001203502;0	001854515;0	002306285;0	002173568;0	001561542;0	001270536;0	001876819;0	002417507;0	002375924;0	001831044;0	001537755;0	002108851;0	00266461;0	002605439;0	001938118;0	001400475;0	001994073;0	002711804;0	002776355;0	002186942;0	001685147;0
0;0	000782449;0	000873223;0	001558107;0	001946773;0	001822328;0	001290773;0	00086928;0	001289246;0	001808389;0	001898351;0	00148521;0	000894415;0	001107933;0	001778619;0	002115008;0	001930953;0	001394746;0	00120047;0	001715228;0	002161031;0	002111074;0	001573227;0	001085601;0	001453308;0	001998533;0	002083605;0	00163423;0	001115531;0	00146593;0	002114389;0	002313344;0	001922149;0	001298375;0	001455435;0	002150628;0	002456602;0	002150231;0	001585603;0	001709874;0	002407099;0	002730913;0	002373701;0	001594087;0	001518253;0	002326304;0	002809486;0	002580694;0	00190246;0	001768382;0
0;0	000667207;0	001224181;0	001800581;0	001947196;0	001589993;0	001004348;0	000992615;0	001568209;0	001901651;0	001733479;0	001167801;0	000853751;0	00144692;0	00200951;0	002093214;0	001684279;0	001181829;0	001383475;0	001952038;0	002180386;0	001877055;0	001254622;0	001131431;0	001717426;0	002089564;0	001914282;0	001333002;0	001140376;0	001765363;0	002255973;0	002180554;0	001597447;0	001209896;0	001760634;0	002352887;0	002394233;0	001897713;0	001512409;0	001996796;0	002598572;0	002633476;0	002020051;0	001358022;0	001816003;0	002600027;0	00280328;0	00230024;0	001683874;0	001982983;0
0;0	000883596;0	001560069;0	001930407;0	001810878;0	001278427;0	000860444;0	001269222;0	001783592;0	001880763;0	001471484;0	000884754;0	001078639;0	001751155;0	002108499;0	001945415;0	001411732;0	001169863;0	001660826;0	002118311;0	002099143;0	001582796;0	001062134;0	001377243;0	001937147;0	002065931;0	001656092;0	001110291;0	001383069;0	002041013;0	002291381;0	001961458;0	001329174;0	001383401;0	002077253;0	002449403;0	002213841;0	001639255;0	001614557;0	002265774;0	002664235;0	002398435;0	001648689;0	001424206;0	002192946;0	002764745;0	00263987;0	001960601;0	001649781;0	002275414;0
0;0	001226186;0	001796845;0	001931922;0	001576293;0	000979921;0	000965586;0	001542312;0	001880988;0	001727878;0	001165054;0	000840811;0	001420928;0	001982428;0	002076905;0	001693591;0	001181629;0	001337552;0	001907737;0	002160263;0	001898032;0	001279568;0	001093392;0	001660903;0	002061106;0	001929861;0	00137245;0	001104475;0	001692702;0	002221415;0	002200594;0	001659993;0	001193184;0	001659561;0	002286457;0	00239797;0	001939183;0	001476223;0	001860028;0	002495298;0	00263216;0	002105848;0	001391075;0	001684378;0	002486075;0	002776873;0	002361675;0	001696398;0	001848458;0	00253743;0
0;0	001559219;0	001919158;0	00179926;0	001268979;0	000840956;0	001246399;0	001758387;0	001854974;0	001461312;0	000882016;0	001057672;0	001733643;0	00210207;0	001945846;0	001417427;0	001135145;0	001598072;0	002071864;0	002073835;0	00159381;0	001044243;0	001301579;0	00188167;0	002054934;0	001683314;0	001120926;0	001304966;0	001963218;0	002265949;0	00198113;0	001347298;0	001287483;0	001965506;0	002400212;0	002240433;0	001672442;0	001543144;0	002165897;0	002630533;0	002461407;0	001742757;0	0013307;0	002023013;0	002679102;0	00267762;0	002066416;0	001605457;0	002113065;0	002684243;0
0;0	001799664;0	00191994;0	001560516;0	000959907;0	000944154;0	001523524;0	001865192;0	001717872;0	001156494;0	000819274;0	001389631;0	001959624;0	00208088;0	001714265;0	00118602;0	001295399;0	001857463;0	002138898;0	0018977;0	001287016;0	0010526;0	001590555;0	002021809;0	001934023;0	001391472;0	00106218;0	001611675;0	002168327;0	002204138;0	001701223;0	001185633;0	001580094;0	002235984;0	002416007;0	002013991;0	001493904;0	001752665;0	002400697;0	002609676;0	002161911;0	001406117;0	001534385;0	002368825;0	002769651;0	002461497;0	001763418;0	001689654;0	002367663;0	002728197;0
0;0	001913968;0	001789277;0	001260214;0	000817877;0	001213507;0	001731023;0	001838883;0	001465628;0	000884912;0	001035391;0	001712752;0	002086658;0	001942187;0	001419707;0	001103202;0	001543126;0	002031843;0	002074272;0	001623016;0	00104934;0	001245844;0	001834217;0	002047625;0	001718338;0	001144175;0	001239764;0	0019003;0	002251597;0	002026014;0	001399173;0	001227049;0	001876049;0	002365947;0	002282476;0	001726662;0	00145808;0	002020275;0	002542204;0	002470276;0	001822606;0	001295671;0	00188311;0	002599859;0	002701496;0	002138049;0	001559155;0	001945016;0	002599239;0	002662229;0
0;0	001904332;0	001542996;0	000950568;0	000928113;0	001500523;0	001844851;0	001700695;0	001146879;0	000803706;0	001362921;0	001942703;0	002085818;0	001723414;0	001181227;0	001249287;0	001799975;0	002099786;0	001890164;0	001293338;0	000995443;0	00151799;0	001977595;0	001941323;0	001427341;0	001033663;0	001526031;0	00210575;0	002197352;0	001743801;0	001171389;0	001461067;0	002136596;0	002385413;0	002048348;0	001500833;0	001642265;0	002303256;0	002598187;0	002239481;0	001487256;0	00142533;0	002219176;0	002707843;0	002503685;0	001825636;0	001601934;0	002238464;0	002691733;0	002444617;0
0;0	001772947;0	001242784;0	000795101;0	001191253;0	001707771;0	001826319;0	001465982;0	00088324;0	001020145;0	001682387;0	002062377;0	001947361;0	001440301;0	001086696;0	001497903;0	001992205;0	002061005;0	001635611;0	001047385;0	001191129;0	001783967;0	002022797;0	001734734;0	001157605;0	001171541;0	001824388;0	002218265;0	002041086;0	001438112;0	001175835;0	001793897;0	002332061;0	002315178;0	00179487;0	001436148;0	001917914;0	002483296;0	002499086;0	001899023;0	001258374;0	001719173;0	002491943;0	002715486;0	002245331;0	001589704;0	001794594;0	002459815;0	002640536;0	002142636;0
0;0	001526139;0	00094079;0	000910438;0	001479514;0	001816898;0	001682211;0	001148985;0	000800137;0	001340397;0	001925446;0	002077196;0	001724708;0	001174711;0	001193455;0	001747967;0	002067918;0	001893434;0	001321445;0	000972601;0	001459169;0	001945514;0	00195032;0	00146715;0	00102607;0	001455178;0	002056969;0	002202976;0	001793715;0	001194802;0	001383809;0	002065102;0	002382544;0	002109956;0	001535118;0	001538389;0	002172088;0	002536898;0	002270071;0	001536093;0	001327955;0	00209002;0	00266593;0	002574075;0	001919211;0	001503345;0	002058237;0	002608577;0	002509335;0	001826004;0
0;0	001215336;0	000772016;0	001176398;0	001694871;0	001810489;0	001454616;0	000871963;0	000992712;0	00165736;0	002052096;0	001961129;0	001454749;0	001065064;0	001446701;0	001955537;0	002037205;0	001636223;0	001036857;0	001121784;0	001714961;0	001997291;0	001753364;0	00117991;0	001111648;0	001746941;0	002181444;0	002058816;0	001481654;0	001124325;0	001680474;0	002258864;0	002312309;0	001833673;0	001395596;0	001793104;0	002392047;0	002502583;0	001986502;0	001291089;0	00159057;0	002387183;0	002691431;0	002306243;0	001613518;0	001648943;0	002342745;0	002651851;0	002260986;0	001540893;0
0;0	000919485;0	000889163;0	001456457;0	001798354;0	001672933;0	001157026;0	000792707;0	001321183;0	00190607;0	002061414;0	001729165;0	001178371;0	001153128;0	001701464;0	00205174;0	001898179;0	001337731;0	000946014;0	001401788;0	001910783;0	001951094;0	001490665;0	001011613;0	001377914;0	001994497;0	002190951;0	00182566;0	001208201;0	001299782;0	001985181;0	002363703;0	002158968;0	001586202;0	001470194;0	002077613;0	002508235;0	002330405;0	001633929;0	001241336;0	001927518;0	002575942;0	00259377;0	002008248;0	001483704;0	001918859;0	002528534;0	002537791;0	0019166;0	001450757;0
0;0	000750584;0	00115658;0	001676881;0	001797938;0	00143809;0	000863303;0	000973102;0	001635577;0	002044005;0	001963847;0	001457687;0	001039501;0	001385705;0	001899244;0	002020521;0	001645722;0	001045014;0	001071265;0	001662844;0	001983082;0	001786838;0	001217465;0	00106389;0	001680463;0	002147611;0	002084096;0	001539598;0	00110544;0	001593921;0	002209906;0	0023326;0	001907022;0	001403764;0	001677908;0	00229187;0	002477866;0	002035422;0	001308936;0	00145085;0	002270908;0	002679181;0	002398722;0	001701119;0	001534818;0	002179834;0	002586972;0	002323405;0	001620629;0	00161405;0
0;0	000861813;0	001435615;0	001787128;0	001669121;0	001154903;0	000784545;0	001296177;0	001880031;0	002053348;0	001747751;0	001192384;0	001115195;0	001653554;0	002018227;0	001893621;0	001347094;0	000911045;0	001333504;0	001854524;0	001934299;0	00152043;0	00101114;0	001297538;0	001927472;0	002172998;0	001861482;0	001241583;0	001217255;0	001887449;0	002316626;0	002177809;0	001619581;0	001390809;0	001947679;0	002434511;0	002345493;0	001708125;0	001204957;0	001797159;0	002502634;0	00262328;0	002090137;0	001454931;0	001748421;0	002411962;0	002561526;0	002040855;0	001442273;0	001922066;0
0;0	001136017;0	001655791;0	001777097;0	001430219;0	000870031;0	000958706;0	001614008;0	002027902;0	001956386;0	001462028;0	001019366;0	001335042;0	001855421;0	002011279;0	001664052;0	001061005;0	001024541;0	001611538;0	001959196;0	001796511;0	001244227;0	001020939;0	001604117;0	002101316;0	002083998;0	001573666;0	001083591;0	001499119;0	002138434;0	002325315;0	001957335;0	001420154;0	00158831;0	00220989;0	002473122;0	002114752;0	001382993;0	001342611;0	002128962;0	002615624;0	002437181;0	001764659;0	001451272;0	002048945;0	002554969;0	002406828;0	00170922;0	001474236;0	00228355;0
0;0	001416667;0	001770575;0	001660372;0	001148909;0	00076692;0	001273527;0	001860216;0	00205038;0	001760757;0	001194058;0	00107874;0	001603058;0	001973514;0	00188013;0	00135763;0	000890574;0	00127411;0	001816196;0	001937916;0	001561804;0	001026902;0	001235442;0	001873444;0	002166689;0	001899366;0	001288179;0	001166017;0	001814446;0	002295407;0	00222418;0	001686675;0	001354859;0	001843565;0	002371367;0	00236524;0	00178009;0	00117104;0	001641437;0	002401981;0	002630507;0	002186817;0	001507151;0	001619036;0	002293618;0	002544107;0	002121909;0	001459464;0	001759338;0	002616897;0
0;0	001634166;0	001762341;0	001429268;0	000876704;0	000946338;0	001596881;0	00200812;0	001947585;0	001474314;0	001013584;0	001288866;0	001822398;0	001993204;0	001668078;0	001067446;0	00097452;0	001550639;0	001923529;0	001795956;0	001265016;0	000983687;0	001524576;0	002050614;0	002091584;0	001618599;0	001076057;0	001404085;0	002062734;0	002309996;0	001999308;0	001430006;0	001469524;0	002088871;0	002422152;0	002150206;0	001439714;0	001249038;0	002003447;0	002573387;0	002503184;0	001871305;0	00138318;0	001872823;0	002451941;0	002433552;0	001821285;0	001416852;0	002104725;0	002837898;0
0;0	001753202;0	001649173;0	001136221;0	000753141;0	001251738;0	001845194;0	002043093;0	001760026;0	001190495;0	001033888;0	001545307;0	001943081;0	001880641;0	001379838;0	000883045;0	001220368;0	001777681;0	001932985;0	001587341;0	001036891;0	001178323;0	001808498;0	002136647;0	001919369;0	001319229;0	001100997;0	001718871;0	00224055;0	002235154;0	00173738;0	001331434;0	001738955;0	002302909;0	002379464;0	001870501;0	001203081;0	001514604;0	002293355;0	002606845;0	002245556;0	001541633;0	001483774;0	002167912;0	002528416;0	002226194;0	001532864;0	001582501;0	002434475;0	002949035;0
0;0	001752091;0	001429474;0	000871957;0	000932386;0	001571979;0	001993587;0	001950262;0	001492874;0	0010067;0	001242741;0	001781924;0	001969035;0	00166734;0	001068759;0	000926017;0	001493104;0	001896847;0	001818954;0	001311993;0	000964488;0	001456467;0	00200901;0	00210407;0	001672919;0	001098638;0	001330189;0	002003618;0	002309556;0	002057757;0	001486992;0	00140414;0	001994746;0	002393333;0	002199331;0	001517653;0	001162533;0	001853055;0	002485642;0	002516804;0	001953842;0	00137271;0	001744605;0	00237935;0	002472279;0	001917598;0	001366056;0	001909262;0	002725055;0	00294899;0
0;0	00163481;0	001132619;0	000750479;0	001232384;0	00182757;0	00203486;0	001756616;0	001191183;0	001000675;0	001495571;0	001915337;0	001882847;0	001393799;0	00086979;0	001171779;0	001728017;0	001910119;0	00160136;0	001045437;0	001101772;0	001733602;0	002100344;0	001939192;0	00136286;0	001053328;0	001619956;0	002182517;0	002242267;0	00178471;0	001306736;0	001611185;0	00219786;0	002354778;0	001916963;0	001218539;0	001387381;0	002190651;0	002594318;0	002334996;0	001638726;0	001390953;0	002013769;0	002466356;0	002278204;0	001611061;0	001470064;0	002269882;0	002886807;0	002793655;0
0;0	001426058;0	000868429;0	000906778;0	001546828;0	001979026;0	00195459;0	001500706;0	000992722;0	001196773;0	001724169;0	001939693;0	001673307;0	001089309;0	000889194;0	001444489;0	001874072;0	001825274;0	001344288;0	000950021;0	00139439;0	001966873;0	002094291;0	001700916;0	001109968;0	001249313;0	001919579;0	002280484;0	002087259;0	001519051;0	001335485;0	001897509;0	002342918;0	00223506;0	001602427;0	001129564;0	001724785;0	002417113;0	002543163;0	002038865;0	00136591;0	001575457;0	002249758;0	002471277;0	002027083;0	00140297;0	001741714;0	002569505;0	002916823;0	002537931;0
0;0	001139857;0	000750929;0	001216648;0	001809231;0	002017252;0	001759195;0	001203188;0	000977719;0	001455531;0	001880744;0	001871814;0	001401085;0	000856774;0	001107707;0	001677152;0	00189663;0	001626996;0	001076924;0	001055351;0	001673286;0	002081366;0	001968558;0	001417037;0	001032659;0	001547964;0	002141147;0	002262659;0	001854876;0	001327691;0	001522625;0	002122276;0	002354304;0	001997325;0	001284638;0	001269454;0	002048622;0	002530079;0	002369351;0	001709752;0	001322893;0	001879712;0	00241697;0	002348555;0	001721344;0	001366895;0	002075691;0	002784365;0	002847004;0	002222097;0
0;0	000862034;0	000888038;0	00152422;0	001965858;0	001948133;0	001503224;0	000975077;0	001147728;0	001681253;0	001919115;0	001687426;0	001106519;0	000852899;0	001396235;0	001847157;0	001820934;0	001364557;0	000928025;0	001311566;0	001898626;0	002081774;0	001733924;0	001132081;0	001168182;0	001833614;0	002246477;0	002120831;0	00156612;0	001270591;0	001770691;0	002264235;0	002236519;0	001664274;0	001100153;0	001582804;0	002320289;0	002549558;0	002129202;0	001430309;0	001464164;0	002140808;0	002450341;0	002103288;0	001434114;0	001574784;0	00242575;0	002897264;0	002646483;0	00187542;0
0;0	00074659;0	001202555;0	001783395;0	002008545;0	001765508;0	00121597;0	000948241;0	001413859;0	001845651;0	001852576;0	00140811;0	000856667;0	001055031;0	001638065;0	00189524;0	001654306;0	001103716;0	001016439;0	001614467;0	002049865;0	001985974;0	00145611;0	001005925;0	001457023;0	002075442;0	002251737;0	001896914;0	001341874;0	001423213;0	002028918;0	002327893;0	002042507;0	001349979;0	001185962;0	001932117;0	002488084;0	002428163;0	001812505;0	001272103;0	001715713;0	002316605;0	002365217;0	001822118;0	001338184;0	001905991;0	002677587;0	002858999;0	002328137;0	001591052;0
0;0	000876192;0	001507998;0	001951348;0	001942308;0	00150055;0	000967366;0	001101772;0	001646152;0	001903733;0	001691011;0	00111341;0	000815501;0	0013356;0	00180161;0	001821852;0	00139659;0	000924532;0	001242934;0	001847972;0	002077759;0	001779909;0	001178382;0	001110835;0	001760571;0	002220429;0	002155499;0	001635501;0	001254422;0	001676431;0	002208951;0	002260614;0	001753737;0	001119804;0	001456063;0	00221237;0	00252124;0	002186386;0	001472977;0	00133697;0	002013423;0	002420872;0	002191843;0	00153626;0	001446718;0	002242453;0	00281629;0	00270294;0	002003054;0	001521067;0
0;0	001173819;0	001763129;0	002001901;0	001770309;0	00121833;0	000919165;0	001357671;0	001807011;0	001840244;0	001428577;0	000867244;0	001008955;0	001597623;0	001878206;0	001670664;0	001126598;0	000964641;0	001535583;0	001996884;0	00198406;0	001494853;0	000996644;0	00136436;0	002005868;0	002243308;0	001938734;0	001369919;0	001337615;0	001916697;0	002277879;0	002071476;0	001407009;0	001099776;0	001794566;0	002412076;0	002445805;0	001902767;0	001278335;0	001585454;0	002236433;0	002394802;0	001918667;0	001323167;0	001721332;0	002537126;0	002863745;0	002462366;0	001688655;0	00164646;0
0;0	001495338;0	001933043;0	00193516;0	001505182;0	000968219;0	001066769;0	001604275;0	001880742;0	001687441;0	001120459;0	000785019;0	001280631;0	001770499;0	001830363;0	001434415;0	000934785;0	001188423;0	001799006;0	002062617;0	001804875;0	001213688;0	001055797;0	001675758;0	002172772;0	002164747;0	001677051;0	001225944;0	001566834;0	002123526;0	00225647;0	00181674;0	001147502;0	001343428;0	002117011;0	002510565;0	002270016;0	001577586;0	001259463;0	001861117;0	002352897;0	002234696;0	001614449;0	001355485;0	002083388;0	002745161;0	002763899;0	002125047;0	00147855;0	001929087;0
0;0	001742552;0	001992455;0	00177101;0	001218144;0	000890069;0	001315377;0	001775019;0	001840326;0	001448173;0	000867435;0	000962322;0	001546987;0	001849225;0	001674197;0	001153313;0	000925132;0	001467371;0	001965428;0	002000652;0	001546335;0	00101024;0	001295462;0	001948109;0	002241449;0	001996077;0	001422761;0	001278736;0	001832374;0	002244719;0	002121828;0	001501726;0	001064533;0	001663366;0	002332664;0	002458392;0	001975686;0	001286336;0	00143135;0	00211015;0	002377788;0	002015874;0	001380102;0	001579508;0	002403682;0	002827014;0	002541865;0	001782437;0	001531483;0	002271581;0
0;0	001910699;0	001930319;0	001518414;0	000967131;0	001034285;0	00156503;0	00184786;0	001680774;0	001139488;0	00076649;0	001235461;0	001743917;0	001829708;0	001457726;0	000945296;0	00112905;0	001732563;0	002031288;0	001821141;0	001244945;0	000999499;0	001587775;0	002123063;0	002175754;0	001730775;0	001223242;0	001459806;0	002036208;0	002234169;0	001870059;0	001187152;0	00121823;0	001982299;0	002451098;0	002303043;0	001651724;0	001209182;0	001735894;0	002296198;0	002291174;0	001731178;0	001288973;0	001892533;0	00262593;0	002778213;0	002256263;0	001524108;0	001748097;0	002552126;0
0;0	001977216;0	001769871;0	001216054;0	000859112;0	00127002;0	001740571;0	001822307;0	0014527;0	000864218;0	000908877;0	001495547;0	001832168;0	001692648;0	001190299;0	000904179;0	001407282;0	001927742;0	002007107;0	001585764;0	001020213;0	001225076;0	001880999;0	002211429;0	002024045;0	001460462;0	001211453;0	001720322;0	002181473;0	002128693;0	001564853;0	001046799;0	001549759;0	002254711;0	002473533;0	002072425;0	001357978;0	001324888;0	002000227;0	002355131;0	002083613;0	001429526;0	001426313;0	002243519;0	002780025;0	002634299;0	001922554;0	001440088;0	00206639;0	002761809;0
0;0	001925226;0	001525379;0	000959336;0	00099494;0	001518662;0	001819981;0	00168031;0	001163642;0	00075149;0	001190668;0	001711108;0	001822347;0	001477296;0	000948604;0	001065112;0	001669726;0	002009054;0	001855696;0	001302107;0	000971392;0	001510413;0	00208252;0	002193123;0	001795647;0	001255531;0	001382668;0	001960171;0	002227544;0	001933589;0	001260282;0	001133617;0	001870032;0	002407547;0	00234909;0	001742938;0	001167189;0	001574915;0	002195435;0	002302828;0	001826338;0	001287456;0	001735112;0	002510337;0	002786895;0	002361975;0	001581664;0	001578342;0	002402702;0	002887521;0
0;0	001763094;0	001221873;0	000837672;0	001231013;0	001713363;0	001810372;0	001453115;0	000871517;0	000862249;0	001453889;0	001818692;0	001711767;0	001220318;0	000885193;0	001347682;0	001874763;0	001992476;0	001611364;0	00103346;0	001136902;0	00179121;0	002178356;0	002047094;0	001507509;0	001169296;0	001615441;0	002115645;0	002139366;0	001630848;0	001036619;0	001410248;0	002142994;0	00244299;0	002128221;0	001412709;0	001213777;0	001872642;0	002321501;0	002162534;0	001538755;0	001331973;0	002066843;0	002685242;0	002666045;0	002032379;0	001421896;0	0018896;0	002651238;0	002870169;0
0;0	001524329;0	000955486;0	000946139;0	001481017;0	001806317;0	001689143;0	001174759;0	00073564;0	001136829;0	001664098;0	001813201;0	001501177;0	000970703;0	001016275;0	001617314;0	00198913;0	001876359;0	001343972;0	000955468;0	001437536;0	002032482;0	002194579;0	00183545;0	001269444;0	001295984;0	001864627;0	002188052;0	001968258;0	001319473;0	001065959;0	00175671;0	002351927;0	002381324;0	001843903;0	00119559;0	001451839;0	002106215;0	002318019;0	001916272;0	001299829;0	001564635;0	002364991;0	002757765;0	002469767;0	001708544;0	001462233;0	002212487;0	002806726;0	002755554;0
0;0	001233001;0	000820761;0	001190822;0	001680419;0	001787041;0	001461762;0	00088712;0	000829651;0	001415511;0	001794898;0	001718581;0	001247743;0	000863025;0	001277119;0	001831222;0	00198987;0	001653534;0	001076926;0	001086986;0	001731246;0	002163741;0	002090509;0	001575361;0	001158292;0	001531881;0	002061694;0	002157998;0	001715344;0	001080274;0	001303554;0	002051749;0	002434049;0	002206172;0	001512694;0	001146276;0	001732429;0	002253349;0	002197417;0	001619585;0	001265547;0	001910364;0	002605114;0	002714568;0	002170834;0	001437144;0	001692615;0	002497391;0	002870533;0	002580316;0
0;0	000950079;0	00090619;0	001432958;0	001777601;0	001681188;0	001183886;0	000717281;0	001082574;0	00162725;0	001808762;0	001528356;0	000998781;0	00097676;0	001561934;0	001963002;0	001881929;0	00137389;0	000926841;0	001347308;0	001959287;0	002175317;0	001874989;0	001300239;0	001211621;0	001765627;0	00214432;0	002000351;0	00138939;0	001003609;0	001613914;0	002257195;0	002377198;0	001906091;0	001212368;0	001313908;0	001990157;0	002306592;0	002009707;0	001373515;0	001434002;0	002218788;0	002710957;0	002537621;0	001811901;0	001367979;0	002034421;0	002723666;0	002810753;0	002307464;0
0;0	000807977;0	001153757;0	001632808;0	001769659;0	001475995;0	000901828;0	000799781;0	001373233;0	001767211;0	001719022;0	001271105;0	000848982;0	001214273;0	001783052;0	001984629;0	001690485;0	001109385;0	001027215;0	001653999;0	002124691;0	002106656;0	001622434;0	001138672;0	001423085;0	001974669;0	00213531;0	001758611;0	001111635;0	001192176;0	001942833;0	002391949;0	002250567;0	001600268;0	001106498;0	001604299;0	002188894;0	002239758;0	001730581;0	001232919;0	001729932;0	002472961;0	002705433;0	002277644;0	001516557;0	001543028;0	002341987;0	002821225;0	002644114;0	002045843;0
0;0	000876059;0	001398593;0	001755776;0	001672472;0	00119479;0	000705351;0	001035901;0	001597351;0	001805583;0	00154743;0	001019878;0	000929469;0	00149026;0	001917994;0	001892349;0	001417081;0	000921989;0	001269287;0	001900813;0	002169204;0	001926829;0	00136052;0	0011623;0	001679152;0	00210996;0	002035193;0	001469336;0	000988853;0	001504945;0	002186553;0	002393453;0	00200458;0	001288524;0	00120187;0	001867708;0	002266362;0	002063118;0	001436987;0	001313688;0	002070638;0	002651951;0	002610722;0	001958289;0	001346585;0	001828199;0	002588521;0	002816168;0	002422391;0	001875431;0
0;0	001109638;0	001604624;0	001766007;0	001483317;0	000909844;0	0007633;0	001320935;0	001741531;0	001726675;0	001305061;0	000855913;0	001160584;0	001735702;0	00197098;0	001717441;0	00114333;0	000971795;0	001568899;0	002074936;0	002110005;0	001667381;0	001147485;0	001336489;0	001897365;0	002124319;0	001815755;0	001168569;0	001099182;0	001820141;0	002334362;0	002275251;0	001676523;0	001078101;0	001456446;0	00209319;0	002249763;0	001823801;0	001258076;0	001586192;0	002353389;0	002698133;0	002375104;0	001607509;0	001396877;0	002160041;0	002763254;0	002732324;0	002174309;0	001811468;0
0;0	001367995;0	001727723;0	001660482;0	001210746;0	000705772;0	000997145;0	001562494;0	001797322;0	001565134;0	001039888;0	000887704;0	001434677;0	001891947;0	001913035;0	001469947;0	000943145;0	001204263;0	001842371;0	002153232;0	001954887;0	001397303;0	001110327;0	001578567;0	002046253;0	002041725;0	001530043;0	000979563;0	001383057;0	002091389;0	002374302;0	002067038;0	001363743;0	001117111;0	00174824;0	002231198;0	002138438;0	001551504;0	00124871;0	001904197;0	002558058;0	002631331;0	002066895;0	001372104;0	001664048;0	002463677;0	002821114;0	002520161;0	001913531;0	001887057;0
0;0	001570524;0	001748856;0	001479797;0	000919584;0	000725704;0	001276178;0	001715068;0	00173742;0	001335616;0	000861195;0	001107369;0	001679914;0	001943943;0	001732427;0	001178377;0	000928504;0	001486696;0	002027186;0	002123965;0	001727725;0	00117386;0	001257993;0	001819456;0	002105987;0	001869768;0	001241606;0	00102761;0	001703571;0	002279761;0	002310693;0	001777921;0	001114225;0	001330887;0	00199467;0	002242874;0	001900615;0	001289637;0	001432203;0	00220383;0	002663335;0	00246246;0	001743834;0	001320529;0	001976903;0	002659775;0	002752344;0	002263599;0	001784018;0	002096348;0
0;0	001697051;0	001658263;0	001228309;0	000709751;0	000957958;0	001528944;0	001776577;0	001577188;0	001066241;0	000854248;0	001374401;0	001854341;0	001909716;0	001498414;0	000955532;0	00113072;0	001768152;0	002122044;0	001975674;0	001437565;0	001066647;0	001477358;0	001980497;0	002047243;0	001596702;0	000999803;0	001260911;0	001982211;0	0023408;0	002113726;0	001437534;0	001038026;0	001606891;0	002155739;0	00215959;0	001629863;0	001204836;0	001746893;0	002461603;0	002658098;0	002195869;0	001434183;0	001484855;0	002293134;0	002773407;0	0026134;0	002023316;0	001794553;0	002321863;0
0;0	001733817;0	001479863;0	000929744;0	00069662;0	001234787;0	001689778;0	001736692;0	001359276;0	000860586;0	00104542;0	00162437;0	001925491;0	001759715;0	001227612;0	000903957;0	001418393;0	001983768;0	002128102;0	001775045;0	001201647;0	001181434;0	001736476;0	002065794;0	001894526;0	001299162;0	000970562;0	001583689;0	002200443;0	002319917;0	001849484;0	001151513;0	001217174;0	001896048;0	002235762;0	001992001;0	001380276;0	00132154;0	002053389;0	00259113;0	002511014;0	001856231;0	001273078;0	001803594;0	002559878;0	002786962;0	002391713;0	001804311;0	001915357;0	002527189;0
0;0	001663974;0	001239757;0	000708487;0	000911912;0	001484751;0	00176143;0	001594117;0	001104853;0	000835374;0	001318605;0	001818254;0	001904858;0	001527803;0	000967509;0	001059742;0	001693733;0	002091816;0	002009154;0	001505304;0	001062479;0	001392059;0	001923798;0	002055278;0	001663483;0	001048443;0	00116944;0	001891631;0	002319523;0	002178653;0	001545497;0	001014903;0	001480868;0	002088946;0	002188811;0	001725515;0	001194109;0	001579403;0	002326872;0	002632638;0	00228914;0	001537832;0	001366113;0	00213355;0	002717824;0	002668115;0	002108677;0	001715921;0	002148114;0	002687608;0
0;0	001483635;0	000944823;0	000679099;0	001193516;0	001665315;0	00173945;0	00137783;0	000870194;0	001002289;0	001579694;0	001916038;0	001788626;0	001267567;0	000879797;0	001342525;0	001926295;0	002110741;0	001803329;0	001230833;0	001100594;0	001631315;0	002022534;0	001920244;0	00136547;0	000933315;0	001463167;0	002118362;0	002308174;0	001918959;0	001207135;0	001093598;0	001761401;0	002187713;0	002036931;0	001453313;0	001230161;0	001905564;0	002521622;0	002566262;0	002001468;0	00130679;0	001616407;0	00241193;0	002765308;0	002478762;0	001873662;0	001797689;0	002384259;0	002743142;0
0;0	001244514;0	000700701;0	000870461;0	001448321;0	001751249;0	001614076;0	001132514;0	000814317;0	00125494;0	001767907;0	001898955;0	001565652;0	001004815;0	001003372;0	001626423;0	002066294;0	002032213;0	001555898;0	001063165;0	001310792;0	001855043;0	00204237;0	001711515;0	001088946;0	00107385;0	00177974;0	002266765;0	002201668;0	001623569;0	001007352;0	001354816;0	002005741;0	0022056;0	001825036;0	001241112;0	001444759;0	002203342;0	002609278;0	00236899;0	001642989;0	001257309;0	001946618;0	002634177;0	002726391;0	002245314;0	001720902;0	001973107;0	002548498;0	00267799;0
0;0	000965472;0	000661285;0	001152745;0	001636981;0	001734078;0	001398656;0	000889389;0	0009505;0	001520289;0	001882605;0	001795599;0	001300182;0	000862282;0	001261668;0	001864096;0	002098604;0	001841225;0	001280899;0	001055246;0	001548407;0	001986651;0	001954881;0	001448061;0	000935602;0	001356039;0	002042556;0	002309463;0	002000876;0	001306074;0	001023679;0	001646077;0	002144614;0	002095186;0	001555306;0	001171821;0	001741777;0	00241608;0	002569867;0	002099349;0	001361897;0	001461493;0	002266644;0	002738113;0	002575682;0	001962128;0	001684126;0	002197732;0	002675343;0	002559791;0
0;0	000701502;0	000833865;0	001412137;0	00173753;0	001626831;0	001153543;0	000787734;0	001197187;0	001726381;0	001896065;0	001603938;0	001046205;0	0009581;0	001562967;0	002033979;0	002039685;0	001594318;0	001059218;0	001214751;0	001766786;0	002012572;0	001753639;0	001147644;0	000990853;0	001659222;0	0022032;0	00222083;0	001701145;0	001025236;0	001217688;0	001896332;0	002181359;0	0018897;0	001287599;0	001313853;0	002067066;0	00256291;0	002444319;0	001781929;0	00122797;0	001770234;0	002510107;0	002722851;0	002332631;0	001742673;0	001831851;0	002426448;0	002689934;0	00232241;0
0;0	00063962;0	001110098;0	001606348;0	001730623;0	001430077;0	000918637;0	000907017;0	00147021;0	001849626;0	001797521;0	001335245;0	000863202;0	001190857;0	001807022;0	002092864;0	001885028;0	001330088;0	001014866;0	001464072;0	00193542;0	001963582;0	001506748;0	000949049;0	001244104;0	001941936;0	002277171;0	002043531;0	001376824;0	000963616;0	001528;0	002087671;0	002130395;0	001654351;0	0011678;0	001601221;0	002314972;0	002581073;0	002215932;0	001450397;0	001308596;0	002085364;0	00266463;0	002637484;0	002080879;0	001654561;0	002036951;0	002574759;0	002595029;0	00201364;0
0;0	000801826;0	001376128;0	001717017;0	001629954;0	001174965;0	000783664;0	001153561;0	001694697;0	001891244;0	001626818;0	00107404;0	000909797;0	001485829;0	001980212;0	002043649;0	001645324;0	001084727;0	001136841;0	001694293;0	001997867;0	001803901;0	001224314;0	000945703;0	001558311;0	002147536;0	002248054;0	001794228;0	001086816;0	001111427;0	001799498;0	002171074;0	001974372;0	001381161;0	001217628;0	001902837;0	002473585;0	00247305;0	001889868;0	001225176;0	001594676;0	002387367;0	002733796;0	002454787;0	001835665;0	001699828;0	00225376;0	002632495;0	002415303;0	001734546;0
0;0	001070176;0	001575545;0	001730028;0	001455619;0	000938793;0	000868847;0	001409127;0	001820641;0	001810964;0	001381648;0	00087857;0	001126847;0	001749841;0	002073081;0	001912146;0	001373657;0	000978842;0	00136563;0	001867711;0	001958653;0	001557123;0	00097222;0	001144711;0	001848389;0	00224556;0	002093324;0	001469433;0	000926591;0	0013893;0	002003946;0	002138977;0	001733153;0	001179516;0	001456208;0	002187168;0	002555712;0	002300567;0	001573962;0	001227623;0	001919143;0	00258698;0	002676391;0	002181193;0	001636071;0	001858647;0	002457835;0	002622993;0	002165488;0	001470501;0
0;0	001342424;0	00169445;0	001630689;0	001201045;0	000783175;0	001095222;0	001641988;0	001874918;0	001646331;0	00110321;0	000865766;0	001408426;0	001936315;0	002052625;0	001701615;0	001127621;0	001073436;0	001617904;0	0019682;0	001833013;0	001286968;0	000911108;0	001456603;0	00207006;0	00223777;0	001854613;0	001140249;0	001004511;0	001687732;0	002135974;0	002028243;0	001470697;0	001163453;0	001766583;0	002399302;0	002511254;0	002020309;0	001290508;0	001424534;0	002224773;0	00268111;0	002517465;0	001920457;0	001621414;0	002102624;0	002576484;0	002486628;0	001852673;0	001361872;0
0;0	00155009;0	001727538;0	001470948;0	000951612;0	000824918;0	001353575;0	001793071;0	001826221;0	001423623;0	000892582;0	001067563;0	001682688;0	002037701;0	001923464;0	001420612;0	000963553;0	001274998;0	001802976;0	001960065;0	001620746;0	001022945;0	001054716;0	001750146;0	002209816;0	002136961;0	001568648;0	000939915;0	001265345;0	001917048;0	002149986;0	001827249;0	001236153;0	001325752;0	002049863;0	002504552;0	002358101;0	001681485;0	001162839;0	001736249;0	002485196;0	002702686;0	00231145;0	001701181;0	001719784;0	002305406;0	002590504;0	002265034;0	001562463;0	001470937;0
0;0	001674693;0	001641104;0	001239262;0	000787636;0	001041952;0	00159751;0	001850373;0	001666331;0	001147115;0	000840224;0	001337498;0	001893732;0	002052572;0	001734396;0	001159376;0	001008022;0	00152524;0	00191814;0	001849931;0	001346096;0	000880571;0	00132907;0	00198109;0	002222305;0	001916945;0	001221775;0	000923226;0	001555457;0	002069749;0	002056735;0	001551674;0	001118389;0	001607473;0	002289082;0	002506799;0	002118193;0	001381207;0	001299056;0	00207703;0	002635205;0	002593641;0	002038455;0	001567156;0	00191672;0	002460819;0	002529464;0	002008238;0	00138379;0	001713829;0
0;0	001723116;0	001480965;0	00097378;0	000801434;0	001310983;0	001766739;0	001826539;0	001451777;0	000909656;0	000999926;0	001613477;0	002008564;0	001948873;0	001481019;0	000974325;0	001200342;0	001742475;0	001949969;0	001669517;0	001077049;0	000983125;0	001648868;0	002157461;0	002154431;0	001636299;0	000961869;0	001145415;0	001827965;0	002136712;0	001895008;0	001305808;0	001229974;0	001917569;0	002454135;0	002421667;0	001821667;0	001176199;0	001563757;0	002344997;0	002676358;0	002391125;0	001762811;0	001599788;0	002157058;0	002559891;0	002379181;0	001699061;0	001350625;0	002003704;0
0;0	001657749;0	001266854;0	000789296;0	000986605;0	001542339;0	001831451;0	001688938;0	001196638;0	000827271;0	001273292;0	001846149;0	002040854;0	001763767;0	001192395;0	000955913;0	001444466;0	001879843;0	001878222;0	001425675;0	000904061;0	001236053;0	001906816;0	002218637;0	001987451;0	001320521;0	000884088;0	001446834;0	002021839;0	0021031;0	001661211;0	001143322;0	001478564;0	002183712;0	002499619;0	002208173;0	001483619;0	001182004;0	001898688;0	002547252;0	002631139;0	002156069;0	001594454;0	001776405;0	002350576;0	002532947;0	002114956;0	001430506;0	001536664;0	002298546;0
0;0	001491134;0	00100098;0	000775128;0	001252903;0	00172623;0	001821741;0	00147542;0	000934867;0	000945126;0	001550417;0	001982526;0	001971323;0	001530955;0	000983315;0	001123181;0	001666406;0	001921314;0	001698929;0	001125359;0	00090935;0	00152898;0	002080293;0	002159971;0	001710416;0	001010055;0	001026587;0	001710749;0	002099458;0	001947185;0	00138046;0	001141009;0	001760143;0	002358399;0	002435204;0	001926752;0	001220792;0	001413447;0	002215814;0	002662839;0	002494995;0	001881588;0	001524623;0	001979035;0	002465683;0	002421089;0	001831385;0	00131668;0	001804511;0	002513721;0
0;0	001286771;0	000790103;0	000939457;0	001496544;0	001816928;0	001707921;0	001231641;0	000818116;0	001201534;0	001780095;0	002021144;0	001797719;0	00124298;0	000918947;0	001358124;0	00182945;0	001885185;0	00147863;0	000923988;0	001142076;0	001818186;0	00218452;0	002023656;0	001395627;0	0008457;0	00131203;0	001936483;0	002110076;0	00173561;0	001177315;0	001351275;0	002061247;0	002466555;0	002285342;0	00161601;0	001131665;0	001724291;0	002442106;0	002642723;0	002253027;0	001629292;0	001621918;0	002199487;0	002518871;0	002237396;0	00155613;0	001379756;0	002091956;0	002632748;0
0;0	001038744;0	000753437;0	001202956;0	001685379;0	00181268;0	001505977;0	000969468;0	000898603;0	001489242;0	001948298;0	001978472;0	001571318;0	000998699;0	001035828;0	001586295;0	00189583;0	001736053;0	001195714;0	000872506;0	001430527;0	002022034;0	002175244;0	001795783;0	001091958;0	000938815;0	001602933;0	002071355;0	002010044;0	001485788;0	001107579;0	001621888;0	002273483;0	002453357;0	002035959;0	001295671;0	001255313;0	002044215;0	002589094;0	002544748;0	001991439;0	001508057;0	001832003;0	00238025;0	002467958;0	001961181;0	0013165;0	001590671;0	002364496;0	00268917;0
0;0	000805329;0	000904952;0	001457969;0	001800966;0	001721371;0	001261319;0	000806389;0	001128699;0	001721539;0	002006641;0	00183489;0	001299859;0	000897681;0	00127878;0	001774848;0	001879613;0	001522193;0	000947399;0	001039314;0	001709572;0	002133075;0	00204897;0	00148048;0	000852309;0	00118477;0	001842657;0	002096756;0	001803913;0	001227061;0	001223749;0	001916417;0	002402989;0	002326186;0	001721482;0	001113043;0	001562973;0	002329116;0	002647565;0	002367331;0	00173578;0	001527995;0	002048254;0	002455919;0	002302984;0	001666928;0	001285232;0	001898761;0	002550288;0	002615952;0
0;0	00073257;0	001144377;0	001645922;0	00180872;0	001543513;0	001006619;0	00085865;0	001427241;0	001904093;0	001974105;0	001611832;0	001037109;0	000979741;0	001521325;0	001879021;0	001778124;0	001267773;0	000855245;0	001331496;0	001947708;0	002161711;0	001846331;0	001161472;0	000859592;0	001485943;0	002012785;0	002034157;0	001568647;0	001091598;0	001482877;0	002168803;0	002447275;0	002135193;0	00141235;0	001161934;0	001893852;0	002528082;0	002602362;0	002108626;0	00151677;0	001663602;0	002244338;0	00246223;0	00209385;0	001415454;0	001428855;0	002174213;0	002629685;0	002434662;0
0;0	000860059;0	001401704;0	001773295;0	00172717;0	001297572;0	000812993;0	00106317;0	001667399;0	001991098;0	00185536;0	001341659;0	000879015;0	001189505;0	001702359;0	00186926;0	001574121;0	000998569;0	000958638;0	001610439;0	002094184;0	002086459;0	001574945;0	000901571;0	001076503;0	001757743;0	002092296;0	00188375;0	001317555;0	001145695;0	001784472;0	002342171;0	002374245;0	001848631;0	001153226;0	001385114;0	002173323;0	00259955;0	002429416;0	001824809;0	0014617;0	001897504;0	002389953;0	002375286;0	001820216;0	001258407;0	001684826;0	002396717;0	002618145;0	002197358;0
0;0	001091732;0	001607;0	001802598;0	001568671;0	001039845;0	000828206;0	001350126;0	001854713;0	001972423;0	001653409;0	001079778;0	000923252;0	001440857;0	001837163;0	001795852;0	001325195;0	000844827;0	00122076;0	00185463;0	002133739;0	001892122;0	001240578;0	000802861;0	001365917;0	001945659;0	002053601;0	001655088;0	001109902;0	001346382;0	002038839;0	002406015;0	002199205;0	001512655;0	001080416;0	001714186;0	002429376;0	002619023;0	002222714;0	001590701;0	00154198;0	002112499;0	002435777;0	002180666;0	001508181;0	001290451;0	001992673;0	002568063;0	002532263;0	001895681;0
0;0	001357148;0	001739766;0	00173119;0	001336558;0	000834845;0	001009023;0	001613714;0	001969015;0	001868548;0	00138115;0	000874441;0	001107488;0	001640625;0	001864452;0	001626313;0	00106397;0	000904805;0	001516417;0	002042834;0	002101464;0	001642552;0	000948597;0	000972385;0	001664545;0	00206512;0	001934914;0	00139789;0	001093888;0	001653132;0	00225991;0	002391104;0	001957189;0	001237947;0	00125591;0	002033252;0	002562515;0	002509591;0	00195256;0	001434192;0	001722763;0	002272281;0	002384619;0	001932479;0	001302428;0	001510788;0	002250761;0	002609795;0	002313598;0	001582569;0
0;0	001575645;0	001791396;0	001582244;0	001071539;0	000792752;0	001281288;0	001807897;0	00197548;0	001694118;0	001115752;0	000875758;0	001356099;0	001785293;0	001799362;0	001376213;0	000861265;0	001124232;0	001770426;0	002114552;0	001949602;0	001339628;0	000788075;0	001250137;0	00188086;0	002075148;0	001748005;0	00117519;0	001241493;0	00192151;0	002370241;0	002270105;0	001648147;0	001068171;0	001539719;0	002295198;0	002600233;0	002307768;0	001663535;0	001426452;0	001959352;0	002387012;0	002272284;0	001658228;0	001227102;0	0017794;0	00243912;0	002553677;0	002046001;0	001352661;0
0;0	001710442;0	001736972;0	001376295;0	000854319;0	00095846;0	001558879;0	001934976;0	001887258;0	001437021;0	000899848;0	001041764;0	001582983;0	001848576;0	001657996;0	001116097;0	000852742;0	001412635;0	001969;0	002092789;0	001703849;0	00100938;0	00086228;0	001538845;0	002011033;0	001971561;0	001479137;0	001056979;0	001501188;0	002149416;0	002377242;0	002035326;0	001323266;0	001127972;0	001865368;0	002477533;0	002541927;0	002067224;0	001472589;0	001594006;0	002165495;0	002400004;0	002054617;0	001379934;0	001337289;0	002068108;0	002562074;0	002422571;0	001755997;0	001273525;0
0;0	001777114;0	001596405;0	001106435;0	000772371;0	001216848;0	001761775;0	001964878;0	001725116;0	001153123;0	000828547;0	001270113;0	001735771;0	001811532;0	001440373;0	000902419;0	001044156;0	00169146;0	002084177;0	001982791;0	001420475;0	000794837;0	001139064;0	001799298;0	002069009;0	001815227;0	001239588;0	001150991;0	001798856;0	002315218;0	002309138;0	001761229;0	001101782;0	001389039;0	002175539;0	002585944;0	002407304;0	00179157;0	001380574;0	001793114;0	002292371;0	002304884;0	001773653;0	001210132;0	001592214;0	002313847;0	002580183;0	002198872;0	001441888;0	001387464;0
0;0	001745543;0	001402993;0	000873899;0	000900143;0	001486559;0	001897186;0	001898324;0	00149055;0	00092383;0	000967998;0	001511603;0	00181834;0	001681229;0	001170503;0	000815252;0	001308079;0	001898797;0	002092284;0	001777736;0	001103123;0	000797512;0	001431385;0	001966625;0	00201374;0	001579176;0	001076822;0	001377948;0	002050057;0	002372362;0	002129721;0	00145256;0	001058286;0	00170152;0	002382714;0	002556457;0	002165384;0	001520492;0	001450543;0	002009813;0	002362684;0	002150687;0	001511287;0	001233361;0	001879129;0	002466326;0	002476052;0	001896659;0	001262444;0	001667175;0
0;0	001615876;0	001147278;0	00076506;0	001154858;0	001712922;0	00194922;0	001743568;0	001199278;0	000806412;0	001193406;0	001689155;0	001818804;0	001493608;0	000942432;0	000968463;0	001603374;0	002032064;0	001994408;0	001491023;0	000819408;0	001014729;0	0016927;0	002038852;0	001869068;0	001313019;0	001066834;0	001647397;0	00222474;0	00232037;0	001858328;0	001150882;0	001227956;0	002017549;0	002523134;0	002457758;0	001899308;0	001371767;0	001647602;0	002201079;0	002339502;0	001917723;0	001268088;0	001402489;0	002134631;0	00253321;0	00231177;0	001603063;0	001273261;0	001945881;0
0;0	001428317;0	000895223;0	000848058;0	001422768;0	001866935;0	001907134;0	001526761;0	000952302;0	000899451;0	001428738;0	00178442;0	001709071;0	001240386;0	000810712;0	001212775;0	00182888;0	002083218;0	001830543;0	001181606;0	000753183;0	001328809;0	001909326;0	002030933;0	001657831;0	001112443;0	001266708;0	001936157;0	002334843;0	002189905;0	001564994;0	001032657;0	001549751;0	002284099;0	002568334;0	002276922;0	001633795;0	001371972;0	001867361;0	002298462;0	002203193;0	001621211;0	001163541;0	001687413;0	002363921;0	002522676;0	002063334;0	001341993;0	001441406;0	00222575;0
0;0	001189793;0	000762407;0	001097211;0	001656877;0	001927277;0	001770468;0	001256385;0	000807123;0	001125219;0	001634518;0	001808405;0	001532985;0	000983774;0	000887198;0	001491152;0	001977727;0	002013323;0	001570636;0	000883322;0	00091269;0	001600943;0	002019504;0	001930391;0	001414289;0	001041446;0	001520106;0	002141941;0	002336046;0	00197287;0	001259813;0	001114835;0	001863006;0	002459033;0	002507642;0	002009797;0	001392236;0	00148421;0	002064823;0	002318899;0	00201254;0	001363119;0	001269108;0	001972182;0	00249001;0	002399815;0	001754304;0	001208171;0	001731191;0	00245456;0
0;0	000927614;0	000808954;0	001362634;0	001831186;0	001908856;0	001557615;0	000980648;0	000839653;0	00135513;0	001754159;0	0017364;0	00130704;0	000823886;0	001126168;0	00175156;0	002058456;0	001866841;0	001253731;0	000719281;0	001205579;0	001829598;0	002032583;0	001729018;0	001167893;0	001156109;0	001802379;0	002273024;0	00222769;0	001672458;0	001038418;0	001382318;0	002144924;0	00253289;0	002347189;0	001733496;0	001317007;0	001716476;0	002225761;0	002261387;0	001767761;0	001182797;0	001497502;0	00220827;0	002503639;0	00217597;0	001464039;0	00129293;0	002037626;0	002589009;0
0;0	000767201;0	001030631;0	001596528;0	001904655;0	001796293;0	001302421;0	000800075;0	001048916;0	001569879;0	00178912;0	001567833;0	001040087;0	00083682;0	001399978;0	001927101;0	002030357;0	001641574;0	000952955;0	000824212;0	001502465;0	001981184;0	001967519;0	001497526;0	001036933;0	001399548;0	002047664;0	002322856;0	002050483;0	001363804;0	001036868;0	00171078;0	002376572;0	002538898;0	002136234;0	001483223;0	001377318;0	001935147;0	002290854;0	002101643;0	001471891;0	001151748;0	001767921;0	002381299;0	002453055;0	001928592;0	001246906;0	00151427;0	002276735;0	002606913;0
0;0	000780635;0	001303998;0	001791976;0	001900943;0	00158869;0	001022611;0	000794251;0	001284741;0	001717954;0	00174814;0	001357628;0	000839551;0	001032452;0	001657641;0	002013593;0	00190042;0	001337527;0	000727868;0	001084292;0	001746099;0	002033397;0	00180406;0	001251547;0	001078276;0	00167695;0	002212638;0	002264487;0	001790158;0	001106488;0	001237033;0	002007598;0	002492837;0	002416031;0	00185537;0	001303329;0	001553764;0	002105136;0	002261057;0	001870882;0	001242247;0	001337981;0	002059332;0	002483221;0	002294114;0	001609361;0	001174687;0	001805858;0	002477712;0	002577357;0
0;0	000972839;0	001540683;0	001885515;0	001815514;0	001344941;0	000807315;0	000962886;0	001503339;0	001772914;0	001607122;0	001106951;0	000807852;0	001314433;0	001868529;0	002026386;0	001696493;0	001021827;0	000739775;0	001378865;0	001913411;0	001982512;0	001573915;0	001047886;0	001263642;0	00192443;0	002285683;0	002108747;0	001468997;0	000979639;0	001530936;0	002252343;0	002520424;0	002218111;0	001563327;0	001279344;0	001788865;0	002234445;0	002176327;0	001619986;0	001130274;0	001583902;0	002258443;0	002462651;0	002053542;0	001324328;0	001343407;0	002107801;0	002583844;0	00241713;0
0;0	00124624;0	001742247;0	001896218;0	001631052;0	001078594;0	00076638;0	001213249;0	001671337;0	001748362;0	001401269;0	000869461;0	000949827;0	001572089;0	001980914;0	001936652;0	001426379;0	000770215;0	000983152;0	001664034;0	002016982;0	001859735;0	001330032;0	001027478;0	001555192;0	002136123;0	002276829;0	001881397;0	001187752;0	001119248;0	001869058;0	002434166;0	002462377;0	001978026;0	001354132;0	001429765;0	001994304;0	002262809;0	001984856;0	001342953;0	001189176;0	001867485;0	002395713;0	002360079;0	001771711;0	001177187;0	001600346;0	002340495;0	002584859;0	002177598;0
0;0	001487645;0	001858587;0	001824435;0	00138493;0	000823481;0	000891199;0	001439025;0	001756384;0	001639948;0	001162865;0	000787503;0	001219612;0	001792532;0	002008702;0	001745266;0	001108873;0	000696157;0	001274013;0	001861424;0	002010423;0	001672521;0	001113018;0	001169831;0	001816721;0	002254682;0	002176903;0	001601461;0	001000138;0	001383973;0	002144696;0	002516252;0	002318323;0	001690459;0	001243384;0	001629939;0	002141952;0	002197899;0	00173116;0	001143472;0	00141872;0	00212656;0	002459076;0	002189315;0	001481171;0	00119231;0	001884463;0	002479827;0	002477894;0	001902055;0
0;0	001690194;0	001881859;0	001663073;0	001120412;0	000738924;0	001143181;0	001617303;0	001747965;0	001454657;0	000920517;0	000883993;0	001486326;0	001939042;0	001951475;0	001492438;0	00081718;0	000877128;0	001561801;0	001976461;0	001896168;0	001405852;0	000991628;0	001412414;0	002027346;0	002259996;0	001958916;0	001281776;0	001008576;0	001697588;0	002336237;0	002471893;0	002067865;0	001410055;0	001299053;0	001851771;0	002227761;0	002061758;0	001469379;0	001115554;0	00169343;0	002309917;0	002409056;0	001913007;0	001216389;0	001382226;0	002169747;0	002574623;0	002333825;0	001616614;0
0;0	001829838;0	001822375;0	00142518;0	000857452;0	000832419;0	001375104;0	001728759;0	001662882;0	00121412;0	00077378;0	001120346;0	001709868;0	00198882;0	001795813;0	001199432;0	00067515;0	001165496;0	001792034;0	002010173;0	001740608;0	001174344;0	001084377;0	001692865;0	002189993;0	002205102;0	001704354;0	001039403;0	001240575;0	00200883;0	002471102;0	002382037;0	001809006;0	001248213;0	001482221;0	002044351;0	002220787;0	001859987;0	001222741;0	001248657;0	001947923;0	002396121;0	002263998;0	001626242;0	001137679;0	001691621;0	00237698;0	002531612;0	002056436;0	001361041;0
0;0	001872956;0	001681843;0	001160309;0	000717482;0	001059921;0	001564199;0	001746483;0	001508534;0	000977021;0	000831122;0	001397977;0	001880241;0	001950614;0	00154921;0	000874575;0	000778823;0	001461187;0	001937669;0	001939194;0	001502583;0	001013348;0	001297065;0	001932501;0	002248499;0	002041859;0	001407254;0	000965357;0	001547902;0	002242862;0	002489558;0	00218222;0	00152884;0	001221833;0	001704641;0	002154854;0	002106619;0	001576822;0	001071801;0	001501357;0	002191051;0	002426345;0	002063435;0	001349719;0	001219842;0	001960085;0	002492601;0	002407874;0	001772389;0	001294196;0
0;0	001828722;0	001470609;0	000902271;0	000781636;0	00130709;0	001689377;0	001671777;0	001267536;0	000790856;0	001036615;0	001635294;0	00196831;0	001832879;0	001274364;0	000675342;0	001062078;0	001706231;0	001992451;0	001791487;0	001241584;0	001007596;0	001553635;0	002104605;0	002209819;0	001796777;0	001107327;0	001095574;0	001846174;0	002393173;0	002413782;0	001913542;0	001276737;0	001334579;0	001911128;0	002195189;0	001949847;0	001329641;0	001138915;0	001783768;0	002331386;0	002336833;0	001783702;0	001131539;0	001467932;0	002216488;0	002530968;0	002211038;0	001506604;0	001397025;0
0;0	001696228;0	001198779;0	000710427;0	000989006;0	001512801;0	001738613;0	001543755;0	001028242;0	000785982;0	00130065;0	001820992;0	001954436;0	001617518;0	000962966;0	000710549;0	001365874;0	001895643;0	001971935;0	001582787;0	00104928;0	001188222;0	00182554;0	002210954;0	002088154;0	001508842;0	000950263;0	001392649;0	002125138;0	002467222;0	00225764;0	001638655;0	001181279;0	00156414;0	002081595;0	002162642;0	0017212;0	001127857;0	001334646;0	002038746;0	00239727;0	002163875;0	001476612;0	001111015;0	001766376;0	002409521;0	002492251;0	001964539;0	00130214;0	0016461;0
0;0	001507181;0	000934672;0	00073197;0	001233423;0	001649813;0	001683704;0	001325015;0	000829689;0	000964984;0	001561618;0	001933278;0	001857259;0	001341951;0	000695238;0	000938753;0	001613816;0	001972095;0	001846944;0	001334524;0	000978139;0	001434696;0	00202982;0	002225253;0	001898538;0	001219202;0	001003677;0	001702204;0	002322404;0	002449847;0	002042155;0	001373148;0	001232262;0	001778135;0	002153341;0	002019253;0	001444;0	001055952;0	001592467;0	002213991;0	002364214;0	0019316;0	001230287;0	001294112;0	002045496;0	002492015;0	002315483;0	001643175;0	001264006;0	001964105;0
0;0	001243634;0	000722119;0	000922242;0	001456787;0	001723544;0	001566562;0	00107662;0	000752902;0	001206303;0	001756371;0	001949782;0	001675279;0	001040831;0	000654306;0	00126;0	001834607;0	00197676;0	001647722;0	001095297;0	001080269;0	001703172;0	002154973;0	002123179;0	001609905;0	000977052;0	001235516;0	001990256;0	002423201;0	002310729;0	001742894;0	001170136;0	001408459;0	001965237;0	00215545;0	001814889;0	001201238;0	001190859;0	001882763;0	002350706;0	002262116;0	001647612;0	001076175;0	001537716;0	002254231;0	002488593;0	002109165;0	001409221;0	001452368;0	002270191;0
0;0	000971184;0	000682832;0	001158178;0	00160958;0	001698123;0	001376473;0	00086544;0	000898605;0	001475283;0	001881585;0	001867895;0	001415708;0	000754107;0	000840364;0	001525;0	001947205;0	001896093;0	001425493;0	000975561;0	0013227;0	001939003;0	00221301;0	001969894;0	001321304;0	000942779;0	001555609;0	002230571;0	002453127;0	002134388;0	001467426;0	001154396;0	001641037;0	002101442;0	00208275;0	00158388;0	001060661;0	00142459;0	002093885;0	002357375;0	002041744;0	001340415;0	001133635;0	001848837;0	002427733;0	002417478;0	001836754;0	001247437;0	00170576;0	002519651;0
0;0	000748578;0	000857827;0	001393805;0	001697014;0	001589629;0	001134615;0	000745617;0	001121878;0	00169301;0	001935485;0	001716732;0	001113515;0	000618994;0	001140681;0	001754432;0	00197642;0	001717246;0	001170442;0	001005003;0	001584299;0	002096434;0	002161768;0	001724896;0	001058394;0	001109827;0	001859086;0	002379149;0	002373873;0	001875129;0	001233713;0	001280904;0	00185079;0	002143675;0	001908837;0	001301501;0	001066099;0	00169248;0	002254794;0	002300583;0	001793468;0	001129928;0	001358004;0	002107216;0	002483122;0	002237214;0	001544881;0	001287442;0	002036155;0	002720114;0
0;0	000654942;0	001087883;0	001568123;0	00170202;0	001419459;0	000902808;0	000827151;0	001390034;0	001839008;0	001888387;0	001494216;0	000827881;0	000760718;0	001434513;0	001906438;0	001921174;0	001501166;0	000986675;0	001199648;0	001819996;0	00216826;0	0020191;0	001425599;0	00090716;0	001387915;0	002104675;0	002427108;0	002206199;0	001574393;0	001104235;0	001479007;0	002002507;0	002093575;0	001681521;0	001093781;0	001264301;0	001954221;0	002338087;0	002157047;0	001510433;0	001060964;0	001646397;0	002307979;0	00244823;0	001980378;0	001304974;0	001495017;0	002323297;0	002812072;0
0;0	00079807;0	001326746;0	001668635;0	001615138;0	001201653;0	000753464;0	001041292;0	001623093;0	001905621;0	001745713;0	001185557;0	000618505;0	001032114;0	001683543;0	001974981;0	001786953;0	001256968;0	000962181;0	001469254;0	002023935;0	002172351;0	001811402;0	001144089;0	001006106;0	001720301;0	002306443;0	002403925;0	001977008;0	001308822;0	001169434;0	001723092;0	002109226;0	001990386;0	001431905;0	00102081;0	001518971;0	002154236;0	002327563;0	001928822;0	001217596;0	001171176;0	001914557;0	002419148;0	002336411;0	001724789;0	001229659;0	001795678;0	00256427;0	002814695;0
0;0	001021254;0	001521836;0	001698722;0	001455222;0	000949096;0	000770808;0	001297809;0	001785211;0	001890077;0	001546191;0	000890609;0	000687307;0	001330569;0	001852004;0	001937527;0	001578113;0	001033069;0	001099095;0	001710956;0	002130425;0	002074174;0	00154987;0	000941191;0	001249321;0	001987372;0	002402559;0	002289103;0	001714846;0	001129089;0	001343948;0	001904904;0	002108489;0	001795407;0	00118442;0	00111883;0	001783821;0	002267656;0	002211141;0	001641841;0	001048526;0	001447659;0	002178185;0	002470878;0	002146748;0	001433026;0	001306883;0	002088231;0	002714552;0	002736499;0
0;0	001261609;0	001640124;0	001637371;0	001256263;0	000772861;0	000958726;0	00153322;0	001871665;0	001777954;0	001267731;0	000650712;0	000930589;0	001606691;0	00195882;0	001837271;0	00133498;0	000933179;0	001340976;0	001929156;0	002154054;0	001875903;0	001236054;0	000912265;0	001554282;0	002201705;0	002401946;0	002065956;0	001404395;0	001076032;0	001566579;0	002029044;0	002027489;0	001539526;0	001011078;0	001341245;0	002026226;0	002324284;0	00205787;0	001373688;0	001064748;0	001723975;0	002328788;0	0023869;0	001872718;0	00123457;0	001571397;0	00239051;0	002809768;0	002569766;0
0;0	001474642;0	001680959;0	001490731;0	001007862;0	00074192;0	001215808;0	001729012;0	001884372;0	001588006;0	000959744;0	000613017;0	001223846;0	00179365;0	001955954;0	001659672;0	001105995;0	001023435;0	001605777;0	002081182;0	002104507;0	001648079;0	000996838;0	001123465;0	001861278;0	002350636;0	002331179;0	001824088;0	001172925;0	001219924;0	001791812;0	00209179;0	001887029;0	001306826;0	001035807;0	001625106;0	002188692;0	00226586;0	001795675;0	001106839;0	00123743;0	001991332;0	002415859;0	002248704;0	001596631;0	001216399;0	001862536;0	002582194;0	002758046;0	002295436;0
0;0	001609612;0	001647801;0	001302053;0	00079974;0	000889836;0	001458076;0	001844554;0	001813284;0	001342746;0	000693995;0	00082865;0	001511917;0	001920004;0	001869464;0	001409046;0	000936604;0	001221244;0	001835105;0	002140311;0	001952135;0	001356224;0	000887002;0	001407841;0	002106028;0	002402773;0	002164984;0	001533674;0	001051839;0	001429919;0	001954184;0	002067273;0	001671477;0	001073635;0	001186929;0	001865528;0	002272051;0	002129968;0	001508857;0	001002765;0	001525847;0	002215245;0	002425946;0	002043841;0	001353319;0	001362738;0	002170766;0	002731134;0	002669279;0	002023468;0
0;0	001665732;0	001525905;0	001069311;0	000725383;0	001139592;0	001661309;0	001861873;0	001630918;0	001044509;0	000581713;0	001121935;0	001730223;0	001959499;0	00172248;0	001178455;0	000963126;0	001487801;0	002008212;0	002111621;0	001728636;0	001070096;0	000998653;0	001712649;0	002274156;0	00235077;0	001926287;0	001249506;0	001101911;0	001652424;0	002039409;0	001938881;0	001408962;0	000980455;0	001450136;0	002076127;0	002282672;0	001926336;0	001236439;0	001096808;0	001812657;0	0023556;0	00233318;0	001762479;0	001184023;0	001629449;0	002428772;0	002772003;0	002467458;0	001711885;0
0;0	001653179;0	001340914;0	000836772;0	000822795;0	001377142;0	001800052;0	001822226;0	001403358;0	00074829;0	000730123;0	001413518;0	001877585;0	001903999;0	001499433;0	000978661;0	001118305;0	001737961;0	002111952;0	002009002;0	001461087;0	000897455;0	00126752;0	001995013;0	002373541;0	00222873;0	00164072;0	001057993;0	001291068;0	001856575;0	002067154;0	001774341;0	001170863;0	001074333;0	001715671;0	002216277;0	002205786;0	001676388;0	001031831;0	001324553;0	00205505;0	002398052;0	002144015;0	001475125;0	001216745;0	001942923;0	002620227;0	002733086;0	002211114;0	001446975;0
0;0	001556753;0	001118649;0	000719953;0	001050203;0	001591562;0	001844009;0	001676105;0	001131578;0	000582058;0	001026753;0	001663081;0	001950278;0	00176862;0	001250706;0	000911966;0	001364193;0	00192171;0	002110523;0	001815172;0	001177883;0	000917173;0	00156712;0	002193517;0	002371126;0	002034672;0	001366875;0	00103051;0	001516025;0	001985618;0	001993941;0	001535623;0	000998157;0	001281337;0	001946471;0	00225863;0	002020824;0	001361335;0	000983896;0	001605728;0	002256287;0	002381807;0	001936609;0	001266987;0	00142459;0	002222729;0	002709813;0	002561225;0	001880165;0	001312894;0
0;0	001381962;0	000888486;0	000773481;0	001302067;0	001754707;0	0018202;0	001457463;0	000818769;0	000652267;0	001316927;0	001835113;0	001931475;0	00157829;0	001031127;0	001029267;0	001631307;0	002055014;0	002037507;0	001551918;0	000928186;0	001116037;0	001851858;0	002314015;0	002272936;0	001752138;0	001101618;0	001141809;0	001722439;0	002030597;0	001843263;0	001265144;0	000971994;0	001536317;0	002114877;0	002228031;0	001804919;0	001122762;0	001165008;0	001902061;0	002372833;0	00226154;0	001645626;0	00114494;0	001693601;0	002458314;0	002747113;0	002388813;0	001623286;0	001389751;0
0;0	001167036;0	000722214;0	00097151;0	00152732;0	001831629;0	001710835;0	001198443;0	000597292;0	000922481;0	001575507;0	001918956;0	001814365;0	001338182;0	000908974;0	001255239;0	001838453;0	002102947;0	001888714;0	001285311;0	000875387;0	001431032;0	002099112;0	002365312;0	002113288;0	001475793;0	000995913;0	001378421;0	001904334;0	002017066;0	001642896;0	001064144;0	001140013;0	001809731;0	002228421;0	002122988;0	001531393;0	000968902;0	001403541;0	002109927;0	002377334;0	002058216;0	001376058;0	001253607;0	002014929;0	002637742;0	002671768;0	002095518;0	001357685;0	001565748;0
0;0	000943395;0	000731969;0	001217238;0	001691363;0	001815093;0	001514907;0	000898352;0	000598128;0	001223011;0	001785671;0	001940971;0	001645547;0	001089931;0	000948485;0	001508611;0	001994875;0	002062939;0	001654925;0	001012495;0	001007398;0	001724569;0	002263163;0	002325835;0	001883736;0	001203021;0	00104766;0	001604282;0	002004701;0	001924976;0	001407018;0	000955362;0	001379897;0	002008005;0	002234934;0	001918257;0	001239681;0	001015447;0	001706935;0	002280702;0	002326068;0	001810432;0	001185895;0	001477267;0	002273231;0	002697862;0	002501788;0	001793462;0	001288776;0	001884553;0
0;0	000741344;0	000891107;0	001450779;0	00179788;0	001729164;0	001257123;0	000631169;0	000822185;0	001491155;0	001894644;0	001860749;0	001425523;0	000931484;0	001155753;0	00174942;0	002076353;0	001931286;0	001377607;0	000852619;0	001276307;0	001974005;0	002327199;0	002171176;0	00158885;0	00099525;0	001224462;0	001787619;0	00200707;0	001728105;0	001144326;0	001002949;0	001635941;0	002145904;0	002164494;0	001665155;0	001016614;0	00123337;0	001966995;0	002363248;0	002187742;0	001550255;0	001152916;0	001782049;0	002494904;0	002694099;0	002266514;0	001503298;0	001390974;0	00215901;0
0;0	000705688;0	001131185;0	001629076;0	001809275;0	001571709;0	000973299;0	000560795;0	001127878;0	001716579;0	001930753;0	00170172;0	001163019;0	0008962;0	001390307;0	001926757;0	002073748;0	001744201;0	001105235;0	000915414;0	00158328;0	002182047;0	002332783;0	001975098;0	001298037;0	000970904;0	001467137;0	001935443;0	001960851;0	001523081;0	000979272;0	001229353;0	00187939;0	002217908;0	002026259;0	001398272;0	000947776;0	001511301;0	002168368;0	002350661;0	00195468;0	00127125;0	001284386;0	002067113;0	002635289;0	002606008;0	002005698;0	001311806;0	001620467;0	002425344;0
0;0	000826285;0	001377;0	001760527;0	001736456;0	00131844;0	000686639;0	0007294;0	001404559;0	00186294;0	001889981;0	001498784;0	000968064;0	001050623;0	001639525;0	002027837;0	001967427;0	001477722;0	000885868;0	001140637;0	001856406;0	002294372;0	002235002;0	001717952;0	001059042;0	001103992;0	0016836;0	002000288;0	00182387;0	001270516;0	000941356;0	001473929;0	002054287;0	002191388;0	001802944;0	001112363;0	00105859;0	001775127;0	002281279;0	002245648;0	001700344;0	001139507;0	001566506;0	002339743;0	002697248;0	002422961;0	001676214;0	001260269;0	001914545;0	002623009;0
0;0	001055258;0	001574428;0	001804188;0	001608878;0	001041719;0	000536422;0	001014347;0	001641309;0	001921785;0	001764526;0	001253866;0	000878591;0	00128213;0	001852296;0	002069862;0	001813277;0	001195452;0	000844297;0	001429034;0	002076495;0	002313755;0	002051413;0	001406617;0	000922947;0	001312017;0	001838664;0	001966207;0	001617019;0	001033495;0	001077503;0	001723832;0	002157055;0	002080587;0	00152624;0	000938649;0	00132665;0	002040683;0	002355008;0	002100675;0	001433496;0	001159131;0	001847505;0	002507936;0	002629571;0	00215475;0	001404506;0	00140977;0	00221591;0	002759916;0
0;0	001296388;0	001706422;0	001746093;0	001383154;0	000762626;0	00065145;0	001316896;0	001820153;0	001902873;0	001564587;0	001019806;0	000967761;0	001539204;0	001988278;0	002011033;0	001584183;0	000959519;0	001025637;0	001734955;0	002240473;0	002266904;0	001815725;0	001134735;0	000990649;0	001555567;0	001952296;0	001880933;0	001379449;0	000922144;0	001314119;0	001946806;0	002200124;0	001928238;0	001267131;0	000964045;0	001603854;0	002207835;0	002305904;0	001854894;0	00119629;0	001349007;0	002141704;0	00264014;0	002542702;0	00189288;0	001264569;0	001679578;0	002451535;0	00276895;0
0;0	001508024;0	001777882;0	001636662;0	001113189;0	000543655;0	000912317;0	001562538;0	00190823;0	001813387;0	001335491;0	000879161;0	001176797;0	001752801;0	002039477;0	001866049;0	001297561;0	000821485;0	001284438;0	001971411;0	00230082;0	002133315;0	001542801;0	000945582;0	001180861;0	001750223;0	001975499;0	001718151;0	001144254;0	000975381;0	00157383;0	002088628;0	002134541;0	001669174;0	001004925;0	001125194;0	001861884;0	002298863;0	002180341;0	001581352;0	001108115;0	001640961;0	002378932;0	00265979;0	002323195;0	001568243;0	001236363;0	001945512;0	002615324;0	002721465;0
0;0	001657809;0	001756862;0	001441625;0	000832969;0	000587564;0	001217971;0	00175487;0	00190767;0	001629854;0	001093341;0	000901355;0	00142817;0	00192365;0	002024717;0	001664109;0	001035164;0	000914969;0	001592317;0	002157468;0	002277069;0	001905161;0	001232135;0	000899433;0	001408896;0	001880105;0	001914331;0	001483984;0	000941213;0	001150147;0	001804411;0	002158026;0	001997713;0	001397542;0	000902008;0	001407189;0	002089719;0	002323614;0	001994741;0	00132774;0	001183849;0	001919844;0	002533589;0	002595758;0	002068529;0	001326452;0	001465534;0	002263565;0	002751496;0	002599128;0
0;0	001750739;0	001654903;0	001186844;0	000583554;0	000820788;0	001485913;0	001882923;0	001846782;0	001409583;0	000895136;0	001062249;0	001650292;0	002006562;0	001921777;0	001414953;0	000851517;0	001158131;0	001861398;0	002269009;0	002188772;0	001658057;0	000998742;0	00105821;0	001639081;0	001953706;0	001789774;0	001250846;0	000912097;0	001423048;0	002001579;0	002165013;0	001802581;0	001131143;0	000991778;0	001691123;0	002237752;0	002261327;0	001755865;0	001131194;0	001420314;0	002193638;0	002616557;0	002435855;0	001759257;0	00120313;0	001707838;0	002458284;0	002718769;0	002347307;0
0;0	001757916;0	001484585;0	000902193;0	000530374;0	001119469;0	00169282;0	001912525;0	001696708;0	001174163;0	000861804;0	001322722;0	0018526;0	002017057;0	001729737;0	001121599;0	000836289;0	001448868;0	002067012;0	002287605;0	002005571;0	001362122;0	0008726;0	001272311;0	001807684;0	001944931;0	001605526;0	001029163;0	00102332;0	001658978;0	002108559;0	002071315;0	001552271;0	000928476;0	001217263;0	001932528;0	002295632;0	002095153;0	001463257;0	001082858;0	001705804;0	002411514;0	002633567;0	002253691;0	001496119;0	001276427;0	002014584;0	002639167;0	002677434;0	002112155;0
0;0	001674966;0	001258987;0	0006409;0	000737988;0	001407898;0	001842498;0	00186628;0	001488405;0	00094814;0	000980887;0	001557036;0	001970206;0	001958393;0	001510104;0	000897692;0	001033955;0	00173076;0	002204558;0	00221424;0	001758778;0	001074699;0	000936035;0	001498986;0	001898429;0	001836385;0	001356776;0	000884828;0	001249972;0	001872995;0	002141647;0	001893989;0	001252188;0	000886951;0	00149375;0	002122562;0	002281909;0	001898231;0	001239555;0	001250594;0	002007359;0	002559223;0	002540735;0	001950738;0	001239519;0	001472607;0	002272562;0	002697724;0	002505073;0	001797098;0
0;0	001522236;0	000968276;0	000505033;0	001021916;0	001632038;0	001909134;0	001747215;0	00124893;0	000837295;0	001203696;0	001759432;0	002003459;0	001796806;0	001230302;0	000807519;0	001314029;0	001974157;0	00227702;0	002082307;0	001477923;0	00088586;0	001139115;0	001711392;0	001942567;0	001698577;0	001127964;0	000932869;0	001514836;0	002036653;0	002111127;0	00168755;0	001024294;0	001064677;0	001783706;0	002256918;0	002199124;0	001639821;0	001076713;0	001476154;0	002232295;0	002591113;0	002360055;0	001662114;0	001188972;0	00178193;0	002507312;0	002722622;0	002298499;0	001517436;0
0;0	001317443;0	000698651;0	000663076;0	001311885;0	00179331;0	001880856;0	001563288;0	001016979;0	000907361;0	001452623;0	001914679;0	001973051;0	00158599;0	000964495;0	000922447;0	001596744;0	002133068;0	002236026;0	001864557;0	001191934;0	00086556;0	001375509;0	001848322;0	001887333;0	001480612;0	000938917;0	001105538;0	001744569;0	00211526;0	001992329;0	001413861;0	000870224;0	001304195;0	001989036;0	002271734;0	002010277;0	001364544;0	001105528;0	001789048;0	002452533;0	002595341;0	002146182;0	00139116;0	001294993;0	002052342;0	002615257;0	002587057;0	001986533;0	001303922;0
0;0	001036459;0	000511996;0	000926521;0	001565229;0	001893244;0	001784626;0	001319088;0	000845738;0	001096237;0	001673822;0	001987107;0	001857097;0	00133154;0	000813003;0	001183591;0	00186805;0	002233482;0	002128709;0	00158252;0	000923718;0	000995815;0	001585654;0	001904169;0	001760738;0	001233415;0	000867935;0	001348809;0	001926594;0	00210756;0	001786807;0	001129716;0	000916925;0	001594167;0	002162351;0	00224559;0	001789762;0	001147195;0	001295518;0	002059515;0	002549874;0	002465462;0	001849708;0	001176757;0	001514689;0	002302259;0	002687621;0	002451716;0	001725377;0	001259623;0
0;0	000759116;0	000581232;0	001217447;0	001743779;0	001896722;0	001628957;0	001087771;0	000856283;0	001342303;0	001840962;0	001969738;0	001660951;0	001060041;0	000843082;0	001467051;0	002061591;0	002247328;0	001952841;0	001307116;0	000829681;0	001247208;0	001773048;0	00190875;0	001576882;0	001011831;0	000985718;0	001609203;0	002064353;0	002048909;0	001556779;0	000926737;0	00114232;0	001853675;0	002253052;0	002119244;0	001533767;0	001052941;0	001564004;0	002287754;0	00258191;0	002283022;0	001549856;0	001171385;0	001837401;0	002519968;0	002673335;0	002208618;0	001433301;0	001370847;0
0;0	000540229;0	000835363;0	001492841;0	001860577;0	001823378;0	001400971;0	000890742;0	001007911;0	001587194;0	001954537;0	00189491;0	001417331;0	000839579;0	001043327;0	001735645;0	002179646;0	002167627;0	001697788;0	001012447;0	000889245;0	001468935;0	001870281;0	001823478;0	00136102;0	000875983;0	001201859;0	001817512;0	002106987;0	001896073;0	0012825;0	000848599;0	001405393;0	002052732;0	002259374;0	001925764;0	001259848;0	001132877;0	001853347;0	00245177;0	002517607;0	002022698;0	001289648;0	001314235;0	002096318;0	002616517;0	002538556;0	001908996;0	001240701;0	001625112;0
0;0	000529521;0	001129186;0	001693112;0	001897872;0	001680551;0	00115766;0	000813219;0	001232966;0	001765942;0	001970996;0	001738453;0	001166418;0	000799028;0	001340358;0	00197501;0	002235455;0	002014908;0	001414241;0	000823509;0	001100824;0	001668761;0	001898051;0	00165555;0	001100787;0	000886115;0	001446725;0	001974911;0	002069261;0	001676893;0	001014832;0	00097865;0	001679404;0	002183408;0	002175123;0	001675811;0	001079131;0	001362964;0	002124235;0	002556837;0	002414994;0	001763905;0	001147569;0	001584709;0	002345091;0	002670609;0	00236814;0	001633565;0	001258754;0	001924631;0
0;0	000738914;0	001397539;0	001820634;0	00185187;0	001480878;0	000940311;0	000919639;0	001487704;0	001900885;0	001917172;0	001505663;0	000904758;0	00093067;0	001608921;0	002124266;0	002201141;0	001809471;0	001123797;0	00081426;0	001342346;0	001812256;0	001857478;0	001463172;0	000918406;0	001068657;0	001697342;0	002076202;0	001969299;0	001418854;0	000854784;0	001230626;0	001929472;0	002258187;0	002051247;0	001430175;0	001051403;0	001643344;0	002325547;0	002543573;0	002172908;0	00142917;0	001147802;0	001850108;0	002503953;0	002604398;0	002113533;0	001352296;0	001379193;0	002187151;0
0;0	001032898;0	001628814;0	001889961;0	001723961;0	001233664;0	000806122;0	001130119;0	001689001;0	001959943;0	001794332;0	00125722;0	000784168;0	001200108;0	001859374;0	002199834;0	002070528;0	001529567;0	000873625;0	000963642;0	001558863;0	001880996;0	001739736;0	00122195;0	00084394;0	001287557;0	001874658;0	002082481;0	001797501;0	001160461;0	000870245;0	001500834;0	002095148;0	002221769;0	00181737;0	001163983;0	001171906;0	001912731;0	002457356;0	002469214;0	001939427;0	001225229;0	001376301;0	002157244;0	002633189;0	002505866;0	001839139;0	00121245;0	001647637;0	002441629;0
0;0	001308011;0	001780212;0	001872816;0	001551588;0	001001294;0	000845309;0	001370141;0	001837338;0	001932816;0	001600047;0	000999993;0	000849927;0	001484035;0	002051396;0	002207747;0	001893955;0	001233605;0	000762272;0	001196537;0	001721593;0	001858089;0	001547218;0	000988174;0	000932616;0	001542552;0	002000215;0	002010764;0	001543489;0	000902519;0	001044912;0	001757718;0	002194997;0	002117306;0	001573651;0	001040804;0	001450215;0	00218642;0	002546091;0	002329907;0	001641215;0	001104326;0	001620875;0	002347366;0	00260427;0	002259044;0	001516251;0	00123181;0	001953696;0	002623099;0
0;0	001556249;0	001866711;0	001766925;0	001320007;0	000835441;0	001037822;0	001602369;0	001927852;0	001830018;0	001343267;0	000797007;0	001069013;0	001744229;0	002164164;0	002130227;0	001649562;0	000967395;0	000854787;0	001441178;0	001843353;0	001800302;0	001337377;0	000852195;0	001149814;0	001763473;0	002065228;0	001881093;0	001295658;0	00082655;0	001332222;0	001988985;0	002240357;0	00195829;0	001315177;0	001056731;0	001707503;0	002349106;0	002504122;0	002093857;0	001349292;0	001172249;0	001914553;0	002520699;0	002575084;0	002049663;0	001312931;0	001419896;0	002217156;0	002728706;0
0;0	001738667;0	001878685;0	001609881;0	001065833;0	000794758;0	001260666;0	00177174;0	001941399;0	001677569;0	00109082;0	000793431;0	00135846;0	00195516;0	002191435;0	00196356;0	001355539;0	000769637;0	001065846;0	001637034;0	001868674;0	001645122;0	00110694;0	000856829;0	001401071;0	001928561;0	002052939;0	001688709;0	001032879;0	000917646;0	001598373;0	00213092;0	002178037;0	001727345;0	001098459;0	001248982;0	001996024;0	002477032;0	002414713;0	001823128;0	001147914;0	001419368;0	002191477;0	00260674;0	002423255;0	001734184;0	001165106;0	001677637;0	002441287;0	002746118;0
0;0	001838413;0	00180106;0	00139746;0	000870733;0	000949388;0	001505615;0	00188249;0	001859113;0	00143453;0	000856736;0	000955459;0	001629777;0	002111439;0	002160888;0	001744551;0	001062091;0	000767306;0	001303779;0	001771007;0	001820946;0	001438055;0	000892648;0	001004748;0	001620457;0	002008778;0	001933943;0	001421208;0	000829563;0	001137621;0	001835899;0	002199535;0	002048885;0	001456906;0	001000475;0	001517203;0	002221725;0	002511372;0	002235192;0	001535965;0	001081785;0	001675477;0	002372386;0	002583589;0	002197466;0	001441037;0	001219566;0	001973661;0	002626736;0	002727482;0
0;0	001873585;0	001662358;0	001144944;0	000775849;0	001161131;0	001700224;0	001930352;0	001730959;0	00117921;0	000757302;0	001216524;0	001850237;0	002166039;0	002027994;0	001482399;0	000826344;0	000942041;0	001532081;0	001850168;0	001714532;0	001213316;0	000819098;0	001251923;0	001829767;0	002049257;0	0017883;0	001160265;0	000828506;0	001428605;0	002032344;0	002200839;0	001860017;0	001217391;0	001092707;0	001797076;0	002387819;0	002477478;0	002011492;0	001265007;0	001215801;0	001975644;0	002529191;0	002517117;0	001949342;0	001249422;0	00145396;0	002243895;0	002701928;0	002562257;0
0;0	001829303;0	001464797;0	000921322;0	000859707;0	001404668;0	001833254;0	00188771;0	001524985;0	000933003;0	000860444;0	001509678;0	00204163;0	002162501;0	00182667;0	001167788;0	00070887;0	001165083;0	001694384;0	001840149;0	001542877;0	000988362;0	000900046;0	001485545;0	001955474;0	001990906;0	001563786;0	000922992;0	000975365;0	00168267;0	002153107;0	002128788;0	001624532;0	001029412;0	001307456;0	002043403;0	002463449;0	002322508;0	001694491;0	001063835;0	001446998;0	002206996;0	002574556;0	002348171;0	001645762;0	001126176;0	001702864;0	002451679;0	002723147;0	002394212;0
0;0	001713405;0	001237712;0	000787943;0	001068396;0	001617831;0	001900608;0	001768218;0	001273704;0	000766303;0	001092464;0	0017494;0	002135962;0	002073106;0	001585865;0	000902394;0	000831023;0	001422791;0	001802052;0	001755011;0	001306672;0	000818328;0	001091696;0	00169897;0	002011488;0	001857525;0	001293359;0	000785698;0	00123743;0	001898358;0	002186246;0	001956762;0	001344371;0	000990283;0	001582;0	00226243;0	00248919;0	00216118;0	001447615;0	001098906;0	001755316;0	002417059;0	002575265;0	002139202;0	001379183;0	001240877;0	001998835;0	002614075;0	002673212;0	002170498;0
0;0	001522676;0	00097897;0	000794326;0	001304505;0	001781817;0	001902305;0	001596648;0	001013083;0	000782405;0	001372052;0	001950437;0	002158815;0	001912539;0	001294523;0	000721428;0	001042173;0	001613356;0	001842751;0	001629615;0	001094441;0	000829644;0	00134875;0	001877825;0	002011707;0	001670713;0	001031521;0	000850724;0	001514396;0	002072193;0	002170893;0	001769813;0	001131397;0	001150574;0	001875083;0	002410908;0	002424316;0	001896732;0	001168915;0	001239622;0	002002317;0	00250288;0	002430689;0	001833523;0	001162987;0	001474467;0	002270968;0	002694312;0	002520872;0	001866471;0
0;0	001314478;0	000808635;0	000980905;0	001525734;0	00186587;0	001807741;0	00137216;0	000816504;0	000983044;0	001643309;0	002088493;0	002098507;0	001674948;0	000994924;0	000721788;0	001281274;0	001742334;0	001795417;0	001415081;0	000878681;0	000963004;0	001568807;0	001973039;0	001928873;0	001444462;0	000839429;0	001070193;0	001763507;0	002165277;0	002060046;0	001508299;0	000977207;0	001371107;0	002088361;0	002446664;0	002259403;0	001608205;0	001032501;0	00150488;0	002253863;0	002572002;0	00230351;0	001587717;0	001136262;0	00174291;0	002459848;0	002692947;0	002329869;0	001624001;0
0;0	001053656;0	000758692;0	001205598;0	001718744;0	001900109;0	001655552;0	00109841;0	000734716;0	001234378;0	001855711;0	002143893;0	001979526;0	001413512;0	000760915;0	000913749;0	00151146;0	0018181;0	001680103;0	001187101;0	000784091;0	001195202;0	001769385;0	002001499;0	001762799;0	001156437;0	000766241;0	001327035;0	001956375;0	002171024;0	001879295;0	001251206;0	001014525;0	001668552;0	002292052;0	002456962;0	002063368;0	001330726;0	001104903;0	001803402;0	002421152;0	00251465;0	002036396;0	001284925;0	001253591;0	00203392;0	002601262;0	002613349;0	002077748;0	001402462;0
0;0	000844365;0	000884456;0	001431428;0	001828834;0	001842187;0	001457501;0	0008797;0	000884954;0	001517404;0	002015177;0	002109184;0	001764988;0	001112578;0	000669321;0	001150575;0	001674233;0	001818766;0	001522575;0	000970894;0	000866628;0	001438882;0	001913272;0	001963697;0	001560901;0	000929259;0	000926939;0	001612333;0	002108291;0	00212845;0	001662456;0	001048002;0	001203614;0	001927488;0	002402664;0	002354907;0	001799605;0	001098954;0	001274504;0	002039954;0	002494508;0	002383503;0	001759349;0	001109482;0	001499088;0	002283699;0	002686238;0	00249723;0	001819357;0	001282645;0
0;0	00074482;0	001105551;0	0016447;0	001877806;0	001713119;0	001198585;0	000736139;0	001114464;0	001758056;0	002110938;0	002023011;0	001519663;0	000829218;0	00078405;0	001381846;0	001769584;0	001728057;0	001296764;0	000803607;0	001049465;0	001652834;0	001981457;0	001857749;0	001313188;0	00077253;0	00116004;0	001834212;0	002161197;0	001987384;0	001409408;0	00095787;0	001457097;0	002146761;0	002442904;0	00219411;0	001508834;0	00102003;0	001573351;0	002280561;0	002543398;0	002216245;0	001496021;0	00114023;0	001796023;0	002474189;0	002647846;0	002251082;0	00154518;0	001324354;0
0;0	00081036;0	001338182;0	001782694;0	001859968;0	001528433;0	000952431;0	000791969;0	001393776;0	001944791;0	002127266;0	001858998;0	001239626;0	000669754;0	001016293;0	001584179;0	001811962;0	001598095;0	001062621;0	000786254;0	001286985;0	001813644;0	001964292;0	001655692;0	001037493;0	000792786;0	001427848;0	002004397;0	002146133;0	001792492;0	0011514;0	001050435;0	001734471;0	0023043;0	002392348;0	001947469;0	001219593;0	001103886;0	001838878;0	00241879;0	002465808;0	001955704;0	001211256;0	00126384;0	002057205;0	002597524;0	002572105;0	002015655;0	001346278;0	001476945;0
0;0	00100206;0	001552073;0	001855947;0	001766555;0	001304081;0	000770328;0	001001839;0	001644575;0	002055293;0	002048338;0	001617357;0	000933394;0	000689831;0	001261149;0	001721914;0	001770581;0	001408844;0	000873276;0	00092697;0	001532803;0	001938657;0	00191126;0	001447053;0	000832068;0	001009838;0	001698106;0	002120304;0	002058331;0	001553122;0	00098704;0	001271284;0	001994607;0	002411582;0	002304458;0	001714349;0	001058076;0	001352458;0	002104837;0	00250656;0	002345073;0	001686624;0	001089399;0	001532971;0	002297574;0	00266174;0	002434553;0	001764822;0	001256416;0	001680232;0
0;0	001243873;0	001724468;0	001865268;0	001588305;0	001036853;0	000731421;0	00126513;0	001858584;0	002114533;0	001924482;0	001347975;0	000702408;0	000876934;0	001472678;0	001783639;0	001660272;0	001179072;0	000764011;0	001143958;0	00171285;0	001965021;0	001758092;0	001183099;0	000744296;0	001253426;0	001894993;0	002153865;0	001917771;0	001309267;0	000962882;0	00153836;0	002189877;0	002416265;0	00209272;0	001384904;0	000990931;0	001613273;0	002284286;0	002479269;0	00211124;0	00138263;0	001118674;0	001829912;0	002485614;0	002622059;0	002191921;0	001468139;0	001291785;0	001913637;0
0;0	00145794;0	001819025;0	001798971;0	001387763;0	000821439;0	000892734;0	001524547;0	001993282;0	002068103;0	001714184;0	001060928;0	000637435;0	001138443;0	0016561;0	001793685;0	001496123;0	000952292;0	000819517;0	001383471;0	001854259;0	001926986;0	001554817;0	000923164;0	000856813;0	001528945;0	002037883;0	002098994;0	001681464;0	001057864;0	00109216;0	001798136;0	00231686;0	002342098;0	00185896;0	001147311;0	001151656;0	001905526;0	002439143;0	002440441;0	001900504;0	001174045;0	001293287;0	002074662;0	002583696;0	002529653;0	001955434;0	001302166;0	00147452;0	002133017;0
0;0	001649611;0	001849671;0	001647295;0	001131695;0	000717528;0	001143839;0	001764548;0	002086087;0	001972107;0	001452371;0	000771142;0	000756156;0	001361298;0	00174832;0	001717595;0	001299665;0	000798176;0	001017908;0	001610706;0	001946776;0	001834354;0	00131475;0	000758198;0	001092359;0	001769535;0	00212561;0	00199961;0	00145526;0	000949857;0	001356057;0	002057813;0	002411338;0	00223275;0	001593747;0	001000223;0	001408326;0	002138337;0	002484219;0	002258612;0	001578988;0	001049372;0	001575922;0	00231872;0	002628248;0	00235651;0	001678595;0	001221627;0	001671535;0	002261646;0
0;0	001775984;0	001816316;0	001459523;0	000889799;0	000806094;0	001411295;0	001934221;0	002084135;0	001794152;0	001171735;0	000616495;0	001005569;0	001563185;0	001781096;0	001569049;0	001049115;0	000756179;0	001238048;0	001767023;0	001938387;0	001663695;0	001062236;0	00076255;0	001362705;0	001950266;0	00213237;0	001825052;0	001197814;0	000972462;0	001607084;0	002214064;0	002371618;0	002004004;0	001290522;0	0009869;0	001662265;0	002297735;0	002448965;0	00204312;0	001302472;0	001112213;0	001852618;0	002489397;0	002609522;0	0021588;0	001420512;0	001279509;0	001907247;0	002373856;0
0;0	001836672;0	001709846;0	001226136;0	000729832;0	001023003;0	001651903;0	002033129;0	002003849;0	001559159;0	00087832;0	000664391;0	001247547;0	001701458;0	001752389;0	001393705;0	000856293;0	000900646;0	001481254;0	001888446;0	001879074;0	00143362;0	000816676;0	000928442;0	001613541;0	002065652;0	002051267;0	001587741;0	000990533;0	001160552;0	001874967;0	002338752;0	002299539;0	001765036;0	001066369;0	001212895;0	001963586;0	002446252;0	002387056;0	001813438;0	001129157;0	001347838;0	00211784;0	002572386;0	002465851;0	001875919;0	001246925;0	001460673;0	002121221;0	002426589;0
0;0	001815356;0	001521426;0	000971826;0	000738169;0	001289901;0	001852527;0	00207367;0	001853793;0	001274557;0	000640297;0	000866109;0	001462678;0	001762488;0	001645054;0	001167646;0	000748086;0	001107206;0	001674711;0	001935366;0	001749259;0	001192891;0	000727544;0	001197645;0	001839446;0	002128099;0	001933037;0	001347415;0	00092746;0	001430138;0	002097511;0	002383512;0	002140699;0	001479934;0	000951416;0	001446854;0	002155384;0	002451208;0	002180768;0	001481401;0	001005882;0	001602603;0	002327531;0	002596712;0	002301124;0	001607512;0	001188225;0	001684347;0	002246319;0	002354273;0
0;0	001746301;0	001307345;0	000768154;0	000910293;0	001536448;0	001978148;0	002031005;0	001660994;0	000992347;0	000600507;0	001131216;0	001639051;0	001756341;0	001468545;0	000934432;0	000785868;0	001339317;0	001815702;0	001906497;0	001559778;0	000936156;0	000802753;0	001455578;0	001993311;0	002095725;0	001727257;0	001102978;0	001006139;0	001680669;0	002243064;0	002344426;0	001929487;0	001211533;0	001028688;0	0017333;0	002328991;0	00242718;0	00198499;0	001245301;0	001148559;0	001894169;0	002489377;0	002568084;0	002093229;0	0013747;0	001263643;0	001901762;0	002357881;0	002271531;0
0;0	001585487;0	001067308;0	000706557;0	001175707;0	001767502;0	002045258;0	001901396;0	001380878;0	000714752;0	000739972;0	001355172;0	001731296;0	001699486;0	001276975;0	000777077;0	000984767;0	001565991;0	001894989;0	001800376;0	001305924;0	000738756;0	001012825;0	00168828;0	002079841;0	001999771;0	001491129;0	00093306;0	001233543;0	001931182;0	002334317;0	002229154;0	001644424;0	000982366;0	001241174;0	001994812;0	002420267;0	002298911;0	001698927;0	001054985;0	001383034;0	00215306;0	002563224;0	002415645;0	001793612;0	001180968;0	001450701;0	002097114;0	002379103;0	002110675;0
0;0	001386524;0	000826208;0	000818727;0	001429;0	00192381;0	00204005;0	001734554;0	001100332;0	000564549;0	000990911;0	001545106;0	001757541;0	001548091;0	001039524;0	000731784;0	001200052;0	001735862;0	00192081;0	001665378;0	001074894;0	000732553;0	001301058;0	001901156;0	002113115;0	001840898;0	001238075;0	000925416;0	001499649;0	002132531;0	002355491;0	002066531;0	001391408;0	000942273;0	001513845;0	002196696;0	002443219;0	002138325;0	001425642;0	001003719;0	001631882;0	002329282;0	002570587;0	002250413;0	00154811;0	001163226;0	001693814;0	002259233;0	002336341;0	0018934;0
0;0	001154091;0	000699912;0	001049985;0	001659341;0	002007807;0	001950716;0	001495614;0	000820066;0	000638394;0	001239398;0	001681672;0	001727024;0	001366229;0	000833111;0	000858586;0	001432082;0	001845462;0	001852932;0	001435786;0	000828134;0	000871572;0	001543323;0	002026739;0	002063638;0	001643673;0	001029894;0	001074946;0	001766946;0	002276597;0	002310623;0	001838458;0	001118214;0	001071916;0	001798711;0	002343183;0	002379228;0	001886283;0	001166035;0	001173631;0	001941543;0	002493083;0	002513315;0	002012015;0	001314754;0	001259163;0	001893518;0	002327439;0	002218665;0	001648755;0
0;0	000906719;0	000745324;0	001312541;0	00184761;0	002031742;0	001793857;0	001209254;0	000583709;0	000858237;0	001452107;0	001748425;0	001624193;0	001151326;0	000725185;0	001069635;0	001636233;0	001899943;0	001729601;0	001194431;0	000697976;0	001122738;0	001768683;0	002084229;0	001930015;0	001377263;0	000892043;0	001301923;0	001978346;0	002317561;0	002149789;0	00154387;0	000926451;0	00128199;0	002017835;0	00240153;0	002239474;0	001610497;0	000995477;0	001403723;0	002164422;0	00255538;0	002384177;0	001738863;0	00112921;0	001449639;0	00208255;0	002341565;0	002068564;0	001428836;0
0;0	000722336;0	000930859;0	001551899;0	001964966;0	001987238;0	001596463;0	000925083;0	000563877;0	001106342;0	001603659;0	001732024;0	001453388;0	000925431;0	000760917;0	001296579;0	001778711;0	001887142;0	001556863;0	000948243;0	000761891;0	001388364;0	001942785;0	002080414;0	001755689;0	001144907;0	000948508;0	001583447;0	002173738;0	002335626;0	001989806;0	001292423;0	000957862;0	001593034;0	002239253;0	002431525;0	002079525;0	00136249;0	001027545;0	001682067;0	002344838;0	002539124;0	002181909;0	00148331;0	001145793;0	00169296;0	002250517;0	002315267;0	001846211;0	001234571;0
0;0	000701448;0	001200168;0	001766806;0	002007967;0	001847798;0	001322985;0	00066039;0	000734949;0	001349207;0	001719183;0	001676799;0	001250794;0	000747872;0	000932561;0	001505441;0	001851125;0	001782592;0	001319535;0	0007422;0	000957414;0	001629053;0	002043018;0	002008755;0	001540675;0	000952115;0	001132464;0	001825517;0	002276599;0	002240667;0	00172359;0	001023781;0	001092029;0	001829171;0	002327321;0	002311499;0	001781061;0	001072104;0	001182348;0	001959049;0	002486822;0	002468369;0	00194384;0	00124414;0	001257132;0	001896967;0	002293193;0	002177211;0	001599247;0	001154098;0
0;0	000830698;0	001443251;0	001908672;0	002000706;0	00167935;0	001035001;0	00051923;0	000975856;0	001525192;0	001735917;0	001539447;0	001037704;0	000711145;0	001168569;0	001695954;0	001887218;0	001650163;0	001067233;0	000685949;0	001219594;0	00182898;0	002069946;0	001845285;0	001269697;0	000871793;0	001374542;0	002026435;0	002307005;0	002085898;0	001450558;0	000899158;0	001356317;0	00206759;0	002398048;0	00219909;0	001548004;0	000979911;0	001442568;0	002182219;0	002540532;0	002344175;0	001689196;0	00110335;0	001447976;0	002084547;0	002319475;0	002025032;0	001395786;0	001217527;0
0;0	001076733;0	001662653;0	001981528;0	001899334;0	001433294;0	000755374;0	000624644;0	001238173;0	001662457;0	001699989;0	001351866;0	000819688;0	000825858;0	001389932;0	001809988;0	00183511;0	001445621;0	000842619;0	000822629;0	001484244;0	001976197;0	002048162;0	001671296;0	001054762;0	000993684;0	001657912;0	002199264;0	00229416;0	001886086;0	001177172;0	00096365;0	001647965;0	002253791;0	00238798;0	001985881;0	001269293;0	00104472;0	001741995;0	002369357;0	002507216;0	002112015;0	00140204;0	001118867;0	00169267;0	002225433;0	002279646;0	001810801;0	001204017;0	001384041;0
0;0	001331804;0	001840022;0	001998612;0	001744332;0	001153956;0	000542446;0	00085836;0	001445105;0	001733467;0	001603003;0	001135618;0	000697995;0	001022314;0	001582002;0	001856313;0	001714352;0	001201891;0	000682565;0	001057313;0	001708877;0	002050998;0	001940018;0	00142407;0	000890242;0	001194659;0	001877178;0	002272947;0	002177136;0	001628364;0	000958832;0	001136313;0	001874065;0	002329258;0	00226936;0	001712448;0	001013506;0	001201714;0	001975389;0	002463535;0	002424204;0	001885616;0	001190663;0	001259888;0	001913702;0	002284841;0	002141615;0	001563555;0	001115486;0	001639201;0
0;0	001562838;0	001945485;0	001938847;0	001523786;0	00085562;0	000531921;0	001101786;0	001590973;0	001713725;0	001444865;0	000920863;0	000742869;0	001264301;0	001740102;0	001855414;0	001541454;0	000944519;0	000708809;0	001313931;0	001874506;0	00205054;0	001771965;0	001173741;0	000880964;0	00146034;0	002074236;0	002294751;0	002013633;0	001345518;0	000881561;0	00142953;0	002108724;0	002385159;0	002128967;0	001458648;0	000972632;0	001505008;0	002217957;0	002523776;0	00227873;0	001621387;0	001080718;0	001454409;0	002080036;0	002301295;0	001973171;0	001351997;0	001215491;0	001892049;0
0;0	001752475;0	001974194;0	001798718;0	00126961;0	000607174;0	000734868;0	001347996;0	001705212;0	001645036;0	001230808;0	000730432;0	000892456;0	001466743;0	001820371;0	001776156;0	00133696;0	00075298;0	000910581;0	001579233;0	002011102;0	002009827;0	001570362;0	000970918;0	001048448;0	001725678;0	002213747;0	002238244;0	001784111;0	001082175;0	000978611;0	001687167;0	002250098;0	002330968;0	001896806;0	001172179;0	001033541;0	001768235;0	002367498;0	002474885;0	002050417;0	001325667;0	001085933;0	001689588;0	002201152;0	00223645;0	001774529;0	001172964;0	00137744;0	00210682;0
0;0	00189416;0	001957488;0	00160365;0	000963807;0	00048426;0	0009744;0	001516828;0	001720935;0	001523662;0	001022987;0	000695019;0	001138277;0	001646897;0	001846361;0	001625398;0	001066042;0	000654725;0	001152017;0	00176552;0	002043923;0	00186799;0	001320552;0	000853945;0	00126718;0	001934659;0	002273418;0	002124931;0	001540618;0	000908014;0	001212403;0	001933829;0	002343748;0	00223251;0	001652272;0	000987097;0	00124864;0	00200493;0	002452796;0	002378547;0	001821363;0	001148398;0	001256496;0	001911916;0	0022799;0	002113154;0	001528152;0	001104119;0	001621391;0	002313302;0
0;0	001951005;0	001849643;0	001370865;0	000691241;0	000624741;0	001233914;0	001651216;0	001684749;0	001333368;0	0008098;0	000796107;0	001354957;0	001774429;0	001810817;0	001440604;0	000840042;0	000769553;0	001417878;0	001925784;0	002030641;0	001690655;0	001079289;0	000913156;0	001537632;0	002106474;0	002260834;0	001919315;0	001234808;0	000867498;0	001479288;0	002125552;0	00234389;0	002035437;0	00134757;0	000939495;0	001548413;0	002241877;0	002499157;0	002218085;0	001545923;0	001048668;0	001472194;0	002071342;0	002265767;0	001930583;0	001301056;0	001207872;0	001883585;0	002469396;0
0;0	001953986;0	001679531;0	001083738;0	000499638;0	000857191;0	00143718;0	001707694;0	001575866;0	00111428;0	000675498;0	000989939;0	001543221;0	001827751;0	001705743;0	001212206;0	000679977;0	001001067;0	001650266;0	002026741;0	001948076;0	001464349;0	000901106;0	001106432;0	0017841;0	002217719;0	002189808;0	00169799;0	001005545;0	001022784;0	001745554;0	002265089;0	002297649;0	001834245;0	001113232;0	00104988;0	001792252;0	002363698;0	00244653;0	00200074;0	001272951;0	001069227;0	00169092;0	00218372;0	002190329;0	001729963;0	001146217;0	00138186;0	002102097;0	002525499;0
0;0	001881563;0	001454517;0	00078571;0	000511729;0	001108937;0	001586808;0	001703957;0	001430937;0	000903613;0	000718669;0	001232982;0	001704238;0	00181863;0	001526398;0	000948622;0	000671719;0	0012498;0	001823712;0	002035101;0	001799025;0	001226262;0	000846249;0	001355026;0	001987766;0	002265911;0	00205926;0	001434786;0	000864368;0	001279417;0	001985139;0	00233967;0	002172779;0	001560139;0	000949309;0	001308062;0	002047014;0	002450483;0	002325764;0	001739605;0	001096563;0	001263055;0	001910992;0	00226859;0	002088425;0	00149073;0	0010965;0	001609177;0	002290188;0	002551585;0
0;0	00174164;0	001205843;0	000551579;0	000734915;0	001345603;0	001675864;0	001619616;0	001211654;0	000714056;0	000860267;0	001433016;0	001794775;0	001762651;0	001338612;0	000749648;0	000863502;0	001519211;0	001963722;0	001992902;0	001588661;0	000984341;0	000954027;0	001603711;0	002124145;0	002214396;0	001826806;0	001138858;0	000871905;0	001526422;0	00213794;0	002303873;0	001958041;0	001255685;0	000917842;0	001578802;0	002246563;0	002471014;0	002164869;0	001477099;0	001003037;0	001479009;0	002061247;0	002223057;0	001887268;0	001256495;0	00118064;0	001872098;0	002444181;0	002496658;0
0;0	001531433;0	000893089;0	000451002;0	000981091;0	001514931;0	001708168;0	001502164;0	000999792;0	000664068;0	001092385;0	001605527;0	001816726;0	001613813;0	001080207;0	000642602;0	001091412;0	001714776;0	002022506;0	001887271;0	001371737;0	000855524;0	001182286;0	001849476;0	002228962;0	002142686;0	001608316;0	000936313;0	001091651;0	001815936;0	002287658;0	00226956;0	00176846;0	001065386;0	001097367;0	001833497;0	002371998;0	002413634;0	001942119;0	001224902;0	001067251;0	001692852;0	002178325;0	002164252;0	001685181;0	001123534;0	001376316;0	002092408;0	002497587;0	002359043;0
0;0	001305453;0	000628949;0	00061222;0	001231897;0	001635703;0	001665764;0	001318788;0	000796679;0	000764945;0	001314327;0	001734719;0	001782174;0	00143372;0	000844761;0	000725804;0	001354691;0	00188058;0	002016116;0	001715958;0	0011199;0	000859733;0	001431108;0	002025273;0	002239666;0	001966713;0	001323188;0	000828103;0	001329537;0	00201192;0	002311603;0	002094672;0	001458639;0	000894407;0	001347425;0	002077085;0	002439413;0	002274762;0	001663898;0	001029075;0	001264918;0	001906694;0	002236111;0	002051816;0	001457884;0	001086607;0	001608971;0	002279251;0	002516384;0	002196279;0
0;0	00101191;0	000453904;0	000858923;0	001432284;0	001687503;0	001552826;0	001095842;0	000655285;0	000960116;0	001506958;0	001800689;0	001695511;0	001215839;0	000675036;0	000951456;0	001595044;0	001984596;0	001942508;0	001492093;0	000907947;0	001009374;0	001674896;0	002146512;0	002177722;0	001747112;0	001055301;0	000908589;0	001599352;0	002168249;0	002288844;0	001903002;0	001196676;0	000919213;0	001606595;0	00224481;0	002436816;0	002112077;0	001420727;0	000981481;0	001488372;0	00206405;0	002198493;0	001843611;0	001221421;0	001156832;0	00185394;0	002406359;0	002463405;0	001968776;0
0;0	000724303;0	000499381;0	001111082;0	001577641;0	001692259;0	001409862;0	000883582;0	000689483;0	001182057;0	001655813;0	001787531;0	001522339;0	000965187;0	000644243;0	00119318;0	001781498;0	002019618;0	001821873;0	001275806;0	000834174;0	001265964;0	001908671;0	002228843;0	002077165;0	001498846;0	000870555;0	001149866;0	00186783;0	002289038;0	002217358;0	001672749;0	000998936;0	001149451;0	001889302;0	002386487;0	002375716;0	001873222;0	00116613;0	001075348;0	001703319;0	002168143;0	002140661;0	001633014;0	00109939;0	001376547;0	002086017;0	002483251;0	002343595;0	001689567;0
0;0	000492581;0	000738026;0	001331838;0	00165472;0	001598545;0	001198675;0	000702905;0	000838564;0	001399952;0	001762695;0	001740319;0	001331927;0	000741073;0	000803503;0	001447674;0	001913702;0	001978005;0	001613066;0	001015905;0	000881345;0	001498677;0	002051647;0	002201399;0	001880827;0	001221574;0	000811729;0	001381121;0	002035356;0	002285974;0	002030984;0	001375945;0	000851773;0	001369842;0	002085662;0	002416671;0	002226498;0	0015975;0	000972458;0	001264696;0	001916176;0	002204582;0	002006413;0	001420309;0	001060776;0	001604413;0	002255346;0	002479213;0	002142201;0	001413135;0
0;0	00042309;0	000989687;0	001512963;0	001696964;0	001484905;0	000978476;0	000638258;0	001054061;0	001568762;0	001787;0	001609893;0	001096685;0	00063326;0	001042725;0	001668809;0	001990411;0	001889107;0	001403758;0	000849314;0	001080688;0	00174385;0	002163116;0	002134026;0	001656995;0	000969274;0	000959733;0	001667251;0	002194869;0	002265048;0	001838481;0	001132349;0	000957999;0	001649274;0	002261064;0	002407864;0	002049995;0	001354335;0	000972503;0	001496022;0	002064975;0	002192718;0	001812666;0	001194365;0	001149634;0	001842186;0	00237601;0	002429576;0	001928181;0	001174771;0
0;0	000609743;0	001224263;0	001617079;0	001641747;0	001302091;0	000779594;0	000737064;0	001281759;0	001694254;0	00175559;0	00142798;0	000851327;0	000687555;0	001297847;0	001836102;0	002004541;0	001741465;0	001163802;0	000824904;0	00133973;0	001949414;0	002210019;0	001994029;0	001387375;0	000814543;0	001195863;0	001895755;0	002267343;0	002143964;0	0015705;0	000920961;0	001181277;0	00192934;0	00238743;0	002333833;0	001808841;0	001101673;0	001078292;0	001716755;0	002148522;0	002100945;0	001589228;0	001061533;0	001377918;0	002078322;0	002469202;0	00232196;0	001670075;0	00098922;0
0;0	000868422;0	001429181;0	001674333;0	001536257;0	001085292;0	000640835;0	000932068;0	001475525;0	001770277;0	001677185;0	001210269;0	000665186;0	00089144;0	001532316;0	001934633;0	001931466;0	001523527;0	000931954;0	00092713;0	001575101;0	002084569;0	002175483;0	001807584;0	001133848;0	000829963;0	001462247;0	002078306;0	002281109;0	001985381;0	001316324;0	00085299;0	001412478;0	002099574;0	002394497;0	002177709;0	001540096;0	000936641;0	001269088;0	001909574;0	002185284;0	001959445;0	001379406;0	001041926;0	001607592;0	002238967;0	002447605;0	002100356;0	001375081;0	000977632;0
0;0	001113521;0	001571585;0	001673539;0	001388354;0	000867041;0	000655821;0	001147756;0	001622494;0	001766396;0	001524434;0	000985828;0	000627951;0	001148737;0	001738769;0	001995393;0	001826974;0	001302026;0	000811304;0	00116027;0	001804475;0	002167918;0	002075598;0	001549713;0	000887467;0	001007802;0	001719031;0	002203177;0	002217394;0	001748292;0	001051576;0	000994809;0	001712509;0	002276508;0	002377789;0	001976969;0	001278148;0	000959499;0	001512234;0	00206594;0	002185071;0	001789805;0	001171919;0	001159529;0	001838528;0	002357247;0	002390641;0	001895279;0	001141199;0	001118829;0
0;0	001332177;0	001643971;0	001582754;0	001190652;0	000691722;0	000819466;0	001371778;0	001730908;0	001712457;0	001319615;0	000740282;0	000756181;0	001390592;0	001869585;0	001970927;0	0016477;0	001059459;0	000830332;0	001406013;0	001982644;0	002182957;0	001920374;0	001291538;0	000779532;0	001249922;0	001927014;0	002249556;0	002081577;0	001487276;0	00086157;0	001200179;0	001945457;0	002367765;0	00229123;0	001748413;0	001042961;0	001073191;0	001728475;0	002129637;0	00205648;0	001552985;0	001029309;0	001368211;0	002065422;0	002447508;0	00228365;0	001646505;0	00097272;0	001348178;0
0;0	001512108;0	001680829;0	001460973;0	00096341;0	000614922;0	001020667;0	001535948;0	001763643;0	001598316;0	001099031;0	000617401;0	000993161;0	001609333;0	001951422;0	001884718;0	001430771;0	000860915;0	00099065;0	001644611;0	002103095;0	002136246;0	001722076;0	001038621;0	000860957;0	001529794;0	002110117;0	002261638;0	001927194;0	00124308;0	00086879;0	001467651;0	002122052;0	002376494;0	002122218;0	001471382;0	000908433;0	00127473;0	001904353;0	002165195;0	001923275;0	001337291;0	001031856;0	001604785;0	002226818;0	002424471;0	002076836;0	00134351;0	000945074;0	001638423;0
0;0	001610542;0	00162404;0	00128485;0	000763569;0	000715274;0	001244166;0	001661162;0	001734138;0	001425209;0	000861675;0	000656491;0	001248004;0	001793515;0	001990338;0	001755401;0	001194044;0	000792705;0	001242436;0	001851077;0	002154331;0	002002362;0	001444777;0	000814254;0	001051186;0	001755777;0	002192223;0	002150718;0	0016528;0	000963183;0	001012622;0	001751904;0	002285815;0	002346197;0	001916002;0	001203974;0	000945368;0	001532251;0	002056881;0	002148875;0	001751228;0	001138262;0	001157448;0	001828681;0	002343335;0	002356476;0	001862219;0	001105342;0	001102648;0	001894454;0
0;0	001662712;0	001520661;0	001070935;0	000627461;0	000906112;0	001447017;0	00174444;0	001655704;0	001205479;0	000657611;0	000841969;0	001476175;0	001900945;0	001933429;0	001563858;0	000976324;0	000865217;0	001483664;0	002018845;0	002163687;0	001853477;0	001203272;0	000772611;0	001324697;0	001971521;0	002245983;0	002035768;0	001419527;0	000835198;0	001237281;0	001957491;0	00234656;0	002244206;0	001690291;0	000998776;0	001082701;0	001740279;0	002123871;0	002021635;0	001513052;0	001000959;0	001360062;0	002047271;0	002415647;0	002240763;0	00161038;0	00095681;0	00133758;0	002121707;0
0;0	001651289;0	001364769;0	000846492;0	00063198;0	001118997;0	001592104;0	001749253;0	001521956;0	000988287;0	000603077;0	001094893;0	001683789;0	001966823;0	00183095;0	001330514;0	000804914;0	001066482;0	001709398;0	00211055;0	002084859;0	001617867;0	000943232;0	000896245;0	001587347;0	002126922;0	002225799;0	001843417;0	001155754;0	000882455;0	001532137;0	002158746;0	002367774;0	002065607;0	001399012;0	000882485;0	001295303;0	001905653;0	00215121;0	001890846;0	001292212;0	001027391;0	001601079;0	0022189;0	002406481;0	002064816;0	001319808;0	000922011;0	001609802;0	002321345;0
0;0	001570842;0	001178093;0	000676808;0	000798036;0	00134526;0	00169323;0	001692516;0	00131626;0	000747358;0	000715729;0	001335912;0	001833165;0	001961169;0	001671193;0	001095173;0	00078753;0	00131182;0	001902768;0	002138056;0	001935809;0	001350987;0	000761702;0	001106215;0	001799052;0	002186556;0	002097694;0	001572464;0	00089421;0	0010233;0	001768709;0	002272885;0	002306275;0	001854476;0	001136608;0	000926338;0	001547415;0	002050269;0	00210679;0	001712354;0	001109513;0	001158131;0	00182549;0	002327449;0	002328188;0	001823287;0	001073307;0	001092488;0	001878434;0	00243962;0
0;0	001435443;0	000943093;0	00059312;0	000992703;0	001507121;0	001739558;0	001584768;0	001098636;0	000601013;0	000932407;0	001554096;0	001923095;0	001887985;0	001469174;0	000894644;0	000921062;0	001557363;0	002046835;0	002136958;0	001776134;0	001109904;0	000794119;0	001405075;0	002021833;0	002245259;0	001989261;0	001348599;0	000829731;0	001299768;0	001990109;0	002337629;0	00219657;0	001623903;0	000955396;0	001090143;0	001738185;0	002112074;0	00199282;0	001467072;0	000973762;0	001344825;0	002030632;0	002374813;0	002205605;0	001570047;0	000932321;0	001329048;0	002105001;0	002511163;0
0;0	001264751;0	000744183;0	000684427;0	001216937;0	001631149;0	001715785;0	001427619;0	000873442;0	00063224;0	001200348;0	001749954;0	001968544;0	001759703;0	001221572;0	000763131;0	001136772;0	001761755;0	002105813;0	002015518;0	001512683;0	000854678;0	000930694;0	001631185;0	002126681;0	00217087;0	001753153;0	001061411;0	000883498;0	001575352;0	002180295;0	0023472;0	002012766;0	001330026;0	000851786;0	001321669;0	001911659;0	002128076;0	001854444;0	001248769;0	001024376;0	001599778;0	002205697;0	002382242;0	002042576;0	001301282;0	000901563;0	001587937;0	002280596;0	002519605;0
0;0	001053002;0	000611433;0	00088026;0	001416815;0	00171689;0	001633006;0	001206188;0	000660294;0	000796676;0	001423374;0	001870556;0	001931146;0	001591951;0	001009897;0	000808037;0	001386101;0	00193899;0	002128063;0	001873176;0	001261746;0	000735878;0	001184703;0	001855511;0	002194004;0	002062894;0	001508183;0	000851562;0	001060446;0	001786499;0	002257167;0	002259292;0	001791906;0	001076659;0	000908987;0	001549043;0	002039803;0	002072092;0	001666274;0	001081909;0	001157121;0	001834457;0	002312896;0	002303827;0	001787295;0	001046689;0	001071764;0	001861364;0	002424568;0	002477057;0
0;0	000825672;0	000608642;0	0010942;0	001564037;0	001729274;0	001511954;0	00099131;0	000582849;0	001042489;0	00163218;0	001937316;0	001833628;0	001366457;0	000817985;0	000985918;0	001624042;0	002061978;0	002091479;0	001678031;0	001008245;0	000813511;0	001466734;0	002046132;0	002222513;0	001914946;0	001257799;0	000820978;0	001364889;0	002035332;0	002338033;0	002152288;0	001548763;0	000911499;0	001112648;0	001748874;0	002108101;0	00197829;0	00143311;0	000960289;0	001344392;0	002016683;0	002342396;0	002168457;0	001530234;0	000900423;0	001319018;0	002094241;0	002498099;0	002347618;0
0;0	000657878;0	000773639;0	001305806;0	001663157;0	00167201;0	001316985;0	000760916;0	000684543;0	001286912;0	00179552;0	001943205;0	001684185;0	001124331;0	000744837;0	001207033;0	001810456;0	002099004;0	001952011;0	001417516;0	000783652;0	000979892;0	001679925;0	002127404;0	002127127;0	001673777;0	000982812;0	000887163;0	001599267;0	002179822;0	002312626;0	001959284;0	001265309;0	000820066;0	001338378;0	001919173;0	002095679;0	001811268;0	001213721;0	001003384;0	001602979;0	00219265;0	002361752;0	002010867;0	001283026;0	000895877;0	001569246;0	002254863;0	00248836;0	002179979;0
0;0	00057354;0	000967887;0	001476436;0	001713056;0	001569623;0	001098307;0	000592883;0	000885346;0	001504899;0	001891597;0	001890893;0	001505224;0	00092557;0	000862523;0	001472345;0	001983675;0	002115311;0	001803626;0	001164076;0	000731604;0	00126283;0	001906306;0	002200005;0	002022572;0	001441221;0	000822786;0	00112039;0	001826595;0	002255742;0	002217446;0	001725945;0	001021355;0	000914445;0	001563498;0	00203641;0	002048922;0	001617572;0	001047791;0	001143124;0	001827238;0	00228686;0	002271926;0	001752119;0	001020211;0	001053475;0	001833467;0	002411202;0	002464439;0	001992713;0
0;0	000661982;0	001188181;0	001602035;0	001696963;0	001427364;0	000879067;0	000611619;0	001153035;0	001697623;0	001932344;0	001763537;0	001256004;0	000756925;0	001048055;0	001678753;0	002065542;0	002029965;0	001577614;0	000913369;0	000836758;0	001512941;0	00205473;0	002176594;0	001828431;0	001161374;0	000804865;0	001414601;0	00206761;0	002330686;0	002102895;0	001478118;0	000862849;0	001137902;0	001768379;0	002098613;0	001959401;0	00140258;0	000948959;0	001351372;0	002005664;0	002315655;0	002131347;0	001497055;0	000874409;0	00130006;0	002068775;0	002475299;0	002335376;0	001734964;0
0;0	000855444;0	00138594;0	001679249;0	001610592;0	001205968;0	000662858;0	000751749;0	001372643;0	001830993;0	001917047;0	001608467;0	00103797;0	00075607;0	001288891;0	001860095;0	002094408;0	001894453;0	001326811;0	000735427;0	001052945;0	001739248;0	002139567;0	00209524;0	001609476;0	000924521;0	000914575;0	001627403;0	00217179;0	002270239;0	00189855;0	001203702;0	000796844;0	00134816;0	001919407;0	002070602;0	001767076;0	001182992;0	000988158;0	001598546;0	002178193;0	002336237;0	001970499;0	0012554;0	000888324;0	001552699;0	002235992;0	002466688;0	002155443;0	001500074;0
0;0	001069856;0	001536066;0	001703509;0	001498704;0	000991738;0	000567389;0	000993883;0	001586876;0	001904963;0	001838854;0	001405166;0	000841104;0	000917481;0	001541664;0	002006836;0	002078612;0	00171352;0	001060592;0	000734352;0	001328332;0	001942556;0	002186718;0	001962567;0	001353693;0	000794064;0	001188322;0	001883222;0	002269408;0	002185034;0	001658161;0	000963442;0	000932147;0	001568472;0	002028614;0	002029728;0	001578048;0	001015231;0	001142226;0	001820455;0	002268537;0	002248784;0	001725661;0	000996846;0	001036056;0	001817113;0	002385154;0	002442677;0	001977529;0	001315518;0
0;0	001273726;0	001632937;0	001651864;0	001318908;0	000769526;0	000653677;0	001242984;0	001754314;0	001916749;0	001690539;0	001158502;0	000724723;0	001120591;0	001734107;0	002069078;0	001978535;0	001488813;0	000835847;0	000879183;0	001565364;0	002062461;0	002135869;0	001750762;0	0010742;0	00079166;0	00144163;0	00207376;0	002302961;0	00205014;0	001410607;0	000814506;0	001156301;0	001789042;0	002087371;0	001925778;0	001375969;0	000939136;0	001364812;0	002001619;0	002304395;0	002101763;0	001470216;0	000843794;0	001284677;0	002050852;0	002456749;0	002326487;0	001738117;0	001166545;0
0;0	001449275;0	001686072;0	001549737;0	001099148;0	000589545;0	000841674;0	001462438;0	001861456;0	001886893;0	001527108;0	000948864;0	000802802;0	001372261;0	001903449;0	00208102;0	001828461;0	001229863;0	000703871;0	001130264;0	001793864;0	002151213;0	002060117;0	00154569;0	000876566;0	000966565;0	001671886;0	002173625;0	002234922;0	001835873;0	001142147;0	000787776;0	001359622;0	001914833;0	00205076;0	001724799;0	00114443;0	0009739;0	001597943;0	002166638;0	002304372;0	001929125;0	001220854;0	000873422;0	001544403;0	002223223;0	002448157;0	002144536;0	001485393;0	001151783;0
0;0	001575996;0	001677629;0	001417859;0	000879304;0	000588013;0	001097018;0	001651737;0	001905751;0	001770729;0	00129438;0	000768931;0	000972231;0	001597804;0	002019258;0	002027705;0	001620137;0	000963279;0	00075225;0	001379419;0	001958331;0	002148828;0	001878327;0	00125436;0	000754932;0	001237069;0	001923459;0	002273569;0	0021452;0	001588629;0	000902464;0	000948597;0	001589136;0	00202357;0	002007859;0	001547271;0	000985778;0	001151178;0	001814451;0	002252932;0	002220976;0	001706856;0	000974019;0	001019886;0	001802943;0	0023626;0	002413862;0	001962873;0	001301622;0	00128513;0
0;0	001649057;0	001593521;0	001206591;0	000669352;0	000714789;0	001330598;0	00179425;0	001902837;0	001617743;0	001062049;0	000715548;0	001195723;0	001781167;0	002060895;0	001922343;0	001400532;0	000771138;0	00093973;0	001626497;0	002082998;0	002109035;0	001691395;0	001007634;0	000802168;0	001474105;0	002073238;0	002268594;0	001990644;0	001343175;0	000771565;0	001165237;0	001796245;0	002066879;0	001878978;0	001341046;0	000921057;0	001366228;0	001990592;0	002287742;0	002074869;0	001439866;0	000818465;0	001273034;0	002036105;0	002434108;0	002309608;0	001741202;0	001160858;0	001462741;0
0;0	001677432;0	001484465;0	000992041;0	000554487;0	000948768;0	001542838;0	001880164;0	001843647;0	001435037;0	000860237;0	000849823;0	001455083;0	001936757;0	00205384;0	001749471;0	001124886;0	000687074;0	001199645;0	001841305;0	002149479;0	002010793;0	001463017;0	000828891;0	001029478;0	001733933;0	002195689;0	002211803;0	001779635;0	00107946;0	000798172;0	001381149;0	001914117;0	002035037;0	001690588;0	001103691;0	000966591;0	001592288;0	00214281;0	002270233;0	00189379;0	001185809;0	000859035;0	001538822;0	002212781;0	002439206;0	002141759;0	001479192;0	001118604;0	001693818;0
0;0	001635632;0	001313963;0	000770794;0	000622795;0	001199323;0	00170575;0	001897517;0	001702366;0	001194722;0	000721418;0	001040284;0	001655268;0	002024966;0	001981691;0	001535495;0	000877182;0	000776052;0	001436494;0	001975963;0	002113757;0	001803147;0	001163288;0	000722445;0	001272424;0	001943114;0	002258969;0	002099601;0	001526973;0	000845414;0	00096509;0	001614731;0	002011947;0	0019733;0	001509329;0	000953183;0	001154638;0	001806779;0	002239039;0	002192195;0	001686419;0	000956456;0	001010022;0	001794328;0	002342301;0	002387956;0	001945566;0	001288493;0	001252623;0	001940034;0
0;0	001536065;0	001099744;0	000588357;0	000802349;0	001420103;0	00183014;0	001879919;0	00154478;0	000970155;0	00074005;0	001281049;0	001828356;0	002051263;0	001859986;0	001305438;0	000718152;0	001013067;0	001688642;0	002103568;0	002084299;0	001634494;0	000953198;0	000838573;0	001516549;0	002076917;0	002234947;0	001929335;0	001275244;0	00073923;0	001177917;0	001797896;0	002051077;0	001840808;0	001302738;0	000908061;0	001370192;0	001988961;0	002270188;0	002051024;0	001410046;0	000798843;0	001252197;0	002021992;0	002412446;0	002292883;0	001732083;0	001151854;0	00142539;0	002141059;0
0;0	001406453;0	000880606;0	00055691;0	00104993;0	001607384;0	00188375;0	001782424;0	00133275;0	0007848;0	000901576;0	001517145;0	001961727;0	002011883;0	001656685;0	001021119;0	00067752;0	001253177;0	00186449;0	002122956;0	001932988;0	001363461;0	000767723;0	001074485;0	00177797;0	002206892;0	002184825;0	001717197;0	00101188;0	000801974;0	001401866;0	001909208;0	002014578;0	001659361;0	001062537;0	000960438;0	001581292;0	002121709;0	002229282;0	001861063;0	001152317;0	000845829;0	001534535;0	00220251;0	002436023;0	002144186;0	001476551;0	00109346;0	0016494;0	002314677;0
0;0	001205561;0	000672863;0	000681941;0	001287952;0	001758756;0	001882739;0	001630418;0	001095899;0	000693293;0	001109821;0	0017068;0	002025722;0	001938267;0	001456862;0	000808664;0	000836008;0	00151216;0	002010344;0	002096878;0	001744595;0	001089118;0	000709329;0	00130149;0	001947085;0	002230665;0	002046212;0	001462638;0	000791511;0	000976584;0	001632797;0	002008355;0	001934064;0	001471218;0	000930414;0	001163625;0	001804841;0	002222651;0	00216423;0	001654519;0	00093043;0	000993803;0	00177468;0	002313432;0	00236254;0	001929742;0	001269546;0	001217678;0	001896341;0	002453022;0
0;0	000994512;0	000544244;0	000906774;0	001499006;0	001854737;0	001843098;0	001458673;0	000882159;0	000781026;0	001358835;0	001866043;0	002028847;0	001782876;0	001196338;0	000673218;0	001077946;0	001739794;0	002110601;0	002046828;0	001563479;0	000894093;0	000886979;0	001571595;0	002096265;0	00221201;0	001871803;0	001207186;0	000722121;0	001197076;0	001797682;0	002034677;0	001806657;0	001256621;0	000894296;0	001369839;0	00198803;0	002248056;0	002022626;0	001380112;0	000783274;0	001245664;0	001992489;0	002394465;0	002277203;0	001718279;0	001132959;0	001391103;0	002101055;0	002516401;0
0;0	000772894;0	000595202;0	001143074;0	001661914;0	001875589;0	001711463;0	001232099;0	000726392;0	000961558;0	001575438;0	001972437;0	001976725;0	001573637;0	000929305;0	000692391;0	001313327;0	001889232;0	002094376;0	001860747;0	00126776;0	000713054;0	001112581;0	001810077;0	002208566;0	002149711;0	001658114;0	000950379;0	000809865;0	001433663;0	001916994;0	001996258;0	001634427;0	001030778;0	000965444;0	001578132;0	002103165;0	002196369;0	001826381;0	001121521;0	000830766;0	001527701;0	002189487;0	002426256;0	002143415;0	001480761;0	001075643;0	001606261;0	002266556;0	002521019;0
0;0	000590828;0	000767663;0	00137747;0	00179954;0	001871017;0	00155706;0	001001366;0	000698336;0	001195112;0	001757442;0	00202307;0	001884815;0	001370792;0	000745298;0	000905401;0	001579814;0	002037601;0	002080706;0	001694448;0	001028675;0	000722325;0	00134315;0	001953959;0	002199226;0	001987475;0	001394344;0	000743807;0	000986356;0	001643061;0	001998194;0	001898353;0	00142629;0	000909957;0	001164541;0	001806137;0	002204633;0	002140831;0	001621747;0	000904532;0	000989581;0	001759661;0	002291698;0	002348029;0	001916964;0	001255156;0	001171568;0	001853491;0	002418497;0	002498564;0
0;0	000537395;0	001005797;0	001563182;0	001863101;0	001789262;0	001361619;0	000802653;0	000838633;0	001427918;0	00189205;0	001996819;0	001693173;0	00108797;0	000643209;0	001137623;0	001775096;0	0021022;0	001987844;0	001474193;0	000828046;0	000935674;0	001628565;0	002123398;0	002195597;0	001820464;0	001137076;0	000712698;0	001223831;0	001800109;0	002017665;0	001776652;0	001211599;0	000879685;0	001366746;0	001981353;0	002225892;0	001994128;0	001351152;0	000770547;0	001239744;0	00197577;0	002368569;0	002261887;0	001705266;0	001111809;0	00135433;0	002064569;0	002492682;0	002380745;0
0;0	00065265;0	001243585;0	001713981;0	001864996;0	001642282;0	001131004;0	000687178;0	001032275;0	00163493;0	001982829;0	00193705;0	001498407;0	000848781;0	000730999;0	001381689;0	001918916;0	002074523;0	001800176;0	001186125;0	000673679;0	001144335;0	001826112;0	002190413;0	002104452;0	001596731;0	000890408;0	000816852;0	001461508;0	001926099;0	001974927;0	001602169;0	001003351;0	000969024;0	001581056;0	002087365;0	002169752;0	001792013;0	001087283;0	00081469;0	001517519;0	002174619;0	002409272;0	002131358;0	001484998;0	001062744;0	001566433;0	002223026;0	002485879;0	002209056;0
0;0	00086867;0	001456381;0	001828481;0	001837875;0	001479881;0	000906059;0	00072689;0	001274225;0	001800256;0	002006421;0	001816549;0	001269837;0	000688299;0	00096968;0	001637514;0	002055906;0	00205557;0	001636241;0	000967545;0	000758709;0	001398119;0	001974837;0	002176247;0	001932486;0	001323075;0	000703877;0	001001778;0	001649286;0	001986549;0	00186913;0	001383038;0	000885308;0	001165462;0	001811349;0	002185834;0	002115753;0	001585786;0	000880634;0	000987789;0	001746242;0	002277324;0	002337935;0	001905619;0	001243884;0	00113648;0	001804259;0	002382439;0	002475195;0	002026057;0
0;0	001098574;0	001620766;0	001856285;0	001722177;0	001265589;0	000737838;0	000893662;0	001500402;0	001911359;0	00195972;0	001610322;0	000988782;0	000635127;0	001197891;0	001803541;0	002080004;0	001920176;0	001380673;0	000760108;0	000977513;0	001674853;0	002142095;0	002177922;0	00176619;0	001070596;0	000705608;0	001255859;0	001809756;0	00200201;0	001749792;0	001173947;0	000866078;0	001369039;0	001970527;0	002202371;0	001967079;0	001325424;0	000758415;0	001232135;0	00196129;0	002351986;0	00224078;0	001692982;0	001091364;0	001318591;0	00202532;0	002466992;0	002372446;0	001754213;0
0;0	001335249;0	001768221;0	001849721;0	001570986;0	001031886;0	000670581;0	001115041;0	001689683;0	001988596;0	001891822;0	001417086;0	000778248;0	000799846;0	001454171;0	001949716;0	002062299;0	001748162;0	001117348;0	000659221;0	001182233;0	001838129;0	002164184;0	002049384;0	001528065;0	000831757;0	000822222;0	001481613;0	00193119;0	001949693;0	001561222;0	00097995;0	000968725;0	001586339;0	00207316;0	002149611;0	00175807;0	001058147;0	000788236;0	001503951;0	002158406;0	00238994;0	002112009;0	001479415;0	001051789;0	001531708;0	00218563;0	002457366;0	002197273;0	001472227;0
0;0	001523181;0	001839981;0	001789632;0	001385556;0	000823622;0	000768348;0	001346552;0	001831534;0	001982067;0	001729947;0	001162174;0	000641569;0	001030717;0	001682223;0	00205907;0	002014888;0	001557743;0	000896377;0	000809956;0	00145952;0	0020077;0	002165357;0	001882018;0	001254055;0	000671411;0	001028499;0	001655712;0	001972316;0	001840779;0	001339039;0	000862579;0	001157359;0	001813644;0	002171074;0	002086601;0	00154989;0	000859215;0	000984017;0	001734998;0	002267624;0	002329305;0	001899517;0	001236776;0	001105064;0	001762127;0	002335156;0	002449476;0	002020524;0	001202888;0
0;0	001676539;0	001845782;0	001652526;0	001166555;0	000688693;0	000959105;0	001561652;0	001935565;0	001923864;0	001533856;0	00090026;0	000652787;0	001261549;0	001832258;0	002058282;0	001857584;0	001294645;0	000701175;0	001011151;0	001705839;0	002143565;0	00214497;0	001709608;0	001008253;0	000700469;0	00128941;0	001825347;0	001987493;0	001722458;0	001144201;0	000858067;0	001376752;0	001960088;0	002180234;0	001937173;0	001302648;0	000743125;0	001223757;0	001950509;0	002337248;0	002227471;0	001679514;0	001072799;0	001281802;0	001985896;0	002431596;0	002360996;0	001769668;0	00092174;0
0;0	001799512;0	001827942;0	001493933;0	00093422;0	000683253;0	001194172;0	00173682;0	00198451;0	001833201;0	001327239;0	00071037;0	000863944;0	001528687;0	001976947;0	002045852;0	00169479;0	001052884;0	000668938;0	001234169;0	001856638;0	002140485;0	001992887;0	001455381;0	00077472;0	000831829;0	001495741;0	001927622;0	001924163;0	001519276;0	000957389;0	000966853;0	001592367;0	002061566;0	002132847;0	001728512;0	001031436;0	000772304;0	00148025;0	002142636;0	002367055;0	002091224;0	001468944;0	00103596;0	001499916;0	002153138;0	002434589;0	002189903;0	001477831;0	000746516;0
0;0	001836196;0	001727464;0	001291692;0	000750197;0	000828693;0	001413082;0	001856108;0	001948395;0	001646683;0	001056351;0	000610713;0	001089474;0	00171835;0	002050335;0	001956844;0	001467836;0	000821192;0	000850488;0	001528403;0	002038663;0	002157659;0	001836729;0	001185798;0	00064428;0	001060903;0	001665818;0	00195704;0	001813104;0	001297324;0	000834519;0	001159971;0	001800379;0	002154998;0	002054125;0	001515229;0	000838012;0	000979838;0	001728187;0	002257442;0	002317075;0	001898523;0	001233635;0	001076294;0	001720321;0	002294286;0	002417989;0	002013718;0	001208024;0	00075468;0
0;0	001832512;0	001582778;0	001063887;0	000656305;0	001037475;0	001620162;0	001947405;0	001889114;0	001456757;0	000819942;0	000693179;0	001332478;0	001865135;0	002043252;0	001801289;0	001219265;0	000659808;0	001043385;0	001724993;0	002128755;0	002101205;0	001648329;0	000947614;0	000698595;0	001319151;0	00184072;0	001973166;0	001689539;0	001114161;0	000852757;0	001387575;0	001950422;0	002159842;0	001905699;0	001278475;0	000727674;0	001216201;0	00194198;0	002322355;0	002215518;0	001671404;0	001051923;0	001248347;0	001947308;0	002392182;0	002341944;0	001782248;0	000941221;0	000925682;0
0;0	001786606;0	001406315;0	000842551;0	000713827;0	001267648;0	001773009;0	00196738;0	001763582;0	001225528;0	000652057;0	000927929;0	001582493;0	002001832;0	00201574;0	001630697;0	000979283;0	000694476;0	001293552;0	001885726;0	002127047;0	001941788;0	001382244;0	000720587;0	000849967;0	001507825;0	001919306;0	001899431;0	001479345;0	000931769;0	000968108;0	001597574;0	002053333;0	002113464;0	00170369;0	001006594;0	000761289;0	001469692;0	002115554;0	002342931;0	002072871;0	001458099;0	001016583;0	001467179;0	002121582;0	002416177;0	002184789;0	00148731;0	000731458;0	001192446;0
0;0	001660388;0	001196934;0	000690091;0	000889838;0	00148614;0	001877219;0	001913413;0	001570544;0	000960244;0	000600619;0	001149417;0	001751624;0	002034333;0	00189789;0	001381617;0	000749482;0	000885125;0	00157469;0	002064773;0	002143481;0	001787846;0	001121157;0	000622126;0	001095283;0	001682873;0	00194361;0	001784548;0	001260672;0	000806853;0	001162285;0	001790595;0	002128319;0	002020996;0	00148472;0	000815302;0	000974983;0	001724513;0	002245083;0	002303319;0	001895554;0	001233042;0	001050168;0	00167905;0	002255498;0	002393183;0	002003488;0	001211476;0	000725311;0	001482827;0
0;0	001508247;0	00096429;0	000650943;0	001115555;0	001671986;0	001951334;0	001841864;0	001374855;0	000743873;0	000752939;0	001401339;0	001897548;0	002029088;0	001749613;0	001147354;0	00063801;0	00108448;0	001743676;0	002108195;0	002050793;0	001581198;0	00088661;0	00070027;0	001342793;0	001850908;0	001957474;0	001648193;0	001082055;0	000847109;0	001397032;0	001941593;0	002141483;0	001875416;0	001250999;0	000708867;0	001209799;0	001934023;0	002309862;0	002202569;0	001664748;0	001040647;0	001205907;0	001907105;0	002353899;0	00232039;0	00178291;0	000959866;0	000886525;0	001741685;0
0;0	001313234;0	000764794;0	000758509;0	001334848;0	001800839;0	001937328;0	00168522;0	001124541;0	000606062;0	000989186;0	001628472;0	002004292;0	001978784;0	001548643;0	000899623;0	000724662;0	001355928;0	00192007;0	002122025;0	001896771;0	00131371;0	00066937;0	000880139;0	00152156;0	00190827;0	001873109;0	001440269;0	000899968;0	00097218;0	001600908;0	002047778;0	002091282;0	001680044;0	000982831;0	000753237;0	001463387;0	002099005;0	002311945;0	002056479;0	001445079;0	0009953;0	001432615;0	002087324;0	002395645;0	002182881;0	001501207;0	000725267;0	001134964;0	001996757;0
0;0	001095854;0	000647121;0	000961553;0	001548288;0	001901918;0	001878861;0	001495411;0	00087367;0	00061687;0	001215401;0	001785937;0	00202218;0	001844122;0	001304979;0	000690565;0	000916584;0	001606488;0	002067342;0	002117818;0	001735229;0	001060264;0	000605387;0	001129659;0	001704339;0	00193508;0	001756017;0	001229078;0	000783449;0	001168502;0	001780211;0	00210682;0	001988204;0	001455553;0	000790516;0	000971743;0	001721606;0	00223168;0	002289346;0	001887529;0	001228215;0	001027266;0	001641946;0	002220433;0	002371017;0	001996381;0	001216232;0	000697033;0	001430886;0	002207879;0
0;0	000868272;0	000668226;0	00119032;0	001713899;0	001943897;0	001785886;0	001281252;0	000676691;0	000818043;0	001464723;0	001924546;0	002009906;0	00169231;0	001075688;0	000631983;0	001137372;0	001768527;0	002091204;0	001999217;0	001511464;0	000824104;0	00071027;0	001360872;0	001854209;0	001937505;0	001606744;0	001048089;0	000842217;0	001403475;0	00193418;0	002121089;0	001847466;0	001220868;0	000689307;0	001204675;0	001925712;0	002296726;0	002189871;0	001658692;0	001032628;0	001173744;0	001855582;0	002317388;0	002297886;0	001778513;0	000967627;0	000850428;0	001693222;0	002344671;0
0;0	000695507;0	000825287;0	001399639;0	001824214;0	001902262;0	001606835;0	001026874;0	000577066;0	001049031;0	001669211;0	001999815;0	001923795;0	001465083;0	000819403;0	000755788;0	001414144;0	001951323;0	002117578;0	001856465;0	001248229;0	000624269;0	000914111;0	001538587;0	001897407;0	00184607;0	001401763;0	000863501;0	000977518;0	001601085;0	002041862;0	002067652;0	001652956;0	000959908;0	000747958;0	001458381;0	002083486;0	002291222;0	002038082;0	001431518;0	000972942;0	001397849;0	002052557;0	00236908;0	002179993;0	001518379;0	000726499;0	001080633;0	001944576;0	002464138;0
[truncated: 1,891 more rows]
[truncated: 1,949 more columns]
