# Supplementary material for: Ectopic expression of a mechanosensitive channel confers spatiotemporal resolution to ultrasound stimulations of neurons for visual restoration
Source: Nat Nanotechnol. 2023 Apr 3;18(6):667–76. doi: 10.1038/s41565-023-01359-6 (PMC10275757; doi:10.1038/s41565-023-01359-6)
Supplement: Source Data Fig. 2 — Excel files of data points. [file 41565_2023_1359_MOESM3_ESM.zip]

Archive with 9 entries (9 files):
- .DS_Store
- Fig_2i.csv
- Fig2d.csv
- Fig2g.csv
- Fig2h.csv
- Fig2j(Left).csv
- Fig2j(Right).csv
- Fig2k.csv
- Fig2L.csv
