# Supplementary material for: Ectopic expression of a mechanosensitive channel confers spatiotemporal resolution to ultrasound stimulations of neurons for visual restoration
Source: Nat Nanotechnol. 2023 Apr 3;18(6):667–76. doi: 10.1038/s41565-023-01359-6 (PMC10275757; doi:10.1038/s41565-023-01359-6)
Supplement: Source Data Fig. 2 — Excel files of data points. [file 41565_2023_1359_MOESM3_ESM.zip › Fig_2i.csv]

		MscL	MscL	MscL	MscL	MscL	MscL	MscL	MscL	MscL	WT	WT	WT	WT	WT	WT	WT	WT	WT
		8865_1		8870_1								!
0,26	0,26000000	0,000000000	0,000000000	0,000000000	0,000000000	0,000000000	0,000000000	0,000000000			0,000000000	0,000000000	0,000000000	0,000000000
0,39	0,39000000	0,000000000	0,000000000	0,000000000	0,000000000	1,000000000	0,000000000	0,000000000			0,000000000	0,000000000	0,000000000	0,000000000
0,54	0,54000000	1,000000000	0,000000000	1,000000000	5,000000000	2,000000000	12,000000000	4,000000000			0,000000000	0,000000000	0,000000000	0,000000000
0,74	0,74000000	2,000000000	1,000000000	9,000000000	7,000000000	1,000000000	22,000000000	16,000000000			0,000000000	0,000000000	0,000000000	0,000000000
0,96	0,96000000	5,000000000	10,000000000	32,000000000	12,000000000	13,000000000	17,000000000	32,000000000	14,000000000	31,000000000	1,000000000	0,000000000	0,000000000	1,000000000
1,15	1,15000000	6,000000000	11,000000000	23,000000000	13,000000000	12,000000000	24,000000000	32,000000000	17,000000000		0,000000000	2,000000000	1,000000000	2,000000000
1,27	1,27000000	5,000000000	24,000000000	28,000000000	15,000000000	18,000000000	20,000000000	29,000000000			3,000000000	0,000000000	0,000000000	2,000000000
