# Supplementary material for: Ectopic expression of a mechanosensitive channel confers spatiotemporal resolution to ultrasound stimulations of neurons for visual restoration
Source: Nat Nanotechnol. 2023 Apr 3;18(6):667–76. doi: 10.1038/s41565-023-01359-6 (PMC10275757; doi:10.1038/s41565-023-01359-6)
Supplement: Source Data Fig. 2 — Excel files of data points. [file 41565_2023_1359_MOESM3_ESM.zip › Fig2d.csv]

	MscL G22s	MscL G22s	MscL G22s	MscL G22s	MscL G22s	MscL WT	MscL WT	MscL WT	MscL WT	MscL WT
RBPMS(+)	1321,81312	1062,14918	1286,88214	972,812418	782,289152	853,593695	1014,66777	864,422393	1026,51564	730,431302
MscL(+)	710,211799	987,341234	931,544399	572,033486	586,922946	421,953909	576,701254	305,189441	392,193723	425,803905
RBPMS(+)/MscL(+)	386,0955547	682,2361003	670,9530836	374,1942906	371,9789038	272,4925792	384,1789875	213,1267695	313,5076795	278,0989598
