# Supplementary material for: Ectopic expression of a mechanosensitive channel confers spatiotemporal resolution to ultrasound stimulations of neurons for visual restoration
Source: Nat Nanotechnol. 2023 Apr 3;18(6):667–76. doi: 10.1038/s41565-023-01359-6 (PMC10275757; doi:10.1038/s41565-023-01359-6)
Supplement: Source Data Fig. 2 — Excel files of data points. [file 41565_2023_1359_MOESM3_ESM.zip › Fig2g.csv]

Blockers	P23H	MscL	WT
4,35	4,15	41,2	41,5
0,5	1,4	54	41,5
4,7	0,05	65,75	30,6
28,6	2	76,1	41,75
16,8	2	87,55	46,8
128,4	0,25	46,85	61,2
80,75	2,15	63,9	181,15
4,15	18,05	80,05	40,75
0,25	12,1	3,5	54,25
0,1	18,05	4,55	42,2
2,9	1,35	47,15	40,4
18,7	0,2	97,45	75,2
156,65	0,95	128,45	36,05
1,2	1,4	78,3	40,25
0,2	0,1	120,45	45,2
0,35	1,15	32,85	35,75
1,2	0,1	31,05	35,15
199,2	1,15	6,65	36,95
0,1	1,25	15,55	35,3
3,65	1	63	84,9
4	0,1	35,35	45,3
1,4	0,5	35,1	45,2
128,65	1,15	102,7	51,8
0,45	0,95	26,15	51,8
146,9	0,4	57,85	52,2
6,9	2,15	45,35	35,3
0,45	0,45	128,4	27,35
0,5	0,1	121,2	41,9
0,1	1,15	42,2	33,85
5,25	1,65	26,7	42,65
4,5	0,4	141,25	42,1
4,85	0,2	51,35	44,7
0,65	1,25	122,1	48,9
1,4	0,15	0,95	135,55
0,3	0,1	45,4	40,6
0,2	0,1	62,85	41,5
0,95	0,05	36,05	47
0,1	1	0,15	59,4
0,8	1,75	0,2	40,4
18,05	0,25	2	53,15
180,4	2,45	4,15	41,5
155,7	5,7	0,15
160,15	0,1	29,25
6,9	0,1	0,2
0,2	1,25	4,15
160,15	0,85	4,4
155,7	3	62,85
11,75	0,85	147,65
0,1	2,9	0,4
3,65	1,9	4,7
2,75	0,3	20,15
3,55	1,5	1,2
4,15	3,55	49,8
155,05	10,35	27,4
175,85	216,2	3,4
156,6	166,5	62,85
165,85	1,65	4,6
	1,4	40,3
	1,4	43,95
	9,8	3,7
	2,45	108,4
	1,25	35,7
	0,7	0,65
	0,1	3,45
	2,1	35,15
	77,15	25,55
	41,5	190,8
	1,45	27,95
	0,95	7,35
	5,4	1,75
	1,6	3,7
	0,25	150,15
	0,35	146,9
	0,65	49,6
	122,05	0,3
	0,15	74,45
	0,35	51,55
	1,2	92,45
	0,95	75,8
	0,8	90,65
	20,15	85,25
	175,75	4,15
	0,15	0,1
	138,3	55,4
	2,55	30,75
	0,1	115,7
	1,65	190,3
	1,55	150,05
	0,15	135,25
	11,2	194,95
	0,35	155,15
	0,55	148,2
	4,7	55,4
	10,1	115,7
	0,35	43,3
	1,2	36,55
	2,05	193,8
		155,7
		40,05
		44,35
		111,85
		68,4
		41,2
		35,45
		46,5
		115,7
		134,3
		194,55
		91,75
		190,4
		106,55
		52,65
		46,8
		96,2
		44,7
		0,35
		2,65
		55,85
		55,85
		70,6
		55,85
		96,2
		62,95
		35,1
		59,5
		55,85
		62,95
		59,5
		59,5
		47,9
		81,1
		31,3
		90,15
		96,2
		55,15
		38,75
		145,3
		0,05
		52,55
		59,5
		103
		52,65
		52,55
		46,9
		35,5
		0,5
		51,35
		55,85
		55,4
		0,7
		63
		4,05
		4,35
		1
		57,85
		59,4
		155,15
		0,45
		0,2
		2,2
		0,3
		160,15
		0,25
		0,2
		4,35
		31,2
		0,1
		0,4
		0,25
		0,4
		159,95
		25,8
		67,3
		2,05
		63
		110,4
		97,6
		45,65
		0,9
		136,55
		20,55
		130,6
		30,3
		41,75
		105,65
		88,15
		145,4
		75,35
		42,2
		106,55
		40,75
		85,7
		45,95
		35,1
		110,3
		113,6
		115,7
		34,45
		40,4
		106,25
		38,4
		119,9
		155,15
		104,45
		91,75
		40,05
		40,5
		45,35
		40,05
		45,95
		35,1
		42,5
		35,45
		55,4
		35,45
		47,9
		31,2
		63
		30,4
		3,05
		63,45
		36,9
		45,35
		72,9
		41,05
		41,05
		182,15
		135,6
		57,85
		4,5
		11,2
		40,1
		1
		0,8
		4,3
		35,15
		35,75
		4,75
		4,25
		0,3
		35,6
		2,95
		0,2
		90,85
		39,7
		16,45
		0,7
		41,1
		25,25
		3,4
		25,15
		3,7
		25,35
		12,7
		20,75
		126,55
		32,1
		40,95
		45,6
		34,4
		10,25
		46,55
		36,75
		62,95
		20,85
		190,9
		2,25
		195,4
		40,95
		32,4
		3,8
		95,25
		32,4
		45,6
		59,55
		20,75
		11,6
		70,2
		175,7
		155,8
		35,3
		22,4
		30,85
		141,3
		71
		35,1
		0,25
		64,75
		13,45
		26,0666667
		16,0666667
		12,08
		13,45
		26,0666667
		16,0666667
		12,08
		13,45
		26,0666667
		16,0666667
		12,08
