# Supplementary material for: Ectopic expression of a mechanosensitive channel confers spatiotemporal resolution to ultrasound stimulations of neurons for visual restoration
Source: Nat Nanotechnol. 2023 Apr 3;18(6):667–76. doi: 10.1038/s41565-023-01359-6 (PMC10275757; doi:10.1038/s41565-023-01359-6)
Supplement: Source Data Fig. 2 — Excel files of data points. [file 41565_2023_1359_MOESM3_ESM.zip › Fig2h.csv]

	max nb of cell all stim	SL	SL	SL	SL	SL	SL	SL	SL	SL	LL	LL	LL	LL	LL	LL	LL	LL	LL
		8865_1		8870_1								!										A		?
MscL		6	24	32	13	13	24	32	17	31	6	17	6	41	23	6	33	2	14
WT		3	1	0	1						11	16	9	7
