# Supplementary material for: Ectopic expression of a mechanosensitive channel confers spatiotemporal resolution to ultrasound stimulations of neurons for visual restoration
Source: Nat Nanotechnol. 2023 Apr 3;18(6):667–76. doi: 10.1038/s41565-023-01359-6 (PMC10275757; doi:10.1038/s41565-023-01359-6)
Supplement: Source Data Fig. 2 — Excel files of data points. [file 41565_2023_1359_MOESM3_ESM.zip › Fig2j(Left).csv]

	SL	SL	SL	SL	SL	SL	SL	SL	SL	LL	LL	LL	LL	LL	LL	LL	LL	LL	SL WT	SL WT	SL WT	SL WT	SL WT	SL WT	SL WT	SL WT	SL WT	LL WT	LL WT	LL WT	LL WT	LL WT	LL WT	LL WT	LL WT	LL WT
	68,76	95,92	67,32	154,14	79,69	109,24	80,85	154,34	147,42	38,05	65,22	70,29	62,62	63,71	33,26	72,52	23,64	31,53	35,1	57,45	55,95	54,68						37,44	38,93	52,33	47,07
