# Supplementary material for: Ectopic expression of a mechanosensitive channel confers spatiotemporal resolution to ultrasound stimulations of neurons for visual restoration
Source: Nat Nanotechnol. 2023 Apr 3;18(6):667–76. doi: 10.1038/s41565-023-01359-6 (PMC10275757; doi:10.1038/s41565-023-01359-6)
Supplement: Source Data Fig. 2 — Excel files of data points. [file 41565_2023_1359_MOESM3_ESM.zip › Fig2j(Right).csv]

	SL	SL	SL	SL	SL	SL	SL	SL	SL	LL	LL	LL	LL	LL	LL	LL	LL	LL
	123,76	74,78	110,92	103,97	85,26	141,86	100,59	133,2	94,27	69,09	85,74	80,87	102,07	53,36	100,08	62,76	48,65	133,3
