# Supplementary material for: Ectopic expression of a mechanosensitive channel confers spatiotemporal resolution to ultrasound stimulations of neurons for visual restoration
Source: Nat Nanotechnol. 2023 Apr 3;18(6):667–76. doi: 10.1038/s41565-023-01359-6 (PMC10275757; doi:10.1038/s41565-023-01359-6)
Supplement: Source Data Fig. 2 — Excel files of data points. [file 41565_2023_1359_MOESM3_ESM.zip › Fig2L.csv]

		Short Latency	Short Latency	Short Latency	Short Latency	Short Latency	Short Latency	Short Latency	Short Latency	Short Latency	Long Latency	Long Latency	Long Latency	Long Latency	Long Latency	Long Latency	Long Latency	Long Latency	Long Latency
MscL		0,5625	0,585365854	0,977272727	0,240740741	0,277777778	0,8	0,492307692	0,89473684	0,73333333	0,4375	0,41463415	0,02272727	0,75925926	0,72222222	0,2	0,50769231	0,10526316	0,26666667
WT		0,28571429	0,058823529	0	0,125						0,71428571	0,94117647	1	0,875
MscL		0,857142857	0,75	0,653846154							0,142857143	0,25	0,346153846
WT		0	0	0							0	0	0
P23H-MscL		1	0,923076923	0,928571429							0	0,076923077	0,071428571
P23H		0	0	0							0	0	0
