# Supplementary material for: Ectopic expression of a mechanosensitive channel confers spatiotemporal resolution to ultrasound stimulations of neurons for visual restoration
Source: Nat Nanotechnol. 2023 Apr 3;18(6):667–76. doi: 10.1038/s41565-023-01359-6 (PMC10275757; doi:10.1038/s41565-023-01359-6)
Supplement: Source Data Fig. 3 — Excel files of data points. [file 41565_2023_1359_MOESM4_ESM.zip › Fig3c.csv]

	SD [ms]	MscL	MscL	MscL	MscL	MscL	MscL	MscL	MscL	MscL	Fano factor	Fano factor	Fano factor	Fano factor	Fano factor	Fano factor	Fano factor	Fano factor	Fano factor
10	10	46,60		43,38	153,10	108,60	72,40	35,47	82,90	94,75	0,603902		0,961652	1,787602	0,153488	1,566079	0,659574	1,284205	0,829303
20	20	89,65		64,01	183,88	174,84	107,28	44,88	207,34	154,82	0,507905		0,918077	1,269324	0,191489	1,411322	1,006993	0,841563	0,983242
50	50	107,78	106,12	74,79	284,53	46,92	144,93	81,51	201,53	177,72	0,624594	0,979167	0,956486	1,598264	0,782946	1,420497	0,861607	0,920756	1,024971
100	100	96,18	122,27	87,54	98,06	51,76	134,22	49,27	162,24	154,37	0,567264	1,016365	1,049024	1,566816	0,921131	1,230426	0,990385	0,944192	0,913956
200	200	89,26	56,60	62,48	147,38	78,33	111,09	128,74	150,43	147,42	0,606838	0,980159	1,049108	0,921652	0,692750	1,508732	0,999757	0,957031	1,019454
