# Supplementary material for: Ectopic expression of a mechanosensitive channel confers spatiotemporal resolution to ultrasound stimulations of neurons for visual restoration
Source: Nat Nanotechnol. 2023 Apr 3;18(6):667–76. doi: 10.1038/s41565-023-01359-6 (PMC10275757; doi:10.1038/s41565-023-01359-6)
Supplement: Source Data Fig. 3 — Excel files of data points. [file 41565_2023_1359_MOESM4_ESM.zip › Fig3e.csv]

	stim freq (Hz) 1700 mV	MscL	MscL	MscL	MscL	MscL	MscL	MscL	MscL	MscL	Fano factor	Fano factor	Fano factor	Fano factor	Fano factor	Fano factor	Fano factor	Fano factor	Fano factor										82,63	82,63	82,63	82,63	82,63	82,63	82,63	82,63	82,63	95,19	95,19	95,19	95,19	95,19	95,19	95,19	95,19	95,19	79,88	79,88	79,88
0.2	0,2	89,26	56,6	62,48	147,38	78,33	111,09	128,74	150,43	147,42	0,606838	0,980159	1,049108	0,921652	0,69275	1,508732	0,999757	0,957031	1,019454
2	2	80,28	102,61	55,3	182,74	120,85	84,1	47,46	231,64	164,54	0,690485	1,029012	0,979358	0,591721	0,330346	1,01433	0,75	1,266302	0,940497
5	5	100,44		37,81	184,69	192,63	82,53	20,66	211,97	95,76	0,432478		0,923027	1,763889	0,268229	0,827672	1,149425	1,044127	0,798362
10	10	55,06		32,26	82,63	95,19	79,88	29,86	91,24	66,71	0,524649		0,946564	0,699218	0,18427	1,223868	0,988338	1,432972	0,761058
[truncated: 33 more columns]
