# Supplementary material for: Ectopic expression of a mechanosensitive channel confers spatiotemporal resolution to ultrasound stimulations of neurons for visual restoration
Source: Nat Nanotechnol. 2023 Apr 3;18(6):667–76. doi: 10.1038/s41565-023-01359-6 (PMC10275757; doi:10.1038/s41565-023-01359-6)
Supplement: Source Data Fig. 3 — Excel files of data points. [file 41565_2023_1359_MOESM4_ESM.zip › Fig3h.csv]

0.5 MHz	2.25 MHz	15 MHz
0,87890625	5,88761845	183,858892
2,14843750	9,67251603	345,431859
0,68359375	6,30816263	317,574451
0,68359375	2,94380923	289,717043
0,58593750	8,41088350	451,290009
0,48828125		217,287782
1,66015625		284,145561
0,78125000		217,287782
2,92968750		568,291122
1,07421875
6,34765625
0,87890625
