# Supplementary material for: Ectopic expression of a mechanosensitive channel confers spatiotemporal resolution to ultrasound stimulations of neurons for visual restoration
Source: Nat Nanotechnol. 2023 Apr 3;18(6):667–76. doi: 10.1038/s41565-023-01359-6 (PMC10275757; doi:10.1038/s41565-023-01359-6)
Supplement: Source Data Fig. 3 — Excel files of data points. [file 41565_2023_1359_MOESM4_ESM.zip › Fig3j.csv]

0	0	0	0	0	0	0	0	0	0			0
0,4	0,721110255092798	0,632455532033676	0,824621125123532	0,8	0,2	0,824621125123532	0,721110255092798	0,447213595499958	0,6			0,4
0,8	0,824621125123532	1,28062484748657	1	0,894427190999916	1,0770329614269	1,26491106406735						0,8
