# Supplementary material for: Ectopic expression of a mechanosensitive channel confers spatiotemporal resolution to ultrasound stimulations of neurons for visual restoration
Source: Nat Nanotechnol. 2023 Apr 3;18(6):667–76. doi: 10.1038/s41565-023-01359-6 (PMC10275757; doi:10.1038/s41565-023-01359-6)
Supplement: Source Data Fig. 4 — Excel files of data points. [file 41565_2023_1359_MOESM5_ESM.zip]

Archive with 7 entries (7 files):
- Fig4c.csv
- Fig4f.csv
- Fig4g.csv
- Fig4h.csv
- Fig4i.csv
- Fig4L.csv
- Fig4m.csv
