# Supplementary material for: Ectopic expression of a mechanosensitive channel confers spatiotemporal resolution to ultrasound stimulations of neurons for visual restoration
Source: Nat Nanotechnol. 2023 Apr 3;18(6):667–76. doi: 10.1038/s41565-023-01359-6 (PMC10275757; doi:10.1038/s41565-023-01359-6)
Supplement: Source Data Fig. 4 — Excel files of data points. [file 41565_2023_1359_MOESM5_ESM.zip › Fig4c.csv]

	NeuN(+)	NeuN(+)	NeuN(+)	MscL(+) NeuN(+)	MscL(+) NeuN(+)	MscL(+) NeuN(+)
CamKII	1059,39103	961,312326	1071,50574	620,706957	252,395633	132,368919
