# Supplementary material for: Ectopic expression of a mechanosensitive channel confers spatiotemporal resolution to ultrasound stimulations of neurons for visual restoration
Source: Nat Nanotechnol. 2023 Apr 3;18(6):667–76. doi: 10.1038/s41565-023-01359-6 (PMC10275757; doi:10.1038/s41565-023-01359-6)
Supplement: Source Data Fig. 4 — Excel files of data points. [file 41565_2023_1359_MOESM5_ESM.zip › Fig4f.csv]

all stims	37,4676471	37,4676471	37,4676471	37,4676471	37,4676471	37,4676471	37,4676471	37,4676471	37,4676471	37,4676471	37,4676471	37,4676471	37,4676471	37,4676471	37,4676471	37,4676471	37,4676471	37,4676471	37,4676471	37,4676471	37,4676471	37,4676471	37,4676471	37,4676471	37,4676471	37,4676471	37,4676471	37,4676471	37,4676471	37,4676471	37,4676471	37,4676471	37,4676471	37,4676471	37,4676471	37,4676471	37,4676471	37,4676471	37,4676471	37,4676471	37,4676471	37,4676471	37,4676471	37,4676471	37,4676471	37,4676471	37,4676471	37,4676471	37,4676471
10	25,0961538	24,6395833	23,8083333	20,162963	23,9481481	23,1392857	23,846875	34,5234375	33,5235294	31,4166667		23,7625		25,8571429	37,4676471	26,1	19,51	24,2619048	25,1441176	26,9277778	26,1803571	21,9890625	23,085		39,4192308	39,225	10,3583333	10,38	35,778125	43,875	35,1166667	10,36	19,0230769	13,25	10,35	10,75		21,7441176	24,25		18,1318182	20,4636364	20,6363636	17,555	19,25	15,9227273	17,405
20	33,9409091	33,4775862	33,387931	30,2051724	32,6862069	33,2017241	32,0296875	41,1354839	47,59375	40,1136364	34,1269231	49,4833333		43,2833333	44,9675	50,4357143	40,7066667																								17,9458333	23,2291667	16,4625	15,83	20,1055556	29,0884615	19,4307692	14,7863636
50		58,2	74,91	70,18	79,45	71,5416667	69,06							42,26	57,0142857	69,9285714	71,0964286	79,7588235	86,7025																						44,0611111	40,645	44,0055556	46,4772727	51,9708333	52,0558824	55,7941176	44,225	41,35
[truncated: 51 more columns]
