# Supplementary material for: Ectopic expression of a mechanosensitive channel confers spatiotemporal resolution to ultrasound stimulations of neurons for visual restoration
Source: Nat Nanotechnol. 2023 Apr 3;18(6):667–76. doi: 10.1038/s41565-023-01359-6 (PMC10275757; doi:10.1038/s41565-023-01359-6)
Supplement: Source Data Fig. 4 — Excel files of data points. [file 41565_2023_1359_MOESM5_ESM.zip › Fig4g.csv]

		2754	2741	2773	2774	4762	4763	2773bis	2754	2741	2773	2774	4762	4763	2773bis	2754	2741	2773	2774	4762	4763	2773bis	2754	2741	2773	2774	4762	4763	2773bis
350	0,26	26,3180142	28,4002733	60,6757418		116,664882		-54,2757573
500	0,38	23,022939	27,156014	53,3698381		107,624336		-41,4478351
800	0,6	51,4112025	40,3989631	62,2728712	126,236788		59,6646202	-38,6919869
1000	0,73	75,8553739	54,2564501	63,786196	152,600788			-42,0728585
1500	1,03	75,0849857	94,6565771	95,4835294	202,731676	178,030848	88,8219776	-61,4603408
2000	1,12	101,483161	143,391839	161,40424	312,454974	210,136101	129,164178	-70,6013824
2500	1,27			227,411387	403,588894	255,19408	156,518884	-71,5727452
