# Supplementary material for: Ectopic expression of a mechanosensitive channel confers spatiotemporal resolution to ultrasound stimulations of neurons for visual restoration
Source: Nat Nanotechnol. 2023 Apr 3;18(6):667–76. doi: 10.1038/s41565-023-01359-6 (PMC10275757; doi:10.1038/s41565-023-01359-6)
Supplement: Source Data Fig. 4 — Excel files of data points. [file 41565_2023_1359_MOESM5_ESM.zip › Fig4h.csv]

		2754	2741	2773	2774	4762	4763	2754	2741	2773	2774	4762	4763
10	10	223,976435	79,8012368	154,346146	115,161759	132,880658	180,130955
20	20	220,581433	120,307983	83,9588542	245,139494	165,335476	87,3444732
50	50	101,483161	143,391839	161,40424	312,454974	210,136101	129,164178
