# Supplementary material for: Ectopic expression of a mechanosensitive channel confers spatiotemporal resolution to ultrasound stimulations of neurons for visual restoration
Source: Nat Nanotechnol. 2023 Apr 3;18(6):667–76. doi: 10.1038/s41565-023-01359-6 (PMC10275757; doi:10.1038/s41565-023-01359-6)
Supplement: Source Data Fig. 4 — Excel files of data points. [file 41565_2023_1359_MOESM5_ESM.zip › Fig4i.csv]

	10 ms 2500 mV
		2754	2741	2773	2774	4762	4763	2754	2741	2773	2774	4762	4763
1	1	226,718926	117,329644	154,346146	212,524025	132,880658	180,130955
2	2	205,344492	76,3289232	57,149382	207,301229	116,83008	186,292726
4	4	211,739397	76,9727662	55,6971605	188,057188	115,126126	175,834727
8	8	227,788802	99,0747588	57,1448444	176,317244	111,519709	149,053255
13	13		99,4268844			102,39819	111,695312
