# Supplementary material for: Ectopic expression of a mechanosensitive channel confers spatiotemporal resolution to ultrasound stimulations of neurons for visual restoration
Source: Nat Nanotechnol. 2023 Apr 3;18(6):667–76. doi: 10.1038/s41565-023-01359-6 (PMC10275757; doi:10.1038/s41565-023-01359-6)
Supplement: Source Data Fig. 4 — Excel files of data points. [file 41565_2023_1359_MOESM5_ESM.zip › Fig4L.csv]

		2754	2741	2773	2774	4762	4763	2773bis
350	0,26	1,2525	0,7975	0,6225		0,28	0	0,5675
500	0,38	2,8925	2,07	0,83		0,2525	0	0,865
800	0,6	3,035	2,6975	0,895	0,565			0,93
1000	0,73	1,37	2,8925	1,14	0,625			0,88
1500	1,03	2,72	2,97	2,645	0,8625	0,6275	0,1325	0,855
2000	1,12	2,5	2,795	2,665	1,52	1,3125	0,33	1,105
2500	1,27			2,055	1,385	1,4825	0,605	1,5425
