# Supplementary material for: Ectopic expression of a mechanosensitive channel confers spatiotemporal resolution to ultrasound stimulations of neurons for visual restoration
Source: Nat Nanotechnol. 2023 Apr 3;18(6):667–76. doi: 10.1038/s41565-023-01359-6 (PMC10275757; doi:10.1038/s41565-023-01359-6)
Supplement: Source Data Fig. 5 — Excel files of data points. [file 41565_2023_1359_MOESM6_ESM.zip › Fig5b(Left).csv]

Latency (ms)	Position (µm)
2741	2741
2,4400976	746
4,64018559	251
13,800552	959
4,48017919	605
1,9600784	888
3,2401296	181
3,56	251
4	251
4,64	251
1,96	959
36,6	1100
1,28	1100
17,6	110
5,48021921	464
4,12016481	251
4,12016481	959
21,400856	605
5,48021921	676
5,48021921	888
4,80019201	110
27,2410896	393
4,52018081	464
28,4411376	251
19,2807712	605
1,200048	1029
3,40013601	1100
2,8401136	676
4,80019201	676
10,0804032	888
8,800352	110
2,4400976	393
2,3200928	251
5,1202048	251
8,6803472	959
3,0801232	605
2,0800832	1100
4,3201728	676
4,9201968	676
2,4400976	888
18,4407376	817
5,2802112	746
8,800352	464
3,0801232	959
14,7605904	605
2,0800832	605
4,6401856	605
6,0802432	605
5,8402336	605
6,0802432	1100
8,3203328	1100
5,8402336	676
6,0802432	676
3,0801232	888
6,0802432	888
1,0400416	181
26,3210528	534
3,0801232	817
4,0401616	322
