# Supplementary material for: Ectopic expression of a mechanosensitive channel confers spatiotemporal resolution to ultrasound stimulations of neurons for visual restoration
Source: Nat Nanotechnol. 2023 Apr 3;18(6):667–76. doi: 10.1038/s41565-023-01359-6 (PMC10275757; doi:10.1038/s41565-023-01359-6)
Supplement: Source Data Fig. 5 — Excel files of data points. [file 41565_2023_1359_MOESM6_ESM.zip › Fig5b(Right).csv]

	Position (μm)
2741	2741
3,72014879	1100
4,64018559	393
1,80096051	959
11,6804672	605
1,1600464	110
1,0400416	676
1,5200608	464
2,1600864	110
4,60018401	746
4,16016641	464
6,84027361	464
5,48021921	251
6,84027361	605
2,1600864	393
9,64038562	746
2,7201088	959
9,04036161	605
5,48021921	605
9,04036161	1029
9,04036161	1100
3,40013601	676
9,88039522	888
9,04036161	181
1,1200448	534
1,400056	817
7,04028161	817
3,20012801	322
