# Supplementary material for: Ectopic expression of a mechanosensitive channel confers spatiotemporal resolution to ultrasound stimulations of neurons for visual restoration
Source: Nat Nanotechnol. 2023 Apr 3;18(6):667–76. doi: 10.1038/s41565-023-01359-6 (PMC10275757; doi:10.1038/s41565-023-01359-6)
Supplement: Source Data Fig. 5 — Excel files of data points. [file 41565_2023_1359_MOESM6_ESM.zip › Fig5e.csv]

		Max Firing rate (Hz)	Max Firing rate (Hz)	Max Firing rate (Hz)	Max Firing rate (Hz)	Max Firing rate (Hz)	Max Firing rate (Hz)	Max Firing rate (Hz)	Max Firing rate (Hz)	Max Firing rate (Hz)	Max Firing rate (Hz)	Max Firing rate (Hz)	Max Firing rate (Hz)	Max Firing rate (Hz)	Max Firing rate (Hz)	Max Firing rate (Hz)	Max Firing rate (Hz)	Max Firing rate (Hz)	Max Firing rate (Hz)	Max Firing rate (Hz)	Max Firing rate (Hz)	Max Firing rate (Hz)	Max Firing rate (Hz)	Max Firing rate (Hz)	Max Firing rate (Hz)	Max Firing rate (Hz)	Max Firing rate (Hz)	Max Firing rate (Hz)	Max Firing rate (Hz)	Max Firing rate (Hz)	Max Firing rate (Hz)	Max Firing rate (Hz)	Max Firing rate (Hz)	Max Firing rate (Hz)	Max Firing rate (Hz)	Max Firing rate (Hz)	Max Firing rate (Hz)	Max Firing rate (Hz)	Max Firing rate (Hz)	Max Firing rate (Hz)	Max Firing rate (Hz)	Max Firing rate (Hz)	Max Firing rate (Hz)	Max Firing rate (Hz)	Max Firing rate (Hz)	Max Firing rate (Hz)	Max Firing rate (Hz)	Max Firing rate (Hz)	Max Firing rate (Hz)
	10							28,3	16,4						19,4		8,58	9,00854888	187,987195	139,734798						14,7917054	11,2131666	92,6684887	145,289886	14,1738734		138,482378																12,2853892	16,5982772
	20							46,4	112	17	26,9							9,71170319	204,811187	79,5789218	10,1879455	12,6917994	104,038604	11,4533655																								17,7325183	8,79847206
	50	16,1	48,6	30,2	43,8	55,6	25,1	160	22	43,7	56,3	8,07	8,88		21,4				40,1540128	13,1486523	8,1471007	9,68360592		42,8237275	20,0483628	128,090571	42,196646	133,895396	73,1236745	11,7975915	26,1889032	60,0760207	12,0038385	63,1533196	18,3820046		9,08699949	46,4250191	75,8669992	162,672931	58,5073977	24,4986998	62,3778375	297,950642	9,15753855	86,7107338	19,1644
2741
2754
[truncated: 22 more columns]
