# Supplementary material for: Ectopic expression of a mechanosensitive channel confers spatiotemporal resolution to ultrasound stimulations of neurons for visual restoration
Source: Nat Nanotechnol. 2023 Apr 3;18(6):667–76. doi: 10.1038/s41565-023-01359-6 (PMC10275757; doi:10.1038/s41565-023-01359-6)
Supplement: Source Data Fig. 5 — Excel files of data points. [file 41565_2023_1359_MOESM6_ESM.zip › Fig5g.csv]

		Max Firing rate (Hz)	Max Firing rate (Hz)	Max Firing rate (Hz)	Max Firing rate (Hz)	Max Firing rate (Hz)	Max Firing rate (Hz)	Max Firing rate (Hz)	Max Firing rate (Hz)	Max Firing rate (Hz)	Max Firing rate (Hz)	Max Firing rate (Hz)	Max Firing rate (Hz)	Max Firing rate (Hz)	Max Firing rate (Hz)	Max Firing rate (Hz)	Max Firing rate (Hz)	Max Firing rate (Hz)	Max Firing rate (Hz)	Max Firing rate (Hz)	Max Firing rate (Hz)	Max Firing rate (Hz)	Max Firing rate (Hz)	Max Firing rate (Hz)	Max Firing rate (Hz)	Max Firing rate (Hz)	Max Firing rate (Hz)	Max Firing rate (Hz)	Max Firing rate (Hz)	Max Firing rate (Hz)	Max Firing rate (Hz)	Max Firing rate (Hz)	Max Firing rate (Hz)	Max Firing rate (Hz)	Max Firing rate (Hz)	Max Firing rate (Hz)	Max Firing rate (Hz)	Max Firing rate (Hz)	Max Firing rate (Hz)	Max Firing rate (Hz)	Max Firing rate (Hz)	Max Firing rate (Hz)	Max Firing rate (Hz)	Max Firing rate (Hz)	Max Firing rate (Hz)	Max Firing rate (Hz)	Max Firing rate (Hz)	Max Firing rate (Hz)	Max Firing rate (Hz)
	1							28,3	16,4						19,4		8,58	9,00854888	187,987195	139,734798						14,7917054	11,2131666	92,6684887	145,289886	14,1738734		138,482378																12,2853892	16,5982772
	2							188	65,9	20,3									112,320775							136,801176	12,7372409		47,1252969	81,7672026	117,198842	23,0673174	8,64581096				15,1681837	26,6783693	33,9014631	150,120441	8,05254645		62,3308938	38,4185087	14,9229468	57,3256716	8,78780789	18,7338279
	4							187	108	13,9	12,5							86,6371993	9,83217896							127,684933	12,920861	10,2267264		187,670836	34,9994406	22,9924623	22,7130358															28,3280335	32,7300753
	8							115	14,8	32,4								77,6184876								59,6994696	106,271078	9,93684819	105,854577	12,9897998	37,9197288
	13							176	80,8	26,2	7,87	11						26,099983	178,372404							60,9550193	10,7665827	31,9309756	108,290095	58,7633519	50,6551898
2741
2754
[truncated: 35 more columns]
