# Supplementary material for: Ectopic expression of a mechanosensitive channel confers spatiotemporal resolution to ultrasound stimulations of neurons for visual restoration
Source: Nat Nanotechnol. 2023 Apr 3;18(6):667–76. doi: 10.1038/s41565-023-01359-6 (PMC10275757; doi:10.1038/s41565-023-01359-6)
Supplement: Source Data Fig. 6 — Excel files of data points. [file 41565_2023_1359_MOESM7_ESM.zip]

Archive with 4 entries (4 files):
- Fig6b.csv
- Fig6c.csv
- Fig6d.csv
- Fig6e.csv
