# Supplementary material for: Ectopic expression of a mechanosensitive channel confers spatiotemporal resolution to ultrasound stimulations of neurons for visual restoration
Source: Nat Nanotechnol. 2023 Apr 3;18(6):667–76. doi: 10.1038/s41565-023-01359-6 (PMC10275757; doi:10.1038/s41565-023-01359-6)
Supplement: Source Data Fig. 6 — Excel files of data points. [file 41565_2023_1359_MOESM7_ESM.zip › Fig6b.csv]

	MscL G22L	MscL G22L	MscL G22L	MscL G22L	MscL G22L	MscL G22L	MscL G22L	MscL G22L	MscL G22L	MscL G22L	MscL G22L	MscL G22L	MscL G22L	MscL G22L	MscL G22L	MscL G22L	MscL G22L	MscL G22L	MscL G22L	MscL G22L	MscL G22L	MscL G22L	MscL G22L	MscL G22L	MscL G22L	MscL G22L	MscL G22L
	435	445	447	450	4404	4409	4411	4438	4442	27	28	30	31	32	33	34	35	19	36	37	38	39	40		4781	4788	4790	435	445	447	450	4404	4409	4411	4438	4442	27	28	30	31	32	33	34	35	19	36	37	38	39
Day 1							60	20	37,1428571						5,71428571			28,5714285714286	42,8571428571429	45,7142857142857	42,8571428571429	48,5714285714286			11,43	22,86	5,71
Day 2							80	68,5714286	45,7142857						45,7142857			22,8571428571429	94,2857142857143	91,4285714285714	42,8571428571429	85,7142857142857	37,1428571		8,57	14,29	11,43
Day 3							74,2857143	85,7142857	80						62,8571429			82,8571428571429	100	97,1428571428571	60		82,8571429		57,14	82,86	65,71
Day 4		61,4285714					88,5714286	97,1428571	100						74,2857143			91,1764705882353	74,2857142857143	100	91,4285714285714	100	88,5714285714286		60		94,29
Day 5		14,2857143					91,4285714	91,4285714	71,4285714						57,1428571			54,2857142857143	62,8571428571429	37,1428571428571	88,5714285714286				80	100	82,86
Day 6-7
Day 8		14,2857143					48,5714286	40	45,7142857						85,7142857				8,57142857142857				80		100	100	100
Day 9		91,4285714					100	25,7142857	11,4285714						100			22,8571428571429	74,2857142857143	5,71428571428571	74,2857142857143	97,1428571428571	40		100	97,14	97,14
Day 10		60					100	68,5714286	8,57142857						97,1428571			74,2857142857143	100	37,1428571428571	85,7142857142857	62,8571428571429	77,1428571428572		100	100	100
[truncated: 108 more columns]
