# Supplementary material for: Ectopic expression of a mechanosensitive channel confers spatiotemporal resolution to ultrasound stimulations of neurons for visual restoration
Source: Nat Nanotechnol. 2023 Apr 3;18(6):667–76. doi: 10.1038/s41565-023-01359-6 (PMC10275757; doi:10.1038/s41565-023-01359-6)
Supplement: Source Data Fig. 6 — Excel files of data points. [file 41565_2023_1359_MOESM7_ESM.zip › Fig6c.csv]

	MscL	MscL	MscL	MscL	MscL	MscL	MscL	MscL	MscL	MscL	MscL	MscL	MscL	MscL	MscL	MscL	MscL	MscL	MscL	MscL	MscL	MscL	MscL	MscL	MscL	MscL	MscL	MscL	MscL	MscL	MscL	MscL	MscL	MscL	MscL	MscL	MscL	MscL
	435	445	447	450	4404	4409	4411	4438	4442	27	28	30	31	32	33	34	35	19	36	37	38	39	40		4781	4788	4790			10	11	21	22	23	25	4479	4481	4483
LS		301,76891					275,35484	294,58235	253,44571						321,769231			273,902857	351,276923	244,554286	226,55	172,331429	221,832258		237,752	273,428	309,376			161,08571	256,73143	258,90303	309,5697	266,10286	231,7697	332,88	286,92593	254,27273
US		212,17238					182,67294	218,71828	133,75346						179,81225			257,10206	167,26864	215,23846	190,44667	145,5535	200		125,249	167,281	223,403
