# Supplementary material for: Ectopic expression of a mechanosensitive channel confers spatiotemporal resolution to ultrasound stimulations of neurons for visual restoration
Source: Nat Nanotechnol. 2023 Apr 3;18(6):667–76. doi: 10.1038/s41565-023-01359-6 (PMC10275757; doi:10.1038/s41565-023-01359-6)
Supplement: Source Data Fig. 6 — Excel files of data points. [file 41565_2023_1359_MOESM7_ESM.zip › Fig6d.csv]

	MscL	MscL	MscL	MscL	MscL	MscL	MscL	MscL	MscL	MscL	MscL	MscL	MscL	MscL	MscL	MscL	MscL	MscL	MscL	MscL	MscL	MscL	MscL	MscL	MscL	MscL	MscL	NT	NT	NT	NT	NT	NT	NT	NT	NT	NT	NT	NT	NT	NT	NT	NT	NT	NT	NT	NT	NT	NT
	435	445	447	450	4404	4409	4411	4438	4442	27	28	30	31	32	33	34	35	19	36	37	38	39	40		4781	4788	4790
0.2							59,2857143	29,2857143	32,1428571						37,8571429			26,6666667	55	14,2857143	36,4285714	70,4761905	40		20,95	23,57	12,14	45,3149001	61,5314402	35,7142857	20,7142857	25,7142857	32,1428572	41,42856	32,1428572	26,4285714
0.7		37,8571429					85	70	28,5714286						65			42,8571429	68,57	10,4761905	62,86	56,1904762	58,5714286		98,57	88,57	78,57	32,3809524	43,8095238	19,2857143	13,5714286	10,7142857	28,5714286	27,8571425	34,2857143	37,1428572
1.2		45					85	56,4285714	34,2857143						85			50,4761905	61,4285714	26,6666667	82,8571429	80	65,71		95	99,29	95	46,4285714	43,8095238	7,14285713	15,7142857	20,7142857	17,8571429	31,4285825	33,5714286	33,5714286
[truncated: 5 more columns]
