# Supplementary material for: Ectopic expression of a mechanosensitive channel confers spatiotemporal resolution to ultrasound stimulations of neurons for visual restoration
Source: Nat Nanotechnol. 2023 Apr 3;18(6):667–76. doi: 10.1038/s41565-023-01359-6 (PMC10275757; doi:10.1038/s41565-023-01359-6)
Supplement: Source Data Fig. 6 — Excel files of data points. [file 41565_2023_1359_MOESM7_ESM.zip › Fig6e.csv]

	MscL G22S	MscL G22S	MscL G22S	MscL G22S	MscL G22S	MscL G22S	MscL G22S	MscL G22S	MscL G22S	MscL G22S	MscL G22S	MscL G22S	MscL G22S	MscL G22S	MscL G22S	MscL G22S	MscL G22S	MscL G22S	MscL G22S	MscL G22S	MscL G22S	MscL G22S	MscL G22S	MscL G22S	MscL G22S	MscL G22S	MscL G22S	NT	NT	NT	NT	NT	NT	NT	NT	NT	NT	NT	NT	NT	NT	NT	NT	NT	NT	NT	NT	NT	NT
	435	10	45	1		A 450	A	4404	23	09	25	4411	A 4479		38	4481	A 4442		83	27	28	30	31		32		A	19	36	37	38	39	40	4781	4788	4790
0.2							1,65204082	1,19489796	1,37918367						1,631428571			1,401360544	1,55204082	0,7877551	1,1977551	1,71891156	2,3655102		1,059048	1,280816	0,652857	1,2460334	1,93516805	1,31734694	1,3047619	1,02163265	1,23387755	1,593265306	0,88387755	1,26653061
0.7		1,48489796					3,22979592	3,57081633	1,47959184						3,37612245			2,66938776	2,35401361	0,53931973	2,24979592	1,4644898	3,21285714		5,357551	5,855306	5,737347	1,42394558	4,11755102	0,70591837	0,74306122	0,53979592	1,12	0,91755102	1,69904762	1,85938776
1.2		1,86061224					3,32897959	2,86530612	2,51693878						4,68571429			3,94911565	2,87233418	1,97360544	3,63346939	3,4677551	5,81387755		5,987143	6,089184	7,727143	1,62795918	1,90047219	0,77530612	0,72795918	0,97571429	0,55285714	1,43836735	1,95346939	1,06959184
[truncated: 5 more columns]
