# Supplementary material for: Ectopic expression of a mechanosensitive channel confers spatiotemporal resolution to ultrasound stimulations of neurons for visual restoration
Source: Nat Nanotechnol. 2023 Apr 3;18(6):667–76. doi: 10.1038/s41565-023-01359-6 (PMC10275757; doi:10.1038/s41565-023-01359-6)
Supplement: Source Data Extended Data Fig. 2 — Excel files of data points. [file 41565_2023_1359_MOESM8_ESM.zip]

Archive with 8 entries (8 files):
- FigE2a.csv
- FigE2b.csv
- FigE2c.csv
- FigE2d.csv
- FigE2e1.csv
- FigE2e2.csv
- FigE2e3.csv
- FigE2f.csv
