# Supplementary material for: Ectopic expression of a mechanosensitive channel confers spatiotemporal resolution to ultrasound stimulations of neurons for visual restoration
Source: Nat Nanotechnol. 2023 Apr 3;18(6):667–76. doi: 10.1038/s41565-023-01359-6 (PMC10275757; doi:10.1038/s41565-023-01359-6)
Supplement: Source Data Extended Data Fig. 2 — Excel files of data points. [file 41565_2023_1359_MOESM8_ESM.zip › FigE2a.csv]

	200 ms 1 MPa	ON cells	ON cells	ON cells	ON cells	ON cells	ON cells	ON cells	ON cells	ON cells	ON cells	ON cells	ON cells	ON cells	ON cells	ON cells	ON-OFF cells	ON-OFF cells	ON-OFF cells	ON-OFF cells	ON-OFF cells	ON-OFF cells	ON-OFF cells	ON-OFF cells	ON-OFF cells	ON-OFF cells	ON-OFF cells	ON-OFF cells	ON-OFF cells	ON-OFF cells	ON-OFF cells	OFF cells	OFF cells	OFF cells	OFF cells	OFF cells	OFF cells	OFF cells	OFF cells	OFF cells	OFF cells	OFF cells	OFF cells	OFF cells	OFF cells	OFF cells
		8865_1		8870_1														!																A		?
SL		0,000000000	0,321000000	0,222000000	0,250000000	0,167000000	0,152000000	0,382000000	0,267000000	0,778000000							0,750000000	0,142860000	0,444440000	0,250000000	0,000000000	0,484850000	0,029410000	0,600000000	0,000000000							0,25000000	0,53570000	0,33330000	0,50000000	0,83330000	0,36360000	0,58820000	0,13330000	0,22220000
LL		0,833000000	0,281000000	1,000000000	0,286000000	0,391000000	0,667000000	0,340000000	0,000000000	0,000000000							0,000000000	0,437500000	0,000000000	0,285710000	0,260870000	0,333330000	0,340430000	0,500000000	0,000000000							0,16670000	0,28130000	0,00000000	0,42860000	0,34780000	0,00000000	0,31910000	0,50000000	1,00000000
