# Supplementary material for: Ectopic expression of a mechanosensitive channel confers spatiotemporal resolution to ultrasound stimulations of neurons for visual restoration
Source: Nat Nanotechnol. 2023 Apr 3;18(6):667–76. doi: 10.1038/s41565-023-01359-6 (PMC10275757; doi:10.1038/s41565-023-01359-6)
Supplement: Source Data Extended Data Fig. 2 — Excel files of data points. [file 41565_2023_1359_MOESM8_ESM.zip › FigE2b.csv]

		MscL WT	MscL WT	MscL WT	MscL WT	MscL WT	MscL WT	MscL G22s	MscL G22s	MscL G22s	MscL G22s	MscL G22s	MscL G22s	WT	WT	WT	WT	WT	WT
		8865_1		8870_1					!							A		?
0,26	0,26000000	0,000000000	0,000000000	0,000000000				0,000000000	0,000000000	0,000000000	0,000000000			0,00000000	0,00000000	0,00000000	0,00000000
0,39	0,39000000	0,000000000	0,000000000	0,000000000				2,000000000	3,000000000	1,000000000	2,000000000			0,00000000	0,00000000	0,00000000	0,00000000
0,54	0,54000000	1,000000000	8,000000000	5,000000000				30,000000000	42,000000000	13,000000000	31,000000000			0,00000000	0,00000000	0,00000000	0,00000000
0,74	0,74000000	5,000000000	22,000000000	14,000000000				59,000000000	19,000000000	25,000000000	48,000000000			5,00000000	0,00000000	3,00000000	0,00000000
0,96	0,96000000	15,000000000	23,000000000	25,000000000				72,000000000	40,000000000	24,000000000	55,000000000			4,00000000	18,00000000	10,00000000	5,00000000
1,15	1,15000000	9,000000000	26,000000000	27,000000000				50,000000000	43,000000000	29,000000000	67,000000000	20,000000000		8,00000000	9,00000000	7,00000000	8,00000000
1,27	1,27000000	13,000000000	50,000000000	33,000000000				42,000000000	57,000000000	26,000000000	62,000000000			14,00000000	8,00000000		5,00000000
