# Supplementary material for: Ectopic expression of a mechanosensitive channel confers spatiotemporal resolution to ultrasound stimulations of neurons for visual restoration
Source: Nat Nanotechnol. 2023 Apr 3;18(6):667–76. doi: 10.1038/s41565-023-01359-6 (PMC10275757; doi:10.1038/s41565-023-01359-6)
Supplement: Source Data Extended Data Fig. 2 — Excel files of data points. [file 41565_2023_1359_MOESM8_ESM.zip › FigE2c.csv]

Blockers	P23H	MscL	WT
4,35000000000000	4,15000000000000	41,20000000	41,50
0,50000000000000	1,40000000000000	54,00000000	41,50
4,70000000000000	0,05000000000000	65,75000000	30,60
28,60000000000000	2,00000000000000	76,10000000	41,75
16,80000000000000	2,00000000000000	87,55000000	46,80
128,40000000000000	0,25000000000000	46,85000000	61,20
80,75000000000000	2,15000000000000	63,90000000	181,15
4,15000000000000	18,05000000000000	80,05000000	40,75
0,25000000000000	12,10000000000000	3,50000000	54,25
0,10000000000000	18,05000000000000	4,55000000	42,20
2,90000000000000	1,35000000000000	47,15000000	40,40
18,70000000000000	0,20000000000000	97,45000000	75,20
156,65000000000000	0,95000000000000	128,45000000	36,05
1,20000000000000	1,40000000000000	78,30000000	40,25
0,20000000000000	0,10000000000000	120,45000000	45,20
0,35000000000000	1,15000000000000	32,85000000	35,75
1,20000000000000	0,10000000000000	31,05000000	35,15
199,20000000000000	1,15000000000000	6,65000000	36,95
0,10000000000000	1,25000000000000	15,55000000	35,30
3,65000000000000	1,00000000000000	63,00000000	84,90
4,00000000000000	0,10000000000000	35,35000000	45,30
1,40000000000000	0,50000000000000	35,10000000	45,20
128,65000000000000	1,15000000000000	102,70000000	51,80
0,45000000000000	0,95000000000000	26,15000000	51,80
146,90000000000000	0,40000000000000	57,85000000	52,20
6,90000000000000	2,15000000000000	45,35000000	35,30
0,45000000000000	0,45000000000000	128,40000000	27,35
0,50000000000000	0,10000000000000	121,20000000	41,90
0,10000000000000	1,15000000000000	42,20000000	33,85
5,25000000000000	1,65000000000000	26,70000000	42,65
4,50000000000000	0,40000000000000	141,25000000	42,10
4,85000000000000	0,20000000000000	51,35000000	44,70
0,65000000000000	1,25000000000000	122,10000000	48,90
1,40000000000000	0,15000000000000	0,95000000	135,55
0,30000000000000	0,10000000000000	45,40000000	40,60
0,20000000000000	0,10000000000000	62,85000000	41,50
0,95000000000000	0,05000000000000	36,05000000	47,00
0,10000000000000	1,00000000000000	0,15000000	59,40
0,80000000000000	1,75000000000000	0,20000000	40,40
18,05000000000000	0,25000000000000	2,00000000	53,15
180,40000000000000	2,45000000000000	4,15000000	41,50
155,70000000000000	5,70000000000000	0,15000000
160,15000000000000	0,10000000000000	29,25000000
6,90000000000000	0,10000000000000	0,20000000
0,20000000000000	1,25000000000000	4,15000000
160,15000000000000	0,85000000000000	4,40000000
155,70000000000000	3,00000000000000	62,85000000
11,75000000000000	0,85000000000000	147,65000000
0,10000000000000	2,90000000000000	0,40000000
3,65000000000000	1,90000000000000	4,70000000
2,75000000000000	0,30000000000000	20,15000000
3,55000000000000	1,50000000000000	1,20000000
4,15000000000000	3,55000000000000	49,80000000
155,05000000000000	10,35000000000000	27,40000000
175,85000000000000	216,20000000000000	3,40000000
156,60000000000000	166,50000000000000	62,85000000
165,85000000000000	1,65000000000000	4,60000000
	1,40000000000000	40,30000000
	1,40000000000000	43,95000000
	9,80000000000000	3,70000000
	2,45000000000000	108,40000000
	1,25000000000000	35,70000000
	0,70000000000000	0,65000000
	0,10000000000000	3,45000000
	2,10000000000000	35,15000000
	77,15000000000000	25,55000000
	41,50000000000000	190,80000000
	1,45000000000000	27,95000000
	0,95000000000000	7,35000000
	5,40000000000000	1,75000000
	1,60000000000000	3,70000000
	0,25000000000000	150,15000000
	0,35000000000000	146,90000000
	0,65000000000000	49,60000000
	122,05000000000000	0,30000000
	0,15000000000000	74,45000000
	0,35000000000000	51,55000000
	1,20000000000000	92,45000000
	0,95000000000000	75,80000000
	0,80000000000000	90,65000000
	20,15000000000000	85,25000000
	175,75000000000000	4,15000000
	0,15000000000000	0,10000000
	138,30000000000000	55,40000000
	2,55000000000000	30,75000000
	0,10000000000000	115,70000000
	1,65000000000000	190,30000000
	1,55000000000000	150,05000000
	0,15000000000000	135,25000000
	11,20000000000000	194,95000000
	0,35000000000000	155,15000000
	0,55000000000000	148,20000000
	4,70000000000000	55,40000000
	10,10000000000000	115,70000000
	0,35000000000000	43,30000000
	1,20000000000000	36,55000000
	2,05000000000000	193,80000000
		155,70000000
		40,05000000
		44,35000000
		111,85000000
		68,40000000
		41,20000000
		35,45000000
		46,50000000
		115,70000000
		134,30000000
		194,55000000
		91,75000000
		190,40000000
		106,55000000
		52,65000000
		46,80000000
		96,20000000
		44,70000000
		0,35000000
		2,65000000
		55,85000000
		55,85000000
		70,60000000
		55,85000000
		96,20000000
		62,95000000
		35,10000000
		59,50000000
		55,85000000
		62,95000000
		59,50000000
		59,50000000
		47,90000000
		81,10000000
		31,30000000
		90,15000000
		96,20000000
		55,15000000
		38,75000000
		145,30000000
		0,05000000
		52,55000000
		59,50000000
		103,00000000
		52,65000000
		52,55000000
		46,90000000
		35,50000000
		0,50000000
		51,35000000
		55,85000000
		55,40000000
		0,70000000
		63,00000000
		4,05000000
		4,35000000
		1,00000000
		57,85000000
		59,40000000
		155,15000000
		0,45000000
		0,20000000
		2,20000000
		0,30000000
		160,15000000
		0,25000000
		0,20000000
		4,35000000
		31,20000000
		0,10000000
		0,40000000
		0,25000000
		0,40000000
		159,95000000
		25,80000000
		67,30000000
		2,05000000
		63,00000000
		110,40000000
		97,60000000
		45,65000000
		0,90000000
		136,55000000
		20,55000000
		130,60000000
		30,30000000
		41,75000000
		105,65000000
		88,15000000
		145,40000000
		75,35000000
		42,20000000
		106,55000000
		40,75000000
		85,70000000
		45,95000000
		35,10000000
		110,30000000
		113,60000000
		115,70000000
		34,45000000
		40,40000000
		106,25000000
		38,40000000
		119,90000000
		155,15000000
		104,45000000
		91,75000000
		40,05000000
		40,50000000
		45,35000000
		40,05000000
		45,95000000
		35,10000000
		42,50000000
		35,45000000
		55,40000000
		35,45000000
		47,90000000
		31,20000000
		63,00000000
		30,40000000
		3,05000000
		63,45000000
		36,90000000
		45,35000000
		72,90000000
		41,05000000
		41,05000000
		182,15000000
		135,60000000
		57,85000000
		4,50000000
		11,20000000
		40,10000000
		1,00000000
		0,80000000
		4,30000000
		35,15000000
		35,75000000
		4,75000000
		4,25000000
		0,30000000
		35,60000000
		2,95000000
		0,20000000
		90,85000000
		39,70000000
		16,45000000
		0,70000000
		41,10000000
		25,25000000
		3,40000000
		25,15000000
		3,70000000
		25,35000000
		12,70000000
		20,75000000
		126,55000000
		32,10000000
		40,95000000
		45,60000000
		34,40000000
		10,25000000
		46,55000000
		36,75000000
		62,95000000
		20,85000000
		190,90000000
		2,25000000
		195,40000000
		40,95000000
		32,40000000
		3,80000000
		95,25000000
		32,40000000
		45,60000000
		59,55000000
		20,75000000
		11,60000000
		70,20000000
		175,70000000
		155,80000000
		35,30000000
		22,40000000
		30,85000000
		141,30000000
		71,00000000
		35,10000000
		0,25000000
		64,75000000
		13,45000000
		26,06666670
		16,06666670
		12,08000000
		13,45000000
		26,06666670
		16,06666670
		12,08000000
		13,45000000
		26,06666670
		16,06666670
		12,08000000
