# Supplementary material for: Ectopic expression of a mechanosensitive channel confers spatiotemporal resolution to ultrasound stimulations of neurons for visual restoration
Source: Nat Nanotechnol. 2023 Apr 3;18(6):667–76. doi: 10.1038/s41565-023-01359-6 (PMC10275757; doi:10.1038/s41565-023-01359-6)
Supplement: Source Data Extended Data Fig. 2 — Excel files of data points. [file 41565_2023_1359_MOESM8_ESM.zip › FigE2d.csv]

MscL	WT	LS	Blockers+MscL	P23H+MscL
8865_1
41,20000000	41,50	109,0965100	4,35	4,15000000000000
54,00000000	41,50	110,9700000	0,50	1,40000000000000
65,75000000	30,60	103,0041670	4,70	0,05000000000000
76,10000000	41,75	118,5071430	28,60	2,00000000000000
87,55000000	46,80	94,3654000	16,80	2,00000000000000
46,85000000	61,20	113,0294900	128,40	0,25000000000000
63,90000000	181,15	100,9500000	80,75	2,15000000000000
80,05000000	40,75	96,1438000	4,15	18,05000000000000
3,50000000	54,25	96,2590000	0,25	12,10000000000000
4,55000000	42,20	104,3972000	0,10	18,05000000000000
47,15000000	40,40	75,5250000	2,90	1,35000000000000
97,45000000	75,20	74,4000000	18,70	0,20000000000000
128,45000000	36,05	90,1570000	156,65	0,95000000000000
78,30000000	40,25	72,9929000	1,20	1,40000000000000
120,45000000	45,20	84,4843800	0,20	0,10000000000000
32,85000000	35,75	80,6345000	0,35	1,15000000000000
31,05000000	35,15	73,6890000	1,20	0,10000000000000
6,65000000	36,95	84,4143000	199,20	1,15000000000000
15,55000000	35,30	75,2178600	0,10	1,25000000000000
63,00000000	84,90	83,3750000	3,65	1,00000000000000
35,35000000	45,30	70,7152000	4,00	0,10000000000000
35,10000000	45,20	78,0114290	1,40	0,50000000000000
102,70000000	51,80	70,3294000	128,65	1,15000000000000
26,15000000	51,80	73,6750000	0,45	0,95000000000000
57,85000000	52,20	108,3750000	146,90	0,40000000000000
45,35000000	35,30	109,9900000	6,90	2,15000000000000
128,40000000	27,35	142,8409090	0,45	0,45000000000000
121,20000000	41,90	128,6058820	0,50	0,10000000000000
42,20000000	33,85	160,8592110	0,10	1,15000000000000
26,70000000	42,65	195,1250000	5,25	1,65000000000000
141,25000000	42,10	89,9700000	4,50	0,40000000000000
51,35000000	44,70	117,9869600	4,85	0,20000000000000
122,10000000	48,90	123,1848000	0,65	1,25000000000000
0,95000000	135,55	85,7500000	1,40	0,15000000000000
45,40000000	40,60	109,1385000	0,30	0,10000000000000
62,85000000	41,50	78,9583333	0,20	0,10000000000000
36,05000000	47,00	76,4904760	0,95	0,05000000000000
0,15000000	59,40	95,7080000	0,10	1,00000000000000
0,20000000	40,40	84,0525000	0,80	1,75000000000000
2,00000000	53,15	76,2937500	18,05	0,25000000000000
4,15000000	41,50	42,8364000	180,40	2,45000000000000
0,15000000		69,7560000	155,70	5,70000000000000
29,25000000		82,8958000	160,15	0,10000000000000
0,20000000		77,8562000	6,90	0,10000000000000
4,15000000		79,1278846	0,20	1,25000000000000
4,40000000		66,9625000	160,15	0,85000000000000
62,85000000		79,8814810	155,70	3,00000000000000
147,65000000		48,2188000	11,75	0,85000000000000
0,40000000		80,7833333	0,10	2,90000000000000
4,70000000			3,65	1,90000000000000
20,15000000			2,75	0,30000000000000
1,20000000			3,55	1,50000000000000
49,80000000			4,15	3,55000000000000
27,40000000			155,05	10,35000000000000
3,40000000			175,85	216,20000000000000
62,85000000			156,60	166,50000000000000
4,60000000			165,85	1,65000000000000
40,30000000				1,40000000000000
43,95000000				1,40000000000000
3,70000000				9,80000000000000
108,40000000				2,45000000000000
35,70000000				1,25000000000000
0,65000000				0,70000000000000
3,45000000				0,10000000000000
35,15000000				2,10000000000000
25,55000000				77,15000000000000
190,80000000				41,50000000000000
27,95000000				1,45000000000000
7,35000000				0,95000000000000
1,75000000				5,40000000000000
3,70000000				1,60000000000000
150,15000000				0,25000000000000
146,90000000				0,35000000000000
49,60000000				0,65000000000000
0,30000000				122,05000000000000
74,45000000				0,15000000000000
51,55000000				0,35000000000000
92,45000000				1,20000000000000
75,80000000				0,95000000000000
90,65000000				0,80000000000000
85,25000000				20,15000000000000
4,15000000				175,75000000000000
0,10000000				0,15000000000000
55,40000000				138,30000000000000
30,75000000				2,55000000000000
115,70000000				0,10000000000000
190,30000000				1,65000000000000
150,05000000				1,55000000000000
135,25000000				0,15000000000000
194,95000000				11,20000000000000
155,15000000				0,35000000000000
148,20000000				0,55000000000000
55,40000000				4,70000000000000
115,70000000				10,10000000000000
43,30000000				0,35000000000000
36,55000000				1,20000000000000
193,80000000				2,05000000000000
155,70000000
40,05000000
44,35000000
111,85000000
68,40000000
41,20000000
35,45000000
46,50000000
115,70000000
134,30000000
194,55000000
91,75000000
190,40000000
106,55000000
52,65000000
46,80000000
96,20000000
44,70000000
0,35000000
2,65000000
55,85000000
55,85000000
70,60000000
55,85000000
96,20000000
62,95000000
35,10000000
59,50000000
55,85000000
62,95000000
59,50000000
59,50000000
47,90000000
81,10000000
31,30000000
90,15000000
96,20000000
55,15000000
38,75000000
145,30000000
0,05000000
52,55000000
59,50000000
103,00000000
52,65000000
52,55000000
46,90000000
35,50000000
0,50000000
51,35000000
55,85000000
55,40000000
0,70000000
63,00000000
4,05000000
4,35000000
1,00000000
57,85000000
59,40000000
155,15000000
0,45000000
0,20000000
2,20000000
0,30000000
160,15000000
0,25000000
0,20000000
4,35000000
31,20000000
0,10000000
0,40000000
0,25000000
0,40000000
159,95000000
25,80000000
67,30000000
2,05000000
63,00000000
110,40000000
97,60000000
45,65000000
0,90000000
136,55000000
20,55000000
130,60000000
30,30000000
41,75000000
105,65000000
88,15000000
145,40000000
75,35000000
42,20000000
106,55000000
40,75000000
85,70000000
45,95000000
35,10000000
110,30000000
113,60000000
115,70000000
34,45000000
40,40000000
106,25000000
38,40000000
119,90000000
155,15000000
104,45000000
91,75000000
40,05000000
40,50000000
45,35000000
40,05000000
45,95000000
35,10000000
42,50000000
35,45000000
55,40000000
35,45000000
47,90000000
31,20000000
63,00000000
30,40000000
3,05000000
63,45000000
36,90000000
45,35000000
72,90000000
41,05000000
41,05000000
182,15000000
135,60000000
57,85000000
4,50000000
11,20000000
40,10000000
1,00000000
0,80000000
4,30000000
35,15000000
35,75000000
4,75000000
4,25000000
0,30000000
35,60000000
2,95000000
0,20000000
90,85000000
39,70000000
16,45000000
0,70000000
41,10000000
25,25000000
3,40000000
25,15000000
3,70000000
25,35000000
12,70000000
20,75000000
126,55000000
32,10000000
40,95000000
45,60000000
34,40000000
10,25000000
46,55000000
36,75000000
62,95000000
20,85000000
190,90000000
2,25000000
195,40000000
40,95000000
32,40000000
3,80000000
95,25000000
32,40000000
45,60000000
59,55000000
20,75000000
11,60000000
70,20000000
175,70000000
155,80000000
35,30000000
22,40000000
30,85000000
141,30000000
71,00000000
35,10000000
0,25000000
64,75000000
13,45000000
26,06666670
16,06666670
12,08000000
13,45000000
26,06666670
16,06666670
12,08000000
13,45000000
26,06666670
16,06666670
12,08000000
