# Supplementary material for: Ectopic expression of a mechanosensitive channel confers spatiotemporal resolution to ultrasound stimulations of neurons for visual restoration
Source: Nat Nanotechnol. 2023 Apr 3;18(6):667–76. doi: 10.1038/s41565-023-01359-6 (PMC10275757; doi:10.1038/s41565-023-01359-6)
Supplement: Source Data Extended Data Fig. 2 — Excel files of data points. [file 41565_2023_1359_MOESM8_ESM.zip › FigE2e3.csv]

		MscL	MscL	MscL	MscL	MscL	MscL	MscL	MscL	MscL	WT	WT	WT	WT	WT	WT	WT	WT	WT
		8865_1		8870_1								!
0,26	0,26000000	0,000000000	0,000000000	0,000000000	0,000000000	0,000000000	0,000000000	0,000000000			0,000000000	0,000000000	0,000000000	0,000000000
0,39	0,39000000	0,000000000	0,000000000	0,000000000	0,030000000	0,050000000	0,030000000	0,030000000			0,000000000	0,000000000	0,000000000	0,000000000
0,54	0,54000000	0,070000000	0,160000000	0,130000000	0,420000000	0,660000000	0,430000000	0,460000000			0,000000000	0,000000000	0,000000000	0,000000000
0,74	0,74000000	0,330000000	0,440000000	0,360000000	0,820000000	0,300000000	0,830000000	0,720000000			0,360000000	0,000000000	0,300000000	0,000000000
0,96	0,96000000	1,000000000	0,460000000	0,640000000	1,000000000	0,630000000	0,800000000	0,820000000			0,290000000	1,000000000	1,000000000	0,630000000
1,15	1,15000000	0,600000000	0,520000000	0,690000000	0,690000000	0,670000000	0,970000000	1,000000000	1,000000000		0,570000000	0,500000000	0,700000000	1,000000000
1,27	1,27000000	0,870000000	1,000000000	0,850000000	0,580000000	0,890000000	0,870000000	0,930000000			1,000000000	0,440000000		0,630000000
