# Supplementary material for: Ectopic expression of a mechanosensitive channel confers spatiotemporal resolution to ultrasound stimulations of neurons for visual restoration
Source: Nat Nanotechnol. 2023 Apr 3;18(6):667–76. doi: 10.1038/s41565-023-01359-6 (PMC10275757; doi:10.1038/s41565-023-01359-6)
Supplement: Source Data Extended Data Fig. 2 — Excel files of data points. [file 41565_2023_1359_MOESM8_ESM.zip › FigE2f.csv]

SL MscL 0.5MHz (150 mV)		SL MscL 2.25MHz (300 mV)
7,79		7,71
2,08		1,41
3,11		18,09
4,03		7,71
1,78		4,22
5,11		1,33
6,95		5,36
1,03		3,33
2,18
