# Supplementary material for: Ectopic expression of a mechanosensitive channel confers spatiotemporal resolution to ultrasound stimulations of neurons for visual restoration
Source: Nat Nanotechnol. 2023 Apr 3;18(6):667–76. doi: 10.1038/s41565-023-01359-6 (PMC10275757; doi:10.1038/s41565-023-01359-6)
Supplement: Source Data Extended Data Fig. 4 — Excel files of data points. [file 41565_2023_1359_MOESM9_ESM.zip › FigE4a.csv]

Extended Figure E4
a
time (�s)	pressure simulation (Pa)		time (�s)	pressure measurement (Pa)
0	0		-2,05	-2717,62713
0,014814815	0,008294782		-2,045	-3450,27072
0,02962963	0,081104152		-2,04	-1989,916341
0,044444444	0,282719314		-2,035	1253,772306
0,059259259	0,623408675		-2,03	5549,753542
0,074074074	1,011518955		-2,025	9979,295807
0,088888889	1,264446378		-2,02	13660,20007
0,103703704	1,180067539		-2,015	15961,81379
0,118518519	0,644114614		-2,01	16599,6426
0,133333333	-0,285587221		-2,005	15580,50646
0,148148148	-1,357377052		-2	13076,16268
0,162962963	-2,195721388		-1,995	9338,672693
0,177777778	-2,44011879		-1,99	4707,829076
0,192592593	-1,911504149		-1,985	-337,0198324
0,207407407	-0,722454786		-1,98	-5177,81584
0,222222222	0,732532263		-1,975	-9169,566292
0,237037037	1,902201176		-1,97	-11825,34974
0,251851852	2,288983583		-1,965	-12964,42331
0,266666667	1,657949209		-1,96	-12725,80024
0,281481481	0,160441995		-1,955	-11438,42275
0,296296296	-1,68131876		-1,95	-9437,231929
0,311111111	-3,14409256		-1,945	-6948,103186
0,325925926	-3,565947533		-1,94	-4105,790054
0,340740741	-2,633245945		-1,935	-1061,544525
0,355555556	-0,538585067		-1,93	1929,855962
0,37037037	2,030021191		-1,925	4524,96508
0,385185185	4,115751743		-1,92	6399,057164
0,4	4,867224216		-1,915	7365,115089
0,414814815	3,90046978		-1,91	7420,352512
0,42962963	1,493229628		-1,905	6694,78326
0,444444444	-1,4788239		-1,9	5346,720545
0,459259259	-3,86663413		-1,895	3478,578769
0,474074074	-4,699594498		-1,89	1122,117285
0,488888889	-3,587596893		-1,885	-1708,428697
0,503703704	-0,885108769		-1,88	-4940,515623
0,518518519	2,402961254		-1,875	-8395,926697
0,533333333	5,010975361		-1,87	-11789,74995
0,548148148	5,869840622		-1,865	-14760,4626
0,562962963	4,529178143		-1,86	-16913,73144
0,577777778	1,340778351		-1,855	-17878,47082
0,592592593	-2,608384371		-1,85	-17380,87671
0,607407407	-5,875511169		-1,845	-15330,69729
0,622222222	-7,18655014		-1,84	-11891,49322
0,637037037	-5,935131073		-1,835	-7492,637179
0,651851852	-2,46978569		-1,83	-2755,301983
0,666666667	1,981330156		-1,825	1654,132468
0,681481481	5,72422266		-1,82	5188,796318
0,696296296	7,251293659		-1,815	7535,73924
0,711111111	5,854569435		-1,81	8635,583101
0,725925926	1,954168439		-1,805	8615,720255
0,740740741	-2,997503281		-1,8	7691,174605
0,755555556	-7,047143459		-1,795	6089,481166
0,77037037	-8,514733315		-1,79	4020,050499
0,785185185	-6,692112446		-1,785	1671,682831
0,8	-2,152084351		-1,78	-789,1597151
0,814814815	3,419371367		-1,775	-3230,17723
0,82962963	7,889545441		-1,77	-5560,16334
0,844444444	9,526328087		-1,765	-7706,972948
0,859259259	7,682020187		-1,76	-9562,189696
0,874074074	3,038090229		-1,755	-10923,49103
0,888888889	-2,67903924		-1,75	-11486,07276
0,903703704	-7,35778904		-1,745	-10915,24066
0,918518519	-9,261301994		-1,74	-8980,217724
0,933333333	-7,635784149		-1,735	-5682,421246
0,948148148	-2,980273724		-1,73	-1308,373991
0,962962963	3,098833084		-1,725	3618,74533
0,977777778	8,378938675		-1,72	8459,770916
0,992592593	10,77637672		-1,715	12594,37869
1,007407407	9,134913445		-1,71	15520,39809
1,022222222	3,781111002		-1,705	16902,17194
1,037037037	-3,438630342		-1,7	16585,80645
1,051851852	-9,759656906		-1,695	14607,02165
1,066666667	-12,57189369		-1,69	11201,59987
1,081481481	-10,55644608		-1,685	6805,834134
1,096296296	-4,35418129		-1,68	2019,466884
1,111111111	3,610768795		-1,675	-2486,710165
1,125925926	10,11868572		-1,67	-6100,976616
1,140740741	12,51519871		-1,665	-8390,824432
1,155555556	9,84350872		-1,66	-9168,606109
1,17037037	3,226835966		-1,655	-8488,131186
1,185185185	-4,63838768		-1,65	-6591,456342
1,2	-10,65371799		-1,645	-3844,065427
1,214814815	-12,58054638		-1,64	-687,8471971
1,22962963	-9,87273407		-1,635	2391,771804
1,244444444	-3,698500872		-1,63	4914,952033
1,259259259	3,674597025		-1,625	6493,018184
1,274074074	9,795098305		-1,62	6931,270543
1,288888889	12,77721977		-1,615	6298,144659
1,303703704	11,69278526		-1,61	4913,967373
1,318518519	6,658072948		-1,605	3252,825524
1,333333333	-1,133469462		-1,6	1798,51759
1,348148148	-9,398116112		-1,595	913,4104583
1,362962963	-15,06309414		-1,59	760,4308116
1,377777778	-15,22036839		-1,585	1287,986671
1,392592593	-8,636533737		-1,58	2268,533637
1,407407407	2,935896635		-1,575	3377,202332
1,422222222	14,7156601		-1,57	4294,663833
1,437037037	20,80048752		-1,565	4808,058175
1,451851852	17,36191559		-1,56	4875,144284
1,466666667	5,287069798		-1,555	4625,783478
1,481481481	-9,672686577		-1,55	4299,856761
1,496296296	-19,81559753		-1,545	4147,280308
1,511111111	-19,95271873		-1,54	4332,351939
1,525925926	-10,575634		-1,535	4884,20897
1,540740741	2,497079134		-1,53	5713,473346
1,555555556	11,9187355		-1,525	6678,768872
1,57037037	13,50436974		-1,52	7657,074399
1,585185185	8,537466049		-1,515	8570,289951
1,6	2,099848032		-1,51	9351,436871
1,614814815	-1,222722292		-1,505	9879,665055
1,62962963	-0,860099256		-1,5	9939,984022
1,644444444	-0,266377926		-1,495	9250,001895
1,659259259	-3,336690187		-1,49	7555,472443
1,674074074	-10,21886539		-1,485	4757,360628
1,688888889	-16,07110214		-1,48	1013,807653
1,703703704	-14,25484276		-1,475	-3230,779019
1,718518519	-1,868662715		-1,47	-7307,230939
1,733333333	16,58625793		-1,465	-10460,03701
1,748148148	30,66779137		-1,46	-12025,77076
1,762962963	30,23704338		-1,455	-11600,55173
1,777777778	12,54811478		-1,45	-9149,324042
1,792592593	-14,74993324		-1,445	-5031,353622
1,807407407	-37,15505219		-1,44	63,19081767
1,822222222	-41,57391357		-1,435	5257,973422
1,837037037	-24,2353611		-1,43	9687,766653
1,851851852	6,662019253		-1,425	12691,72448
1,866666667	35,2557373		-1,42	13940,99609
1,881481481	46,68502808		-1,415	13465,61718
1,896296296	35,11214447		-1,41	11582,49104
1,911111111	6,610309124		-1,405	8758,75035
1,925925926	-24,39266396		-1,4	5465,647979
1,940740741	-42,763134		-1,395	2074,109131
1,955555556	-40,23312759		-1,39	-1183,25266
1,97037037	-19,07465935		-1,385	-4187,090463
1,985185185	9,627279282		-1,38	-6866,596075
2	31,86043549		-1,375	-9129,461529
2,014814815	37,58634567		-1,37	-10819,22776
2,02962963	25,32995796		-1,365	-11718,74722
2,044444444	2,350841522		-1,36	-11600,24017
2,059259259	-19,47039795		-1,355	-10306,80048
2,074074074	-29,84013557		-1,35	-7839,551558
2,088888889	-25,06083298		-1,345	-4419,174309
2,103703704	-9,335621834		-1,34	-491,3610646
2,118518519	8,15184021		-1,335	3342,372286
2,133333333	18,55670357		-1,33	6459,846966
2,148148148	17,97364044		-1,325	8377,189791
2,162962963	8,792163849		-1,32	8871,697883
2,177777778	-2,521349192		-1,315	8018,779917
2,192592593	-9,547921181		-1,31	6127,371836
2,207407407	-9,310970306		-1,305	3607,781375
2,222222222	-3,265675068		-1,3	843,6464831
2,237037037	4,195799828		-1,295	-1873,038507
2,251851852	8,379868507		-1,29	-4341,316959
2,266666667	6,623784542		-1,285	-6425,531735
2,281481481	-0,532870471		-1,28	-8040,357097
2,296296296	-9,467334747		-1,275	-9152,105899
2,311111111	-14,86366081		-1,27	-9780,753008
2,325925926	-12,14578533		-1,265	-9987,387443
2,340740741	-0,373382747		-1,26	-9844,51229
2,355555556	15,953125		-1,255	-9399,632742
2,37037037	27,90208054		-1,25	-8650,055418
2,385185185	26,54083061		-1,245	-7545,178688
2,4	8,886756897		-1,24	-6019,258326
2,414814815	-18,40776825		-1,235	-4039,288656
2,42962963	-41,0329628		-1,23	-1644,145055
2,444444444	-44,66155243		-1,225	1039,535862
2,459259259	-24,15133476		-1,22	3800,389703
2,474074074	11,87007999		-1,215	6349,114169
2,488888889	44,74499512		-1,21	8324,698319
2,503703704	56,25134659		-1,205	9321,955344
2,518518519	39,42502975		-1,2	8971,9839
2,533333333	2,749519348		-1,195	7075,127693
2,548148148	-34,90305328		-1,19	3732,880698
2,562962963	-55,20149231		-1,185	-598,8787731
2,577777778	-50,02153778		-1,18	-5182,396474
2,592592593	-24,19467735		-1,175	-9178,627312
2,607407407	9,156433105		-1,17	-11863,98339
2,622222222	36,47189713		-1,165	-12800,28301
2,637037037	49,41154861		-1,16	-11904,8039
2,651851852	45,79263687		-1,155	-9413,465342
2,666666667	27,53378677		-1,15	-5772,760691
2,681481481	-1,032897949		-1,145	-1520,034344
2,696296296	-32,84328842		-1,14	2801,120556
2,711111111	-57,36707306		-1,135	6688,390224
2,725925926	-62,60552979		-1,13	9722,526365
2,740740741	-40,94838715		-1,125	11622,62692
2,755555556	3,974766731		-1,12	12296,97676
2,77037037	54,94898224		-1,115	11852,09096
2,785185185	87,11204529		-1,11	10539,06104
2,8	80,63361359		-1,105	8655,492963
2,814814815	33,27995682		-1,1	6450,071304
2,82962963	-35,38150787		-1,095	4070,592536
2,844444444	-92,1056366		-1,09	1568,033966
2,859259259	-107,0038986		-1,085	-1054,287869
2,874074074	-70,15403748		-1,08	-3770,555915
2,888888889	1,938154578		-1,075	-6471,138717
2,903703704	74,15179443		-1,07	-8934,31882
2,918518519	110,8236389		-1,065	-10839,74448
2,933333333	94,21220398		-1,06	-11817,81636
2,948148148	33,33486938		-1,055	-11524,01997
2,962962963	-41,2730751		-1,05	-9728,050303
2,977777778	-93,60305023		-1,045	-6402,155165
2,992592593	-100,2187576		-1,04	-1778,85398
3,007407407	-60,9696312		-1,035	3655,992065
3,022222222	2,586549282		-1,03	9246,16943
3,037037037	59,31460571		-1,025	14299,04965
3,051851852	84,32698059		-1,02	18222,44801
3,066666667	70,22607422		-1,015	20618,04372
3,081481481	28,62419128		-1,01	21306,02249
3,096296296	-17,99637222		-1,005	20288,21763
3,111111111	-48,80579758		-1	17687,03164
3,125925926	-54,51251984		-0,995	13705,15217
3,140740741	-39,48224258		-0,99	8629,022288
3,155555556	-15,99101734		-0,985	2860,235136
3,17037037	4,787504673		-0,98	-3068,996834
3,185185185	18,78199959		-0,975	-8532,553018
3,2	28,28049278		-0,97	-12897,25437
3,214814815	35,92336655		-0,965	-15625,01905
3,22962963	39,0807457		-0,96	-16354,94852
3,244444444	30,11779213		-0,955	-14951,4216
3,259259259	3,384340525		-0,95	-11523,43864
3,274074074	-36,25151443		-0,945	-6426,520521
3,288888889	-71,03691864		-0,94	-249,6390227
3,303703704	-78,3526535		-0,935	6228,662287
3,318518519	-45,62846375		-0,93	12136,77617
3,333333333	17,80068398		-0,925	16658,65399
3,348148148	81,54650116		-0,92	19199,72362
3,362962963	109,6459503		-0,915	19515,13824
3,377777778	82,25920105		-0,91	17750,755
3,392592593	9,725019455		-0,905	14380,50263
3,407407407	-71,1861496		-0,9	10070,02741
3,422222222	-117,5109711		-0,895	5521,83316
3,437037037	-104,7759933		-0,89	1347,049762
3,451851852	-40,72486877		-0,885	-2017,358087
3,466666667	40,13608932		-0,88	-4347,638511
3,481481481	96,99117279		-0,875	-5635,602707
3,496296296	104,9547043		-0,87	-6053,201027
3,511111111	65,90919495		-0,865	-5874,174943
3,525925926	3,320577145		-0,86	-5366,004201
3,540740741	-53,14172745		-0,855	-4694,372805
3,555555556	-82,35812378		-0,85	-3887,564758
3,57037037	-78,06221008		-0,845	-2877,061182
3,585185185	-46,37443542		-0,84	-1587,273337
3,6	0,203593701		-0,835	-22,65959015
3,614814815	47,04780579		-0,83	1692,682615
3,62962963	79,1076355		-0,825	3337,215692
3,644444444	83,1304245		-0,82	4657,026497
3,659259259	52,87460327		-0,815	5437,345574
3,674074074	-4,4757514		-0,81	5547,511815
3,688888889	-66,59506989		-0,805	4946,737392
3,703703704	-103,5604553		-0,8	3662,507745
3,718518519	-93,11497498		-0,795	1765,814533
3,733333333	-35,23277664		-0,79	-636,7397896
3,748148148	44,18864822		-0,785	-3388,958975
3,762962963	104,9087906		-0,78	-6263,041382
3,777777778	113,909729		-0,775	-8954,38211
3,792592593	64,46427155		-0,77	-11111,01198
3,807407407	-18,96152115		-0,765	-12394,75965
3,822222222	-93,39332581		-0,76	-12551,38196
3,837037037	-120,4045029		-0,755	-11462,13236
3,851851852	-86,51991272		-0,75	-9164,703224
3,866666667	-9,768681526		-0,745	-5853,160954
3,881481481	70,40210724		-0,74	-1869,793837
3,896296296	113,7543716		-0,735	2315,800395
3,911111111	99,4069519		-0,73	6156,849956
3,925925926	35,58131027		-0,725	9114,357689
3,940740741	-45,07614899		-0,72	10761,56497
3,955555556	-101,8510208		-0,715	10876,52074
3,97037037	-105,9837189		-0,71	9487,456494
3,985185185	-55,10195923		-0,705	6854,129876
4	25,07165337		-0,7	3400,232487
4,014814815	93,01525879		-0,695	-373,9934189
4,02962963	112,4660034		-0,69	-3980,086286
4,044444444	71,87445831		-0,685	-7019,921753
4,059259259	-8,174164772		-0,68	-9238,730193
4,074074074	-84,72457123		-0,675	-10536,80976
4,088888889	-115,2116013		-0,67	-10941,34731
4,103703704	-81,48706818		-0,665	-10559,29027
4,118518519	-1,231814027		-0,66	-9532,851541
4,133333333	80,64064026		-0,655	-8004,917185
4,148148148	116,9060974		-0,65	-6095,05221
4,162962963	85,55275726		-0,645	-3892,263032
4,177777778	3,663114071		-0,64	-1469,93838
4,192592593	-81,32737732		-0,635	1084,397768
4,207407407	-119,0418091		-0,63	3641,168492
4,222222222	-86,41029358		-0,625	6017,099814
4,237037037	-2,510486603		-0,62	7987,589891
4,251851852	81,98487854		-0,615	9321,598064
4,266666667	115,3733597		-0,61	9826,947294
4,281481481	77,14070129		-0,605	9392,297186
4,296296296	-8,521738052		-0,6	8018,182952
4,311111111	-87,34899139		-0,595	5830,575132
4,325925926	-109,3398209		-0,59	3070,564888
4,340740741	-61,11323929		-0,585	62,08157154
4,355555556	25,14741898		-0,58	-2833,96644
4,37037037	92,65583801		-0,575	-5271,960203
4,385185185	97,52415466		-0,57	-6971,743609
4,4	37,87942505		-0,565	-7754,467605
4,414814815	-45,11436081		-0,56	-7556,177356
4,42962963	-95,2567215		-0,555	-6420,894226
4,444444444	-79,36164856		-0,55	-4481,189829
4,459259259	-9,39054966		-0,545	-1937,264109
4,474074074	66,29336548		-0,54	955,4721492
4,488888889	96,28083801		-0,535	3890,968884
4,503703704	60,99948502		-0,53	6524,607624
4,518518519	-14,74792862		-0,525	8511,51582
4,533333333	-79,58469391		-0,52	9575,703853
4,548148148	-90,75610352		-0,515	9589,822151
4,562962963	-42,47013474		-0,51	8626,599153
4,577777778	31,59088707		-0,505	6948,245628
4,592592593	82,24674988		-0,5	4928,428508
4,607407407	78,14619446		-0,495	2934,963272
4,622222222	25,59943199		-0,49	1225,304141
4,637037037	-37,77492142		-0,485	-94,1568162
4,651851852	-70,13653564		-0,48	-1031,474748
4,666666667	-53,78813553		-0,475	-1633,142864
4,681481481	-5,493572712		-0,47	-1927,25907
4,696296296	37,73904419		-0,465	-1917,588638
4,711111111	46,22364044		-0,46	-1611,807934
4,725925926	18,5207653		-0,455	-1040,626963
4,740740741	-19,32748795		-0,45	-244,3675226
4,755555556	-35,09176636		-0,445	753,0680175
4,77037037	-15,85138988		-0,44	1946,344668
4,785185185	21,70216179		-0,435	3317,123676
4,8	44,41105652		-0,43	4794,215321
4,814814815	29,35519791		-0,425	6238,996399
4,82962963	-16,56700897		-0,42	7470,330486
4,844444444	-60,03233719		-0,415	8316,22816
4,859259259	-65,97918701		-0,41	8663,431362
4,874074074	-25,09471321		-0,405	8481,2245
4,888888889	37,3901329		-0,4	7814,095804
4,903703704	79,11849976		-0,395	6752,166831
4,918518519	71,45330811		-0,39	5395,047035
4,933333333	20,25374222		-0,385	3827,26521
4,948148148	-39,16921616		-0,38	2117,385023
4,962962963	-68,63285828		-0,375	338,93675
4,977777778	-54,25296021		-0,37	-1400,977188
4,992592593	-13,53194427		-0,365	-2944,586749
5,007407407	21,71118355		-0,36	-4092,273479
5,022222222	31,27261353		-0,355	-4636,571582
5,037037037	19,9383316		-0,35	-4406,331498
5,051851852	8,505121231		-0,345	-3305,444131
5,066666667	11,98638153		-0,34	-1338,937247
5,081481481	24,83616447		-0,335	1375,3078
5,096296296	26,37241936		-0,33	4608,546185
5,111111111	1,43662703		-0,325	8033,751173
5,125925926	-42,15056992		-0,32	11247,5228
5,140740741	-75,46242523		-0,315	13805,01381
5,155555556	-69,51142883		-0,31	15271,42711
5,17037037	-18,99395943		-0,305	15288,25198
5,185185185	50,43945313		-0,3	13645,66279
5,2	97,88404846		-0,295	10344,67009
5,214814815	94,36650085		-0,29	5628,715845
5,22962963	41,60037231		-0,285	-29,19553731
5,244444444	-30,43721199		-0,28	-5984,831842
5,259259259	-83,83757019		-0,275	-11516,19837
5,274074074	-95,34768677		-0,27	-15935,45664
5,288888889	-66,36148071		-0,265	-18699,11285
5,303703704	-16,25397301		-0,26	-19492,34671
5,318518519	32,48699188		-0,255	-18265,396
5,333333333	65,40769196		-0,25	-15217,9686
5,348148148	77,59601593		-0,245	-10751,08372
5,362962963	68,69309998		-0,24	-5410,346037
5,377777778	39,14684296		-0,235	171,2958974
5,392592593	-7,86802721		-0,23	5337,779498
5,407407407	-61,42865753		-0,225	9487,823537
5,422222222	-101,5772934		-0,22	12162,55672
5,437037037	-106,279274		-0,215	13122,73107
5,451851852	-64,32050323		-0,21	12385,09485
5,466666667	14,16255474		-0,205	10199,55778
5,481481481	97,7771759		-0,2	6976,623997
5,496296296	146,9520569		-0,195	3192,744872
5,511111111	133,9814453		-0,19	-697,4489265
5,525925926	58,95207596		-0,185	-4319,754973
5,540740741	-47,82622528		-0,18	-7400,395138
5,555555556	-139,0939789		-0,175	-9753,553473
5,57037037	-173,1221924		-0,17	-11252,38237
5,585185185	-133,640564		-0,165	-11803,69472
5,6	-37,08546448		-0,16	-11345,58734
5,614814815	75,85329437		-0,155	-9873,538573
5,62962963	159,0535583		-0,15	-7479,726836
5,644444444	180,2498627		-0,145	-4380,577397
5,659259259	132,1316528		-0,14	-912,7412973
5,674074074	32,4991951		-0,135	2509,593622
5,688888889	-83,74066162		-0,13	5465,678624
5,703703704	-175,8062439		-0,125	7603,520596
5,718518519	-208,4263306		-0,12	8697,954823
5,733333333	-162,7260895		-0,115	8680,216082
5,748148148	-45,60902405		-0,11	7633,394742
5,762962963	106,2156601		-0,105	5755,646524
5,777777778	233,3270264		-0,1	3305,118235
5,792592593	274,7395325		-0,095	545,7651816
5,807407407	197,4006042		-0,09	-2289,815073
5,822222222	19,51701355		-0,085	-5012,110472
5,837037037	-188,0854492		-0,08	-7467,569078
5,851851852	-329,2351379		-0,075	-9530,470711
5,866666667	-328,5936279		-0,07	-11103,42058
5,881481481	-173,3252411		-0,065	-12119,96528
5,896296296	73,90145111		-0,06	-12539,42196
5,911111111	300,7475281		-0,055	-12331,53308
5,925925926	398,7461548		-0,05	-11457,85914
5,940740741	317,249176		-0,045	-9865,930973
5,955555556	89,49703217		-0,04	-7512,167787
5,97037037	-182,6166687		-0,035	-4410,950223
5,985185185	-376,8344116		-0,03	-684,2493854
6	-407,1124573		-0,025	3416,760148
6,014814815	-261,1990051		-0,02	7528,257789
6,02962963	-3,297338009		-0,015	11218,26329
6,044444444	256,4909973		-0,01	14043,05743
6,059259259	409,8138123		-0,005	15608,38074
6,074074074	393,7168274		4,44E-16	15634,47758
6,088888889	213,9773712		0,005	14016,10739
6,103703704	-58,4937973		0,01	10860,0259
6,118518519	-314,8948669		0,015	6487,103911
6,133333333	-449,4236145		0,02	1396,16681
6,148148148	-400,3659363		0,025	-3806,230783
6,162962963	-177,5962677		0,03	-8496,543454
6,177777778	135,1578522		0,035	-12121,51102
6,192592593	408,024231		0,04	-14258,63963
6,207407407	516,5977173		0,045	-14643,77291
6,222222222	398,7867126		0,05	-13181,71219
6,237037037	91,0994873		0,055	-9962,292231
6,251851852	-277,1688232		0,06	-5286,229154
6,266666667	-536,274353		0,065	322,5747529
6,281481481	-555,3991699		0,07	6152,708386
6,296296296	-311,3874817		0,075	11406,97125
6,311111111	90,6269455		0,08	15355,34187
6,325925926	461,1805115		0,085	17492,88585
6,340740741	617,6506958		0,09	17643,94553
6,355555556	477,8664856		0,095	15974,98066
6,37037037	106,1169662		0,1	12921,97093
6,385185185	-315,6638794		0,105	9070,008337
6,4	-579,1436157		0,11	5025,779316
6,414814815	-556,2399902		0,115	1311,749384
6,42962963	-264,5282288		0,12	-1701,056809
6,444444444	143,7060699		0,125	-3814,62213
6,459259259	462,4787903		0,13	-4982,832885
6,474074074	539,2282104		0,135	-5261,593666
6,488888889	350,4433594		0,14	-4752,277982
6,503703704	7,108905315		0,145	-3561,079831
6,518518519	-309,9111328		0,15	-1788,794814
6,533333333	-446,9389038		0,155	448,3779843
6,548148148	-353,9295044		0,16	2982,826098
6,562962963	-101,3380051		0,165	5571,507682
6,577777778	167,1675873		0,17	7908,143651
6,592592593	316,0722656		0,175	9678,467361
6,607407407	287,4498901		0,18	10642,98767
6,622222222	122,3449707		0,185	10711,13436
6,637037037	-72,89900208		0,19	9962,640097
6,651851852	-191,7921906		0,195	8596,118692
6,666666667	-185,4126282		0,2	6834,618854
6,681481481	-81,50345612		0,205	4848,393278
6,696296296	41,81731415		0,21	2737,917007
6,711111111	108,0714951		0,215	576,3281436
6,725925926	87,33970642		0,22	-1525,937728
6,740740741	8,520071983		0,225	-3382,441915
6,755555556	-65,35947418		0,23	-4747,990514
6,77037037	-80,50752258		0,235	-5386,736644
6,785185185	-26,39171982		0,24	-5156,276003
6,8	59,61121368		0,245	-4065,555687
6,814814815	117,9345779		0,25	-2281,599066
6,82962963	105,2373581		0,255	-87,17445154
6,844444444	21,6685524		0,26	2190,127697
6,859259259	-88,75095367		0,265	4251,02323
6,874074074	-163,5171814		0,27	5874,813041
6,888888889	-157,1546326		0,275	6933,972392
6,903703704	-66,68890381		0,28	7381,693078
6,918518519	66,13263702		0,285	7230,871749
6,933333333	175,8872681		0,29	6531,79706
6,948148148	206,2978668		0,295	5345,652708
6,962962963	138,3502502		0,3	3719,244381
6,977777778	0,428540736		0,305	1679,03888
6,992592593	-144,092514		0,31	-740,462361
7,007407407	-226,214325		0,315	-3440,726088
7,022222222	-204,3793793		0,32	-6210,020007
7,037037037	-85,69416809		0,325	-8725,815943
7,051851852	75,52960968		0,33	-10628,35947
7,066666667	202,7145386		0,335	-11636,26114
7,081481481	234,2967072		0,34	-11640,07922
7,096296296	154,9947052		0,345	-10718,75114
7,111111111	4,231962204		0,35	-9072,790059
7,125925926	-143,5126801		0,355	-6921,91087
7,140740741	-216,9778442		0,36	-4432,772247
7,155555556	-184,4075165		0,365	-1713,366331
7,17037037	-68,44929504		0,37	1138,887799
7,185185185	68,35998535		0,375	3979,737612
7,2	158,4134674		0,38	6591,683238
7,214814815	164,2412415		0,385	8700,932409
7,22962963	94,751091		0,39	10025,67896
7,244444444	-4,951825619		0,395	10338,35964
7,259259259	-81,9985733		0,4	9526,44955
7,274074074	-104,631134		0,405	7632,633546
7,288888889	-75,28831482		0,41	4857,047428
7,303703704	-22,63996506		0,415	1520,016081
7,318518519	19,73041916		0,42	-2000,723797
7,333333333	33,71416092		0,425	-5337,645345
7,348148148	23,92238998		0,43	-8182,673856
7,362962963	9,494355202		0,435	-10301,0796
7,377777778	7,877461433		0,44	-11515,34729
7,392592593	21,84190178		0,445	-11689,05641
7,407407407	38,11751938		0,45	-10742,94271
7,422222222	37,6394043		0,455	-8707,381673
7,437037037	10,16712189		0,46	-5778,298603
7,451851852	-36,5458374		0,465	-2329,006134
7,466666667	-79,07218933		0,47	1147,589239
7,481481481	-91,11276245		0,475	4151,285204
7,496296296	-59,37505341		0,48	6296,479729
7,511111111	6,864107132		0,485	7394,381231
7,525925926	78,32624817		0,49	7465,448109
7,540740741	119,862381		0,495	6686,266479
7,555555556	108,6489487		0,5	5305,137911
7,57037037	46,83037567		0,505	3565,354666
7,585185185	-38,65671921		0,51	1658,318055
7,6	-109,1179352		0,515	-288,7091349
7,614814815	-133,1263733		0,52	-2196,80413
7,62962963	-101,4363403		0,525	-4006,542275
7,644444444	-29,95949364		0,53	-5650,91006
7,659259259	49,75437927		0,535	-7034,884254
7,674074074	106,3957138		0,54	-8020,033724
7,688888889	121,8741302		0,545	-8417,578486
7,703703704	95,49528503		0,55	-8003,367198
7,718518519	39,60498047		0,555	-6570,561785
7,733333333	-27,91474342		0,56	-4020,25654
7,748148148	-88,78248596		0,565	-459,7893823
7,762962963	-125,8728333		0,57	3743,98031
7,777777778	-124,404892		0,575	7999,635831
7,792592593	-76,73787689		0,58	11616,23683
7,807407407	9,813084602		0,585	13972,38467
7,822222222	108,1014481		0,59	14661,95208
7,837037037	176,6724396		0,595	13568,52923
7,851851852	177,4229584		0,6	10860,4811
7,866666667	97,80258942		0,605	6928,422434
7,881481481	-36,08773041		0,61	2298,119443
7,896296296	-166,4471588		0,615	-2451,815136
7,911111111	-230,3741302		0,62	-6754,348832
7,925925926	-192,7208557		0,625	-10106,15202
7,940740741	-66,47865295		0,63	-12118,2424
7,955555556	91,91403961		0,635	-12564,93146
7,97037037	210,3390045		0,64	-11416,26492
7,985185185	236,4128418		0,645	-8837,333264
8	161,4208832		0,65	-5153,205193
8,014814815	21,27775192		0,655	-795,2709979
8,02962963	-123,2849655		0,66	3755,012834
8,044444444	-214,8045044		0,665	8021,232752
8,059259259	-221,2124329		0,67	11586,51678
8,074074074	-144,194809		0,675	14139,7008
8,088888889	-14,41449642		0,68	15500,34636
8,103703704	120,9789276		0,685	15617,08302
8,118518519	213,3341217		0,69	14547,42064
8,133333333	227,2291107		0,695	12437,1033
8,148148148	153,0913696		0,7	9511,941233
8,162962963	13,99312401		0,705	6074,856382
8,177777778	-138,3859253		0,71	2489,235581
8,192592593	-241,1061554		0,715	-857,5615369
8,207407407	-246,3732605		0,72	-3599,339534
8,222222222	-145,5082092		0,725	-5433,752382
8,237037037	22,80569267		0,73	-6161,173786
8,251851852	186,8808441		0,735	-5719,997118
8,266666667	273,8792114		0,74	-4209,610757
8,281481481	243,9817352		0,745	-1884,585787
8,296296296	109,5304871		0,75	890,3254071
8,311111111	-70,49005127		0,755	3716,121797
8,325925926	-217,6773529		0,76	6241,033796
8,340740741	-269,6540833		0,765	8218,729013
8,355555556	-206,8587189		0,77	9526,978011
8,37037037	-59,40182495		0,775	10151,35779
8,385185185	107,7395325		0,78	10151,34942
8,4	223,5208893		0,785	9621,03369
8,414814815	240,9485168		0,79	8646,948934
8,42962963	156,1383362		0,795	7270,952571
8,444444444	8,820905685		0,8	5479,112516
8,459259259	-135,74086		0,805	3234,644685
8,474074074	-215,7357635		0,81	548,5059458
8,488888889	-200,1147919		0,815	-2446,68086
8,503703704	-101,7478943		0,82	-5464,538343
8,518518519	30,12828445		0,825	-8102,347245
8,533333333	134,6099548		0,83	-9937,847217
8,548148148	168,790863		0,835	-10644,2465
8,562962963	127,195137		0,84	-10077,30078
8,577777778	40,89325333		0,845	-8304,818272
8,592592593	-42,41964722		0,85	-5574,585726
8,607407407	-85,59936523		0,855	-2242,31273
8,622222222	-80,52642822		0,86	1305,534756
8,637037037	-47,52366638		0,865	4705,845826
8,651851852	-17,22707748		0,87	7640,50538
8,666666667	-7,624115944		0,875	9834,899118
8,681481481	-11,94676971		0,88	11054,16708
8,696296296	-6,273526669		0,885	11115,36676
8,711111111	28,26963234		0,89	9918,62889
8,725925926	84,78502655		0,895	7488,596669
8,740740741	128,0546265		0,9	4014,642602
8,755555556	115,2464676		0,905	-126,3674528
8,77037037	28,371521		0,91	-4388,43631
8,785185185	-103,9707565		0,915	-8135,197382
8,8	-213,8118896		0,92	-10775,26279
8,814814815	-230,3202057		0,925	-11918,62835
8,82962963	-125,4011841		0,93	-11497,17237
8,844444444	61,16516876		0,935	-9796,168818
8,859259259	236,4230652		0,94	-7372,942587
8,874074074	303,7796631		0,945	-4882,601975
8,888888889	219,1821899		0,95	-2874,558993
8,903703704	19,65069389		0,955	-1642,093285
8,918518519	-194,5999451		0,96	-1178,567847
8,933333333	-314,645874		0,965	-1235,616643
8,948148148	-282,1644287		0,97	-1437,366836
8,962962963	-118,84758		0,975	-1401,793939
8,977777778	89,3608017		0,98	-840,2603453
8,992592593	241,5262146		0,985	371,384509
9,007407407	274,1046448		0,99	2147,578531
9,022222222	187,4549408		0,995	4181,143424
9,037037037	35,63260269		1	5983,795293
9,051851852	-108,9248734		1,005	6990,091756
9,066666667	-192,1139526		1,01	6712,042398
9,081481481	-196,459198		1,015	4906,094745
9,096296296	-136,4297791		1,02	1694,415886
9,111111111	-41,11664581		1,025	-2417,914883
9,125925926	60,75902176		1,03	-6655,112631
9,140740741	145,18367		1,035	-10181,46261
9,155555556	190,1687469		1,04	-12331,59804
9,17037037	175,9558716		1,045	-12770,30599
9,185185185	94,31498718		1,05	-11529,23171
9,2	-37,66064835		1,055	-8931,924228
9,214814815	-172,5995483		1,06	-5463,599005
9,22962963	-247,5779572		1,065	-1641,86839
9,244444444	-216,1344299		1,07	2079,981107
9,259259259	-79,8638382		1,075	5364,084726
9,274074074	103,0979309		1,08	7991,319983
9,288888889	243,4415436		1,085	9828,828139
9,303703704	268,6476135		1,09	10786,57496
9,318518519	165,1005707		1,095	10788,72377
9,333333333	-12,9357605		1,1	9773,842934
9,348148148	-174,4008789		1,105	7722,407692
9,362962963	-243,2517242		1,11	4699,870185
9,377777778	-198,2256775		1,115	898,9966582
9,392592593	-77,0655899		1,12	-3337,394132
9,407407407	53,52290344		1,125	-7529,378859
9,422222222	138,4441376		1,13	-11114,01073
9,437037037	158,3491669		1,135	-13534,28453
9,451851852	126,0738983		1,14	-14348,48294
9,466666667	65,82952881		1,145	-13336,69769
9,481481481	-4,16362524		1,15	-10572,38694
9,496296296	-73,08041382		1,155	-6427,240835
9,511111111	-127,7189331		1,16	-1495,979366
9,525925926	-147,1230621		1,165	3538,427734
9,540740741	-111,8679733		1,17	8048,137437
9,555555556	-22,64497185		1,175	11561,44132
9,57037037	88,95871735		1,18	13803,79304
9,585185185	170,881012		1,185	14693,96363
9,6	179,2279053		1,19	14316,91342
9,614814815	106,2642288		1,195	12887,82308
9,62962963	-12,66987038		1,2	10714,92755
9,644444444	-119,0978775		1,205	8157,885414
9,659259259	-164,9794922		1,21	5570,906629
9,674074074	-137,4452362		1,215	3233,010176
9,688888889	-60,14164352		1,22	1292,429373
9,703703704	26,31129265		1,225	-241,3786227
9,718518519	88,50760651		1,23	-1448,189568
9,733333333	113,095932		1,235	-2414,871461
9,748148148	103,5685959		1,24	-3163,679653
9,762962963	69,03768921		1,245	-3623,995289
9,777777778	16,85064697		1,25	-3654,603112
9,792592593	-45,4952774		1,255	-3100,992762
9,807407407	-104,0333481		1,26	-1861,398195
9,822222222	-136,8734436		1,265	64,08021819
9,837037037	-122,8103333		1,27	2556,363535
9,851851852	-55,87405014		1,275	5392,278219
9,866666667	44,80699921		1,28	8280,361673
9,881481481	138,6586914		1,285	10902,5281
9,896296296	181,4196472		1,29	12949,97879
9,911111111	147,9819183		1,295	14152,11436
9,925925926	47,31176376		1,3	14304,58934
9,940740741	-79,34526825		1,305	13298,97013
9,955555556	-176,7830505		1,31	11149,77874
9,97037037	-201,4434052		1,315	8012,112067
9,985185185	-141,3533936		1,32	4181,709561
10	-21,05490303		1,325	71,33315859
10,01481481	109,9889984		1,33	-3835,352486
10,02962963	198,9595032		1,335	-7045,824938
10,04444444	210,8190918		1,34	-9129,194521
10,05925926	140,5660095		1,345	-9785,903425
10,07407407	13,59778786		1,35	-8904,566036
10,08888889	-123,859024		1,355	-6592,66096
10,1037037	-220,0858307		1,36	-3168,307996
10,11851852	-234,797287		1,365	893,0108183
10,13333333	-154,4860992		1,37	5045,522229
10,14814815	-1,706992269		1,375	8764,700028
10,16296296	167,1739807		1,38	11613,07146
10,17777778	279,6400452		1,385	13268,47264
10,19259259	277,3715515		1,39	13526,0579
10,20740741	147,3852692		1,395	12297,67846
10,22222222	-63,29111099		1,4	9624,430019
10,23703704	-261,98172		1,405	5696,538908
10,25185185	-351,7980347		1,41	861,4596169
10,26666667	-281,226593		1,415	-4393,725582
10,28148148	-74,91804504		1,42	-9488,434253
10,2962963	173,6156158		1,425	-13818,4441
10,31111111	346,4129028		1,43	-16837,82877
10,32592593	359,9494934		1,435	-18137,2091
10,34074074	207,1702118		1,44	-17506,48127
10,35555556	-39,57315063		1,445	-14977,43487
10,37037037	-265,2817688		1,45	-10841,89938
10,38518519	-368,2703247		1,455	-5632,742473
10,4	-306,3985291		1,46	-50,74312712
10,41481481	-112,3035507		1,465	5163,379516
10,42962963	125,9804688		1,47	9376,908916
10,44444444	306,3516541		1,475	12173,94993
10,45925926	355,3703613		1,48	13384,20022
10,47407407	255,6216431		1,485	13038,71863
10,48888889	49,57387161		1,49	11294,4132
10,5037037	-178,385437		1,495	8370,527882
10,51851852	-334,3035278		1,5	4521,507669
10,53333333	-350,7580566		1,505	47,43289883
10,54814815	-215,1190338		1,51	-4676,171941
10,56296296	21,11124802		1,515	-9180,369053
10,57777778	258,4377441		1,52	-12930,5101
10,59259259	388,8140869		1,525	-15415,0966
10,60740741	344,6859131		1,53	-16273,7053
10,62222222	135,6160736		1,535	-15410,40122
10,63703704	-148,265976		1,54	-13035,47941
10,65185185	-373,1100159		1,545	-9604,941278
10,66666667	-425,0102539		1,55	-5676,688149
10,68148148	-270,0608521		1,555	-1751,182
10,6962963	22,08803368		1,56	1827,647887
10,71111111	307,8414001		1,565	4879,940311
10,72592593	441,0855713		1,57	7332,31954
10,74074074	350,5681458		1,575	9147,471763
10,75555556	80,76625824		1,58	10280,66519
10,77037037	-228,394104		1,585	10674,68776
10,78518519	-414,7298889		1,59	10282,71189
10,8	-381,1144104		1,595	9100,857153
10,81481481	-148,7105865		1,6	7192,763439
10,82962963	154,5583344		1,605	4692,026554
10,84444444	364,6230164		1,61	1780,047105
10,85925926	371,7836609		1,615	-1344,567191
10,87407407	180,1829376		1,62	-4481,941914
10,88888889	-97,15141296		1,625	-7424,480298
10,9037037	-304,1640625		1,63	-9942,216721
10,91851852	-330,1925354		1,635	-11781,94227
10,93333333	-170,3702698		1,64	-12693,06146
10,94814815	75,7146225		1,645	-12476,77128
10,96296296	264,4642029		1,65	-11041,18403
10,97777778	291,5648804		1,655	-8441,668759
10,99259259	149,6363525		1,66	-4893,660446
11,00740741	-71,72099304		1,665	-755,3665946
11,02222222	-241,3557892		1,67	3516,647023
11,03703704	-263,4974365		1,675	7433,375056
11,05185185	-131,2141113		1,68	10550,46626
11,06666667	73,16259003		1,685	12537,10739
11,08148148	228,7517853		1,69	13213,17339
11,0962963	246,7990265		1,695	12545,61606
11,11111111	120,1798477		1,7	10619,90107
11,12592593	-75,43149567		1,705	7613,024321
11,14074074	-227,3539124		1,71	3784,960554
11,15555556	-250,7068481		1,715	-512,9339499
11,17037037	-134,9911957		1,72	-4830,81099
11,18518519	52,76030731		1,725	-8638,355776
11,2	207,9932098		1,73	-11380,96984
11,21481481	247,5246582		1,735	-12568,72242
11,22962963	153,9561157		1,74	-11877,37224
11,24444444	-17,80648804		1,745	-9231,530887
11,25925926	-173,5809326		1,75	-4841,838242
11,27407407	-232,1606445		1,755	815,896821
11,28888889	-167,6960754		1,76	7071,979633
11,3037037	-20,07416153		1,765	13165,11348
11,31851852	129,9984894		1,77	18351,12152
11,33333333	205,7441406		1,775	21996,34451
11,34814815	173,9229584		1,78	23648,72105
11,36296296	58,92667007		1,785	23092,28315
11,37777778	-74,1272049		1,79	20386,10805
11,39259259	-156,151886		1,795	15877,05731
11,40740741	-150,1585999		1,8	10171,15008
11,42222222	-67,93218994		1,805	4051,509398
11,43703704	40,00117111		1,81	-1654,834848
11,45185185	113,953476		1,815	-6233,326728
11,46666667	117,491806		1,82	-9215,065512
11,48148148	55,36313629		1,825	-10444,68835
11,4962963	-31,79979515		1,83	-10064,73557
11,51111111	-92,01862335		1,835	-8429,441382
11,52592593	-91,70009613		1,84	-5983,223537
11,54074074	-34,11802292		1,845	-3144,100438
11,55555556	43,36378479		1,85	-226,3470751
11,57037037	91,5318222		1,855	2577,694227
11,58518519	78,3418808		1,86	5163,879274
11,6	8,351742744		1,865	7463,516124
11,61481481	-78,69123077		1,87	9405,7512
11,62962963	-129,6990509		1,875	10908,90274
11,64444444	-108,7086868		1,88	11893,83655
11,65925926	-18,97160339		1,885	12302,68366
11,67407407	96,08898926		1,89	12109,46209
11,68888889	174,4474335		1,895	11321,29247
11,7037037	168,4955292		1,9	9975,099283
11,71851852	72,14300537		1,905	8130,308505
11,73333333	-73,02182007		1,91	5858,272109
11,74814815	-196,3522797		1,915	3237,070716
11,76296296	-232,9233246		1,92	360,6905609
11,77777778	-156,9473572		1,925	-2637,638628
11,79259259	3,084065676		1,93	-5558,115902
11,80740741	175,6300659		1,935	-8122,998537
11,82222222	278,849884		1,94	-10003,111
11,83703704	259,4037781		1,945	-10885,45314
11,85185185	118,8894653		1,95	-10558,30792
11,86666667	-84,79882813		1,955	-8981,358058
11,88148148	-262,1661987		1,96	-6316,996494
11,8962963	-331,8874817		1,965	-2909,485025
11,91111111	-257,8145142		1,97	787,0783765
11,92592593	-66,47070313		1,975	4307,449423
11,94074074	162,9295197		1,98	7259,669583
11,95555556	331,7915344		1,985	9364,020175
11,97037037	364,5655823		1,99	10445,27499
11,98518519	242,0287628		1,995	10404,22144
12	11,0391922		2	9200,811298
12,01481481	-233,731308		2,005	6866,393634
12,02962963	-388,7543945		2,01	3538,244328
12,04444444	-385,1990356		2,015	-511,4703697
12,05925926	-218,8610992		2,02	-4884,977156
12,07407407	46,16465378		2,025	-9117,832277
12,08888889	302,2362366		2,03	-12764,42036
12,1037037	441,8151245		2,035	-15469,64125
12,11851852	402,305481		2,04	-16999,88888
12,13333333	193,6885223		2,045	-17235,87353
12,14814815	-103,1209106		2,05	-16151,72723
12,16296296	-367,5735168		2,055	-13805,18091
12,17777778	-488,4533691		2,06	-10345,66924
12,19259259	-410,6999512		2,065	-6028,336354
12,20740741	-160,3883514		2,07	-1217,568042
12,22222222	163,5480347		2,075	3627,508399
12,23703704	428,5336304		2,08	7985,263496
12,25185185	522,9439087		2,085	11321,68254
12,26666667	403,3751831		2,09	13159,83334
12,28148148	114,3180466		2,095	13163,64906
12,2962963	-228,6564941		2,1	11218,20849
12,31111111	-485,7070007		2,105	7479,869937
12,32592593	-550,173584		2,11	2375,092928
12,34074074	-392,70401		2,115	-3455,140061
12,35555556	-73,82827759		2,12	-9252,589146
12,37037037	279,9820862		2,125	-14263,29894
12,38518519	527,0088501		2,13	-17863,88343
12,4	566,9458008		2,135	-19664,92165
12,41481481	381,1048889		2,14	-19559,14998
12,42962963	40,36981583		2,145	-17697,32637
12,44444444	-322,0208435		2,15	-14408,24112
12,45925926	-562,3217773		2,155	-10106,41357
12,47407407	-582,7072144		2,16	-5227,10431
12,48888889	-370,6601868		2,165	-198,592154
12,5037037	-5,571751595		2,17	4564,095664
12,51851852	370,5978699		2,175	8664,749409
12,53333333	608,0930786		2,18	11744,2733
12,54814815	608,8339844		2,185	13515,51637
12,56296296	366,9514771		2,19	13808,76514
12,57777778	-26,38952827		2,195	12614,96678
12,59259259	-417,1841125		2,2	10109,40671
12,60740741	-649,0352173		2,205	6639,293526
12,62222222	-626,1955566		2,21	2672,552757
12,63703704	-353,4292908		2,215	-1276,195383
12,65185185	64,14292908		2,22	-4723,653471
12,66666667	461,862915		2,225	-7289,593558
12,68148148	680,9197388		2,23	-8751,843655
12,6962963	631,9511719		2,235	-9068,593432
12,71111111	331,2150879		2,24	-8357,597946
12,72592593	-105,2024078		2,245	-6837,289545
12,74074074	-506,7150269		2,25	-4750,519374
12,75555556	-715,041626		2,255	-2301,706434
12,77037037	-646,1929932		2,26	365,6154603
12,78518519	-323,678833		2,265	3145,301458
12,8	129,8124695		2,27	5920,042709
12,81481481	539,0656128		2,275	8522,034591
12,82962963	743,6954956		2,28	10729,39458
12,84444444	660,6379395		2,285	12300,35592
12,85925926	317,7854309		2,29	13023,89422
12,87407407	-154,749588		2,295	12762,46218
12,88888889	-573,4099731		2,3	11477,25617
12,9037037	-772,2672119		2,305	9240,675866
12,91851852	-668,9379883		2,31	6244,05362
12,93333333	-299,1332397		2,315	2799,928538
12,94814815	195,0557709		2,32	-675,8603278
12,96296296	619,7515259		2,325	-3717,612351
12,97777778	805,9003906		2,33	-5893,914448
12,99259259	677,2451782		2,335	-6895,526899
13,00740741	281,850708		2,34	-6594,936654
13,02222222	-226,1788483		2,345	-5056,536735
13,03703704	-647,6835938		2,35	-2495,705859
13,05185185	-817,5183716		2,355	792,4086001
13,06666667	-669,8269043		2,36	4498,164683
13,08148148	-263,2920227		2,365	8325,727379
13,0962963	243,0540619		2,37	11979,19227
13,11111111	652,8931274		2,375	15130,84671
13,12592593	809,1867065		2,38	17409,69003
13,14074074	654,0731201		2,385	18436,85232
13,15555556	249,4645691		2,39	17906,25748
13,17037037	-248,5245209		2,395	15684,80802
13,18518519	-650,2595215		2,4	11895,51734
13,2	-804,9282227		2,405	6944,890236
13,21481481	-656,633667		2,41	1468,59266
13,22962963	-263,909729		2,415	-3796,498568
13,24444444	224,0922089		2,42	-8170,271242
13,25925926	624,901062		2,425	-11163,5587
13,27407407	791,3404541		2,43	-12551,42094
13,28888889	665,3942261		2,435	-12375,66268
13,3037037	297,6746521		2,44	-10890,09912
13,31851852	-173,9059753		2,445	-8474,390322
13,33333333	-576,8918457		2,45	-5543,579374
13,34814815	-767,6400757		2,455	-2475,706895
13,36296296	-681,7324219		2,46	429,2703823
13,37777778	-353,9263611		2,465	2960,40619
13,39259259	97,67725372		2,47	4989,673152
13,40740741	515,2122803		2,475	6461,193213
13,42222222	755,6813354		2,48	7378,848295
13,43703704	737,8059082		2,485	7789,786595
13,45185185	466,7878723		2,49	7762,781505
13,46666667	30,89720535		2,495	7365,772451
13,48148148	-427,2659607		2,5	6651,006953
13,4962963	-755,3370972		2,505	5652,890329
13,51111111	-838,6939697		2,51	4396,374221
13,52592593	-637,6585083		2,515	2911,510249
13,54074074	-204,0452728		2,52	1251,397547
13,55555556	329,3326721		2,525	-489,7582425
13,57037037	785,3736572		2,53	-2164,744151
13,58518519	997,536438		2,535	-3578,28261
13,6	867,8949585		2,54	-4519,746403
13,61481481	409,3593445		2,545	-4820,688782
13,62962963	-245,2944794		2,55	-4412,59759
13,64444444	-876,1901245		2,555	-3354,545969
13,65925926	-1245,706421		2,56	-1819,00576
13,67407407	-1184,791626		2,565	-48,74800702
13,68888889	-666,1175537		2,57	1691,655841
13,7037037	166,1986542		2,575	3153,724792
13,71851852	1028,616577		2,58	4131,591912
13,73333333	1589,347412		2,585	4483,852628
13,74814815	1591,95459		2,59	4152,632944
13,76296296	967,125		2,595	3174,998584
13,77777778	-113,9502029		2,6	1678,995837
13,79259259	-1275,416016		2,605	-144,2095578
13,80740741	-2060,469727		2,61	-2093,74437
13,82222222	-2105,854004		2,615	-4020,564581
13,83703704	-1302,45166		2,62	-5863,269969
13,85185185	126,2361832		2,625	-7630,431675
13,86666667	1672,315918		2,63	-9331,259765
13,88148148	2715,827637		2,635	-10890,81078
13,8962963	2766,536621		2,64	-12100,41346
13,91111111	1683,598755		2,645	-12637,0416
13,92592593	-221,758316		2,65	-12150,74714
13,94074074	-2258,892578		2,655	-10389,99332
13,95555556	-3597,695557		2,66	-7318,826861
13,97037037	-3597,098633		2,665	-3177,813717
13,98518519	-2095,945313		2,67	1539,719967
14	460,0775146		2,675	6186,774929
14,01481481	3129,059326		2,68	10097,68694
14,02962963	4804,743164		2,685	12715,79987
14,04444444	4659,206543		2,69	13685,38689
14,05925926	2525,544922		2,695	12897,72092
14,07407407	-946,9349976		2,7	10493,40715
14,08888889	-4459,318359		2,705	6827,554792
14,1037037	-6524,34082		2,71	2407,023404
14,11851852	-6068,77832		2,715	-2188,917926
14,13333333	-2944,389648		2,72	-6395,185521
14,14814815	1879,088989		2,725	-9745,070546
14,16296296	6564,869629		2,73	-11935,26616
14,17777778	9063,538086		2,735	-12854,52477
14,19259259	7957,151367		2,74	-12572,34939
14,20740741	3167,52124		2,745	-11296,86645
14,22222222	-3790,610107		2,75	-9312,681817
14,23703704	-10192,81738		2,755	-6910,008685
14,25185185	-13073,09375		2,76	-4323,040762
14,26666667	-10474,69434		2,765	-1699,414317
14,28148148	-2513,031006		2,77	886,9504486
14,2962963	8230,946289		2,775	3388,204819
14,31111111	17293,23047		2,78	5726,854508
14,32592593	19868,99805		2,785	7760,499008
14,34074074	12928,18457		2,79	9282,777715
14,35555556	-2772,363037		2,795	10061,20971
14,37037037	-21547,93359		2,8	9899,807437
14,38518519	-33116,16797		2,805	8705,011726
14,4	-24596,54688		2,81	6534,614988
14,41481481	16147,39063		2,815	3618,115279
14,42962963	96632,24219		2,82	340,828945
14,44444444	216433,4063		2,825	-2814,352105
14,45925926	365474,75		2,83	-5361,968258
14,47407407	524629,4375		2,835	-6920,934894
14,48888889	668732,625		2,84	-7295,881113
14,5037037	771422,625		2,845	-6500,216293
14,51851852	810660,75		2,85	-4714,768568
14,53333333	773517,25		2,855	-2211,52456
14,54814815	658953,1875		2,86	712,7768918
14,56296296	477859,9375		2,865	3769,131812
14,57777778	250395,125		2,87	6684,368462
14,59259259	1399,721436		2,875	9207,036392
14,60740741	-244803,3594		2,88	11121,84806
14,62222222	-468834,1563		2,885	12269,64216
14,63703704	-658822,9375		2,89	12565,52052
14,65185185	-810644,75		2,895	12007,34856
14,66666667	-926048,4375		2,9	10667,01076
14,68148148	-1009486,438		2,905	8664,688049
14,6962963	-1064759,375		2,91	6141,051113
14,71111111	-1092541		2,915	3245,865486
14,72592593	-1089494,25		2,92	146,5370091
14,74074074	-1049146,5		2,925	-2954,180153
14,75555556	-964138,5		2,93	-5801,857453
14,77037037	-829078,9375		2,935	-8083,757946
14,78518519	-643109,625		2,94	-9444,941316
14,8	-411443,0625		2,945	-9539,13328
14,81481481	-145484,7031		2,95	-8111,66031
14,82962963	138413,1875		2,955	-5095,206727
14,84444444	421165,6875		2,96	-690,9208214
14,85925926	683527		2,965	4596,697139
14,87407407	908414,625		2,97	10003,23966
14,88888889	1082553,125		2,975	14641,87382
14,9037037	1197271		2,98	17710,03031
14,91851852	1248540,5		2,985	18696,24239
14,93333333	1236523,125		2,99	17506,72072
14,94814815	1164907,125		2,995	14466,91333
14,96296296	1040249,188		3	10208,29664
14,97777778	871392,375		3,005	5487,784059
14,99259259	668902,75		3,01	998,4039508
15,00740741	444423,3438		3,015	-2774,526813
15,02222222	209873,4844		3,02	-5614,944456
15,03703704	-23472,82813		3,025	-7547,439361
15,05185185	-245885,3438		3,03	-8740,74702
15,06666667	-449840,9063		3,035	-9386,288716
15,08148148	-630255,625		3,04	-9599,779187
15,0962963	-784191,625		3,045	-9379,875442
15,11111111	-910099,375		3,05	-8630,580801
15,12592593	-1006809,063		3,055	-7228,396557
15,14074074	-1072582,625		3,06	-5101,434237
15,15555556	-1104537,875		3,065	-2288,309356
15,17037037	-1098663,375		3,07	1041,03241
15,18518519	-1050470		3,075	4600,996972
15,2	-956149,75		3,08	8030,265966
15,21481481	-813953,1875		3,085	10943,12307
15,22962963	-625449,25		3,09	12980,91854
15,24444444	-396343,6563		3,095	13855,13033
15,25925926	-136650,4063		3,1	13378,13673
15,27407407	139844,7969		3,105	11481,86462
15,28888889	416742,5938		3,11	8229,492249
15,3037037	676608,875		3,115	3829,136199
15,31851852	902718,75		3,12	-1348,914562
15,33333333	1080707,875		3,125	-6766,526605
15,34814815	1199912,375		3,13	-11749,66143
15,36296296	1254248,125		3,135	-15578,57104
15,37777778	1242553,25		3,14	-17631,36785
15,39259259	1168387,625		3,145	-17538,79064
15,40740741	1039350		3,15	-15288,81776
15,42222222	866023,75		3,155	-11240,91301
15,43703704	660703,5625		3,16	-6051,16188
15,45185185	436081,7188		3,165	-536,8985905
15,46666667	204072,7344		3,17	4482,999945
15,48148148	-25062,25977		3,175	8336,471322
15,4962963	-243189,2813		3,18	10604,32356
15,51111111	-444338,6563		3,185	11162,16842
15,52592593	-624355,5		3,19	10151,64328
15,54074074	-780284,5		3,195	7897,024056
15,55555556	-909660,375		3,2	4801,144608
15,57037037	-1009882,813		3,205	1253,936812
15,58518519	-1077828		3,21	-2424,552657
15,6	-1109796		3,215	-5996,621564
15,61481481	-1101809,25		3,22	-9280,035175
15,62962963	-1050218,75		3,225	-12103,11669
15,64444444	-952510,8125		3,23	-14269,65828
15,65925926	-808177,5625		3,235	-15557,19258
15,67407407	-619506,25		3,24	-15758,22203
15,68888889	-392147,875		3,245	-14749,95054
15,7037037	-135341,9844		3,25	-12558,08881
15,71851852	138290,8125		3,255	-9383,33149
15,73333333	413440,0625		3,26	-5579,090356
15,74814815	673264,4375		3,265	-1586,734168
15,76296296	900925,25		3,27	2152,342486
15,77777778	1081310		3,275	5278,198058
15,79259259	1202694,25		3,28	7561,333751
15,80740741	1258053,125		3,285	8910,811627
15,82222222	1245777,375		3,29	9347,645202
15,83703704	1169638,125		3,295	8956,139196
15,85185185	1038006,125		3,3	7832,201039
15,86666667	862478,9375		3,305	6051,763875
15,88148148	656202,5625		3,31	3676,436384
15,8962963	432225,625		3,315	795,8926393
15,91111111	202194,9375		3,32	-2415,902291
15,92592593	-24404,61719		3,325	-5666,332394
15,94074074	-240413,1875		3,33	-8559,6275
15,95555556	-440652,375		3,335	-10666,04515
15,97037037	-621275		3,34	-11620,94301
15,98518519	-779042		3,345	-11214,48038
16	-910737,1875		3,35	-9441,173641
16,01481481	-1012841,5		3,355	-6502,197785
16,02962963	-1081504,75		3,36	-2768,318556
16,04444444	-1112765,875		3,365	1288,142664
16,05925926	-1102940,375		3,37	5181,307216
16,07407407	-1049097,625		3,375	8497,633431
16,08888889	-949576,8125		3,38	10952,02992
16,1037037	-804525,1875		3,385	12397,52724
16,11851852	-616442		3,39	12795,47867
16,13333333	-390680,2188		3,395	12175,03829
16,14814815	-135808		3,4	10612,82914
16,16296296	136324,1094		3,405	8242,021427
16,17777778	410970		3,41	5273,869031
16,19259259	671433,75		3,415	2005,829475
16,20740741	900560,125		3,42	-1199,560196
16,22222222	1082598,75		3,425	-3963,633374
16,23703704	1205127		3,43	-5953,552594
16,25185185	1260642,25		3,435	-6937,798952
16,26666667	1247460,625		3,44	-6818,498286
16,28148148	1169706,75		3,445	-5632,295197
16,2962963	1036383,313		3,45	-3524,583893
16,31111111	859746,5625		3,455	-712,4926758
16,32592593	653367,625		3,46	2548,986697
16,34074074	430324,0313		3,465	5991,732925
16,35555556	201890,2188		3,47	9348,049127
16,37037037	-23071,81055		3,475	12352,17571
16,38518519	-238029,2188		3,48	14736,83613
16,4	-438192,4688		3,485	16240,75029
16,41481481	-619719,5625		3,49	16639,33019
16,42962963	-779000,4375		3,495	15795,78899
16,44444444	-912221,9375		3,5	13714,36028
16,45925926	-1015278,313		3,505	10569,59465
16,47407407	-1083966,875		3,51	6693,511304
16,48888889	-1114335,625		3,515	2524,012617
16,5037037	-1103057,5		3,52	-1464,436011
16,51851852	-1047757,25		3,525	-4826,345913
16,53333333	-947310,8125		3,53	-7195,717077
16,54814815	-802179,9375		3,535	-8320,565989
16,56296296	-614844,3125		3,54	-8086,299357
16,57777778	-390326,25		3,545	-6531,600383
16,59259259	-136689,8281		3,55	-3854,815583
16,60740741	134691,7656		3,555	-406,069498
16,62222222	409340,75		3,56	3339,22886
16,63703704	670524,375		3,565	6830,792133
16,65185185	900769,75		3,57	9522,051847
16,66666667	1083859,25		3,575	10973,22343
16,68148148	1206939,125		3,58	10960,84674
16,6962963	1262280		3,585	9557,661749
16,71111111	1248262,375		3,59	7137,716423
16,72592593	1169335,75		3,595	4282,106897
16,74074074	1034959,438		3,6	1605,871705
16,75555556	857796,625		3,605	-433,8958081
16,77037037	651617,4375		3,61	-1675,763992
16,78518519	429415,8438		3,615	-2282,088898
16,8	202135,8438		3,62	-2643,783207
16,81481481	-21805,69336		3,625	-3196,637045
16,82962963	-236262,6563		3,63	-4221,043383
16,84444444	-436626,5		3,635	-5707,39909
16,85925926	-618965,875		3,64	-7341,936566
16,87407407	-779350,5625		3,645	-8612,482984
16,88888889	-913544,1875		3,65	-8985,83741
16,9037037	-1017076,875		3,655	-8091,381171
16,91851852	-1085577		3,66	-5852,08085
16,93333333	-1115176,375		3,665	-2522,715322
16,94814815	-1102844,375		3,67	1374,409567
16,96296296	-1046598,438		3,675	5189,23082
16,97777778	-945652,5		3,68	8305,830506
16,99259259	-800628		3,685	10269,69475
17,00740741	-613933,75		3,69	10844,14895
17,02222222	-390324,0938		3,695	9996,158586
17,03703704	-137505,4531		3,7	7844,01806
17,05185185	133458,5938		3,705	4608,018949
17,06666667	408235,4688		3,71	588,6246383
17,08148148	670021,3125		3,715	-3832,430672
17,0962963	901087		3,72	-8196,428947
17,11111111	1084876,125		3,725	-12003,75394
17,12592593	1208248		3,73	-14780,69669
17,14074074	1263351,375		3,735	-16153,23427
17,15555556	1248658		3,74	-15907,21174
17,17037037	1168884		3,745	-14027,12825
17,18518519	1033824		3,75	-10708,39797
17,2	856410,375		3,755	-6337,810721
17,21481481	650509,9375		3,76	-1444,094902
17,22962963	429004,1875		3,765	3373,398157
17,24444444	202562,375		3,77	7530,587538
17,25925926	-20726,09961		3,775	10550,54206
17,27407407	-234966,8438		3,78	12144,4103
17,28888889	-435631,0625		3,785	12255,95587
17,3037037	-618667,125		3,79	11047,4191
17,31851852	-779874,125		3,795	8826,53178
17,33333333	-914700,375		3,8	5944,340919
17,34814815	-1018437,125		3,805	2708,473155
17,36296296	-1086638,375		3,81	-651,9987545
17,37777778	-1115553,125		3,815	-3960,559616
17,39259259	-1102410,875		3,82	-7031,345574
17,40740741	-1045531,375		3,825	-9618,599278
17,42222222	-944358,625		3,83	-11416,69472
17,43703704	-799584,25		3,835	-12120,00217
17,45185185	-613502,625		3,84	-11519,93264
17,46666667	-390616,5		3,845	-9594,907179
17,48148148	-138343,3438		3,85	-6547,421202
17,4962963	132465,1719		3,855	-2766,002468
17,51111111	407527,0625		3,86	1272,254722
17,52592593	669907,875		3,865	5112,880985
17,54074074	901621,0625		3,87	8399,343699
17,55555556	1085833,625		3,875	10888,96446
17,57037037	1209224,125		3,88	12425,03394
17,58518519	1263932,375		3,885	12903,2913
17,6	1248595,625		3,89	12262,40509
17,61481481	1168199,5		3,895	10502,03828
17,62962963	1032798,875		3,9	7710,607488
17,64444444	855466,5		3,905	4079,675975
17,65925926	650034,5625		3,91	-106,3056615
17,67407407	429188,875		3,915	-4497,916668
17,68888889	203324,2188		3,92	-8710,707777
17,7037037	-19710,94141		3,925	-12347,90127
17,71851852	-234131,4219		3,93	-15019,21148
17,73333333	-435341,125		3,935	-16367,79414
17,74814815	-619070,375		3,94	-16116,04619
17,76296296	-780836,5		3,945	-14128,44902
17,77777778	-915855,125		3,95	-10473,61331
17,79259259	-1019329,938		3,955	-5460,525685
17,80740741	-1086910,625		3,96	371,6655379
17,82222222	-1115090,25		3,965	6320,912386
17,83703704	-1101392,625		3,97	11641,31943
17,85185185	-1044362,75		3,975	15686,83701
17,86666667	-943504,125		3,98	18035,86535
17,88148148	-799375,125		3,985	18554,33004
17,8962963	-613997,25		3,99	17377,74912
17,91111111	-391573,0938		3,995	14830,99276
17,92592593	-139321,6094		4	11332,72665
17,94074074	131914,6719		4,005	7323,491485
17,95555556	407665,7188		4,01	3223,23739
17,97037037	670690,5		4,015	-596,9961562
17,98518519	902710,0625		4,02	-3838,882254
18	1086742,625		4,025	-6289,126293
18,01481481	1209532,625		4,03	-7808,714826
18,02962963	1263477		4,035	-8303,885809
18,04444444	1247553,75		4,04	-7703,73881
18,05925926	1167025,375		4,045	-5967,993566
18,07407407	1032032,563		4,05	-3127,831627
18,08888889	855497,6875		4,055	655,7439716
18,1037037	650918,625		4,06	5043,980975
18,11851852	430599,5313		4,065	9520,587555
18,13333333	204668,625		4,07	13468,207
18,14814815	-19053,57813		4,075	16308,71577
18,16296296	-234541,6094		4,08	17650,85784
18,17777778	-436773,0313		4,085	17380,03996
18,19259259	-621034		4,09	15656,81482
18,20740741	-782568,0625		4,095	12835,19624
18,22222222	-916619,375		4,1	9340,418908
18,23703704	-1018735,125		4,105	5551,352189
18,25185185	-1085102,375		4,11	1726,853302
18,26666667	-1112730,875		4,115	-1998,542371
18,28148148	-1099418,875		4,12	-5551,866032
18,2962963	-1043607,875		4,125	-8826,771475
18,31111111	-944335,875		4,13	-11608,30236
18,32592593	-801507,6875		4,135	-13561,83107
18,34074074	-616569,5		4,14	-14302,7948
18,35555556	-393481,75		4,145	-13525,09185
18,37037037	-139682,875		4,15	-11133,7534
18,38518519	133362,7813		4,155	-7321,563488
18,4	410399,9375		4,16	-2554,283761
18,41481481	673568,4375		4,165	2530,564488
18,42962963	904422,75		4,17	7271,709315
18,44444444	1086383,875		4,175	11123,28739
18,45925926	1207046,625		4,18	13737,5167
18,47407407	1259778,875		4,185	14972,3594
18,48888889	1244231		4,19	14841,92566
18,5037037	1165708,75		4,195	13450,3647
18,51851852	1033668,688		4,2	10945,88958
18,53333333	859829,9375		4,205	7507,860877
18,54814815	656425,8125		4,21	3359,520661
18,56296296	434979,7188		4,215	-1208,656412
18,57777778	205733,6719		4,22	-5824,168301
18,59259259	-22398,36523		4,225	-10046,07115
18,60740741	-241639,4844		4,23	-13413,84085
18,62222222	-445210,5938		4,235	-15517,55331
18,63703704	-627392,9375		4,24	-16064,90222
18,65185185	-783736,4375		4,245	-14927,55315
18,66666667	-911196,8125		4,25	-12164,30496
18,68148148	-1007949,75		4,255	-8025,421693
18,6962963	-1072762,125		4,26	-2935,222787
18,71111111	-1104044,875		4,265	2556,33354
18,72592593	-1098966,5		4,27	7850,756875
18,74074074	-1053136,25		4,275	12384,84111
18,75555556	-961290,625		4,28	15694,94254
18,77037037	-819108,0625		4,285	17449,86684
18,78518519	-625842,1875		4,29	17459,1656
18,8	-387030,8125		4,295	15674,29376
18,81481481	-116304,1406		4,3	12195,66858
18,82962963	164613,5938		4,305	7283,401141
18,84444444	428198,3438		4,31	1360,154363
18,85925926	645542,625		4,315	-5003,715697
18,87407407	791999,3125		4,32	-11131,30259
18,88888889	852623,4375		4,325	-16314,18833
18,9037037	825858,875		4,33	-19917,622
18,91851852	724285		4,335	-21494,86421
18,93333333	572039,3125		4,34	-20880,09263
18,94814815	399492,5		4,345	-18230,66543
18,96296296	236570,2969		4,35	-14002,18837
18,97777778	106504,5078		4,355	-8862,901951
18,99259259	21639,37891		4,36	-3572,602468
19,00740741	-17717,7168		4,365	1148,489928
19,02222222	-21314,72852		4,37	4741,849564
19,03703704	-4647,558594		4,375	6901,329322
19,05185185	16254,64258		4,38	7607,717885
19,06666667	29373,53125		4,385	7096,458152
19,08148148	29327,5625		4,39	5769,820544
19,0962963	17532,48633		4,395	4080,304407
19,11111111	176,0210114		4,4	2416,97222
19,12592593	-15042,67578		4,405	1022,033473
19,14074074	-22157,87695		4,41	-44,32417733
19,15555556	-19061,51563		4,415	-883,369109
19,17037037	-7905,991699		4,42	-1687,653473
19,18518519	6153,635742		4,425	-2642,647238
19,2	17236,75977		4,43	-3830,751791
19,21481481	21087,37305		4,435	-5168,635705
19,22962963	16607,31641		4,44	-6401,853834
19,24444444	6057,932617		4,445	-7163,757301
19,25925926	-6048,381836		4,45	-7081,092766
19,27407407	-14852,17773		4,455	-5890,491594
19,28888889	-17065,20117		4,46	-3528,41846
19,3037037	-12165,46777		4,465	-168,6330338
19,31851852	-2451,643311		4,47	3800,416544
19,33333333	8001,039551		4,475	7846,654856
19,34814815	15022,50488		4,48	11391,75053
19,36296296	15983,89355		4,485	13912,85403
19,37777778	10755,81543		4,49	15029,58711
19,39259259	1647,559692		4,495	14560,07962
19,40740741	-7602,936523		4,5	12537,82974
19,42222222	-13353,2168		4,505	9194,477434
19,43703704	-13479,06543		4,51	4923,747899
19,45185185	-8146,078125		4,515	237,9640348
19,46666667	343,6038818		4,52	-4286,408813
19,48148148	8532,496094		4,525	-8082,381697
19,4962963	13203,09863		4,53	-10677,62167
19,51111111	12628,64844		4,535	-11766,60773
19,52592593	7197,833984		4,54	-11246,56824
19,54074074	-807,3934937		4,545	-9210,410127
19,55555556	-8165,149414		4,55	-5909,55327
19,57037037	-12003,38086		4,555	-1711,948846
19,58518519	-10914,08008		4,56	2927,092225
19,6	-5463,831543		4,565	7489,746972
19,61481481	2081,299316		4,57	11442,95567
19,62962963	8689,15625		4,575	14322,99953
19,64444444	11772,62305		4,58	15837,52905
19,65925926	10197,56055		4,585	15935,05025
19,67407407	4695,889648		4,59	14796,60539
19,68888889	-2466,637939		4,595	12751,03759
19,7037037	-8420,680664		4,6	10163,67494
19,71851852	-10841,3252		4,605	7351,409486
19,73333333	-8854,669922		4,61	4543,685352
19,74814815	-3349,740479		4,615	1881,412694
19,76296296	3414,262451		4,62	-559,994882
19,77777778	8733,362305		4,625	-2733,704494
19,79259259	10537,9082		4,63	-4580,222305
19,80740741	8194,837891		4,635	-5995,626736
19,82222222	2722,858887		4,64	-6823,658278
19,83703704	-3649,043701		4,645	-6876,356792
19,85185185	-8388,832031		4,65	-5977,338597
19,86666667	-9664,885742		4,655	-4020,244911
19,88148148	-7049,334473		4,66	-1033,41227
19,8962963	-1653,841309		4,665	2770,026462
19,91111111	4340,475098		4,67	6986,627012
19,92592593	8560,573242		4,675	11078,49024
19,94074074	9375,223633		4,68	14476,50281
19,95555556	6520,343262		4,685	16692,39427
19,97037037	1179,105591		4,69	17399,57799
19,98518519	-4505,135254		4,695	16464,94618
20	-8284,499023		4,7	13942,96217
20,01481481	-8692,455078		4,705	10056,6641
20,02962963	-5613,271973		4,71	5181,979994
20,04444444	-313,6626282		4,715	-166,3846654
20,05925926	5072,978516		4,72	-5365,936332
20,07407407	8402,604492		4,725	-9756,130298
20,08888889	8374,900391		4,73	-12749,62316
20,1037037	5043,977051		4,735	-13957,57525
20,11851852	-218,2654724		4,74	-13284,55135
20,13333333	-5287,186523		4,745	-10955,22052
20,14814815	-8146,096191		4,75	-7458,589446
20,16296296	-7691,479492		4,755	-3424,513435
20,17777778	-4158,773438		4,76	529,9811476
20,19259259	995,7498779		4,765	3937,799398
20,20740741	5698,648926		4,77	6559,337412
20,22222222	8095,794434		4,775	8374,616519
20,23703704	7282,088379		4,78	9495,908834
20,25185185	3638,055908		4,785	10041,55805
20,26666667	-1348,967773		4,79	10029,67136
20,28148148	-5693,462891		4,795	9342,372892
20,2962963	-7699,668457		4,8	7778,60581
20,31111111	-6617,495117		4,805	5168,41092
20,32592593	-2916,440674		4,81	1493,446373
20,34074074	1917,828979		4,815	-3034,030984
20,35555556	5975,729492		4,82	-7955,532514
20,37037037	7670,987305		4,825	-12615,59145
20,38518519	6354,767578		4,83	-16265,52951
20,4	2562,712158		4,835	-18203,68814
20,41481481	-2198,47998		4,84	-17929,95202
20,42962963	-6043,187012		4,845	-15286,14941
20,44444444	-7449,732422		4,85	-10543,09855
20,45925926	-5864,372559		4,855	-4392,478387
20,47407407	-1925,736206		4,86	2176,922511
20,48888889	2785,528809		4,865	8094,623175
20,5037037	6378,424316		4,87	12447,55173
20,51851852	7413,800293		4,875	14663,95231
20,53333333	5487,34375		4,88	14594,89149
20,54814815	1392,408813		4,885	12491,27921
20,56296296	-3206,918945		4,89	8901,902885
20,57777778	-6457,373535		4,895	4527,767011
20,59259259	-7069,904297		4,9	69,01063632
20,60740741	-4833,839844		4,905	-3906,07106
20,62222222	-684,4350586		4,91	-7047,560343
20,63703704	3694,554688		4,915	-9246,588905
20,65185185	6560,495605		4,92	-10586,21455
20,66666667	6806,783203		4,925	-11238,73515
20,68148148	4385,088379		4,93	-11352,00443
20,6962963	296,7926636		4,935	-10973,13315
20,71111111	-3826,455811		4,94	-10041,68258
20,72592593	-6373,791016		4,945	-8450,970736
20,74074074	-6377,794434		4,95	-6142,343788
20,75555556	-3872,484131		4,955	-3185,677345
20,77037037	139,5817261		4,96	186,842476
20,78518519	4086,694824		4,965	3605,086827
20,8	6435,735352		4,97	6637,181859
20,81481481	6278,422363		4,975	8895,162437
20,82962963	3678,053955		4,98	10133,8698
20,84444444	-352,8526611		4,985	10302,96507
20,85925926	-4238,442871		4,99	9527,322904
20,87407407	-6447,653809		4,995	8027,552877
20,88888889	-6095,698242		5	6028,133187
20,9037037	-3303,622803		5,005	3703,388319
20,91851852	833,2721558		5,01	1180,188884
20,93333333	4668,603027		5,015	-1419,722672
20,94814815	6660,203613		5,02	-3934,212913
20,96296296	5996,666016		5,025	-6146,944755
20,97777778	2935,733887		5,03	-7819,4237
20,99259259	-1291,754883		5,035	-8753,807935
21,00740741	-4979,51123		5,04	-8850,775026
21,02222222	-6641,85498		5,045	-8126,919706
21,03703704	-5619,241211		5,05	-6680,6909
21,05185185	-2342,036377		5,055	-4632,628009
21,06666667	1854,429321		5,06	-2085,259969
21,08148148	5281,560059		5,065	868,5099511
21,0962963	6583,163086		5,07	4097,517974
21,11111111	5272,999023		5,075	7382,675148
21,12592593	1910,427124		5,08	10405,66023
21,14074074	-2145,138672		5,085	12793,48346
21,15555556	-5289,17627		5,09	14204,45129
21,17037037	-6306,127441		5,095	14419,71806
21,18518519	-4832,941406		5,1	13401,93075
21,2	-1478,983643		5,105	11295,94414
21,21481481	2430,096924		5,11	8373,925395
21,22962963	5374,774902		5,115	4957,830871
21,24444444	6225,314453		5,12	1363,625868
21,25925926	4667,276855		5,125	-2108,362548
21,27407407	1313,634644		5,13	-5150,189912
21,28888889	-2533,94165		5,135	-7429,957183
21,3037037	-5383,908691		5,14	-8616,506446
21,31851852	-6126,884277		5,145	-8447,713841
21,33333333	-4465,798828		5,15	-6816,362295
21,34814815	-1038,203369		5,155	-3838,763386
21,36296296	2822,212646		5,16	125,3148414
21,37777778	5599,941895		5,165	4521,776084
21,39259259	6192,15918		5,17	8715,266699
21,40740741	4350,179199		5,175	12129,90023
21,42222222	788,3170166		5,18	14367,89373
21,43703704	-3090,359619		5,185	15268,07883
21,45185185	-5747,42627		5,19	14892,5037
21,46666667	-6122,822266		5,195	13457,87635
21,48148148	-4061,632324		5,2	11245,97758
21,4962963	-379,7076111		5,205	8526,390652
21,51111111	3460,453857		5,21	5514,271583
21,52592593	5933,977539		5,215	2371,350324
21,54074074	6062,657715		5,22	-761,8525674
21,55555556	3803,331299		5,225	-3730,087218
21,57037037	60,61235428		5,23	-6347,686481
21,58518519	-3678,666504		5,235	-8409,985778
21,6	-5939,299316		5,24	-9723,02323
21,61481481	-5840,928223		5,245	-10135,33298
21,62962963	-3439,445068		5,25	-9558,637576
21,64444444	304,8745728		5,255	-7976,066704
21,65925926	3914,168945		5,26	-5447,361242
21,67407407	5977,1875		5,265	-2120,20414
21,68888889	5700,053223		5,27	1753,807492
21,7037037	3209,127686		5,275	5812,03583
21,71851852	-507,665741		5,28	9600,236514
21,73333333	-3993,632324		5,285	12627,14655
21,74814815	-5893,724609		5,29	14445,15771
21,76296296	-5479,726074		5,295	14735,92118
21,77777778	-2927,593506		5,3	13379,1775
21,79259259	757,9125366		5,305	10487,95664
21,80740741	4139,037598		5,31	6400,02002
21,82222222	5905,179688		5,315	1624,102344
21,83703704	5379,575684		5,32	-3250,828107
21,85185185	2776,748535		5,325	-7662,317117
21,86666667	-885,7875366		5,33	-11164,22691
21,88148148	-4185,161133		5,335	-13471,36178
21,8962963	-5844,507324		5,34	-14454,62396
21,91111111	-5225,300293		5,345	-14104,12208
21,92592593	-2572,168701		5,35	-12484,33277
21,94074074	1083,062134		5,355	-9705,762098
21,95555556	4320,814941		5,36	-5932,745341
21,97037037	5883,166504		5,365	-1426,24439
21,98518519	5162,131836		5,37	3408,282963
22	2437,389648		5,375	8009,319554
22,01481481	-1230,207886		5,38	11710,8139
22,02962963	-4410,152832		5,385	13855,94727
22,04444444	-5860,210938		5,39	13945,54305
22,05925926	-5013,248047		5,395	11775,39441
22,07407407	-2201,215332		5,4	7513,368971
22,08888889	1473,610474		5,405	1684,357405
22,1037037	4571,020508		5,41	-4933,112103
22,11851852	5879,375977		5,415	-11460,37311
22,13333333	4892,160645		5,42	-17072,67349
22,14814815	2005,750488		5,425	-21115,22137
22,16296296	-1640,181274		5,43	-23164,90442
22,17777778	-4615,001953		5,435	-23047,74758
22,19259259	-5761,443848		5,44	-20835,72343
22,20740741	-4647,452148		5,445	-16833,2018
22,22222222	-1727,970093		5,45	-11543,6883
22,23703704	1843,280518		5,455	-5608,89862
22,25185185	4672,849121		5,46	275,6587599
22,26666667	5672,568359		5,465	5460,901709
22,28148148	4476,629395		5,47	9447,143736
22,2962963	1571,550659		5,475	11961,32649
22,31111111	-1904,332397		5,48	12976,49678
22,32592593	-4607,782227		5,485	12664,73358
22,34074074	-5507,940918		5,49	11307,4135
22,35555556	-4276,344727		5,495	9205,233253
22,37037037	-1404,248779		5,5	6623,999485
22,38518519	1992,975586		5,505	3785,613786
22,4	4606,717773		5,51	888,3931926
22,41481481	5436,620605		5,515	-1867,67144
22,42962963	4172,253418		5,52	-4274,075934
22,44444444	1309,858398		5,525	-6140,816177
22,45925926	-2040,235352		5,53	-7347,70451
22,47407407	-4582,461914		5,535	-7881,340357
22,48888889	-5336,716309		5,54	-7819,735191
22,5037037	-4017,41748		5,545	-7264,021505
22,51851852	-1143,632324		5,55	-6260,909926
22,53333333	2163,803711		5,555	-4774,917752
22,54814815	4619,53418		5,56	-2739,443599
22,56296296	5275,001465		5,565	-158,8252656
22,57777778	3886,966064		5,57	2803,951102
22,59259259	1008,874084		5,575	5808,008113
22,60740741	-2230,09668		5,58	8394,943579
22,62222222	-4569,711426		5,585	10100,20945
22,63703704	-5111,003418		5,59	10570,75955
22,65185185	-3662,411133		5,595	9653,372986
22,66666667	-806,2633057		5,6	7437,41137
22,68148148	2336,856201		5,605	4246,64896
22,6962963	4549,240723		5,61	578,7253143
22,71111111	4988,254395		5,615	-2997,27704
22,72592593	3506,209473		5,62	-5954,758577
22,74074074	697,2778931		5,625	-7895,045486
22,75555556	-2341,592773		5,63	-8580,100286
22,77037037	-4439,141113		5,635	-7922,321302
22,78518519	-4800,430176		5,64	-5963,601178
22,8	-3307,145264		5,645	-2864,914205
22,81481481	-554,9647217		5,65	1098,507204
22,82962963	2383,332031		5,655	5550,982533
22,84444444	4375,331055		5,66	10045,82845
22,85925926	4665,072754		5,665	14109,65866
22,87407407	3160,187988		5,67	17296,42316
22,88888889	460,3869934		5,675	19240,71952
22,9037037	-2381,2229		5,68	19699,11437
22,91851852	-4269,181641		5,685	18574,05123
22,93333333	-4488,439941		5,69	15921,6621
22,94814815	-2975,26709		5,695	11949,56756
22,96296296	-333,2220764		5,7	7010,101984
22,97777778	2407,961182		5,705	1585,507333
22,99259259	4194,217773		5,71	-3746,536271
23,00740741	4352,371094		5,715	-8375,802232
23,02222222	2843,224121		5,72	-11748,27184
23,03703704	267,7017212		5,725	-13464,57282
23,05185185	-2372,246094		5,73	-13360,18723
23,06666667	-4062,894531		5,735	-11537,9171
23,08148148	-4167,145508		5,74	-8336,2305
23,0962963	-2663,942383		5,745	-4239,073781
23,11111111	-149,1702728		5,75	243,3902058
23,12592593	2399,484619		5,755	4676,957507
23,14074074	4001,605469		5,76	8749,92317
23,15555556	4050,641846		5,765	12259,76071
23,17037037	2543,95874		5,77	15068,20189
23,18518519	78,68939972		5,775	17057,65653
23,2	-2383,537598		5,78	18105,85825
23,21481481	-3891,467041		5,785	18080,15207
23,22962963	-3872,719727		5,79	16849,19493
23,24444444	-2352,845947		5,795	14316,20293
23,25925926	60,0442276		5,8	10480,0619
23,27407407	2418,0271		5,805	5514,852444
23,28888889	3807,032471		5,81	-167,4492971
23,3037037	3703,288818		5,815	-5917,407951
23,31851852	2172,039551		5,82	-10938,82351
23,33333333	-167,8157501		5,825	-14455,35792
23,34814815	-2395,378418		5,83	-15900,70335
23,36296296	-3652,499512		5,835	-15068,12134
23,37777778	-3475,263672		5,84	-12171,30174
23,39259259	-1963,89978		5,845	-7797,809847
23,40740741	270,5842285		5,85	-2767,554172
23,42222222	2354,988037		5,855	2062,965088
23,43703704	3495,554932		5,86	5993,065045
23,45185185	3278,8479		5,865	8612,214632
23,46666667	1818,705688		5,87	9841,358183
23,48148148	-300,8901367		5,875	9877,85058
23,4962963	-2258,840332		5,88	9076,698131
23,51111111	-3313,141113		5,885	7820,243202
23,52592593	-3079,578857		5,89	6416,763988
23,54074074	-1669,726196		5,895	5043,130477
23,55555556	360,0847778		5,9	3731,384323
23,57037037	2226,440674		5,905	2394,591863
23,58518519	3218,993408		5,91	883,7859651
23,6	2969,535156		5,915	-938,412073
23,61481481	1588,889282		5,92	-3127,180641
23,62962963	-379,5830688		5,925	-5606,02837
23,64444444	-2171,54541		5,93	-8150,338765
23,65925926	-3097,472656		5,935	-10411,74299
23,67407407	-2808,852539		5,94	-11986,00552
23,68888889	-1431,615601		5,945	-12513,06151
23,7037037	485,7705688		5,95	-11779,76137
23,71851852	2189,624512		5,955	-9788,768862
23,73333333	3018,239502		5,96	-6768,739796
23,74814815	2660,94751		5,965	-3124,660002
23,76296296	1276,001221		5,97	649,67847
23,77777778	-578,5106201		5,975	4063,893165
23,79259259	-2170,818359		5,98	6702,300253
23,80740741	-2885,983398		5,985	8267,976914
23,82222222	-2464,197021		5,99	8606,426218
23,83703704	-1094,122925		5,995	7715,631898
23,85185185	671,4589844		6	5743,613214
23,86666667	2139,390869		6,005	2969,856428
23,88148148	2748,351074		6,01	-233,9440438
23,8962963	2282,732178		6,015	-3464,397139
23,91111111	947,4558716		6,02	-6360,534213
23,92592593	-721,1808472		6,025	-8670,708603
23,94074074	-2070,293701		6,03	-10280,56659
23,95555556	-2585,135498		6,035	-11182,33744
23,97037037	-2084,819092		6,04	-11402,70889
23,98518519	-784,8040771		6,045	-10935,66921
24	794,9127808		6,05	-9721,621366
24,01481481	2037,399414		6,055	-7684,982912
24,02962963	2469,28833		6,06	-4810,06996
24,04444444	1940,810547		6,065	-1212,825999
24,05925926	677,0705566		6,07	2831,99379
24,07407407	-816,6766357		6,075	6920,680292
24,08888889	-1956,420898		6,08	10588,50777
24,1037037	-2307,725342		6,085	13384,70356
24,11851852	-1751,797729		6,09	14934,77454
24,13333333	-525,4202881		6,095	14989,78964
24,14814815	879,0593872		6,1	13465,42752
24,16296296	1911,892212		6,105	10461,54748
24,17777778	2182,02417		6,11	6254,100166
24,19259259	1604,939087		6,115	1268,046615
24,20740741	425,9313965		6,12	-3957,214045
24,22222222	-885,6138916		6,125	-8814,087954
24,23703704	-1824,087769		6,13	-12696,30115
24,25185185	-2041,335693		6,135	-15090,60103
24,26666667	-1472,557861		6,14	-15669,66107
24,28148148	-351,4205933		6,145	-14355,84108
24,2962963	885,5239258		6,15	-11335,55423
24,31111111	1765,780518		6,155	-7024,866532
24,32592593	1957,575684		6,16	-2000,233068
24,34074074	1393,052612		6,165	3091,035237
24,35555556	293,6885681		6,17	7626,910939
24,37037037	-912,5877686		6,175	11097,62268
24,38518519	-1754,469238		6,18	13170,15025
24,4	-1900,596802		6,185	13723,89372
24,41481481	-1292,129272		6,19	12853,2103
24,42962963	-169,7448578		6,195	10831,54541
24,44444444	1019,234497		6,2	8038,337005
24,45925926	1799,214966		6,205	4865,089416
24,47407407	1858,717651		6,21	1633,253625
24,48888889	1177,838013		6,215	-1440,571233
24,5037037	37,02082062		6,22	-4219,661808
24,51851852	-1097,890015		6,225	-6585,959473
24,53333333	-1767,591553		6,23	-8384,249884
24,54814815	-1708,486938		6,235	-9404,28378
24,56296296	-959,3487549		6,24	-9412,773327
24,57777778	159,6158295		6,245	-8227,197162
24,59259259	1185,724731		6,25	-5806,614048
24,60740741	1709,208374		6,255	-2323,452739
24,62222222	1539,678833		6,26	1822,081877
24,63703704	773,3273315		6,265	6069,617343
24,65185185	-262,1605835		6,27	9836,945285
24,66666667	-1152,766357		6,275	12674,63554
24,68148148	-1565,395386		6,28	14366,49402
24,6962963	-1367,993408		6,285	14933,39668
24,71111111	-662,4695435		6,29	14550,41036
24,72592593	269,5673828		6,295	13430,11748
24,74074074	1077,618286		6,3	11734,96782
24,75555556	1467,133545		6,305	9555,531485
24,77037037	1299,466919		6,31	6949,818677
24,78518519	639,0083618		6,315	4007,76311
24,8	-266,9906006		6,32	898,5666932
24,81481481	-1073,620972		6,325	-2123,346057
24,82962963	-1464,932739		6,33	-4749,981434
24,84444444	-1278,635864		6,335	-6669,828672
24,85925926	-578,2371826		6,34	-7621,517324
24,87407407	363,1235352		6,345	-7445,175312
24,88888889	1167,643677		6,35	-6125,215915
24,9037037	1506,883057		6,355	-3812,475156
24,91851852	1240,057251		6,36	-812,9364942
24,93333333	475,7644348		6,365	2460,803684
24,94814815	-471,3078003		6,37	5564,642026
24,96296296	-1211,682983		6,375	8103,669868
24,97777778	-1444,596558		6,38	9797,238163
24,99259259	-1083,617188		6,385	10511,25237
25,00740741	-289,9763794		6,39	10246,48938
25,02222222	600,4557495		6,395	9089,183281
25,03703704	1223,392578		6,4	7154,908978
25,05185185	1339,507813		6,405	4561,793436
25,06666667	926,8585205		6,41	1444,218503
25,08148148	175,2473602		6,415	-2012,31894
25,0962963	-607,0563354		6,42	-5545,945068
25,11111111	-1124,445923		6,425	-8822,864175
25,12592593	-1203,151245		6,43	-11471,20314
25,14074074	-839,1281738		6,435	-13131,13296
25,15555556	-180,2140808		6,44	-13509,4467
25,17037037	535,7296753		6,445	-12430,91434
25,18518519	1058,817749		6,45	-9878,476437
25,2	1201,810425		6,455	-6016,202361
25,21481481	899,9505005		6,46	-1193,456189
25,22962963	243,0320892		6,465	4072,14036
25,24444444	-537,7640381		6,47	9139,674405
25,25925926	-1139,931274		6,475	13323,0681
25,27407407	-1304,786011		6,48	15997,49831
25,28888889	-934,9370728		6,485	16713,78909
25,3037037	-156,0318909		6,49	15288,59316
25,31851852	718,5714111		6,495	11842,34131
25,33333333	1315,734741		6,5	6776,723578
25,34814815	1368,871826		6,505	703,2682737
25,36296296	843,4783936		6,51	-5656,089865
25,37777778	-40,65236282		6,515	-11574,15098
25,39259259	-903,9682617		6,52	-16408,78372
25,40740741	-1375,511719		6,525	-19664,23436
25,42222222	-1257,505249		6,53	-21023,88436
25,43703704	-610,897644		6,535	-20370,9027
25,45185185	276,1374512		6,54	-17811,36917
25,46666667	1020,633911		6,545	-13691,01181
25,48148148	1315,785645		6,55	-8577,364825
25,4962963	1061,2677		6,555	-3186,714485
25,51111111	394,6330872		6,56	1738,57984
25,52592593	-385,2852478		6,565	5572,620817
25,54074074	-959,5321655		6,57	7926,827485
25,55555556	-1123,608765		6,575	8713,208351
25,57037037	-855,1119995		6,58	8135,29074
25,58518519	-295,1964417		6,585	6612,690855
25,6	330,5955811		6,59	4657,666168
25,61481481	804,4164429		6,595	2736,011742
25,62962963	982,2561646		6,6	1156,052655
25,64444444	821,8579712		6,605	18,33257566
25,65925926	381,5958862		6,61	-769,0681943
25,67407407	-197,3390656		6,615	-1423,424191
25,68888889	-723,2844849		6,62	-2188,975779
25,7037037	-1005,427795		6,625	-3233,742027
25,71851852	-920,2984619		6,63	-4571,495662
25,73333333	-471,3069153		6,635	-6032,895854
25,74814815	191,6862488		6,64	-7295,565295
25,76296296	815,4030762		6,645	-7965,479214
25,77777778	1141,04895		6,65	-7687,566464
25,79259259	1017,094421		6,655	-6255,927779
25,80740741	473,686615		6,66	-3691,65667
25,82222222	-279,7426758		6,665	-260,9312214
25,83703704	-936,5922852		6,67	3575,022686
25,85185185	-1220,904419		6,675	7260,655924
25,86666667	-1005,784119		6,68	10265,19088
25,88148148	-371,0334778		6,685	12185,70779
25,8962963	425,9620361		6,69	12804,2261
25,91111111	1055,779053		6,695	12085,41715
25,92592593	1255,50293		6,7	10130,13661
25,94074074	941,1016846		6,705	7120,088052
25,95555556	243,9520111		6,71	3285,37622
25,97037037	-545,5991211		6,715	-1094,311958
25,98518519	-1102,748169		6,72	-5666,649904
26	-1205,080933		6,725	-9985,792725
26,01481481	-821,5944214		6,73	-13519,22849
26,02962963	-117,9393845		6,735	-15701,5508
26,04444444	618,9891357		6,74	-16036,4714
26,05925926	1100,090576		6,745	-14222,09839
26,07407407	1146,019043		6,75	-10259,35458
26,08888889	750,2466431		6,755	-4508,927451
26,1037037	74,3421936		6,76	2326,291055
26,11851852	-617,9434204		6,765	9305,855193
26,13333333	-1061,573608		6,77	15433,79223
26,14814815	-1089,696655		6,775	19874,72104
26,16296296	-695,963501		6,78	22137,42195
26,17777778	-36,1542244		6,785	22160,08469
26,19259259	632,6721802		6,79	20262,19081
26,20740741	1052,571167		6,795	16987,41954
26,22222222	1064,796875		6,8	12915,79263
26,23703704	669,47229		6,805	8525,880103
26,25185185	22,10305786		6,81	4144,378337
26,26666667	-629,1464844		6,815	-25,53292127
26,28148148	-1038,498047		6,82	-3831,393314
26,2962963	-1053,149536		6,825	-7096,951753
26,31111111	-667,631897		6,83	-9582,814148
26,32592593	-24,94591713		6,835	-11001,33062
26,34074074	634,6810913		6,84	-11080,78393
26,35555556	1060,443848		6,845	-9653,181747
26,37037037	1084,360474		6,85	-6733,541205
26,38518519	688,2698975		6,855	-2566,283587
26,4	17,16879845		6,86	2375,891479
26,41481481	-670,8480225		6,865	7446,973114
26,42962963	-1103,01355		6,87	11929,20699
26,44444444	-1101,521606		6,875	15159,43415
26,45925926	-659,0506592		6,88	16654,00595
26,47407407	53,53113937		6,885	16208,32882
26,48888889	753,2579346		6,89	13947,22183
26,5037037	1159,164551		6,895	10306,71732
26,51851852	1107,257446		6,9	5943,756511
26,53333333	618,0663452		6,905	1590,36393
26,54814815	-111,7629623		6,91	-2112,942174
26,56296296	-790,3175659		6,915	-4755,814205
26,57777778	-1149,574951		6,92	-6221,752063
26,59259259	-1052,899414		6,925	-6656,179347
26,60740741	-546,6794434		6,93	-6358,330761
26,62222222	163,3843231		6,935	-5646,901179
26,63703704	798,550415		6,94	-4754,226976
26,65185185	1117,883667		6,945	-3781,969926
26,66666667	1008,384338		6,95	-2717,875106
26,68148148	521,3057861		6,955	-1488,390662
26,6962963	-154,3249817		6,96	-15,69385819
26,71111111	-765,8596802		6,965	1741,873701
26,72592593	-1089,114136		6,97	3768,109481
26,74074074	-1006,514832		6,975	5975,490438
26,75555556	-547,0807495		6,98	8193,079301
26,77037037	123,2672882		6,985	10160,78158
26,78518519	758,2821045		6,99	11542,1038
26,8	1118,155273		6,995	11967,67988
26,81481481	1058,636841		7	11112,97385
26,82962963	590,3461304		7,005	8794,861979
26,84444444	-117,1991425		7,01	5057,23339
26,85925926	-793,8363647		7,015	217,6404835
26,87407407	-1171,368774		7,02	-5143,438662
26,88888889	-1091,724365		7,025	-10261,72673
26,9037037	-575,6818237		7,03	-14334,0683
26,91851852	179,3128967		7,035	-16698,50022
26,93333333	874,8735352		7,04	-16990,17195
26,94814815	1231,682007		7,045	-15213,17252
26,96296296	1104,154907		7,05	-11706,42813
26,97777778	541,144043		7,055	-7031,696546
26,99259259	-233,4260406		7,06	-1836,008291
27,00740741	-911,8800659		7,065	3266,088627
27,02222222	-1227,422607		7,07	7763,939398
27,03703704	-1060,113281		7,075	11270,49791
27,05185185	-481,4785156		7,08	13507,79975
27,06666667	278,058136		7,085	14287,23025
27,08148148	922,826416		7,09	13504,89891
27,0962963	1207,35083		7,095	11157,12307
27,11111111	1028,362549		7,1	7371,989842
27,12592593	460,0177002		7,105	2444,383853
27,14074074	-278,0174255		7,11	-3149,367537
27,15555556	-905,2626953		7,115	-8783,484047
27,17037037	-1185,647705		7,12	-13771,14624
27,18518519	-1014,94635		7,125	-17488,57386
27,2	-459,0127563		7,13	-19490,17138
27,21481481	271,1138306		7,135	-19575,49206
27,22962963	898,5158691		7,14	-17799,93672
27,24444444	1185,072754		7,145	-14447,21687
27,25925926	1022,115417		7,15	-9981,920398
27,27407407	472,1249084		7,155	-4986,739508
27,28888889	-255,0939026		7,16	-82,62880632
27,3037037	-882,789917		7,165	4161,915607
27,31851852	-1173,007568		7,17	7312,484619
27,33333333	-1016,735352		7,175	9117,982351
27,34814815	-474,1647644		7,18	9519,870828
27,36296296	249,3844452		7,185	8633,636317
27,37777778	881,5715942		7,19	6718,006884
27,39259259	1185,052979		7,195	4136,159818
27,40740741	1045,424072		7,2	1302,635542
27,42222222	513,2536011		7,205	-1388,392421
27,43703704	-214,4514465		7,21	-3639,075122
27,45185185	-866,324707		7,215	-5293,492017
27,46666667	-1196,403931		7,22	-6326,741655
27,48148148	-1075,873657		7,225	-6789,798741
27,4962963	-543,3685913		7,23	-6751,654683
27,51111111	205,6944427		7,235	-6271,006009
27,52592593	888,9580078		7,24	-5398,28066
27,54074074	1242,433228		7,245	-4188,607806
27,55555556	1122,828247		7,25	-2709,007529
27,57037037	567,1386108		7,255	-1037,310121
27,58518519	-216,1981812		7,26	740,0861883
27,6	-924,5877075		7,265	2527,088749
27,61481481	-1279,11377		7,27	4216,73611
27,62962963	-1136,551514		7,275	5696,027237
27,64444444	-549,1643066		7,28	6858,70035
27,65925926	254,0179291		7,285	7619,050231
27,67407407	958,1985474		7,29	7913,525763
27,68888889	1288,946777		7,295	7686,160963
27,7037037	1121,126343		7,3	6873,609234
27,71851852	526,0149536		7,305	5411,378679
27,73333333	-261,0253296		7,31	3268,905875
27,74814815	-936,4181519		7,315	503,042273
27,76296296	-1246,848877		7,32	-2692,627145
27,77777778	-1083,135864		7,325	-5967,429892
27,79259259	-515,5031128		7,33	-8837,055183
27,80740741	238,7895203		7,335	-10752,31094
27,82222222	899,2063599		7,34	-11206,82059
27,83703704	1224,47876		7,345	-9868,163532
27,85185185	1097,816895		7,35	-6699,795887
27,86666667	566,8236084		7,355	-2027,304946
27,88148148	-174,1849518		7,36	3490,755018
27,8962963	-853,2284546		7,365	8996,603866
27,91111111	-1218,164917		7,37	13637,01163
27,92592593	-1129,326416		7,375	16767,12423
27,94074074	-613,7872925		7,38	18082,0959
27,95555556	140,5299835		7,385	17639,76639
27,97037037	851,6408691		7,39	15785,64804
27,98518519	1248,520508		7,395	13023,57522
28	1175,343872		7,4	9881,16136
28,01481481	654,1455078		7,405	6804,423643
28,02962963	-120,2001572		7,41	4095,517245
28,04444444	-852,7146606		7,415	1893,541939
28,05925926	-1261,663208		7,42	191,7316254
28,07407407	-1188,379761		7,425	-1117,600795
28,08888889	-659,883728		7,43	-2179,094959
28,1037037	121,1123199		7,435	-3103,72355
28,11851852	855,1862183		7,44	-3910,532427
28,13333333	1262,723511		7,445	-4501,83704
28,14814815	1191,508911		7,45	-4686,489628
28,16296296	673,222168		7,455	-4250,2616
28,17777778	-91,94017029		7,46	-3050,238013
28,19259259	-814,2828979		7,465	-1094,986894
28,20740741	-1224,875		7,47	1421,677551
28,22222222	-1174,680542		7,475	4144,788192
28,23703704	-686,8244019		7,48	6632,989979
28,25185185	54,87104797		7,485	8463,016262
28,26666667	774,9296875		7,49	9331,389851
28,28148148	1207,282104		7,495	9119,294303
28,2962963	1192,454468		7,5	7900,370908
28,31111111	736,2768555		7,505	5894,754028
28,32592593	8,333434105		7,51	3396,299789
28,34074074	-720,4272461		7,515	708,5392988
28,35555556	-1178,704712		7,52	-1891,663105
28,37037037	-1196,575073		7,525	-4168,238887
28,38518519	-768,8731689		7,53	-5930,482835
28,4	-55,96004486		7,535	-7033,508318
28,41481481	677,5683594		7,54	-7376,317259
28,42962963	1161,69104		7,545	-6901,774937
28,44444444	1219,622314		7,55	-5604,399714
28,45925926	830,7008057		7,555	-3548,140526
28,47407407	136,5241241		7,56	-887,1361475
28,48888889	-610,2989502		7,565	2124,276463
28,5037037	-1136,37854		7,57	5142,619173
28,51851852	-1245,853027		7,575	7771,365909
28,53333333	-892,7817993		7,58	9622,674981
28,54814815	-201,1753235		7,585	10393,73711
28,56296296	576,7208252		7,59	9929,052481
28,57777778	1151,181152		7,595	8243,108726
28,59259259	1302,803711		7,6	5504,833339
28,60740741	967,0640259		7,605	2003,421831
28,62222222	262,504425		7,61	-1890,105992
28,63703704	-549,9460449		7,615	-5762,566946
28,65185185	-1162,99231		7,62	-9200,439189
28,66666667	-1339,3302		7,625	-11833,95153
28,68148148	-1004,550049		7,63	-13381,45066
28,6962963	-280,0169373		7,635	-13688,21395
28,71111111	559,5354614		7,64	-12748,70448
28,72592593	1190,283691		7,645	-10701,3856
28,74074074	1366,324951		7,65	-7796,032968
28,75555556	1018,486633		7,655	-4346,058923
28,77037037	283,1581421		7,66	-680,5133618
28,78518519	-552,2681274		7,665	2893,546703
28,8	-1164,979736		7,67	6110,338978
28,81481481	-1324,563232		7,675	8746,888372
28,82962963	-980,1452637		7,68	10621,20705
28,84444444	-273,5364075		7,685	11599,94364
28,85925926	522,2873535		7,69	11609,45394
28,87407407	1110,477173		7,695	10636,13892
28,88888889	1280,126709		7,7	8714,121648
28,9037037	979,1411133		7,705	5911,177904
28,91851852	327,3778076		7,71	2327,686074
28,93333333	-431,1673279		7,715	-1881,103913
28,94814815	-1018,609985		7,72	-6467,05082
28,96296296	-1223,886841		7,725	-11062,91107
28,97777778	-978,2312622		7,73	-15192,8832
28,99259259	-378,0436707		7,735	-18323,30026
29,00740741	353,1505737		7,74	-19942,45691
29,02222222	948,6688232		7,745	-19656,75507
29,03703704	1196,057129		7,75	-17287,31255
29,05185185	1011,56311		7,755	-12943,56068
29,06666667	466,2408447		7,76	-7047,776726
29,08148148	-242,4921875		7,765	-294,2802741
29,0962963	-861,3043823		7,77	6453,648564
29,11111111	-1168,886108		7,775	12308,54789
29,12592593	-1053,022095		7,78	16515,92524
29,14074074	-551,7362061		7,785	18589,78274
29,15555556	156,8425751		7,79	18391,89792
29,17037037	815,5577393		7,795	16133,37769
29,18518519	1181,190796		7,8	12300,52575
29,2	1115,661743		7,805	7526,928294
29,21481481	639,6347656		7,81	2449,099178
29,22962963	-73,66822052		7,815	-2406,559115
29,24444444	-762,4226074		7,82	-6668,248397
29,25925926	-1172,772461		7,825	-10092,39579
29,27407407	-1151,436157		7,83	-12501,56539
29,28888889	-701,4536743		7,835	-13739,53846
29,3037037	17,28177643		7,84	-13682,21229
29,31851852	742,7123413		7,845	-12299,7216
			7,85	-9724,076735
			7,855	-6272,139661
			7,86	-2401,63698
			7,865	1389,900596
			7,87	4689,33005
			7,875	7268,190697
			7,88	9118,225343
			7,885	10405,87354
			7,89	11360,1701
			7,895	12135,90477
			7,9	12708,52605
			7,905	12848,27888
			7,91	12190,94114
			7,915	10384,1372
			7,92	7254,310077
			7,925	2927,388113
			7,93	-2142,280056
[truncated: 4,983 more rows]
