# Supplementary material for: Ectopic expression of a mechanosensitive channel confers spatiotemporal resolution to ultrasound stimulations of neurons for visual restoration
Source: Nat Nanotechnol. 2023 Apr 3;18(6):667–76. doi: 10.1038/s41565-023-01359-6 (PMC10275757; doi:10.1038/s41565-023-01359-6)
Supplement: Source Data Extended Data Fig. 4 — Excel files of data points. [file 41565_2023_1359_MOESM9_ESM.zip › FigE4b.csv]

Extended Figure E4
b
Frequency MHz	Spectrum Simulation dB		Frequency MHz	Spectrum Measurement dB
0	-103,5564583		0	-44,18981023
0,032958984	-65,34996443		0,024414063	-51,58751077
0,065917969	-54,70844166		0,048828125	-67,04536458
0,098876953	-49,51909206		0,073242188	-53,85876599
0,131835938	-47,24503668		0,09765625	-63,82386002
0,164794922	-47,5748963		0,122070313	-61,14062125
0,197753906	-52,03835504		0,146484375	-64,4081211
0,230712891	-64,29432071		0,170898438	-64,8636703
0,263671875	-46,77117292		0,1953125	-68,68342931
0,296630859	-41,44391137		0,219726563	-67,74272737
0,329589844	-39,05826433		0,244140625	-74,9723138
0,362548828	-38,68851176		0,268554688	-67,90643391
0,395507813	-40,57792003		0,29296875	-61,99320423
0,428466797	-47,13928687		0,317382813	-59,23636561
0,461425781	-52,0998893		0,341796875	-60,56994671
0,494384766	-40,08132847		0,366210938	-59,62375624
0,52734375	-35,82618528		0,390625	-59,08967569
0,560302734	-34,14875603		0,415039063	-61,69824726
0,593261719	-34,40684677		0,439453125	-69,05475776
0,626220703	-37,04491428		0,463867188	-62,10471281
0,659179688	-45,59982883		0,48828125	-52,00139234
0,692138672	-44,70845786		0,512695313	-48,51040774
0,725097656	-35,45463223		0,537109375	-46,52128589
0,758056641	-31,89630112		0,561523438	-44,90883425
0,791015625	-30,68154727		0,5859375	-45,33251097
0,823974609	-31,38831807		0,610351563	-46,86067344
0,856933594	-34,68824286		0,634765625	-50,30585935
0,889892578	-46,13115738		0,659179688	-59,63116481
0,922851563	-39,14543426		0,68359375	-61,85025458
0,955810547	-31,64232649		0,708007813	-50,05377415
0,988769531	-28,62587718		0,732421875	-45,42030139
1,021728516	-27,7847981		0,756835938	-43,43473328
1,0546875	-28,88690307		0,78125	-41,3251608
1,087646484	-32,88410947		0,805664063	-39,8333325
1,120605469	-50,05326669		0,830078125	-40,00591088
1,153564453	-34,42587115		0,854492188	-41,20094916
1,186523438	-28,15305518		0,87890625	-45,8539581
1,219482422	-25,58110521		0,903320313	-55,71638642
1,252441406	-25,0627995		0,927734375	-42,50613364
1,285400391	-26,5400054		0,952148438	-37,53664411
1,318359375	-31,33396562		0,9765625	-34,43044717
1,351318359	-61,13640806		1,000976563	-33,09749223
1,384277344	-30,02002521		1,025390625	-33,04516282
1,417236328	-24,6558357		1,049804688	-33,93414118
1,450195313	-22,44727334		1,07421875	-36,00019333
1,483154297	-22,20547915		1,098632813	-40,97590009
1,516113281	-24,04334636		1,123046875	-68,07498525
1,549072266	-29,80003054		1,147460938	-40,78837163
1,58203125	-41,01511092		1,171875	-34,8043267
1,614990234	-25,46759772		1,196289063	-31,75091128
1,647949219	-20,7688823		1,220703125	-30,08431024
1,680908203	-18,82690704		1,245117188	-29,53536176
1,713867188	-18,78847265		1,26953125	-29,95779659
1,746826172	-20,94507956		1,293945313	-31,5757477
1,779785156	-27,91666215		1,318359375	-35,4220861
1,812744141	-31,47510875		1,342773438	-47,30416674
1,845703125	-20,05226131		1,3671875	-39,07384328
1,878662109	-15,74108881		1,391601563	-31,38628198
1,911621094	-13,86101315		1,416015625	-27,70534391
1,944580078	-13,81160075		1,440429688	-25,42367578
1,977539063	-16,07359183		1,46484375	-24,51570746
2,010498047	-24,55180172		1,489257813	-24,48059926
2,043457031	-21,33403825		1,513671875	-25,83358372
2,076416016	-11,49871232		1,538085938	-29,25009829
2,109375	-6,669817023		1,5625	-37,43983989
2,142333984	-3,640846313		1,586914063	-37,36549903
2,175292969	-1,679675589		1,611328125	-27,72895117
2,208251953	-0,50687665		1,635742188	-23,48687485
2,241210938	0		1,66015625	-21,14063061
2,274169922	-0,114970097		1,684570313	-19,85933487
2,307128906	-0,864384007		1,708984375	-19,89853746
2,340087891	-2,323446417		1,733398438	-20,59827248
2,373046875	-4,670945984		1,7578125	-23,73064362
2,406005859	-8,328574771		1,782226563	-37,83825102
2,438964844	-14,59531535		1,806640625	-34,11253554
2,471923828	-36,87875844		1,831054688	-24,7904077
2,504882813	-18,68756103		1,85546875	-19,12742861
2,537841797	-14,16141755		1,879882813	-16,56674522
2,570800781	-13,04780771		1,904296875	-14,88079413
2,603759766	-13,8728438		1,928710938	-14,17030165
2,63671875	-16,64461946		1,953125	-14,69855003
2,669677734	-22,82337282		1,977539063	-16,5808457
2,702636719	-44,64820232		2,001953125	-21,39660381
2,735595703	-22,84562872		2,026367188	-43,91185043
2,768554688	-18,71905822		2,05078125	-18,54914033
2,801513672	-17,60264652		2,075195313	-12,11423605
2,834472656	-18,41624685		2,099609375	-8,127897959
2,867431641	-21,32397174		2,124023438	-5,392402288
2,900390625	-28,33723903		2,1484375	-3,377011918
2,933349609	-38,25429209		2,172851563	-1,889297883
2,966308594	-25,1202844		2,197265625	-0,854513872
2,999267578	-21,5384526		2,221679688	-0,239932148
3,032226563	-20,63842326		2,24609375	0
3,065185547	-21,64432958		2,270507813	-0,072695048
3,098144531	-24,89748152		2,294921875	-0,49008787
3,131103516	-33,25333128		2,319335938	-1,303234081
3,1640625	-36,41452387		2,34375	-2,516735022
3,197021484	-26,72913719		2,368164063	-4,20232957
3,229980469	-23,66958039		2,392578125	-6,570030497
3,262939453	-23,04417076		2,416992188	-9,93137047
3,295898438	-24,31845111		2,44140625	-15,1781598
3,328857422	-28,0366984		2,465820313	-27,26460084
3,361816406	-38,45629328		2,490234375	-23,70513094
3,394775391	-35,70956906		2,514648438	-16,63850156
3,427734375	-28,07543347		2,5390625	-13,97069274
3,460693359	-25,50017509		2,563476563	-13,05814519
3,493652344	-25,17532033		2,587890625	-13,28114805
3,526611328	-26,76870638		2,612304688	-14,47013113
3,559570313	-31,06854288		2,63671875	-16,83552682
3,592529297	-45,04032802		2,661132813	-20,96005695
3,625488281	-35,58116262		2,685546875	-29,9108679
3,658447266	-29,37729717		2,709960938	-32,74694177
3,69140625	-27,26181681		2,734375	-23,43746282
3,724365234	-27,26288802		2,758789063	-20,05255151
3,757324219	-29,22975841		2,783203125	-18,59278575
3,790283203	-34,26449437		2,807617188	-18,40574611
3,823242188	-56,30446926		2,83203125	-19,21821563
3,856201172	-35,94629923		2,856445313	-21,16404071
3,889160156	-30,85953002		2,880859375	-24,71584432
3,922119141	-29,21251956		2,905273438	-32,19634035
3,955078125	-29,59620851		2,9296875	-41,43296515
3,988037109	-32,036388		2,954101563	-28,9713033
4,020996094	-38,07564235		2,978515625	-24,92403122
4,053955078	-54,77508191		3,002929688	-23,00874656
4,086914063	-37,05894293		3,02734375	-22,52708285
4,119873047	-33,00400397		3,051757813	-23,07790019
4,152832031	-31,94444768		3,076171875	-24,70328364
4,185791016	-32,88926401		3,100585938	-28,07497725
4,21875	-36,06367351		3,125	-34,32312918
4,251708984	-43,82323999		3,149414063	-55,35260188
4,284667969	-49,53179148		3,173828125	-33,02980448
4,317626953	-38,33709472		3,198242188	-28,3842411
4,350585938	-33,70191224		3,22265625	-26,35036112
4,383544922	-30,22112937		3,247070313	-25,45597421
4,416503906	-27,14470716		3,271484375	-25,80789965
4,449462891	-24,56697555		3,295898438	-27,0308896
4,482421875	-22,63507524		3,3203125	-29,60500143
4,515380859	-21,41113702		3,344726563	-35,13254969
4,548339844	-20,92602997		3,369140625	-50,73220476
4,581298828	-21,23321028		3,393554688	-38,46737828
4,614257813	-22,46152486		3,41796875	-31,85540218
4,647216797	-24,9195403		3,442382813	-29,37219373
4,680175781	-29,47862087		3,466796875	-28,28902395
4,713134766	-40,74868934		3,491210938	-28,39142039
4,74609375	-37,66650251		3,515625	-29,57162385
4,779052734	-30,53968952		3,540039063	-31,83948679
4,812011719	-28,23626119		3,564453125	-37,08760122
4,844970703	-28,10089347		3,588867188	-55,58201739
4,877929688	-29,83200247		3,61328125	-39,97034447
4,910888672	-34,23636174		3,637695313	-34,2887845
4,943847656	-48,28656164		3,662109375	-31,42669577
4,976806641	-38,7555172		3,686523438	-30,34188486
5,009765625	-32,60309587		3,7109375	-30,72800517
5,042724609	-30,48844661		3,735351563	-31,30014051
5,075683594	-30,46422554		3,759765625	-33,30627894
5,108642578	-32,3791959		3,784179688	-37,55578584
5,141601563	-37,30906347		3,80859375	-47,35022803
5,174560547	-57,74151069		3,833007813	-43,38870088
5,207519531	-39,04978154		3,857421875	-36,62033383
5,240478516	-33,80295352		3,881835938	-33,7671637
5,2734375	-32,00637545		3,90625	-32,33047312
5,306396484	-32,22000038		3,930664063	-32,00174108
5,339355469	-34,43988253		3,955078125	-32,45615747
5,372314453	-40,10533553		3,979492188	-33,96749822
5,405273438	-58,97130308		4,00390625	-38,07294811
5,438232422	-39,26401979		4,028320313	-48,45219173
5,471191406	-34,77073687		4,052734375	-46,93471113
5,504150391	-33,30428998		4,077148438	-37,39388315
5,537109375	-33,78551207		4,1015625	-34,0141369
5,570068359	-36,36347589		4,125976563	-31,92221261
5,603027344	-42,97185926		4,150390625	-30,81469448
5,635986328	-52,94185611		4,174804688	-31,30748792
5,668945313	-39,53447459		4,19921875	-32,31736711
5,701904297	-35,68174208		4,223632813	-34,36959045
5,734863281	-34,53250727		4,248046875	-40,1230899
5,767822266	-35,29712929		4,272460938	-52,17767518
5,80078125	-38,28077156		4,296875	-35,87641512
5,833740234	-46,09356271		4,321289063	-30,13497334
5,866699219	-50,05165726		4,345703125	-26,61866703
5,899658203	-39,91591395		4,370117188	-24,36060045
5,932617188	-36,60365303		4,39453125	-22,67099631
5,965576172	-35,76084086		4,418945313	-21,34093171
5,998535156	-36,83656626		4,443359375	-20,38333048
6,031494141	-40,23771132		4,467773438	-19,94471429
6,064453125	-49,78050165		4,4921875	-19,79851079
6,097412109	-48,52864422		4,516601563	-19,78842851
6,130371094	-40,43829743		4,541015625	-20,17248085
6,163330078	-37,55874979		4,565429688	-20,93144847
6,196289063	-37,08609853		4,58984375	-22,00878633
6,229248047	-38,42709187		4,614257813	-23,55754429
6,262207031	-42,34236452		4,638671875	-25,71487098
6,295166016	-54,51440622		4,663085938	-28,40446548
6,328125	-47,96268247		4,6875	-32,26570529
6,361083984	-41,06831761		4,711914063	-39,93654954
6,394042969	-38,75894411		4,736328125	-59,03412732
6,427001953	-38,68852622		4,760742188	-40,10357302
6,459960938	-40,11946181		4,78515625	-35,04607271
6,492919922	-44,88921893		4,809570313	-33,22526978
6,525878906	-58,8022259		4,833984375	-32,61571086
6,558837891	-47,33524871		4,858398438	-32,95736846
6,591796875	-41,33301996		4,8828125	-34,71938064
6,624755859	-40,53934201		4,907226563	-37,34055895
6,657714844	-41,83353256		4,931640625	-41,72227414
6,690673828	-42,65899897		4,956054688	-50,6177066
6,723632813	-43,86186097		4,98046875	-49,58596084
6,756591797	-41,78650079		5,004882813	-41,02327867
6,789550781	-37,97204935		5,029296875	-39,19920094
6,822509766	-36,1313879		5,053710938	-39,01909734
6,85546875	-37,03406109		5,078125	-38,61859862
6,888427734	-41,10421203		5,102539063	-38,80767446
6,921386719	-47,38287267		5,126953125	-41,48008483
6,954345703	-57,45295357		5,151367188	-43,12691463
6,987304688	-65,38606303		5,17578125	-48,21821807
7,020263672	-61,78421671		5,200195313	-54,61667223
7,053222656	-58,23093209		5,224609375	-51,09333526
7,086181641	-59,17840349		5,249023438	-44,91154249
7,119140625	-62,48796903		5,2734375	-41,91598929
7,152099609	-66,86606322		5,297851563	-41,49542522
7,185058594	-75,08311589		5,322265625	-42,07014423
7,218017578	-85,37788145		5,346679688	-45,15192189
7,250976563	-70,65215083		5,37109375	-50,77421093
7,283935547	-78,82557379		5,395507813	-55,93399008
7,316894531	-75,97935167		5,419921875	-55,47073405
7,349853516	-73,18228779		5,444335938	-49,55150134
7,3828125	-91,09118844		5,46875	-44,36245382
7,415771484	-82,47010262		5,493164063	-43,19853142
7,448730469	-84,29287274		5,517578125	-41,84811656
7,481689453	-77,98310827		5,541992188	-42,1713365
7,514648438	-87,52854261		5,56640625	-42,90786433
7,547607422	-80,80736621		5,590820313	-44,16975534
7,580566406	-77,67578171		5,615234375	-48,0220296
7,613525391	-85,2001772		5,639648438	-52,19998271
7,646484375	-88,07188844		5,6640625	-50,91226149
7,679443359	-85,43374889		5,688476563	-47,20825402
7,712402344	-76,66847498		5,712890625	-47,04941757
7,745361328	-77,89280472		5,737304688	-44,44356559
7,778320313	-75,85654233		5,76171875	-44,44001677
7,811279297	-73,09727343		5,786132813	-44,28788197
7,844238281	-80,31424342		5,810546875	-46,36658678
7,877197266	-86,52092149		5,834960938	-50,17981896
7,91015625	-85,05219587		5,859375	-60,62402995
7,943115234	-77,26229284		5,883789063	-52,10789208
7,976074219	-82,21074308		5,908203125	-48,76755492
8,009033203	-85,2478767		5,932617188	-45,39724028
8,041992188	-81,01565025		5,95703125	-44,84553466
8,074951172	-81,15382907		5,981445313	-44,57131257
8,107910156	-100,6129709		6,005859375	-45,21331163
8,140869141	-79,35215056		6,030273438	-49,23337566
8,173828125	-79,8831104		6,0546875	-50,67202226
8,206787109	-74,58648878		6,079101563	-55,94978833
8,239746094	-86,08100454		6,103515625	-49,53437683
8,272705078	-83,81860566		6,127929688	-46,14690693
8,305664063	-88,855075		6,15234375	-46,53127923
8,338623047	-93,53929809		6,176757813	-45,43000144
8,371582031	-87,89786721		6,201171875	-44,24565361
8,404541016	-91,88623917		6,225585938	-44,12124333
8,4375	-78,94816157		6,25	-47,48990665
8,470458984	-84,37017943		6,274414063	-56,50676343
8,503417969	-81,86031244		6,298828125	-52,69191262
8,536376953	-89,33066068		6,323242188	-52,25583923
8,569335938	-90,55343042		6,34765625	-46,13571768
8,602294922	-85,06731188		6,372070313	-44,13662545
8,635253906	-80,54548176		6,396484375	-45,3090007
8,668212891	-79,35983391		6,420898438	-43,9443343
8,701171875	-79,45357194		6,4453125	-43,9481502
8,734130859	-93,60615439		6,469726563	-45,50544722
8,767089844	-94,43369337		6,494140625	-48,61397861
8,800048828	-100,5067096		6,518554688	-53,1576899
8,833007813	-84,54822186		6,54296875	-57,94837321
8,865966797	-83,36615464		6,567382813	-50,09457968
8,898925781	-81,14500794		6,591796875	-44,69849861
8,931884766	-96,4577459		6,616210938	-43,03148758
8,96484375	-83,03887444		6,640625	-41,91150619
8,997802734	-93,5857146		6,665039063	-38,48378933
			6,689453125	-38,25495085
			6,713867188	-36,36824299
			6,73828125	-35,09816633
			6,762695313	-34,90059448
			6,787109375	-33,0722004
			6,811523438	-33,40212849
			6,8359375	-34,02842184
			6,860351563	-34,73411943
			6,884765625	-35,79013885
			6,909179688	-37,49123653
			6,93359375	-41,95664604
			6,958007813	-48,65554722
			6,982421875	-57,35846515
			7,006835938	-45,84315559
			7,03125	-40,91678718
			7,055664063	-39,8306747
			7,080078125	-39,16116608
			7,104492188	-37,92764066
			7,12890625	-39,63126191
			7,153320313	-41,71862751
			7,177734375	-48,76694013
			7,202148438	-66,57699991
			7,2265625	-47,69240384
			7,250976563	-41,6988164
			7,275390625	-40,21815405
			7,299804688	-38,79418877
			7,32421875	-39,12271749
			7,348632813	-38,73201726
			7,373046875	-41,03764598
			7,397460938	-48,50610037
			7,421875	-54,14340771
			7,446289063	-56,09713733
			7,470703125	-43,53442976
			7,495117188	-41,61403015
			7,51953125	-41,87680721
			7,543945313	-40,09433667
			7,568359375	-40,64737964
			7,592773438	-42,55446879
			7,6171875	-46,48164614
			7,641601563	-55,53804877
			7,666015625	-51,18442333
			7,690429688	-44,91100467
			7,71484375	-44,27330752
			7,739257813	-42,11505641
			7,763671875	-42,17168099
			7,788085938	-41,14796365
			7,8125	-42,1218685
			7,836914063	-47,06520166
			7,861328125	-49,33550147
			7,885742188	-57,16573338
			7,91015625	-54,16933743
			7,934570313	-46,68497125
			7,958984375	-44,25297838
			7,983398438	-42,93280273
			8,0078125	-44,08601775
			8,032226563	-45,72248557
			8,056640625	-46,32935332
			8,081054688	-55,18772648
			8,10546875	-61,29928953
			8,129882813	-61,51030615
			8,154296875	-47,41907759
			8,178710938	-48,13344219
			8,203125	-47,38173924
			8,227539063	-44,16902734
			8,251953125	-47,5129166
			8,276367188	-51,2167501
			8,30078125	-53,71249251
			8,325195313	-57,75407603
			8,349609375	-58,41222011
			8,374023438	-47,10387285
			8,3984375	-44,70865698
			8,422851563	-43,79489109
			8,447265625	-45,36513182
			8,471679688	-46,53789793
			8,49609375	-45,80585992
			8,520507813	-49,98823502
			8,544921875	-54,7791032
			8,569335938	-56,24373421
			8,59375	-53,22696457
			8,618164063	-48,70732224
			8,642578125	-45,72899254
			8,666992188	-48,06331572
			8,69140625	-49,70504888
			8,715820313	-50,42185444
			8,740234375	-57,96882037
			8,764648438	-56,79982537
			8,7890625	-55,175819
			8,813476563	-55,9612004
			8,837890625	-47,19568748
			8,862304688	-46,97014128
			8,88671875	-47,11768735
			8,911132813	-45,35088842
			8,935546875	-44,8827802
			8,959960938	-44,99080748
			8,984375	-48,72073485
