# Supplementary material for: Ectopic expression of a mechanosensitive channel confers spatiotemporal resolution to ultrasound stimulations of neurons for visual restoration
Source: Nat Nanotechnol. 2023 Apr 3;18(6):667–76. doi: 10.1038/s41565-023-01359-6 (PMC10275757; doi:10.1038/s41565-023-01359-6)
Supplement: Source Data Extended Data Fig. 4 — Excel files of data points. [file 41565_2023_1359_MOESM9_ESM.zip › FigE4c.csv]

Extended Figure E4;;;;;;;;;;;;;;;;;;;;;;;;;;;;;;;;;;;;;;;;;;;;;;;;;;;;;;;;;;;;;;;;;;;;;;;;;;;;;;;;;;;;;;;;;;;;;;;;;;;;;;;;;;;;;;;;;;;;;;;;;;;;;;;;;;;;;;;;;;;;;;;;;;;;;;;;;;;;;;;;;;;;;;;;;;;;;;;;;;;;;;;;;;;;;;;;;;;;;;;;;;;;;;;;;;;;;;;;;;;;;;;;;;;;;;;;;;;;;;;;;;;;;;;;;;;;;;;;;;;;;;;;;;;;;;;;;;;;;;;;;;;;;;;;;;;;;;;;;;;;;;;;;;;;;;;;;;;;;;;;;;;;;;;;;;;;;;;;;;;;;;;;;;;;;;;;;;;;;;;;;;;;;;;;;;;;;;;;;;;;;…
c;;;;;;;;;;;;;;;;;;;;;;;;;;;;;;;;;;;;;;;;;;;;;;;;;;;;;;;;;;;;;;;;;;;;;;;;;;;;;;;;;;;;;;;;;;;;;;;;;;;;;;;;;;;;;;;;;;;;;;;;;;;;;;;;;;;;;;;;;;;;;;;;;;;;;;;;;;;;;;;;;;;;;;;;;;;;;;;;;;;;;;;;;;;;;;;;;;;;;;;;;;;;;;;;;;;;;;;;;;;;;;;;;;;;;;;;;;;;;;;;;;;;;;;;;;;;;;;;;;;;;;;;;;;;;;;;;;;;;;;;;;;;;;;;;;;;;;;;;;;;;;;;;;;;;;;;;;;;;;;;;;;;;;;;;;;;;;;;;;;;;;;;;;;;;;;;;;;;;;;;;;;;;;;;;;;;;;;;;;;;;;;;;;;;;;;;;;;;;;…
;;;;;;;;;;;;;;;;;;;;;;;;;;;;;;;;;;;;;;;;;;;;;;;;;;;;;;;;;;;;;;;;;;;;;;;;;;;;;;;;;;;;;;;;;;;;;;;;;;;;;;;;;;;;;;;;;;;;;;;;;;;;;;;;;;;;;;;;;;;;;;;;;;;;;;;;;;;;;;;;;;;;;;;;;;;;;;;;;;;;;;;;;;;;;;;;;;;;;;;;;;;;;;;;;;;;;;;;;;;;;;;;;;;;;;;;;;;;;;;;;;;;;;;;;;;;;;;;;;;;;;;;;;;;;;;;;;;;;;;;;;;;;;;;;;;;;;;;;;;;;;;;;;;;;;;;;;;;;;;;;;;;;;;;;;;;;;;;;;;;;;;;;;;;;;;;;;;;;;;;;;;;;;;;;;;;;;;;;;;;;;;;;;;;;;;;;;;;;;;…
longitudinal tempreature map;;;;;;;;;;;;;;;;;;;;;;;;;;;;;;;;;;;;;;;;;;;;;;;;;;;;;;;;;;;;;;;;;;;;;;;;;;;;;;;;;;;;;;;;;;;;;;;;;;;;;;;;;;;;;;;;;;;;;;;;;;;;;;;;;;;;;;;;;;;;;;;;;;;;;;;;;;;;;;;;;;;;;;;;;;;;;;;;;;;;;;;;;;;;;;;;;;;;;;;;;;;;;;;;;;;;;;;;;;;;;;;;;;;;;;;;;;;;;;;;;;;;;;;;;;;;;;;;;;;;;;;;;;;;;;;;;;;;;;;;;;;;;;;;;;;;;;;;;;;;;;;;;;;;;;;;;;;;;;;;;;;;;;;;;;;;;;;;;;;;;;;;;;;;;;;;;;;;;;;;;;;;;;;;;;;…
37	01645091;37	0165289;37	01664906;37	01690805;37	01717995;37	01746052;37	01775235;37	01804845;37	01834824;37	01865071;37	01895802;37	01926632;37	01957028;37	01987617;37	0201803;37	02048088;37	02078085;37	02107419;37	02136303;37	02164625;37	02192722;37	02220356;37	02246869;37	0227285;37	02298129;37	02322748;37	02346595;37	02369604;37	02391799;37	02412932;37	02433265;37	02452723;37	02471227;37	02488776;37	02505423;37	02521133;37	02535634;37	02549141;37	02561665;37	02573091;37	02583446;37	02592873;37	02601356;37	02610314;37	02618367;37	02625394;37	02631394;37	02636369;37	02642375;37
37	01645045;37	01652845;37	01661206;37	01686022;37	0171328;37	01741884;37	01771363;37	01801056;37	01831505;37	01862232;37	01893008;37	01924159;37	01955068;37	0198585;37	02016385;37	02047013;37	02077358;37	02106814;37	02136147;37	02164963;37	02193158;37	0222105;37	02247969;37	02274204;37	02299587;37	02324639;37	02348971;37	02371933;37	02394398;37	02415868;37	02436377;37	02455979;37	02474896;37	02492841;37	0250944;37	02525422;37	02540294;37	02553901;37	02566528;37	02578374;37	02589108;37	02598511;37	02607211;37	02614798;37	02621188;37	02628064;37	02634434;37	02639786;37	02645091;37
37	01644908;37	01652709;37	01661073;37	01674014;37	01701895;37	01730775;37	01760712;37	01791093;37	01821984;37	01853021;37	0188456;37	01916257;37	01947545;37	01979093;37	02010386;37	02041316;37	02072223;37	02102471;37	02132277;37	02161455;37	02190497;37	02219024;37	02246318;37	02273314;37	02299544;37	0232496;37	02349913;37	02373711;37	02396708;37	02418607;37	02440024;37	02460602;37	02479839;37	02498521;37	02516051;37	02532523;37	02547967;37	02562671;37	02576321;37	02588515;37	02600099;37	02610575;37	02619794;37	02628016;37	02635456;37	02641733;37	0264646;37	02650549;37	02655138;37
37	01644682;37	01652485;37	01660851;37	01669765;37	01683053;37	01712333;37	01742492;37	01773041;37	01804384;37	01835905;37	01867539;37	01899328;37	01931404;37	01963367;37	01994837;37	02026446;37	02057841;37	02088376;37	02118898;37	02148849;37	02178203;37	02207297;37	02235491;37	0226309;37	02289799;37	02316227;37	02342011;37	02366482;37	02390573;37	02413705;37	02435829;37	02457222;37	02477987;37	02497757;37	02516229;37	02534194;37	02551255;37	02566951;37	02582045;37	02595917;37	02608752;37	02620582;37	02631737;37	02641853;37	02650487;37	02658496;37	02665365;37	02671011;37	02675747;37
37	01644368;37	01652174;37	01660544;37	01669464;37	01678916;37	01688884;37	01713669;37	0174433;37	01775577;37	01806738;37	01838487;37	01870375;37	01902207;37	01934314;37	01966103;37	01997673;37	02028964;37	02060291;37	02091272;37	0212141;37	02151517;37	02181227;37	02209976;37	02238576;37	0226643;37	02293539;37	02320085;37	02346244;37	02371633;37	02395898;37	02419796;37	02443008;37	02465044;37	02486687;37	02507293;37	02526913;37	02545779;37	02564052;37	02581347;37	02597296;37	02612769;37	02627385;37	02640746;37	02653535;37	02665086;37	02675629;37	02685193;37	02694117;37	02702074;37
37	01643969;37	0165178;37	01660155;37	01669081;37	01678541;37	01688518;37	01698994;37	01709951;37	01733231;37	01764196;37	01795464;37	01826647;37	01858408;37	01890312;37	01921804;37	01953552;37	0198509;37	02016436;37	02047805;37	02078668;37	0210924;37	02139319;37	02169398;37	0219913;37	0222798;37	02256724;37	02284958;37	02312451;37	02339745;37	02366199;37	02391947;37	02417088;37	0244193;37	02466092;37	02489081;37	02511725;37	02533698;37	02554607;37	02575134;37	02594609;37	02613182;37	02631035;37	02648327;37	02664706;37	02679773;37	02694314;37	02708136;37	02720679;37	02732606;37
37	01643491;37	01651307;37	01659688;37	01668621;37	0167809;37	01688077;37	01698565;37	01709535;37	01720967;37	01732841;37	01745136;37	01770827;37	01802007;37	01833202;37	0186489;37	01896694;37	01928077;37	01959916;37	01991746;37	02023183;37	02054741;37	02085996;37	02117057;37	02147925;37	02178836;37	02209377;37	02239235;37	02269153;37	02298797;37	02327505;37	0235615;37	02384263;37	02411806;37	02439192;37	02465716;37	02491611;37	02516876;37	02541873;37	02566242;37	02589439;37	0261234;37	02634709;37	0265584;37	02676569;37	02696522;37	02715472;37	02733569;37	02751169;37	02767978;37
37	01642938;37	01650759;37	01659148;37	0166809;37	01677568;37	01687567;37	01698068;37	01709053;37	01720502;37	01732394;37	01744709;37	01757425;37	0177052;37	01783972;37	01806672;37	01835444;37	01866081;37	01896886;37	01929077;37	01961539;37	01994057;37	02026456;37	02059028;37	02091563;37	02124104;37	02156655;37	02188874;37	02220932;37	02252761;37	0228467;37	02316297;37	02347142;37	02378181;37	02409065;37	02438938;37	02468691;37	02498042;37	02526717;37	02555041;37	02582826;37	0260999;37	02636308;37	02662358;37	02687882;37	02712072;37	0273593;37	02759193;37	02781293;37	02802866;37
37	01642315;37	01650143;37	0165854;37	01667491;37	01676981;37	01686994;37	0169751;37	01708511;37	01719978;37	01731891;37	01744228;37	01756968;37	0177009;37	0178357;37	01797388;37	01811993;37	01836589;37	01861744;37	01887423;37	01913697;37	01940857;37	01971302;37	02002779;37	0203436;37	02068352;37	02102607;37	02136684;37	02170894;37	02205228;37	02239404;37	02273388;37	02307464;37	02341341;37	02374832;37	02408457;37	02441817;37	02474229;37	02506742;37	02538994;37	02570364;37	02601579;37	02632247;37	02662195;37	02691579;37	02720669;37	02749022;37	02776244;37	02803247;37	02829698;37
37	0164163;37	01649464;37	0165787;37	01666832;37	01676335;37	01686362;37	01696895;37	01707915;37	01719402;37	01731337;37	01743699;37	01756466;37	01769616;37	01783128;37	01796979;37	01811147;37	0182561;37	01845258;37	0186901;37	01893124;37	01917579;37	01942422;37	01967563;37	01993061;37	02019096;37	02047633;37	02083205;37	02118987;37	02154563;37	02190563;37	02226589;37	02262348;37	02298089;37	02334199;37	02370098;37	02405563;37	02441121;37	02476435;37	02511079;37	02545945;37	02580584;37	02614096;37	02647634;37	0268082;37	02713195;37	02745247;37	02776685;37	02807392;37	02837288;37
37	01640888;37	01648731;37	01657146;37	0166612;37	01675636;37	01685679;37	01696229;37	01707269;37	01718779;37	01730739;37	01743127;37	01755923;37	01769104;37	0178265;37	01796537;37	01810744;37	01825247;37	01840026;37	0185639;37	01879224;37	01902421;37	01925902;37	01949597;37	01973652;37	019979;37	02022384;37	02047279;37	02072473;37	0209856;37	02135141;37	02171468;37	02208231;37	02245105;37	0228191;37	02319003;37	02356106;37	02392993;37	02429575;37	02466507;37	0250334;37	02539623;37	0257608;37	02612358;37	02647641;37	02683172;37	02718498;37	0275274;37	02786817;37	02820524;37
37	01640098;37	01647949;37	01656375;37	01665361;37	01674892;37	01684951;37	01695521;37	01706582;37	01718115;37	01730101;37	01742517;37	01755344;37	01768559;37	0178214;37	01796066;37	01810314;37	01824861;37	01839687;37	01854768;37	01870084;37	01891217;37	01913725;37	01936506;37	01959576;37	01982853;37	02006292;37	02030051;37	02053997;37	02078174;37	02102735;37	02127555;37	02152771;37	02179036;37	02215871;37	02253101;37	02290208;37	02327584;37	02365087;37	02402576;37	02440067;37	02478094;37	02516053;37	02553521;37	02591363;37	0262929;37	02666451;37	02703871;37	02741173;37	02777515;37
37	01639268;37	01647128;37	01655564;37	01664563;37	0167411;37	01684187;37	01694776;37	0170586;37	01717418;37	01729431;37	01741877;37	01754736;37	01767986;37	01781605;37	01795571;37	01809862;37	01824456;37	0183933;37	01854463;37	01869834;37	01885421;37	01904612;37	01926575;37	01948844;37	01971372;37	01994117;37	02017038;37	02040257;37	02063651;37	02087246;37	02111182;37	02135321;37	02159807;37	02184694;37	02209928;37	02235651;37	02262092;37	02289315;37	02322873;37	02360992;37	02399374;37	02437935;37	02477112;37	02516435;37	02555646;37	02595482;37	02635503;37	02674893;37	02714724;37
37	01638407;37	01646275;37	01654723;37	01663735;37	01673298;37	01683393;37	01694003;37	0170511;37	01716694;37	01728735;37	01741212;37	01754105;37	01767391;37	01781049;37	01795057;37	01809393;37	01824034;37	0183896;37	01854147;37	01869575;37	01885222;37	01901069;37	01919187;37	01940669;37	01962527;37	0198465;37	02007006;37	02029566;37	02052387;37	02075424;37	02098653;37	02122167;37	02145966;37	02169993;37	02194424;37	02219209;37	02244325;37	02269999;37	02296228;37	02323058;37	02350679;37	02379393;37	02409684;37	02442653;37	02479577;37	02518211;37	02557175;37	02599197;37	02641797;37
37	01637522;37	016454;37	01653859;37	01662886;37	01672464;37	01682578;37	0169321;37	01704341;37	01715951;37	01728021;37	0174053;37	01753457;37	01766781;37	01780479;37	0179453;37	01808912;37	01823602;37	0183858;37	01853823;37	01869309;37	01885019;37	0190093;37	01917024;37	01934916;37	01955957;37	01977442;37	0199923;37	02021294;37	02043588;37	0206612;37	02088908;37	02111928;37	02135178;37	02158717;37	02182596;37	02206753;37	02231248;37	0225622;37	02281559;37	02307317;37	02333763;37	02360752;37	02388374;37	02416831;37	02446407;37	02477223;37	02509717;37	02544742;37	02582481;37
37	01636625;37	01644511;37	01652982;37	01662023;37	01671618;37	01681751;37	01692404;37	01703559;37	01715197;37	01727296;37	01739837;37	01752799;37	01766161;37	017799;37	01793995;37	01808423;37	01823163;37	01838194;37	01853493;37	01869039;37	01884811;37	01900789;37	01916953;37	01933282;37	01951694;37	0197234;37	01993502;37	02015041;37	02036856;37	02058951;37	02081295;37	02103892;37	02126768;37	02149917;37	02173348;37	02197068;37	02221146;37	02245627;37	02270466;37	0229567;37	02321482;37	02347745;37	02374472;37	02401948;37	02430082;37	02458859;37	02488573;37	02519353;37	02551199;37
37	01635722;37	01643618;37	01652101;37	01661156;37	01670768;37	0168092;37	01691595;37	01702774;37	01714438;37	01726568;37	01739141;37	01752139;37	01765538;37	01779318;37	01793457;37	01807932;37	01822722;37	01837806;37	01853162;37	01868768;37	01884603;37	01900648;37	01916882;37	01933285;37	01949894;37	01969272;37	01989662;37	02010607;37	02031944;37	02053604;37	02075552;37	02097788;37	02120293;37	02143076;37	02166148;37	02189533;37	02213283;37	02237389;37	02261867;37	02286729;37	02312057;37	02337909;37	02364221;37	02391012;37	02418557;37	02446641;37	02475319;37	02504946;37	02535196;37
37	01634825;37	0164273;37	01651224;37	01660293;37	01669922;37	01680093;37	0169079;37	01701993;37	01713684;37	01725843;37	01738449;37	01751481;37	01764918;37	01778739;37	01792921;37	01807444;37	01822284;37	01837421;37	01852832;37	01868498;37	01884396;37	01900507;37	01916811;37	01933288;37	01949919;37	01967825;37	01987397;37	02007729;37	02028572;37	02049812;37	02071389;37	02093278;37	02115465;37	02137942;37	0216072;37	02183818;37	02207255;37	02231052;37	0225523;37	02279809;37	02304805;37	0233031;37	02356329;37	02382841;37	02409839;37	02437566;37	02465864;37	02494689;37	02524459;37
37	01633941;37	01641856;37	01650361;37	01659444;37	01669089;37	01679279;37	01689997;37	01701225;37	01712942;37	0172513;37	01737767;37	01750834;37	01764309;37	01778169;37	01792395;37	01806963;37	01821852;37	01837041;37	01852508;37	01868232;37	01884193;37	01900369;37	01916741;37	01933291;37	01949998;37	01967271;37	01986185;37	02005986;37	02026391;37	02047256;37	02068504;37	02090087;37	02111992;37	02134189;37	02156719;37	0217957;37	02202756;37	02226301;37	02250228;37	02274561;37	02299326;37	02324542;37	02350268;37	02376546;37	02403354;37	02430692;37	02458641;37	02487302;37	02516508;37
37	01633081;37	01641004;37	01649521;37	01658618;37	01668279;37	01678487;37	01689226;37	01700476;37	01712219;37	01724435;37	01737104;37	01750204;37	01763715;37	01777614;37	01791882;37	01806495;37	01821432;37	01836671;37	01852192;37	01867974;37	01883994;37	01900234;37	01916674;37	01933293;37	01950074;37	01967123;37	01985558;37	02004958;37	02025011;37	02045576;37	02066553;37	02087898;37	02109565;37	02131575;37	02153888;37	02176518;37	02199512;37	02222861;37	02246588;37	0227072;37	02295284;37	02320307;37	02345813;37	02371821;37	02398405;37	02425581;37	0245333;37	02481643;37	02510663;37
37	01632252;37	01640184;37	01648712;37	01657822;37	01667498;37	01677724;37	01688482;37	01699755;37	01711523;37	01723766;37	01736465;37	01749597;37	01763143;37	0177708;37	01791388;37	01806044;37	01821027;37	01836316;37	01851888;37	01867724;37	01883803;37	01900104;37	01916608;37	01933296;37	01950148;37	01967163;37	01985251;37	02004356;37	02024148;37	02044477;37	02065251;37	02086406;37	02107918;37	0212976;37	02151931;37	02174417;37	02197259;37	02220463;37	02244041;37	02268019;37	02292426;37	02317289;37	02342638;37	02368498;37	02394894;37	02421841;37	02449375;37	02477592;37	02506419;37
37	01631464;37	01639404;37	01647942;37	01657064;37	01666755;37	01676998;37	01687775;37	0169907;37	01710861;37	0172313;37	01735857;37	0174902;37	01762599;37	01776572;37	01790918;37	01805615;37	01820642;37	01835977;37	01851599;37	01867488;37	01883622;37	01899981;37	01916546;37	01933298;37	01950219;37	01967289;37	01985128;37	02004011;37	02023613;37	02043772;37	02064388;37	0208541;37	02106799;37	02128535;37	02150595;37	0217299;37	02195743;37	02218844;37	02242316;37	02266185;37	02290477;37	02315222;37	02340449;37	02366187;37	02392466;37	02419309;37	02446737;37	02474761;37	02503384;37
37	01630724;37	01638672;37	0164722;37	01656354;37	01666058;37	01676317;37	01687112;37	01698426;37	0171024;37	01722533;37	01735286;37	01748478;37	01762088;37	01776095;37	01790477;37	01805213;37	01820281;37	01836151;37	01852312;37	01868388;37	01883591;37	01899865;37	01916488;37	01933301;37	01950285;37	01967422;37	01985109;37	02003831;37	02023286;37	02043316;37	0206383;37	02084756;37	02106055;37	02127711;37	02149711;37	02172053;37	02194729;37	02217765;37	02241193;37	02265013;37	02289251;37	02313934;37	02339091;37	02364749;37	02390936;37	02417674;37	02444985;37	0247288;37	02501475;37
37	01630041;37	01637996;37	01646552;37	01655697;37	01665414;37	01675687;37	01686499;37	01697831;37	01709665;37	01721981;37	01734759;37	01747978;37	01769746;37	01791672;37	01811894;37	01832019;37	01851644;37	01869579;37	01887414;37	01904971;37	01921008;37	019371;37	01952989;37	0196726;37	0198155;37	01995922;37	02008864;37	02021874;37	02034973;37	02046628;37	02063462;37	02084319;37	02105566;37	02127182;37	02149127;37	02171443;37	021941;37	02217109;37	02240489;37	02264281;37	02288494;37	02313148;37	02338271;37	02363888;37	02390026;37	02416708;37	02443965;37	02471861;37	02500376;37
37	0162942;37	01637381;37	01645946;37	016551;37	01664829;37	01675115;37	01685942;37	01697291;37	01709144;37	0172148;37	0173428;37	01747523;37	01769733;37	01791938;37	01812995;37	01834148;37	01854467;37	01873589;37	0189278;37	01911291;37	01928781;37	01946552;37	01963668;37	01979594;37	01995747;37	0201146;37	02026189;37	02041262;37	02055856;37	02069339;37	02083219;37	02096892;37	02109673;37	02126845;37	02148773;37	02171069;37	02193718;37	02216721;37	02240097;37	0226388;37	02288089;37	02312739;37	02337854;37	02363461;37	02389586;37	0241625;37	02443499;37	02471369;37	02499852;37
37	01628869;37	01636836;37	01645408;37	01654571;37	01664309;37	01674607;37	01685448;37	01696812;37	01708681;37	01721035;37	01733855;37	01747119;37	01760808;37	01774899;37	01789371;37	01807025;37	0182752;37	01847742;37	01868012;37	0188746;37	01906828;37	01926476;37	01945284;37	01963836;37	01982604;37	02000639;37	02018615;37	02036955;37	02054462;37	02071738;37	02089419;37	02106452;37	02123433;37	02140862;37	02157563;37	02174192;37	02193504;37	02216507;37	02239903;37	02263706;37	02287926;37	02312586;37	02337712;37	02363331;37	02389467;37	02416143;37	02443378;37	02471226;37	02499717;37
37	01628392;37	01636364;37	01644942;37	01654113;37	0166386;37	01674169;37	0168502;37	01696397;37	0170828;37	01720651;37	01733488;37	01746771;37	01760479;37	01774592;37	01789087;37	01803944;37	01819141;37	01834658;37	01850472;37	01866564;37	01882913;37	018995;37	01916305;37	01933308;37	01950493;37	01971333;37	01993625;37	02016366;37	02038342;37	02060896;37	0208389;37	02106191;37	02129183;37	02152565;37	02175075;37	0219824;37	02221899;37	02244759;37	02268291;37	02292206;37	0231525;37	02339057;37	02363418;37	02386922;37	02411112;37	02435796;37	02459808;37	02484624;37	02509988;37
37	01627996;37	01635972;37	01644555;37	01653732;37	01663487;37	01673803;37	01684665;37	01696052;37	01707947;37	01720331;37	01733182;37	0174648;37	01760205;37	01774336;37	01788851;37	01803728;37	01818947;37	01834487;37	01850327;37	01866445;37	01882822;37	01899438;37	01916273;37	01933309;37	01950528;37	01967911;37	01985485;37	02003846;37	02022979;37	02047078;37	02075993;37	02105017;37	02134829;37	02164895;37	02194837;37	02225643;37	02256774;37	02287507;37	02319147;37	02350715;37	02381659;37	02413578;37	02445485;37	0247664;37	0250859;37	02540312;37	02571235;37	02603133;37	02634834;37
37	01627683;37	01635662;37	0164425;37	01653431;37	01663192;37	01673515;37	01684384;37	0169578;37	01707685;37	01720078;37	0173294;37	01746251;37	01759989;37	01774134;37	01788664;37	01803558;37	01818795;37	01834353;37	01850212;37	01866351;37	0188275;37	01899389;37	01916249;37	0193331;37	01950556;37	01967967;37	01985557;37	02003891;37	02023004;37	02046061;37	02074155;37	02107371;37	02144139;37	02181473;37	02219179;37	02257909;37	02296696;37	02335671;37	02375529;37	02414979;37	02454235;37	02494334;37	02533946;37	02573208;37	02613072;37	02651988;37	0269031;37	02729406;37	02767523;37
37	01627457;37	01635439;37	01644029;37	01653215;37	01662979;37	01673308;37	01684182;37	01695584;37	01707495;37	01719896;37	01732766;37	01746086;37	01759834;37	01773989;37	0178853;37	01803435;37	01818684;37	01834256;37	01850129;37	01866283;37	01882698;37	01899354;37	01916231;37	01933311;37	01950576;37	01968008;37	01985609;37	02003924;37	02023021;37	02045558;37	02076167;37	0211403;37	02157216;37	02200907;37	02245615;37	02290835;37	02336298;37	0238267;37	02429383;37	02475749;37	02522485;37	02569343;37	02615622;37	02662162;37	02708676;37	02753884;37	02798702;37	02843899;37	02887595;37
37	01627321;37	01635304;37	01643896;37	01653084;37	01662851;37	01673182;37	01684059;37	01695465;37	01707381;37	01719786;37	01732661;37	01745986;37	0175974;37	01773901;37	01788448;37	01803361;37	01818618;37	01834197;37	01850079;37	01866242;37	01882667;37	01899332;37	0191622;37	01933312;37	01950588;37	01968032;37	01985641;37	02003949;37	02023038;37	0204466;37	02076949;37	02121742;37	02168997;37	02217016;37	02266472;37	02316111;37	02366116;37	02417473;37	02468883;37	02520011;37	02571812;37	02623235;37	0267398;37	02725321;37	02776589;37	02826268;37	02875383;37	02924693;37	02972053;37
37	01627275;37	01635259;37	01643852;37	0165304;37	01662808;37	0167314;37	01684019;37	01695426;37	01707342;37	01719749;37	01732626;37	01745953;37	01759708;37	01773871;37	01788421;37	01803336;37	01818596;37	01834178;37	01850062;37	01866228;37	01882656;37	01899325;37	01916217;37	01933312;37	01950592;37	0196804;37	01985653;37	02003958;37	02023044;37	02044263;37	02077143;37	02125102;37	02173833;37	02223421;37	02274567;37	02325809;37	02377424;37	02430537;37	02483677;37	02536534;37	02590117;37	02643189;37	0269549;37	02748488;37	02801587;37	02852946;37	0290353;37	02954295;37	03002925;37
37	01627321;37	01635304;37	01643896;37	01653084;37	01662851;37	01673182;37	01684059;37	01695465;37	01707381;37	01719786;37	01732661;37	01745986;37	0175974;37	01773901;37	01788448;37	01803361;37	01818618;37	01834197;37	01850079;37	01866242;37	01882667;37	01899332;37	0191622;37	01933312;37	01950588;37	01968032;37	01985641;37	02003949;37	02023038;37	0204466;37	02076949;37	02121742;37	02168997;37	02217016;37	02266472;37	02316111;37	02366116;37	02417473;37	02468883;37	02520011;37	02571812;37	02623235;37	0267398;37	02725321;37	02776589;37	02826268;37	02875383;37	02924693;37	02972053;37
37	01627457;37	01635439;37	01644029;37	01653215;37	01662979;37	01673308;37	01684182;37	01695584;37	01707495;37	01719896;37	01732766;37	01746086;37	01759834;37	01773989;37	0178853;37	01803435;37	01818684;37	01834256;37	01850129;37	01866283;37	01882698;37	01899354;37	01916231;37	01933311;37	01950576;37	01968008;37	01985609;37	02003924;37	02023021;37	02045558;37	02076167;37	0211403;37	02157216;37	02200907;37	02245615;37	02290835;37	02336298;37	0238267;37	02429383;37	02475749;37	02522485;37	02569343;37	02615622;37	02662162;37	02708676;37	02753884;37	02798702;37	02843899;37	02887595;37
37	01627683;37	01635662;37	0164425;37	01653431;37	01663192;37	01673515;37	01684384;37	0169578;37	01707685;37	01720078;37	0173294;37	01746251;37	01759989;37	01774134;37	01788664;37	01803558;37	01818795;37	01834353;37	01850212;37	01866351;37	0188275;37	01899389;37	01916249;37	0193331;37	01950556;37	01967967;37	01985557;37	02003891;37	02023004;37	02046061;37	02074155;37	02107371;37	02144139;37	02181473;37	02219179;37	02257909;37	02296696;37	02335671;37	02375529;37	02414979;37	02454235;37	02494334;37	02533946;37	02573208;37	02613072;37	02651988;37	0269031;37	02729406;37	02767523;37
37	01627996;37	01635972;37	01644555;37	01653732;37	01663487;37	01673803;37	01684665;37	01696052;37	01707947;37	01720331;37	01733182;37	0174648;37	01760205;37	01774336;37	01788851;37	01803728;37	01818947;37	01834487;37	01850327;37	01866445;37	01882822;37	01899438;37	01916273;37	01933309;37	01950528;37	01967911;37	01985485;37	02003846;37	02022979;37	02047078;37	02075993;37	02105017;37	02134829;37	02164895;37	02194837;37	02225643;37	02256774;37	02287507;37	02319147;37	02350715;37	02381659;37	02413578;37	02445485;37	0247664;37	0250859;37	02540312;37	02571235;37	02603133;37	02634834;37
37	01628392;37	01636364;37	01644942;37	01654113;37	0166386;37	01674169;37	0168502;37	01696397;37	0170828;37	01720651;37	01733488;37	01746771;37	01760479;37	01774592;37	01789087;37	01803944;37	01819141;37	01834658;37	01850472;37	01866564;37	01882913;37	018995;37	01916305;37	01933308;37	01950493;37	01971333;37	01993625;37	02016366;37	02038342;37	02060896;37	0208389;37	02106191;37	02129183;37	02152565;37	02175075;37	0219824;37	02221899;37	02244759;37	02268291;37	02292206;37	0231525;37	02339057;37	02363418;37	02386922;37	02411112;37	02435796;37	02459808;37	02484624;37	02509988;37
37	01628869;37	01636836;37	01645408;37	01654571;37	01664309;37	01674607;37	01685448;37	01696812;37	01708681;37	01721035;37	01733855;37	01747119;37	01760808;37	01774899;37	01789371;37	01807025;37	0182752;37	01847742;37	01868012;37	0188746;37	01906828;37	01926476;37	01945284;37	01963836;37	01982604;37	02000639;37	02018615;37	02036955;37	02054462;37	02071738;37	02089419;37	02106452;37	02123433;37	02140862;37	02157563;37	02174192;37	02193504;37	02216507;37	02239903;37	02263706;37	02287926;37	02312586;37	02337712;37	02363331;37	02389467;37	02416143;37	02443378;37	02471226;37	02499717;37
37	0162942;37	01637381;37	01645946;37	016551;37	01664829;37	01675115;37	01685942;37	01697291;37	01709144;37	0172148;37	0173428;37	01747523;37	01769733;37	01791938;37	01812995;37	01834148;37	01854467;37	01873589;37	0189278;37	01911291;37	01928781;37	01946552;37	01963668;37	01979594;37	01995747;37	0201146;37	02026189;37	02041262;37	02055856;37	02069339;37	02083219;37	02096892;37	02109673;37	02126845;37	02148773;37	02171069;37	02193718;37	02216721;37	02240097;37	0226388;37	02288089;37	02312739;37	02337854;37	02363461;37	02389586;37	0241625;37	02443499;37	02471369;37	02499852;37
37	01630041;37	01637996;37	01646552;37	01655697;37	01665414;37	01675687;37	01686499;37	01697831;37	01709665;37	01721981;37	01734759;37	01747978;37	01769746;37	01791672;37	01811894;37	01832019;37	01851644;37	01869579;37	01887414;37	01904971;37	01921008;37	019371;37	01952989;37	0196726;37	0198155;37	01995922;37	02008864;37	02021874;37	02034973;37	02046628;37	02063462;37	02084319;37	02105566;37	02127182;37	02149127;37	02171443;37	021941;37	02217109;37	02240489;37	02264281;37	02288494;37	02313148;37	02338271;37	02363888;37	02390026;37	02416708;37	02443965;37	02471861;37	02500376;37
37	01630724;37	01638672;37	0164722;37	01656354;37	01666058;37	01676317;37	01687112;37	01698426;37	0171024;37	01722533;37	01735286;37	01748478;37	01762088;37	01776095;37	01790477;37	01805213;37	01820281;37	01836151;37	01852312;37	01868388;37	01883591;37	01899865;37	01916488;37	01933301;37	01950285;37	01967422;37	01985109;37	02003831;37	02023286;37	02043316;37	0206383;37	02084756;37	02106055;37	02127711;37	02149711;37	02172053;37	02194729;37	02217765;37	02241193;37	02265013;37	02289251;37	02313934;37	02339091;37	02364749;37	02390936;37	02417674;37	02444985;37	0247288;37	02501475;37
37	01631464;37	01639404;37	01647942;37	01657064;37	01666755;37	01676998;37	01687775;37	0169907;37	01710861;37	0172313;37	01735857;37	0174902;37	01762599;37	01776572;37	01790918;37	01805615;37	01820642;37	01835977;37	01851599;37	01867488;37	01883622;37	01899981;37	01916546;37	01933298;37	01950219;37	01967289;37	01985128;37	02004011;37	02023613;37	02043772;37	02064388;37	0208541;37	02106799;37	02128535;37	02150595;37	0217299;37	02195743;37	02218844;37	02242316;37	02266185;37	02290477;37	02315222;37	02340449;37	02366187;37	02392466;37	02419309;37	02446737;37	02474761;37	02503384;37
37	01632252;37	01640184;37	01648712;37	01657822;37	01667498;37	01677724;37	01688482;37	01699755;37	01711523;37	01723766;37	01736465;37	01749597;37	01763143;37	0177708;37	01791388;37	01806044;37	01821027;37	01836316;37	01851888;37	01867724;37	01883803;37	01900104;37	01916608;37	01933296;37	01950148;37	01967163;37	01985251;37	02004356;37	02024148;37	02044477;37	02065251;37	02086406;37	02107918;37	0212976;37	02151931;37	02174417;37	02197259;37	02220463;37	02244041;37	02268019;37	02292426;37	02317289;37	02342638;37	02368498;37	02394894;37	02421841;37	02449375;37	02477592;37	02506419;37
37	01633081;37	01641004;37	01649521;37	01658618;37	01668279;37	01678487;37	01689226;37	01700476;37	01712219;37	01724435;37	01737104;37	01750204;37	01763715;37	01777614;37	01791882;37	01806495;37	01821432;37	01836671;37	01852192;37	01867974;37	01883994;37	01900234;37	01916674;37	01933293;37	01950074;37	01967123;37	01985558;37	02004958;37	02025011;37	02045576;37	02066553;37	02087898;37	02109565;37	02131575;37	02153888;37	02176518;37	02199512;37	02222861;37	02246588;37	0227072;37	02295284;37	02320307;37	02345813;37	02371821;37	02398405;37	02425581;37	0245333;37	02481643;37	02510663;37
37	01633941;37	01641856;37	01650361;37	01659444;37	01669089;37	01679279;37	01689997;37	01701225;37	01712942;37	0172513;37	01737767;37	01750834;37	01764309;37	01778169;37	01792395;37	01806963;37	01821852;37	01837041;37	01852508;37	01868232;37	01884193;37	01900369;37	01916741;37	01933291;37	01949998;37	01967271;37	01986185;37	02005986;37	02026391;37	02047256;37	02068504;37	02090087;37	02111992;37	02134189;37	02156719;37	0217957;37	02202756;37	02226301;37	02250228;37	02274561;37	02299326;37	02324542;37	02350268;37	02376546;37	02403354;37	02430692;37	02458641;37	02487302;37	02516508;37
37	01634825;37	0164273;37	01651224;37	01660293;37	01669922;37	01680093;37	0169079;37	01701993;37	01713684;37	01725843;37	01738449;37	01751481;37	01764918;37	01778739;37	01792921;37	01807444;37	01822284;37	01837421;37	01852832;37	01868498;37	01884396;37	01900507;37	01916811;37	01933288;37	01949919;37	01967825;37	01987397;37	02007729;37	02028572;37	02049812;37	02071389;37	02093278;37	02115465;37	02137942;37	0216072;37	02183818;37	02207255;37	02231052;37	0225523;37	02279809;37	02304805;37	0233031;37	02356329;37	02382841;37	02409839;37	02437566;37	02465864;37	02494689;37	02524459;37
37	01635722;37	01643618;37	01652101;37	01661156;37	01670768;37	0168092;37	01691595;37	01702774;37	01714438;37	01726568;37	01739141;37	01752139;37	01765538;37	01779318;37	01793457;37	01807932;37	01822722;37	01837806;37	01853162;37	01868768;37	01884603;37	01900648;37	01916882;37	01933285;37	01949894;37	01969272;37	01989662;37	02010607;37	02031944;37	02053604;37	02075552;37	02097788;37	02120293;37	02143076;37	02166148;37	02189533;37	02213283;37	02237389;37	02261867;37	02286729;37	02312057;37	02337909;37	02364221;37	02391012;37	02418557;37	02446641;37	02475319;37	02504946;37	02535196;37
37	01636625;37	01644511;37	01652982;37	01662023;37	01671618;37	01681751;37	01692404;37	01703559;37	01715197;37	01727296;37	01739837;37	01752799;37	01766161;37	017799;37	01793995;37	01808423;37	01823163;37	01838194;37	01853493;37	01869039;37	01884811;37	01900789;37	01916953;37	01933282;37	01951694;37	0197234;37	01993502;37	02015041;37	02036856;37	02058951;37	02081295;37	02103892;37	02126768;37	02149917;37	02173348;37	02197068;37	02221146;37	02245627;37	02270466;37	0229567;37	02321482;37	02347745;37	02374472;37	02401948;37	02430082;37	02458859;37	02488573;37	02519353;37	02551199;37
37	01637522;37	016454;37	01653859;37	01662886;37	01672464;37	01682578;37	0169321;37	01704341;37	01715951;37	01728021;37	0174053;37	01753457;37	01766781;37	01780479;37	0179453;37	01808912;37	01823602;37	0183858;37	01853823;37	01869309;37	01885019;37	0190093;37	01917024;37	01934916;37	01955957;37	01977442;37	0199923;37	02021294;37	02043588;37	0206612;37	02088908;37	02111928;37	02135178;37	02158717;37	02182596;37	02206753;37	02231248;37	0225622;37	02281559;37	02307317;37	02333763;37	02360752;37	02388374;37	02416831;37	02446407;37	02477223;37	02509717;37	02544742;37	02582481;37
37	01638407;37	01646275;37	01654723;37	01663735;37	01673298;37	01683393;37	01694003;37	0170511;37	01716694;37	01728735;37	01741212;37	01754105;37	01767391;37	01781049;37	01795057;37	01809393;37	01824034;37	0183896;37	01854147;37	01869575;37	01885222;37	01901069;37	01919187;37	01940669;37	01962527;37	0198465;37	02007006;37	02029566;37	02052387;37	02075424;37	02098653;37	02122167;37	02145966;37	02169993;37	02194424;37	02219209;37	02244325;37	02269999;37	02296228;37	02323058;37	02350679;37	02379393;37	02409684;37	02442653;37	02479577;37	02518211;37	02557175;37	02599197;37	02641797;37
37	01639268;37	01647128;37	01655564;37	01664563;37	0167411;37	01684187;37	01694776;37	0170586;37	01717418;37	01729431;37	01741877;37	01754736;37	01767986;37	01781605;37	01795571;37	01809862;37	01824456;37	0183933;37	01854463;37	01869834;37	01885421;37	01904612;37	01926575;37	01948844;37	01971372;37	01994117;37	02017038;37	02040257;37	02063651;37	02087246;37	02111182;37	02135321;37	02159807;37	02184694;37	02209928;37	02235651;37	02262092;37	02289315;37	02322873;37	02360992;37	02399374;37	02437935;37	02477112;37	02516435;37	02555646;37	02595482;37	02635503;37	02674893;37	02714724;37
37	01640098;37	01647949;37	01656375;37	01665361;37	01674892;37	01684951;37	01695521;37	01706582;37	01718115;37	01730101;37	01742517;37	01755344;37	01768559;37	0178214;37	01796066;37	01810314;37	01824861;37	01839687;37	01854768;37	01870084;37	01891217;37	01913725;37	01936506;37	01959576;37	01982853;37	02006292;37	02030051;37	02053997;37	02078174;37	02102735;37	02127555;37	02152771;37	02179036;37	02215871;37	02253101;37	02290208;37	02327584;37	02365087;37	02402576;37	02440067;37	02478094;37	02516053;37	02553521;37	02591363;37	0262929;37	02666451;37	02703871;37	02741173;37	02777515;37
37	01640888;37	01648731;37	01657146;37	0166612;37	01675636;37	01685679;37	01696229;37	01707269;37	01718779;37	01730739;37	01743127;37	01755923;37	01769104;37	0178265;37	01796537;37	01810744;37	01825247;37	01840026;37	0185639;37	01879224;37	01902421;37	01925902;37	01949597;37	01973652;37	019979;37	02022384;37	02047279;37	02072473;37	0209856;37	02135141;37	02171468;37	02208231;37	02245105;37	0228191;37	02319003;37	02356106;37	02392993;37	02429575;37	02466507;37	0250334;37	02539623;37	0257608;37	02612358;37	02647641;37	02683172;37	02718498;37	0275274;37	02786817;37	02820524;37
37	0164163;37	01649464;37	0165787;37	01666832;37	01676335;37	01686362;37	01696895;37	01707915;37	01719402;37	01731337;37	01743699;37	01756466;37	01769616;37	01783128;37	01796979;37	01811147;37	0182561;37	01845258;37	0186901;37	01893124;37	01917579;37	01942422;37	01967563;37	01993061;37	02019096;37	02047633;37	02083205;37	02118987;37	02154563;37	02190563;37	02226589;37	02262348;37	02298089;37	02334199;37	02370098;37	02405563;37	02441121;37	02476435;37	02511079;37	02545945;37	02580584;37	02614096;37	02647634;37	0268082;37	02713195;37	02745247;37	02776685;37	02807392;37	02837288;37
37	01642315;37	01650143;37	0165854;37	01667491;37	01676981;37	01686994;37	0169751;37	01708511;37	01719978;37	01731891;37	01744228;37	01756968;37	0177009;37	0178357;37	01797388;37	01811993;37	01836589;37	01861744;37	01887423;37	01913697;37	01940857;37	01971302;37	02002779;37	0203436;37	02068352;37	02102607;37	02136684;37	02170894;37	02205228;37	02239404;37	02273388;37	02307464;37	02341341;37	02374832;37	02408457;37	02441817;37	02474229;37	02506742;37	02538994;37	02570364;37	02601579;37	02632247;37	02662195;37	02691579;37	02720669;37	02749022;37	02776244;37	02803247;37	02829698;37
37	01642938;37	01650759;37	01659148;37	0166809;37	01677568;37	01687567;37	01698068;37	01709053;37	01720502;37	01732394;37	01744709;37	01757425;37	0177052;37	01783972;37	01806672;37	01835444;37	01866081;37	01896886;37	01929077;37	01961539;37	01994057;37	02026456;37	02059028;37	02091563;37	02124104;37	02156655;37	02188874;37	02220932;37	02252761;37	0228467;37	02316297;37	02347142;37	02378181;37	02409065;37	02438938;37	02468691;37	02498042;37	02526717;37	02555041;37	02582826;37	0260999;37	02636308;37	02662358;37	02687882;37	02712072;37	0273593;37	02759193;37	02781293;37	02802866;37
37	01643491;37	01651307;37	01659688;37	01668621;37	0167809;37	01688077;37	01698565;37	01709535;37	01720967;37	01732841;37	01745136;37	01770827;37	01802007;37	01833202;37	0186489;37	01896694;37	01928077;37	01959916;37	01991746;37	02023183;37	02054741;37	02085996;37	02117057;37	02147925;37	02178836;37	02209377;37	02239235;37	02269153;37	02298797;37	02327505;37	0235615;37	02384263;37	02411806;37	02439192;37	02465716;37	02491611;37	02516876;37	02541873;37	02566242;37	02589439;37	0261234;37	02634709;37	0265584;37	02676569;37	02696522;37	02715472;37	02733569;37	02751169;37	02767978;37
37	01643969;37	0165178;37	01660155;37	01669081;37	01678541;37	01688518;37	01698994;37	01709951;37	01733231;37	01764196;37	01795464;37	01826647;37	01858408;37	01890312;37	01921804;37	01953552;37	0198509;37	02016436;37	02047805;37	02078668;37	0210924;37	02139319;37	02169398;37	0219913;37	0222798;37	02256724;37	02284958;37	02312451;37	02339745;37	02366199;37	02391947;37	02417088;37	0244193;37	02466092;37	02489081;37	02511725;37	02533698;37	02554607;37	02575134;37	02594609;37	02613182;37	02631035;37	02648327;37	02664706;37	02679773;37	02694314;37	02708136;37	02720679;37	02732606;37
37	01644368;37	01652174;37	01660544;37	01669464;37	01678916;37	01688884;37	01713669;37	0174433;37	01775577;37	01806738;37	01838487;37	01870375;37	01902207;37	01934314;37	01966103;37	01997673;37	02028964;37	02060291;37	02091272;37	0212141;37	02151517;37	02181227;37	02209976;37	02238576;37	0226643;37	02293539;37	02320085;37	02346244;37	02371633;37	02395898;37	02419796;37	02443008;37	02465044;37	02486687;37	02507293;37	02526913;37	02545779;37	02564052;37	02581347;37	02597296;37	02612769;37	02627385;37	02640746;37	02653535;37	02665086;37	02675629;37	02685193;37	02694117;37	02702074;37
37	01644682;37	01652485;37	01660851;37	01669765;37	01683053;37	01712333;37	01742492;37	01773041;37	01804384;37	01835905;37	01867539;37	01899328;37	01931404;37	01963367;37	01994837;37	02026446;37	02057841;37	02088376;37	02118898;37	02148849;37	02178203;37	02207297;37	02235491;37	0226309;37	02289799;37	02316227;37	02342011;37	02366482;37	02390573;37	02413705;37	02435829;37	02457222;37	02477987;37	02497757;37	02516229;37	02534194;37	02551255;37	02566951;37	02582045;37	02595917;37	02608752;37	02620582;37	02631737;37	02641853;37	02650487;37	02658496;37	02665365;37	02671011;37	02675747;37
37	01644908;37	01652709;37	01661073;37	01674014;37	01701895;37	01730775;37	01760712;37	01791093;37	01821984;37	01853021;37	0188456;37	01916257;37	01947545;37	01979093;37	02010386;37	02041316;37	02072223;37	02102471;37	02132277;37	02161455;37	02190497;37	02219024;37	02246318;37	02273314;37	02299544;37	0232496;37	02349913;37	02373711;37	02396708;37	02418607;37	02440024;37	02460602;37	02479839;37	02498521;37	02516051;37	02532523;37	02547967;37	02562671;37	02576321;37	02588515;37	02600099;37	02610575;37	02619794;37	02628016;37	02635456;37	02641733;37	0264646;37	02650549;37	02655138;37
37	01645045;37	01652845;37	01661206;37	01686022;37	0171328;37	01741884;37	01771363;37	01801056;37	01831505;37	01862232;37	01893008;37	01924159;37	01955068;37	0198585;37	02016385;37	02047013;37	02077358;37	02106814;37	02136147;37	02164963;37	02193158;37	0222105;37	02247969;37	02274204;37	02299587;37	02324639;37	02348971;37	02371933;37	02394398;37	02415868;37	02436377;37	02455979;37	02474896;37	02492841;37	0250944;37	02525422;37	02540294;37	02553901;37	02566528;37	02578374;37	02589108;37	02598511;37	02607211;37	02614798;37	02621188;37	02628064;37	02634434;37	02639786;37	02645091;37
;;;;;;;;;;;;;;;;;;;;;;;;;;;;;;;;;;;;;;;;;;;;;;;;;;;;;;;;;;;;;;;;;;;;;;;;;;;;;;;;;;;;;;;;;;;;;;;;;;;;;;;;;;;;;;;;;;;;;;;;;;;;;;;;;;;;;;;;;;;;;;;;;;;;;;;;;;;;;;;;;;;;;;;;;;;;;;;;;;;;;;;;;;;;;;;;;;;;;;;;;;;;;;;;;;;;;;;;;;;;;;;;;;;;;;;;;;;;;;;;;;;;;;;;;;;;;;;;;;;;;;;;;;;;;;;;;;;;;;;;;;;;;;;;;;;;;;;;;;;;;;;;;;;;;;;;;;;;;;;;;;;;;;;;;;;;;;;;;;;;;;;;;;;;;;;;;;;;;;;;;;;;;;;;;;;;;;;;;;;;;;;;;;;;;;;;;;;;;;;…
;;;;;;;;;;;;;;;;;;;;;;;;;;;;;;;;;;;;;;;;;;;;;;;;;;;;;;;;;;;;;;;;;;;;;;;;;;;;;;;;;;;;;;;;;;;;;;;;;;;;;;;;;;;;;;;;;;;;;;;;;;;;;;;;;;;;;;;;;;;;;;;;;;;;;;;;;;;;;;;;;;;;;;;;;;;;;;;;;;;;;;;;;;;;;;;;;;;;;;;;;;;;;;;;;;;;;;;;;;;;;;;;;;;;;;;;;;;;;;;;;;;;;;;;;;;;;;;;;;;;;;;;;;;;;;;;;;;;;;;;;;;;;;;;;;;;;;;;;;;;;;;;;;;;;;;;;;;;;;;;;;;;;;;;;;;;;;;;;;;;;;;;;;;;;;;;;;;;;;;;;;;;;;;;;;;;;;;;;;;;;;;;;;;;;;;;;;;;;;;…
;;;;;;;;;;;;;;;;;;;;;;;;;;;;;;;;;;;;;;;;;;;;;;;;;;;;;;;;;;;;;;;;;;;;;;;;;;;;;;;;;;;;;;;;;;;;;;;;;;;;;;;;;;;;;;;;;;;;;;;;;;;;;;;;;;;;;;;;;;;;;;;;;;;;;;;;;;;;;;;;;;;;;;;;;;;;;;;;;;;;;;;;;;;;;;;;;;;;;;;;;;;;;;;;;;;;;;;;;;;;;;;;;;;;;;;;;;;;;;;;;;;;;;;;;;;;;;;;;;;;;;;;;;;;;;;;;;;;;;;;;;;;;;;;;;;;;;;;;;;;;;;;;;;;;;;;;;;;;;;;;;;;;;;;;;;;;;;;;;;;;;;;;;;;;;;;;;;;;;;;;;;;;;;;;;;;;;;;;;;;;;;;;;;;;;;;;;;;;;;…
transverse temperature map;;;;;;;;;;;;;;;;;;;;;;;;;;;;;;;;;;;;;;;;;;;;;;;;;;;;;;;;;;;;;;;;;;;;;;;;;;;;;;;;;;;;;;;;;;;;;;;;;;;;;;;;;;;;;;;;;;;;;;;;;;;;;;;;;;;;;;;;;;;;;;;;;;;;;;;;;;;;;;;;;;;;;;;;;;;;;;;;;;;;;;;;;;;;;;;;;;;;;;;;;;;;;;;;;;;;;;;;;;;;;;;;;;;;;;;;;;;;;;;;;;;;;;;;;;;;;;;;;;;;;;;;;;;;;;;;;;;;;;;;;;;;;;;;;;;;;;;;;;;;;;;;;;;;;;;;;;;;;;;;;;;;;;;;;;;;;;;;;;;;;;;;;;;;;;;;;;;;;;;;;;;;;;;;;;;;;…
37	02113296;37	02115245;37	02121072;37	02130719;37	02144085;37	02161037;37	02181399;37	02204966;37	02231496;37	02260719;37	02292336;37	02326024;37	02361439;37	02398219;37	02435986;37	02474354;37	02512929;37	02551316;37	0258912;37	02625953;37	02661436;37	02695204;37	02726909;37	02756224;37	02782848;37	02806506;37	02826953;37	02843978;37	02857406;37	02867098;37	02872953;37	02874912;37	02872953;37	02867098;37	02857406;37	02843978;37	02826953;37	02806506;37	02782848;37	02756224;37	02726909;37	02695204;37	02661436;37	02625953;37	0258912;37	02551316;37	02512929;37	02474354;37	02435986;37
37	02115245;37	02117196;37	02123029;37	02132685;37	02146066;37	02163034;37	02183417;37	02207008;37	02233565;37	02262817;37	02294466;37	02328189;37	02363639;37	02400456;37	02438261;37	02476668;37	02515282;37	02553708;37	0259155;37	0262842;37	02663939;37	02697741;37	02729478;37	02758824;37	02785475;37	02809156;37	02829624;37	02846666;37	02860108;37	0286981;37	02875671;37	02877631;37	02875671;37	0286981;37	02860108;37	02846666;37	02829624;37	02809156;37	02785475;37	02758824;37	02729478;37	02697741;37	02663939;37	0262842;37	0259155;37	02553708;37	02515282;37	02476668;37	02438261;37
37	02121072;37	02123029;37	0212888;37	02138565;37	02151986;37	02169005;37	0218945;37	02213112;37	02239749;37	0226909;37	02300835;37	02334659;37	02370217;37	02407145;37	02445064;37	02483587;37	02522318;37	02560859;37	02598816;37	02635798;37	02671424;37	02705328;37	02737161;37	02766595;37	02793327;37	0281708;37	02837609;37	02854703;37	02868185;37	02877916;37	02883795;37	02885762;37	02883795;37	02877916;37	02868185;37	02854703;37	02837609;37	0281708;37	02793327;37	02766595;37	02737161;37	02705328;37	02671424;37	02635798;37	02598816;37	02560859;37	02522318;37	02483587;37	02445064;37
37	02130719;37	02132685;37	02138565;37	02148299;37	02161786;37	02178891;37	02199437;37	02223217;37	02249987;37	02279474;37	02311377;37	0234537;37	02381105;37	02418217;37	02456325;37	0249504;37	02533964;37	02572698;37	02610844;37	0264801;37	02683814;37	02717887;37	02749879;37	0277946;37	02806324;37	02830196;37	02850828;37	02868007;37	02881556;37	02891336;37	02897244;37	0289922;37	02897244;37	02891336;37	02881556;37	02868007;37	02850828;37	02830196;37	02806324;37	0277946;37	02749879;37	02717887;37	02683814;37	0264801;37	02610844;37	02572698;37	02533964;37	0249504;37	02456325;37
37	02144085;37	02146066;37	02151986;37	02161786;37	02175367;37	02192588;37	02213277;37	0223722;37	02264174;37	02293863;37	02325986;37	02360212;37	02396193;37	0243356;37	0247193;37	02510911;37	02550103;37	02589103;37	02627511;37	02664932;37	02700982;37	0273529;37	02767502;37	02797286;37	02824335;37	02848371;37	02869145;37	02886442;37	02900085;37	02909931;37	0291588;37	0291787;37	0291588;37	02909931;37	02900085;37	02886442;37	02869145;37	02848371;37	02824335;37	02797286;37	02767502;37	0273529;37	02700982;37	02664932;37	02627511;37	02589103;37	02550103;37	02510911;37	0247193;37
37	02161037;37	02163034;37	02169005;37	02178891;37	02192588;37	0220996;37	02230827;37	02254977;37	02282164;37	02312111;37	02344511;37	02379034;37	02415326;37	02453017;37	0249172;37	02531038;37	02570569;37	02609907;37	02648647;37	02686393;37	02722755;37	0275736;37	0278985;37	02819892;37	02847176;37	0287142;37	02892374;37	02909821;37	02923582;37	02933513;37	02939514;37	02941521;37	02939514;37	02933513;37	02923582;37	02909821;37	02892374;37	0287142;37	02847176;37	02819892;37	0278985;37	0275736;37	02722755;37	02686393;37	02648647;37	02609907;37	02570569;37	02531038;37	0249172;37
37	02181399;37	02183417;37	0218945;37	02199437;37	02213277;37	02230827;37	02251909;37	02276308;37	02303776;37	02334031;37	02366766;37	02401644;37	02438311;37	0247639;37	02515492;37	02555216;37	02595154;37	02634897;37	02674038;37	02712172;37	0274891;37	02783871;37	02816697;37	02847049;37	02874614;37	02899108;37	02920278;37	02937905;37	02951807;37	02961842;37	02967904;37	02969932;37	02967904;37	02961842;37	02951807;37	02937905;37	02920278;37	02899108;37	02874614;37	02847049;37	02816697;37	02783871;37	0274891;37	02712172;37	02674038;37	02634897;37	02595154;37	02555216;37	02515492;37
37	02204966;37	02207008;37	02213112;37	02223217;37	0223722;37	02254977;37	02276308;37	02300996;37	02328788;37	02359401;37	02392522;37	02427812;37	02464912;37	02503441;37	02543004;37	02583197;37	02623608;37	02663821;37	02703423;37	02742008;37	0277918;37	02814554;37	02847768;37	02878478;37	02906369;37	02931152;37	02952572;37	02970408;37	02984475;37	02994717;37	03001165;37	03003352;37	03001165;37	02994717;37	02984475;37	02970408;37	02952572;37	02931152;37	02906369;37	02878478;37	02847768;37	02814554;37	0277918;37	02742008;37	02703423;37	02663821;37	02623608;37	02583197;37	02543004;37
37	02231496;37	02233565;37	02239749;37	02249987;37	02264174;37	02282164;37	02303776;37	02328788;37	02356945;37	0238796;37	02421516;37	02457271;37	02494858;37	02533893;37	02573977;37	02614698;37	02655639;37	02696381;37	02736504;37	02775596;37	02813256;37	02849096;37	02882746;37	0291386;37	02942117;37	02967226;37	02989319;37	03009944;37	03027774;37	03041428;37	03049976;37	03052918;37	03049976;37	03041428;37	03027774;37	03009944;37	02989319;37	02967226;37	02942117;37	0291386;37	02882746;37	02849096;37	02813256;37	02775596;37	02736504;37	02696381;37	02655639;37	02614698;37	02573977;37
37	02260719;37	02262817;37	0226909;37	02279474;37	02293863;37	02312111;37	02334031;37	02359401;37	0238796;37	02419418;37	02453454;37	02489719;37	02527844;37	02567436;37	02608093;37	02649396;37	02690922;37	02732246;37	02772942;37	02812594;37	02850791;37	02887143;37	02921274;37	02952833;37	02982262;37	03013717;37	03045151;37	03073983;37	03098348;37	03116693;37	03128153;37	03131998;37	03128153;37	03116693;37	03098348;37	03073983;37	03045151;37	03013717;37	02982262;37	02952833;37	02921274;37	02887143;37	02850791;37	02812594;37	02772942;37	02732246;37	02690922;37	02649396;37	02608093;37
37	02292336;37	02294466;37	02300835;37	02311377;37	02325986;37	02344511;37	02366766;37	02392522;37	02421516;37	02453454;37	02488008;37	02524826;37	02563532;37	02603728;37	02645004;37	02686937;37	02729096;37	0277105;37	02812366;37	02852622;37	02891402;37	02928308;37	02963024;37	03002537;37	03047982;37	03094733;37	03139303;37	03179097;37	03212169;37	03236837;37	03252024;37	03257149;37	03252024;37	03236837;37	03212169;37	03179097;37	03139303;37	03094733;37	03047982;37	03002537;37	02963024;37	02928308;37	02891402;37	02852622;37	02812366;37	0277105;37	02729096;37	02686937;37	02645004;37
37	02326024;37	02328189;37	02334659;37	0234537;37	02360212;37	02379034;37	02401644;37	02427812;37	02457271;37	02489719;37	02524826;37	02562233;37	02601558;37	02642397;37	02684333;37	02726937;37	02769771;37	02812395;37	02854373;37	02895273;37	02934674;37	02975552;37	03031255;37	0309587;37	03163233;37	03229147;37	03290255;37	03343829;37	03387886;37	03420715;37	03440736;37	03447497;37	03440736;37	03420715;37	03387886;37	03343829;37	03290255;37	03229147;37	03163233;37	0309587;37	03031255;37	02975552;37	02934674;37	02895273;37	02854373;37	02812395;37	02769771;37	02726937;37	02684333;37
37	02361439;37	02363639;37	02370217;37	02381105;37	02396193;37	02415326;37	02438311;37	02464912;37	02494858;37	02527844;37	02563532;37	02601558;37	02641533;37	02683048;37	02725679;37	02768987;37	0281253;37	02855861;37	02898533;37	0294011;37	02993183;37	03069908;37	03158067;37	03250545;37	03342543;37	03430235;37	03510574;37	03580568;37	03637747;37	03680109;37	03706096;37	0371502;37	03706096;37	03680109;37	03637747;37	03580568;37	03510574;37	03430235;37	03342543;37	03250545;37	03158067;37	03069908;37	02993183;37	0294011;37	02898533;37	02855861;37	0281253;37	02768987;37	02725679;37
37	02398219;37	02400456;37	02407145;37	02418217;37	0243356;37	02453017;37	0247639;37	02503441;37	02533893;37	02567436;37	02603728;37	02642397;37	02683048;37	02725266;37	02768617;37	02812658;37	02856937;37	02901001;37	02944546;37	03015501;37	03115231;37	03228586;37	03348257;37	03469357;37	03588093;37	0370007;37	03802249;37	03891403;37	03963914;37	04018124;37	04051031;37	04062065;37	04051031;37	04018124;37	03963914;37	03891403;37	03802249;37	0370007;37	03588093;37	03469357;37	03348257;37	03228586;37	03115231;37	03015501;37	02944546;37	02901001;37	02856937;37	02812658;37	02768617;37
37	02435986;37	02438261;37	02445064;37	02456325;37	0247193;37	0249172;37	02515492;37	02543004;37	02573977;37	02608093;37	02645004;37	02684333;37	02725679;37	02768617;37	02812709;37	02857502;37	02902537;37	02949018;37	03038095;37	03159299;37	03297187;37	03444511;37	03596337;37	03748527;37	03896372;37	04036668;37	04164622;37	0427693;37	04367952;37	04436592;37	04478332;37	04492339;37	04478332;37	04436592;37	04367952;37	0427693;37	04164622;37	04036668;37	03896372;37	03748527;37	03596337;37	03444511;37	03297187;37	03159299;37	03038095;37	02949018;37	02902537;37	02857502;37	02812709;37
37	02474354;37	02476668;37	02483587;37	0249504;37	02510911;37	02531038;37	02555216;37	02583197;37	02614698;37	02649396;37	02686937;37	02726937;37	02768987;37	02812658;37	02857502;37	02903059;37	02952231;37	03054755;37	03193797;37	03353763;37	03527478;37	03710147;37	03897371;37	04084972;37	04268027;37	04442109;37	04601785;37	04740461;37	04856696;37	04941602;37	04994134;37	05012446;37	04994134;37	04941602;37	04856696;37	04740461;37	04601785;37	04442109;37	04268027;37	04084972;37	03897371;37	03710147;37	03527478;37	03353763;37	03193797;37	03054755;37	02952231;37	02903059;37	02857502;37
37	02512929;37	02515282;37	02522318;37	02533964;37	02550103;37	02570569;37	02595154;37	02623608;37	02655639;37	02690922;37	02729096;37	02769771;37	0281253;37	02856937;37	02902537;37	02952231;37	03060838;37	03212668;37	03390667;37	03588132;37	0379978;37	04021711;37	04249557;37	0447826;37	04703457;37	04919532;37	0511931;37	05293728;37	05439952;37	05547087;37	05614401;37	05637733;37	05614401;37	05547087;37	05439952;37	05293728;37	0511931;37	04919532;37	04703457;37	0447826;37	04249557;37	04021711;37	0379978;37	03588132;37	03390667;37	03212668;37	03060838;37	02952231;37	02902537;37
37	02551316;37	02553708;37	02560859;37	02572698;37	02589103;37	02609907;37	02634897;37	02663821;37	02696381;37	02732246;37	0277105;37	02812395;37	02855861;37	02901001;37	02949018;37	03054755;37	03212668;37	03403701;37	03619756;37	038569;37	04110209;37	04378301;37	04654019;37	04933389;37	05211045;37	05479694;37	05729533;37	05948202;37	06135656;37	06274023;37	06358693;37	06387196;37	06358693;37	06274023;37	06135656;37	05948202;37	05729533;37	05479694;37	05211045;37	04933389;37	04654019;37	04378301;37	04110209;37	038569;37	03619756;37	03403701;37	03212668;37	03054755;37	02949018;37
37	0258912;37	0259155;37	02598816;37	02610844;37	02627511;37	02648647;37	02674038;37	02703423;37	02736504;37	02772942;37	02812366;37	02854373;37	02898533;37	02944546;37	03038095;37	03193797;37	03390667;37	03619756;37	03876756;37	04157586;37	04459051;37	04780305;37	05114536;37	05456603;37	05799739;37	06134075;37	06445471;37	06730244;37	06962393;37	0714616;37	07259044;37	07297117;37	07259044;37	0714616;37	06962393;37	06730244;37	06445471;37	06134075;37	05799739;37	05456603;37	05114536;37	04780305;37	04459051;37	04157586;37	03876756;37	03619756;37	03390667;37	03193797;37	03038095;37
37	02625953;37	0262842;37	02635798;37	0264801;37	02664932;37	02686393;37	02712172;37	02742008;37	02775596;37	02812594;37	02852622;37	02895273;37	0294011;37	03015501;37	03159299;37	03353763;37	03588132;37	038569;37	04157586;37	04487203;37	04846077;37	05227363;37	05632656;37	06051772;37	06475532;37	06893492;37	07296182;37	07652804;37	07965417;37	08197683;37	08340764;37	08389092;37	08340764;37	08197683;37	07965417;37	07652804;37	07296182;37	06893492;37	06475532;37	06051772;37	05632656;37	05227363;37	04846077;37	04487203;37	04157586;37	038569;37	03588132;37	03353763;37	03159299;37
37	02661436;37	02663939;37	02671424;37	02683814;37	02700982;37	02722755;37	0274891;37	0277918;37	02813256;37	02850791;37	02891402;37	02934674;37	02993183;37	03115231;37	03297187;37	03527478;37	0379978;37	04110209;37	04459051;37	04846077;37	05267714;37	05726512;37	06215184;37	06728742;37	07257565;37	0778448;37	08292155;37	08765261;37	09165707;37	09464878;37	09666975;37	09736255;37	09666975;37	09464878;37	09165707;37	08765261;37	08292155;37	0778448;37	07257565;37	06728742;37	06215184;37	05726512;37	05267714;37	04846077;37	04459051;37	04110209;37	0379978;37	03527478;37	03297187;37
37	02695204;37	02697741;37	02705328;37	02717887;37	0273529;37	0275736;37	02783871;37	02814554;37	02849096;37	02887143;37	02928308;37	02975552;37	03069908;37	03228586;37	03444511;37	03710147;37	04021711;37	04378301;37	04780305;37	05227363;37	05726512;37	0627074;37	06859491;37	07489054;37	08149708;37	0882085;37	09464488;37	10091369;37	10615783;37	1101982;37	11295304;37	11389061;37	11295304;37	1101982;37	10615783;37	10091369;37	09464488;37	0882085;37	08149708;37	07489054;37	06859491;37	0627074;37	05726512;37	05227363;37	04780305;37	04378301;37	04021711;37	03710147;37	03444511;37
37	02726909;37	02729478;37	02737161;37	02749879;37	02767502;37	0278985;37	02816697;37	02847768;37	02882746;37	02921274;37	02963024;37	03031255;37	03158067;37	03348257;37	03596337;37	03897371;37	04249557;37	04654019;37	05114536;37	05632656;37	06215184;37	06859491;37	07568064;37	08339676;37	09165156;37	10018813;37	10850305;37	11675999;37	12382579;37	12920527;37	13282795;37	13414752;37	13282795;37	12920527;37	12382579;37	11675999;37	10850305;37	10018813;37	09165156;37	08339676;37	07568064;37	06859491;37	06215184;37	05632656;37	05114536;37	04654019;37	04249557;37	03897371;37	03596337;37
37	02756224;37	02758824;37	02766595;37	0277946;37	02797286;37	02819892;37	02847049;37	02878478;37	0291386;37	02952833;37	03002537;37	0309587;37	03250545;37	03469357;37	03748527;37	04084972;37	0447826;37	04933389;37	05456603;37	06051772;37	06728742;37	07489054;37	08339676;37	09283407;37	10311873;37	11388656;37	1248772;37	13548451;37	14537284;37	15304212;37	15790732;37	15957526;37	15790732;37	15304212;37	14537284;37	13548451;37	1248772;37	11388656;37	10311873;37	09283407;37	08339676;37	07489054;37	06728742;37	06051772;37	05456603;37	04933389;37	0447826;37	04084972;37	03748527;37
37	02782848;37	02785475;37	02793327;37	02806324;37	02824335;37	02847176;37	02874614;37	02906369;37	02942117;37	02982262;37	03047982;37	03163233;37	03342543;37	03588093;37	03896372;37	04268027;37	04703457;37	05211045;37	05799739;37	06475532;37	07257565;37	08149708;37	09165156;37	10311873;37	11579087;37	12920295;37	14390158;37	15790767;37	17082627;37	18256932;37	19019546;37	19284159;37	19019546;37	18256932;37	17082627;37	15790767;37	14390158;37	12920295;37	11579087;37	10311873;37	09165156;37	08149708;37	07257565;37	06475532;37	05799739;37	05211045;37	04703457;37	04268027;37	03896372;37
37	02806506;37	02809156;37	0281708;37	02830196;37	02848371;37	0287142;37	02899108;37	02931152;37	02967226;37	03013717;37	03094733;37	03229147;37	03430235;37	0370007;37	04036668;37	04442109;37	04919532;37	05479694;37	06134075;37	06893492;37	0778448;37	0882085;37	10018813;37	11388656;37	12920295;37	14686446;37	16472409;37	18506437;37	20410059;37	21954463;37	22962062;37	23312353;37	22962062;37	21954463;37	20410059;37	18506437;37	16472409;37	14686446;37	12920295;37	11388656;37	10018813;37	0882085;37	0778448;37	06893492;37	06134075;37	05479694;37	04919532;37	04442109;37	04036668;37
37	02826953;37	02829624;37	02837609;37	02850828;37	02869145;37	02892374;37	02920278;37	02952572;37	02989319;37	03045151;37	03139303;37	03290255;37	03510574;37	03802249;37	04164622;37	04601785;37	0511931;37	05729533;37	06445471;37	07296182;37	08292155;37	09464488;37	10850305;37	1248772;37	14390158;37	16472409;37	19020389;37	21632291;37	24035851;37	25986817;37	27263535;37	27708326;37	27263535;37	25986817;37	24035851;37	21632291;37	19020389;37	16472409;37	14390158;37	1248772;37	10850305;37	09464488;37	08292155;37	07296182;37	06445471;37	05729533;37	0511931;37	04601785;37	04164622;37
37	02843978;37	02846666;37	02854703;37	02868007;37	02886442;37	02909821;37	02937905;37	02970408;37	03009944;37	03073983;37	03179097;37	03343829;37	03580568;37	03891403;37	0427693;37	04740461;37	05293728;37	05948202;37	06730244;37	07652804;37	08765261;37	10091369;37	11675999;37	13548451;37	15790767;37	18506437;37	21632291;37	24790978;37	27705629;37	30075535;37	31629859;37	3217223;37	31629859;37	30075535;37	27705629;37	24790978;37	21632291;37	18506437;37	15790767;37	13548451;37	11675999;37	10091369;37	08765261;37	07652804;37	06730244;37	05948202;37	05293728;37	04740461;37	0427693;37
37	02857406;37	02860108;37	02868185;37	02881556;37	02900085;37	02923582;37	02951807;37	02984475;37	03027774;37	03098348;37	03212169;37	03387886;37	03637747;37	03963914;37	04367952;37	04856696;37	05439952;37	06135656;37	06962393;37	07965417;37	09165707;37	10615783;37	12382579;37	14537284;37	17082627;37	20410059;37	24035851;37	27705629;37	31097792;37	33859545;37	35672223;37	36306101;37	35672223;37	33859545;37	31097792;37	27705629;37	24035851;37	20410059;37	17082627;37	14537284;37	12382579;37	10615783;37	09165707;37	07965417;37	06962393;37	06135656;37	05439952;37	04856696;37	04367952;37
37	02867098;37	0286981;37	02877916;37	02891336;37	02909931;37	02933513;37	02961842;37	02994717;37	03041428;37	03116693;37	03236837;37	03420715;37	03680109;37	04018124;37	04436592;37	04941602;37	05547087;37	06274023;37	0714616;37	08197683;37	09464878;37	1101982;37	12920527;37	15304212;37	18256932;37	21954463;37	25986817;37	30075535;37	33859545;37	36941788;37	38959941;37	39665894;37	38959941;37	36941788;37	33859545;37	30075535;37	25986817;37	21954463;37	18256932;37	15304212;37	12920527;37	1101982;37	09464878;37	08197683;37	0714616;37	06274023;37	05547087;37	04941602;37	04436592;37
37	02872953;37	02875671;37	02883795;37	02897244;37	0291588;37	02939514;37	02967904;37	03001165;37	03049976;37	03128153;37	03252024;37	03440736;37	03706096;37	04051031;37	04478332;37	04994134;37	05614401;37	06358693;37	07259044;37	08340764;37	09666975;37	11295304;37	13282795;37	15790732;37	19019546;37	22962062;37	27263535;37	31629859;37	35672223;37	38959941;37	4109212;37	41834971;37	4109212;37	38959941;37	35672223;37	31629859;37	27263535;37	22962062;37	19019546;37	15790732;37	13282795;37	11295304;37	09666975;37	08340764;37	07259044;37	06358693;37	05614401;37	04994134;37	04478332;37
37	02874912;37	02877631;37	02885762;37	0289922;37	0291787;37	02941521;37	02969932;37	03003352;37	03052918;37	03131998;37	03257149;37	03447497;37	0371502;37	04062065;37	04492339;37	05012446;37	05637733;37	06387196;37	07297117;37	08389092;37	09736255;37	11389061;37	13414752;37	15957526;37	19284159;37	23312353;37	27708326;37	3217223;37	36306101;37	39665894;37	41834971;37	42608204;37	41834971;37	39665894;37	36306101;37	3217223;37	27708326;37	23312353;37	19284159;37	15957526;37	13414752;37	11389061;37	09736255;37	08389092;37	07297117;37	06387196;37	05637733;37	05012446;37	04492339;37
37	02872953;37	02875671;37	02883795;37	02897244;37	0291588;37	02939514;37	02967904;37	03001165;37	03049976;37	03128153;37	03252024;37	03440736;37	03706096;37	04051031;37	04478332;37	04994134;37	05614401;37	06358693;37	07259044;37	08340764;37	09666975;37	11295304;37	13282795;37	15790732;37	19019546;37	22962062;37	27263535;37	31629859;37	35672223;37	38959941;37	4109212;37	41834971;37	4109212;37	38959941;37	35672223;37	31629859;37	27263535;37	22962062;37	19019546;37	15790732;37	13282795;37	11295304;37	09666975;37	08340764;37	07259044;37	06358693;37	05614401;37	04994134;37	04478332;37
37	02867098;37	0286981;37	02877916;37	02891336;37	02909931;37	02933513;37	02961842;37	02994717;37	03041428;37	03116693;37	03236837;37	03420715;37	03680109;37	04018124;37	04436592;37	04941602;37	05547087;37	06274023;37	0714616;37	08197683;37	09464878;37	1101982;37	12920527;37	15304212;37	18256932;37	21954463;37	25986817;37	30075535;37	33859545;37	36941788;37	38959941;37	39665894;37	38959941;37	36941788;37	33859545;37	30075535;37	25986817;37	21954463;37	18256932;37	15304212;37	12920527;37	1101982;37	09464878;37	08197683;37	0714616;37	06274023;37	05547087;37	04941602;37	04436592;37
37	02857406;37	02860108;37	02868185;37	02881556;37	02900085;37	02923582;37	02951807;37	02984475;37	03027774;37	03098348;37	03212169;37	03387886;37	03637747;37	03963914;37	04367952;37	04856696;37	05439952;37	06135656;37	06962393;37	07965417;37	09165707;37	10615783;37	12382579;37	14537284;37	17082627;37	20410059;37	24035851;37	27705629;37	31097792;37	33859545;37	35672223;37	36306101;37	35672223;37	33859545;37	31097792;37	27705629;37	24035851;37	20410059;37	17082627;37	14537284;37	12382579;37	10615783;37	09165707;37	07965417;37	06962393;37	06135656;37	05439952;37	04856696;37	04367952;37
37	02843978;37	02846666;37	02854703;37	02868007;37	02886442;37	02909821;37	02937905;37	02970408;37	03009944;37	03073983;37	03179097;37	03343829;37	03580568;37	03891403;37	0427693;37	04740461;37	05293728;37	05948202;37	06730244;37	07652804;37	08765261;37	10091369;37	11675999;37	13548451;37	15790767;37	18506437;37	21632291;37	24790978;37	27705629;37	30075535;37	31629859;37	3217223;37	31629859;37	30075535;37	27705629;37	24790978;37	21632291;37	18506437;37	15790767;37	13548451;37	11675999;37	10091369;37	08765261;37	07652804;37	06730244;37	05948202;37	05293728;37	04740461;37	0427693;37
37	02826953;37	02829624;37	02837609;37	02850828;37	02869145;37	02892374;37	02920278;37	02952572;37	02989319;37	03045151;37	03139303;37	03290255;37	03510574;37	03802249;37	04164622;37	04601785;37	0511931;37	05729533;37	06445471;37	07296182;37	08292155;37	09464488;37	10850305;37	1248772;37	14390158;37	16472409;37	19020389;37	21632291;37	24035851;37	25986817;37	27263535;37	27708326;37	27263535;37	25986817;37	24035851;37	21632291;37	19020389;37	16472409;37	14390158;37	1248772;37	10850305;37	09464488;37	08292155;37	07296182;37	06445471;37	05729533;37	0511931;37	04601785;37	04164622;37
37	02806506;37	02809156;37	0281708;37	02830196;37	02848371;37	0287142;37	02899108;37	02931152;37	02967226;37	03013717;37	03094733;37	03229147;37	03430235;37	0370007;37	04036668;37	04442109;37	04919532;37	05479694;37	06134075;37	06893492;37	0778448;37	0882085;37	10018813;37	11388656;37	12920295;37	14686446;37	16472409;37	18506437;37	20410059;37	21954463;37	22962062;37	23312353;37	22962062;37	21954463;37	20410059;37	18506437;37	16472409;37	14686446;37	12920295;37	11388656;37	10018813;37	0882085;37	0778448;37	06893492;37	06134075;37	05479694;37	04919532;37	04442109;37	04036668;37
37	02782848;37	02785475;37	02793327;37	02806324;37	02824335;37	02847176;37	02874614;37	02906369;37	02942117;37	02982262;37	03047982;37	03163233;37	03342543;37	03588093;37	03896372;37	04268027;37	04703457;37	05211045;37	05799739;37	06475532;37	07257565;37	08149708;37	09165156;37	10311873;37	11579087;37	12920295;37	14390158;37	15790767;37	17082627;37	18256932;37	19019546;37	19284159;37	19019546;37	18256932;37	17082627;37	15790767;37	14390158;37	12920295;37	11579087;37	10311873;37	09165156;37	08149708;37	07257565;37	06475532;37	05799739;37	05211045;37	04703457;37	04268027;37	03896372;37
37	02756224;37	02758824;37	02766595;37	0277946;37	02797286;37	02819892;37	02847049;37	02878478;37	0291386;37	02952833;37	03002537;37	0309587;37	03250545;37	03469357;37	03748527;37	04084972;37	0447826;37	04933389;37	05456603;37	06051772;37	06728742;37	07489054;37	08339676;37	09283407;37	10311873;37	11388656;37	1248772;37	13548451;37	14537284;37	15304212;37	15790732;37	15957526;37	15790732;37	15304212;37	14537284;37	13548451;37	1248772;37	11388656;37	10311873;37	09283407;37	08339676;37	07489054;37	06728742;37	06051772;37	05456603;37	04933389;37	0447826;37	04084972;37	03748527;37
37	02726909;37	02729478;37	02737161;37	02749879;37	02767502;37	0278985;37	02816697;37	02847768;37	02882746;37	02921274;37	02963024;37	03031255;37	03158067;37	03348257;37	03596337;37	03897371;37	04249557;37	04654019;37	05114536;37	05632656;37	06215184;37	06859491;37	07568064;37	08339676;37	09165156;37	10018813;37	10850305;37	11675999;37	12382579;37	12920527;37	13282795;37	13414752;37	13282795;37	12920527;37	12382579;37	11675999;37	10850305;37	10018813;37	09165156;37	08339676;37	07568064;37	06859491;37	06215184;37	05632656;37	05114536;37	04654019;37	04249557;37	03897371;37	03596337;37
37	02695204;37	02697741;37	02705328;37	02717887;37	0273529;37	0275736;37	02783871;37	02814554;37	02849096;37	02887143;37	02928308;37	02975552;37	03069908;37	03228586;37	03444511;37	03710147;37	04021711;37	04378301;37	04780305;37	05227363;37	05726512;37	0627074;37	06859491;37	07489054;37	08149708;37	0882085;37	09464488;37	10091369;37	10615783;37	1101982;37	11295304;37	11389061;37	11295304;37	1101982;37	10615783;37	10091369;37	09464488;37	0882085;37	08149708;37	07489054;37	06859491;37	0627074;37	05726512;37	05227363;37	04780305;37	04378301;37	04021711;37	03710147;37	03444511;37
37	02661436;37	02663939;37	02671424;37	02683814;37	02700982;37	02722755;37	0274891;37	0277918;37	02813256;37	02850791;37	02891402;37	02934674;37	02993183;37	03115231;37	03297187;37	03527478;37	0379978;37	04110209;37	04459051;37	04846077;37	05267714;37	05726512;37	06215184;37	06728742;37	07257565;37	0778448;37	08292155;37	08765261;37	09165707;37	09464878;37	09666975;37	09736255;37	09666975;37	09464878;37	09165707;37	08765261;37	08292155;37	0778448;37	07257565;37	06728742;37	06215184;37	05726512;37	05267714;37	04846077;37	04459051;37	04110209;37	0379978;37	03527478;37	03297187;37
37	02625953;37	0262842;37	02635798;37	0264801;37	02664932;37	02686393;37	02712172;37	02742008;37	02775596;37	02812594;37	02852622;37	02895273;37	0294011;37	03015501;37	03159299;37	03353763;37	03588132;37	038569;37	04157586;37	04487203;37	04846077;37	05227363;37	05632656;37	06051772;37	06475532;37	06893492;37	07296182;37	07652804;37	07965417;37	08197683;37	08340764;37	08389092;37	08340764;37	08197683;37	07965417;37	07652804;37	07296182;37	06893492;37	06475532;37	06051772;37	05632656;37	05227363;37	04846077;37	04487203;37	04157586;37	038569;37	03588132;37	03353763;37	03159299;37
37	0258912;37	0259155;37	02598816;37	02610844;37	02627511;37	02648647;37	02674038;37	02703423;37	02736504;37	02772942;37	02812366;37	02854373;37	02898533;37	02944546;37	03038095;37	03193797;37	03390667;37	03619756;37	03876756;37	04157586;37	04459051;37	04780305;37	05114536;37	05456603;37	05799739;37	06134075;37	06445471;37	06730244;37	06962393;37	0714616;37	07259044;37	07297117;37	07259044;37	0714616;37	06962393;37	06730244;37	06445471;37	06134075;37	05799739;37	05456603;37	05114536;37	04780305;37	04459051;37	04157586;37	03876756;37	03619756;37	03390667;37	03193797;37	03038095;37
37	02551316;37	02553708;37	02560859;37	02572698;37	02589103;37	02609907;37	02634897;37	02663821;37	02696381;37	02732246;37	0277105;37	02812395;37	02855861;37	02901001;37	02949018;37	03054755;37	03212668;37	03403701;37	03619756;37	038569;37	04110209;37	04378301;37	04654019;37	04933389;37	05211045;37	05479694;37	05729533;37	05948202;37	06135656;37	06274023;37	06358693;37	06387196;37	06358693;37	06274023;37	06135656;37	05948202;37	05729533;37	05479694;37	05211045;37	04933389;37	04654019;37	04378301;37	04110209;37	038569;37	03619756;37	03403701;37	03212668;37	03054755;37	02949018;37
37	02512929;37	02515282;37	02522318;37	02533964;37	02550103;37	02570569;37	02595154;37	02623608;37	02655639;37	02690922;37	02729096;37	02769771;37	0281253;37	02856937;37	02902537;37	02952231;37	03060838;37	03212668;37	03390667;37	03588132;37	0379978;37	04021711;37	04249557;37	0447826;37	04703457;37	04919532;37	0511931;37	05293728;37	05439952;37	05547087;37	05614401;37	05637733;37	05614401;37	05547087;37	05439952;37	05293728;37	0511931;37	04919532;37	04703457;37	0447826;37	04249557;37	04021711;37	0379978;37	03588132;37	03390667;37	03212668;37	03060838;37	02952231;37	02902537;37
37	02474354;37	02476668;37	02483587;37	0249504;37	02510911;37	02531038;37	02555216;37	02583197;37	02614698;37	02649396;37	02686937;37	02726937;37	02768987;37	02812658;37	02857502;37	02903059;37	02952231;37	03054755;37	03193797;37	03353763;37	03527478;37	03710147;37	03897371;37	04084972;37	04268027;37	04442109;37	04601785;37	04740461;37	04856696;37	04941602;37	04994134;37	05012446;37	04994134;37	04941602;37	04856696;37	04740461;37	04601785;37	04442109;37	04268027;37	04084972;37	03897371;37	03710147;37	03527478;37	03353763;37	03193797;37	03054755;37	02952231;37	02903059;37	02857502;37
37	02435986;37	02438261;37	02445064;37	02456325;37	0247193;37	0249172;37	02515492;37	02543004;37	02573977;37	02608093;37	02645004;37	02684333;37	02725679;37	02768617;37	02812709;37	02857502;37	02902537;37	02949018;37	03038095;37	03159299;37	03297187;37	03444511;37	03596337;37	03748527;37	03896372;37	04036668;37	04164622;37	0427693;37	04367952;37	04436592;37	04478332;37	04492339;37	04478332;37	04436592;37	04367952;37	0427693;37	04164622;37	04036668;37	03896372;37	03748527;37	03596337;37	03444511;37	03297187;37	03159299;37	03038095;37	02949018;37	02902537;37	02857502;37	02812709;37
37	02398219;37	02400456;37	02407145;37	02418217;37	0243356;37	02453017;37	0247639;37	02503441;37	02533893;37	02567436;37	02603728;37	02642397;37	02683048;37	02725266;37	02768617;37	02812658;37	02856937;37	02901001;37	02944546;37	03015501;37	03115231;37	03228586;37	03348257;37	03469357;37	03588093;37	0370007;37	03802249;37	03891403;37	03963914;37	04018124;37	04051031;37	04062065;37	04051031;37	04018124;37	03963914;37	03891403;37	03802249;37	0370007;37	03588093;37	03469357;37	03348257;37	03228586;37	03115231;37	03015501;37	02944546;37	02901001;37	02856937;37	02812658;37	02768617;37
37	02361439;37	02363639;37	02370217;37	02381105;37	02396193;37	02415326;37	02438311;37	02464912;37	02494858;37	02527844;37	02563532;37	02601558;37	02641533;37	02683048;37	02725679;37	02768987;37	0281253;37	02855861;37	02898533;37	0294011;37	02993183;37	03069908;37	03158067;37	03250545;37	03342543;37	03430235;37	03510574;37	03580568;37	03637747;37	03680109;37	03706096;37	0371502;37	03706096;37	03680109;37	03637747;37	03580568;37	03510574;37	03430235;37	03342543;37	03250545;37	03158067;37	03069908;37	02993183;37	0294011;37	02898533;37	02855861;37	0281253;37	02768987;37	02725679;37
37	02326024;37	02328189;37	02334659;37	0234537;37	02360212;37	02379034;37	02401644;37	02427812;37	02457271;37	02489719;37	02524826;37	02562233;37	02601558;37	02642397;37	02684333;37	02726937;37	02769771;37	02812395;37	02854373;37	02895273;37	02934674;37	02975552;37	03031255;37	0309587;37	03163233;37	03229147;37	03290255;37	03343829;37	03387886;37	03420715;37	03440736;37	03447497;37	03440736;37	03420715;37	03387886;37	03343829;37	03290255;37	03229147;37	03163233;37	0309587;37	03031255;37	02975552;37	02934674;37	02895273;37	02854373;37	02812395;37	02769771;37	02726937;37	02684333;37
37	02292336;37	02294466;37	02300835;37	02311377;37	02325986;37	02344511;37	02366766;37	02392522;37	02421516;37	02453454;37	02488008;37	02524826;37	02563532;37	02603728;37	02645004;37	02686937;37	02729096;37	0277105;37	02812366;37	02852622;37	02891402;37	02928308;37	02963024;37	03002537;37	03047982;37	03094733;37	03139303;37	03179097;37	03212169;37	03236837;37	03252024;37	03257149;37	03252024;37	03236837;37	03212169;37	03179097;37	03139303;37	03094733;37	03047982;37	03002537;37	02963024;37	02928308;37	02891402;37	02852622;37	02812366;37	0277105;37	02729096;37	02686937;37	02645004;37
37	02260719;37	02262817;37	0226909;37	02279474;37	02293863;37	02312111;37	02334031;37	02359401;37	0238796;37	02419418;37	02453454;37	02489719;37	02527844;37	02567436;37	02608093;37	02649396;37	02690922;37	02732246;37	02772942;37	02812594;37	02850791;37	02887143;37	02921274;37	02952833;37	02982262;37	03013717;37	03045151;37	03073983;37	03098348;37	03116693;37	03128153;37	03131998;37	03128153;37	03116693;37	03098348;37	03073983;37	03045151;37	03013717;37	02982262;37	02952833;37	02921274;37	02887143;37	02850791;37	02812594;37	02772942;37	02732246;37	02690922;37	02649396;37	02608093;37
37	02231496;37	02233565;37	02239749;37	02249987;37	02264174;37	02282164;37	02303776;37	02328788;37	02356945;37	0238796;37	02421516;37	02457271;37	02494858;37	02533893;37	02573977;37	02614698;37	02655639;37	02696381;37	02736504;37	02775596;37	02813256;37	02849096;37	02882746;37	0291386;37	02942117;37	02967226;37	02989319;37	03009944;37	03027774;37	03041428;37	03049976;37	03052918;37	03049976;37	03041428;37	03027774;37	03009944;37	02989319;37	02967226;37	02942117;37	0291386;37	02882746;37	02849096;37	02813256;37	02775596;37	02736504;37	02696381;37	02655639;37	02614698;37	02573977;37
37	02204966;37	02207008;37	02213112;37	02223217;37	0223722;37	02254977;37	02276308;37	02300996;37	02328788;37	02359401;37	02392522;37	02427812;37	02464912;37	02503441;37	02543004;37	02583197;37	02623608;37	02663821;37	02703423;37	02742008;37	0277918;37	02814554;37	02847768;37	02878478;37	02906369;37	02931152;37	02952572;37	02970408;37	02984475;37	02994717;37	03001165;37	03003352;37	03001165;37	02994717;37	02984475;37	02970408;37	02952572;37	02931152;37	02906369;37	02878478;37	02847768;37	02814554;37	0277918;37	02742008;37	02703423;37	02663821;37	02623608;37	02583197;37	02543004;37
37	02181399;37	02183417;37	0218945;37	02199437;37	02213277;37	02230827;37	02251909;37	02276308;37	02303776;37	02334031;37	02366766;37	02401644;37	02438311;37	0247639;37	02515492;37	02555216;37	02595154;37	02634897;37	02674038;37	02712172;37	0274891;37	02783871;37	02816697;37	02847049;37	02874614;37	02899108;37	02920278;37	02937905;37	02951807;37	02961842;37	02967904;37	02969932;37	02967904;37	02961842;37	02951807;37	02937905;37	02920278;37	02899108;37	02874614;37	02847049;37	02816697;37	02783871;37	0274891;37	02712172;37	02674038;37	02634897;37	02595154;37	02555216;37	02515492;37
37	02161037;37	02163034;37	02169005;37	02178891;37	02192588;37	0220996;37	02230827;37	02254977;37	02282164;37	02312111;37	02344511;37	02379034;37	02415326;37	02453017;37	0249172;37	02531038;37	02570569;37	02609907;37	02648647;37	02686393;37	02722755;37	0275736;37	0278985;37	02819892;37	02847176;37	0287142;37	02892374;37	02909821;37	02923582;37	02933513;37	02939514;37	02941521;37	02939514;37	02933513;37	02923582;37	02909821;37	02892374;37	0287142;37	02847176;37	02819892;37	0278985;37	0275736;37	02722755;37	02686393;37	02648647;37	02609907;37	02570569;37	02531038;37	0249172;37
37	02144085;37	02146066;37	02151986;37	02161786;37	02175367;37	02192588;37	02213277;37	0223722;37	02264174;37	02293863;37	02325986;37	02360212;37	02396193;37	0243356;37	0247193;37	02510911;37	02550103;37	02589103;37	02627511;37	02664932;37	02700982;37	0273529;37	02767502;37	02797286;37	02824335;37	02848371;37	02869145;37	02886442;37	02900085;37	02909931;37	0291588;37	0291787;37	0291588;37	02909931;37	02900085;37	02886442;37	02869145;37	02848371;37	02824335;37	02797286;37	02767502;37	0273529;37	02700982;37	02664932;37	02627511;37	02589103;37	02550103;37	02510911;37	0247193;37
37	02130719;37	02132685;37	02138565;37	02148299;37	02161786;37	02178891;37	02199437;37	02223217;37	02249987;37	02279474;37	02311377;37	0234537;37	02381105;37	02418217;37	02456325;37	0249504;37	02533964;37	02572698;37	02610844;37	0264801;37	02683814;37	02717887;37	02749879;37	0277946;37	02806324;37	02830196;37	02850828;37	02868007;37	02881556;37	02891336;37	02897244;37	0289922;37	02897244;37	02891336;37	02881556;37	02868007;37	02850828;37	02830196;37	02806324;37	0277946;37	02749879;37	02717887;37	02683814;37	0264801;37	02610844;37	02572698;37	02533964;37	0249504;37	02456325;37
37	02121072;37	02123029;37	0212888;37	02138565;37	02151986;37	02169005;37	0218945;37	02213112;37	02239749;37	0226909;37	02300835;37	02334659;37	02370217;37	02407145;37	02445064;37	02483587;37	02522318;37	02560859;37	02598816;37	02635798;37	02671424;37	02705328;37	02737161;37	02766595;37	02793327;37	0281708;37	02837609;37	02854703;37	02868185;37	02877916;37	02883795;37	02885762;37	02883795;37	02877916;37	02868185;37	02854703;37	02837609;37	0281708;37	02793327;37	02766595;37	02737161;37	02705328;37	02671424;37	02635798;37	02598816;37	02560859;37	02522318;37	02483587;37	02445064;37
37	02115245;37	02117196;37	02123029;37	02132685;37	02146066;37	02163034;37	02183417;37	02207008;37	02233565;37	02262817;37	02294466;37	02328189;37	02363639;37	02400456;37	02438261;37	02476668;37	02515282;37	02553708;37	0259155;37	0262842;37	02663939;37	02697741;37	02729478;37	02758824;37	02785475;37	02809156;37	02829624;37	02846666;37	02860108;37	0286981;37	02875671;37	02877631;37	02875671;37	0286981;37	02860108;37	02846666;37	02829624;37	02809156;37	02785475;37	02758824;37	02729478;37	02697741;37	02663939;37	0262842;37	0259155;37	02553708;37	02515282;37	02476668;37	02438261;37
[truncated: 402 more columns]
