# Supplementary material for: Ectopic expression of a mechanosensitive channel confers spatiotemporal resolution to ultrasound stimulations of neurons for visual restoration
Source: Nat Nanotechnol. 2023 Apr 3;18(6):667–76. doi: 10.1038/s41565-023-01359-6 (PMC10275757; doi:10.1038/s41565-023-01359-6)
Supplement: Source Data Extended Data Fig. 4 — Excel files of data points. [file 41565_2023_1359_MOESM9_ESM.zip › FigE4d.csv]

Extended Figure E4
d
	Stimulation time 200 ms
	Temperature rise [�C] for :
time [s]	0.26 MPa	0.39 MPa	0.54 MPa	0.74 MPa	0.96 Mpa	1.15 Mpa	1.27 MPa
0	37	37	37	37	37	37	37
0,00025	37,00015871	37,0003571	37,00068463	37,00128567	37,00216375	37,003105	37,0037868
0,0005	37,00031339	37,00070513	37,00135185	37,00253867	37,00427253	37,0061311	37,00747739
0,00075	37,00030686	37,00069044	37,00132369	37,00248577	37,0041835	37,00600334	37,00732158
0,001	37,0003026	37,00068085	37,00130531	37,00245126	37,00412542	37,00591999	37,00721993
0,00125	37,00045815	37,00103084	37,00197628	37,00371129	37,00624603	37,00896308	37,01093123
0,0015	37,00061021	37,00137296	37,00263219	37,00494303	37,00831903	37,01193784	37,0145592
0,00175	37,00060132	37,00135298	37,00259387	37,00487107	37,00819791	37,01176404	37,01434723
0,002	37,00059484	37,0013384	37,00256593	37,0048186	37,0081096	37,01163731	37,01419268
0,00225	37,00074825	37,00168355	37,00322764	37,00606124	37,01020094	37,01463839	37,01785275
0,0025	37,00089819	37,00202093	37,00387445	37,00727589	37,01224517	37,01757187	37,02143038
0,00275	37,00088722	37,00199624	37,00382711	37,00718699	37,01209557	37,01735719	37,02116856
0,003	37,00087867	37,001977	37,00379022	37,00711771	37,01197897	37,01718987	37,0209645
0,00325	37,00103	37,00231751	37,00444303	37,00834363	37,01404217	37,02015058	37,02457533
0,0035	37,0011779	37,00265027	37,00508098	37,00954166	37,01605842	37,0230439	37,02810398
0,00375	37,00116488	37,00262098	37,00502485	37,00943623	37,01588099	37,02278929	37,02779346
0,004	37,0011543	37,00259718	37,0049792	37,00935052	37,01573675	37,0225823	37,02754101
0,00425	37,00130362	37,00293316	37,00562333	37,01056013	37,01777249	37,02550361	37,03110379
0,0045	37,00144952	37,00326142	37,00625266	37,01174197	37,0197615	37,02835783	37,03458476
0,00475	37,00143452	37,00322768	37,00618797	37,01162049	37,01955705	37,02806445	37,03422696
0,005	37,00142198	37,00319945	37,00613386	37,01151886	37,01938602	37,02781902	37,03392763
0,00525	37,00156935	37,00353105	37,00676958	37,0127127	37,02139523	37,03070224	37,03744397
0,0055	37,00171332	37,00385497	37,0073906	37,01387892	37,02335794	37,03351875	37,04087893
0,00575	37,00169642	37,00381694	37,00731768	37,01374197	37,02312747	37,03318802	37,04047559
0,006	37,00168198	37,00378446	37,00725541	37,01362504	37,02293068	37,03290563	37,04013118
0,00625	37,00182749	37,00411185	37,00788307	37,01480374	37,0249144	37,03575227	37,04360291
0,0065	37,00196961	37,00443161	37,00849611	37,01595497	37,0268519	37,0385326	37,04699374
0,00675	37,00195087	37,00438946	37,0084153	37,01580321	37,02659649	37,03816608	37,04654674
0,007	37,00193463	37,00435291	37,00834522	37,01567162	37,02637503	37,03784828	37,04615916
0,00725	37,00207834	37,00467628	37,00896517	37,01683582	37,02833436	37,04065992	37,0495882
0,0075	37,00221869	37,00499206	37,00957057	37,01797272	37,03024773	37,04340563	37,05293682
0,00775	37,00219821	37,00494597	37,00948221	37,01780679	37,02996847	37,04300489	37,05244808
0,008	37,00218023	37,00490553	37,00940468	37,01766119	37,02972344	37,04265326	37,05201924
0,00825	37,00232224	37,00522505	37,01001725	37,01881154	37,03165945	37,04543145	37,05540748
0,0085	37,0024609	37,00553703	37,01061536	37,01993475	37,03354979	37,0481441	37,05871578
0,00875	37,00243875	37,00548718	37,0105198	37,01975528	37,03324775	37,04771067	37,05818717
0,009	37,00241912	37,00544302	37,01043514	37,01959631	37,0329802	37,04732673	37,05771893
0,00925	37,0025595	37,00575887	37,01104067	37,02073344	37,03489396	37,05007299	37,06106822
0,0095	37,00269654	37,00606722	37,01163182	37,02184357	37,0367623	37,05275407	37,06433802
0,00975	37,00267279	37,00601378	37,01152938	37,02165119	37,03643852	37,05228944	37,06377137
0,01	37,00265159	37,00596608	37,01143792	37,02147944	37,03614948	37,05187466	37,06326551
0,01025	37,00279041	37,00627842	37,01203673	37,02260395	37,038042	37,05459043	37,06657762
0,0105	37,00292591	37,0065833	37,01262124	37,02370161	37,03988934	37,05724137	37,06981067
0,01075	37,00290064	37,00652644	37,01251222	37,02349689	37,0395448	37,05674695	37,06920768
0,011	37,00287793	37,00647535	37,01241427	37,02331295	37,03923523	37,05630273	37,06866592
0,01125	37,00301526	37,00678434	37,01300666	37,0244254	37,04110747	37,0589894	37,07194253
0,0115	37,00314929	37,00708591	37,01358483	37,02551115	37,04293476	37,06161157	37,07514049
0,01175	37,00312257	37,00702578	37,01346954	37,02529465	37,0425704	37,0610887	37,07450281
0,012	37,00309842	37,00697145	37,01336539	37,02509907	37,04224124	37,06061636	37,07392675
0,01225	37,00323433	37,00727725	37,01395165	37,02620001	37,0440941	37,06327523	37,07716947
0,0125	37,00336696	37,00757566	37,01452376	37,02727438	37,04590224	37,06586992	37,08033391
0,01275	37,00333885	37,0075124	37,01440248	37,02704663	37,04551895	37,06531989	37,0796631
0,013	37,00331333	37,00745499	37,01429241	37,02683993	37,04517107	37,06482068	37,07905427
0,01325	37,00344788	37,00775773	37,01487281	37,02792987	37,04700543	37,06745299	37,0822646
0,0135	37,00357917	37,00805312	37,01543913	37,02899337	37,04879527	37,07002142	37,08539701
0,01375	37,00354972	37,00798688	37,01531212	37,02875487	37,04839388	37,06944542	37,08469453
0,014	37,00352289	37,00792651	37,01519639	37,02853753	37,04802811	37,06892054	37,0840544
0,01425	37,00365615	37,00822633	37,0157712	37,02961697	37,04984477	37,07152746	37,08723375
0,0145	37,00378615	37,00851884	37,01633198	37,03067006	37,05161711	37,07407078	37,09033555
0,01475	37,00375544	37,00844974	37,0161995	37,03042128	37,05119842	37,07346996	37,08960279
0,015	37,00372736	37,00838655	37,01607835	37,03019378	37,05081554	37,07292052	37,08893271
0,01525	37,00385937	37,00868358	37,0166478	37,03126316	37,05261528	37,07550316	37,09208245
0,0155	37,00398814	37,00897332	37,01720329	37,03230631	37,05437089	37,07802246	37,09515496
0,01575	37,00395622	37,00890149	37,01706557	37,0320477	37,05393564	37,07739788	37,09439323
0,016	37,00392693	37,0088356	37,01693925	37,03181047	37,05353639	37,07682495	37,09369449
0,01625	37,00405776	37,00912995	37,01750357	37,03287022	37,05531994	37,07938435	37,0968159
0,0165	37,00418536	37,00941705	37,01805399	37,03390386	37,05705953	37,08188067	37,09986036
0,01675	37,00415227	37,0093426	37,01791126	37,03363583	37,05660844	37,08123335	37,09907091
0,017	37,00412183	37,00927412	37,01777998	37,03338929	37,05619351	37,08063793	37,09834474
0,01725	37,00425152	37,00956592	37,0183394	37,03443983	37,05796155	37,08317507	37,101439
0,0175	37,00437799	37,00985049	37,01888496	37,03546435	37,0596858	37,08564938	37,10445662
0,01775	37,00434379	37,00977354	37,01873743	37,0351873	37,05921953	37,08498028	37,1036406
0,018	37,00431226	37,00970258	37,01860139	37,03493183	37,05878958	37,08436331	37,10288815
0,01825	37,00444085	37,00999192	37,01915611	37,03597355	37,06054277	37,08687913	37,10595641
0,0185	37,00456625	37,01027406	37,01969702	37,03698933	37,06225231	37,08933234	37,1089483
0,01875	37,00453098	37,01019471	37,01954489	37,03670364	37,0617715	37,08864237	37,10810683
0,019	37,00449839	37,01012138	37,0194043	37,03643962	37,06132716	37,08800474	37,10732919
0,01925	37,00462594	37,01040837	37,01995451	37,03747287	37,0630661	37,09050013	37,11037252
0,0195	37,0047503	37,01068819	37,02049096	37,03848028	37,06476155	37,09293311	37,11333974
0,01975	37,00471401	37,01060653	37,02033441	37,0381863	37,06426679	37,09222312	37,11247385
0,02	37,00468041	37,01053092	37,02018945	37,03791408	37,06380864	37,09156568	37,11167205
0,02025	37,00480696	37,01081566	37,02073534	37,03893921	37,06553392	37,09404146	37,11469147
0,0205	37,00493033	37,01109324	37,02126751	37,03993858	37,06721585	37,09645503	37,11763502
0,02075	37,00489306	37,01100938	37,02110673	37,03963665	37,0667077	37,09572583	37,11674571
0,021	37,00485848	37,01093158	37,02095758	37,03935655	37,0662363	37,09504938	37,11592072
0,02125	37,00498407	37,01121415	37,02149932	37,04037389	37,06794846	37,09750634	37,11891719
0,0215	37,00510649	37,01148959	37,02202738	37,04136555	37,06961741	37,09990129	37,12183802
0,02175	37,00506827	37,01140361	37,02186254	37,04105598	37,06909641	37,09915365	37,12092621
0,022	37,00503276	37,01132371	37,02170936	37,04076833	37,06861229	37,09845894	37,12007896
0,02225	37,00515742	37,0116042	37,02224711	37,04177818	37,07031186	37,10089782	37,12305338
0,0225	37,00527893	37,01187759	37,02277123	37,04276243	37,07196833	37,10327487	37,12595239
0,02275	37,00523981	37,01178956	37,02260248	37,04244553	37,07143499	37,10250951	37,12501898
0,023	37,0052034	37,01170765	37,02244543	37,04215061	37,07093865	37,10179727	37,12415033
0,02325	37,00532718	37,01198614	37,02297935	37,04315327	37,07262611	37,10421878	37,12710357
0,0235	37,0054478	37,01225755	37,02349968	37,0441304	37,0742706	37,10657863	37,1299816
0,02375	37,00540781	37,01216757	37,02332717	37,04380644	37,07372538	37,10579624	37,12902742
0,024	37,00537054	37,01208371	37,02316641	37,04350454	37,07321729	37,10506713	37,1281382
0,02425	37,00549346	37,01236029	37,02369665	37,04450029	37,07489311	37,10747194	37,13107107
0,0245	37,00561324	37,01262979	37,02421333	37,04547057	37,07652608	37,10981525	37,13392894
0,02475	37,00557241	37,01253793	37,02403721	37,04513983	37,07596945	37,10901649	37,13295478
0,025	37,00553431	37,01245221	37,02387287	37,04483122	37,07545005	37,10827115	37,13204578
0,02525	37,00565642	37,01272693	37,02439957	37,04582031	37,07711468	37,1106599	37,13495905
0,0255	37,00577538	37,01299461	37,02491274	37,046784	37,07873655	37,11298729	37,13779751
0,02575	37,00573375	37,01290093	37,02473314	37,04644673	37,07816894	37,11217276	37,13680412
0,026	37,00569485	37,01281341	37,02456536	37,04613165	37,07763866	37,11141181	37,13587608
0,02625	37,00581616	37,01308636	37,02508865	37,04711434	37,07929251	37,11378509	37,13877049
0,0265	37,00593434	37,01335227	37,02559844	37,04807169	37,08090371	37,11609717	37,14159026
0,02675	37,00589193	37,01325685	37,02541549	37,04772814	37,08032551	37,11526746	37,14057837
0,027	37,00585227	37,0131676	37,0252444	37,04740683	37,07978476	37,11449148	37,13963199
0,02725	37,00597282	37,01343884	37,0257644	37,04838335	37,08142823	37,11684986	37,14250823
0,0275	37,00609025	37,01370305	37,02627094	37,04933459	37,08302914	37,11914718	37,14531
0,02775	37,00604709	37,01360595	37,02608477	37,04898498	37,08244076	37,11830285	37,14428027
0,028	37,00600668	37,01351503	37,02591048	37,04865767	37,08188991	37,11751237	37,14331622
0,02825	37,0061265	37,01378462	37,02642732	37,04962825	37,08352337	37,1198564	37,14617496
0,0285	37,0062432	37,0140472	37,02693072	37,0505736	37,08511437	37,12213949	37,14895938
0,02875	37,00619932	37,01394847	37,02674144	37,05021816	37,08451617	37,12128107	37,14791246
0,029	37,0061582	37,01385595	37,02656407	37,04988507	37,08395558	37,12047663	37,14693138
0,02925	37,00627731	37,01412394	37,02707786	37,05084991	37,0855794	37,12280681	37,14977324
0,0295	37,00639331	37,01438494	37,02757824	37,05178958	37,08716084	37,12507619	37,15254093
0,02975	37,00634873	37,01428465	37,02738596	37,05142851	37,08655317	37,12420417	37,15147744
0,03	37,00630693	37,01419059	37,02720562	37,05108984	37,0859832	37,12338626	37,15047992
0,03025	37,00642535	37,01445704	37,02771646	37,05204916	37,08759771	37,12570309	37,1533055
0,0305	37,00654068	37,01471652	37,02821392	37,05298335	37,08916993	37,12795923	37,15605705
0,03075	37,00649543	37,01461472	37,02801876	37,05261684	37,08855311	37,1270741	37,15497756
0,031	37,00645296	37,01451916	37,02783555	37,05227279	37,08797408	37,12624319	37,15396418
0,03125	37,00657073	37,01478414	37,02834355	37,05322677	37,08957961	37,12854713	37,15677404
0,0315	37,0066854	37,01504214	37,02883819	37,05415567	37,09114293	37,1307905	37,15951002
0,03175	37,00663951	37,01493889	37,02864024	37,05378393	37,09051729	37,1298927	37,15841508
0,032	37,00659639	37,01484188	37,02845426	37,05343468	37,08992951	37,12904923	37,1573864
0,03225	37,00671352	37,01510543	37,02895951	37,05438351	37,09152637	37,13134074	37,16018108
0,0325	37,00682756	37,01536202	37,02945144	37,0553073	37,09308109	37,13357177	37,162902
0,03275	37,00678105	37,01525735	37,02925078	37,05493049	37,09244692	37,13266174	37,16179215
0,033	37,00673731	37,01515895	37,02906213	37,05457621	37,09185069	37,13180614	37,16074868
0,03325	37,00685383	37,01542111	37,02956474	37,05552006	37,09343917	37,13408562	37,16352869
0,0335	37,00696726	37,01567633	37,03005403	37,05643892	37,09498558	37,13630473	37,16623508
0,03375	37,00692014	37,01557031	37,02985077	37,05605721	37,09434318	37,13538288	37,16511081
0,034	37,0068758	37,01547056	37,02965954	37,05569809	37,09373878	37,13451556	37,16405304
0,03425	37,00699173	37,01573139	37,03015958	37,05663713	37,09531916	37,13678342	37,16681888
0,0345	37,00710457	37,01598528	37,03064633	37,05755121	37,09685755	37,138991	37,16951121
0,03475	37,00705686	37,01587794	37,03044055	37,05716477	37,09620718	37,13805772	37,168373
0,035	37,00701195	37,01577689	37,03024682	37,05680095	37,09559488	37,13717907	37,16730141
0,03525	37,0071273	37,01603642	37,03074438	37,05773534	37,09716743	37,13943568	37,17005355
0,0355	37,00723957	37,01628903	37,03122868	37,0586448	37,09869804	37,14163212	37,17273229
0,03575	37,0071913	37,01618043	37,03102046	37,05825379	37,09803997	37,14068779	37,17158059
0,036	37,00714583	37,01607811	37,03082431	37,05788543	37,09742003	37,13979817	37,17049563
0,03625	37,00726062	37,01633639	37,03131947	37,05881531	37,09898501	37,14204391	37,1732345
0,0365	37,00737234	37,01658776	37,03180139	37,05972031	37,1005081	37,14422956	37,17590008
0,03675	37,00732352	37,01647792	37,03159081	37,05932486	37,09984257	37,14327453	37,17473534
0,037	37,00727751	37,01637439	37,03139232	37,05895211	37,09921524	37,1423743	37,17363744
0,03725	37,00739176	37,01663146	37,03188517	37,05987763	37,10077288	37,14460951	37,17636347
0,0375	37,00750295	37,01688163	37,03236478	37,06077831	37,1022887	37,14678472	37,17901632
0,03775	37,0074536	37,0167706	37,03215192	37,06037857	37,10161595	37,14581933	37,17783894
0,038	37,00740706	37,01666588	37,03195116	37,06000157	37,10098146	37,14490883	37,1767285
0,03825	37,00752079	37,01692178	37,03244176	37,06092287	37,10253199	37,14713385	37,1794421
0,0385	37,00763146	37,01717079	37,03291915	37,06181936	37,10404076	37,14929894	37,18208262
0,03875	37,0075816	37,01705861	37,03270407	37,06141547	37,10336102	37,14832351	37,180893
0,039	37,00753455	37,01695274	37,03250112	37,06103434	37,10271959	37,14740306	37,17977043
0,03925	37,00764778	37,01720751	37,03298954	37,06195155	37,10426324	37,1496182	37,18247198
0,0395	37,00775795	37,01745539	37,03346476	37,06284398	37,10576518	37,15177349	37,18510054
0,03975	37,00770759	37,01734208	37,03324755	37,06243607	37,10507867	37,15078834	37,18389907
0,04	37,00766005	37,01723511	37,03304247	37,06205094	37,10443051	37,14985824	37,18276473
0,04025	37,00777279	37,01748878	37,03352878	37,06296419	37,10596749	37,15206381	37,1854546
0,0405	37,00788247	37,01773556	37,03400191	37,06385269	37,10746281	37,1542096	37,18807158
0,04075	37,00783163	37,01762118	37,03378261	37,06344087	37,10676973	37,15321503	37,18685861
0,041	37,00778361	37,01751313	37,03357547	37,06305187	37,10611506	37,15227557	37,18571286
0,04125	37,00789588	37,01776572	37,03405973	37,06396127	37,10764556	37,15447185	37,18839142
0,0415	37,00800509	37,01801145	37,03453083	37,06484596	37,10913447	37,15660843	37,19099716
0,04175	37,00795378	37,01789601	37,03430952	37,06443035	37,10843501	37,15560472	37,18977304
0,042	37,0079053	37,01778692	37,03410037	37,0640376	37,10777402	37,15465618	37,18861622
0,04225	37,0080171	37,01803848	37,03458265	37,06494327	37,10929825	37,15684346	37,1912838
0,0425	37,00812586	37,01828318	37,03505178	37,06582426	37,11078093	37,15897111	37,19387864
0,04275	37,0080741	37,01816672	37,03482851	37,06540498	37,11007529	37,15795852	37,1926437
0,043	37,00802516	37,01805662	37,03461743	37,06500858	37,10940816	37,15700118	37,19147615
0,04325	37,00813652	37,01830717	37,03509778	37,06591064	37,1109263	37,15917972	37,19413306
0,0435	37,00824483	37,01855087	37,03556499	37,06678803	37,11240293	37,1612987	37,19671733
0,04375	37,00819263	37,01843343	37,03533982	37,06636518	37,1116913	37,1602775	37,19547189
0,044	37,00814326	37,01832234	37,03512685	37,06596525	37,11101821	37,15931161	37,19429391
0,04425	37,00825419	37,01857192	37,03560533	37,06686379	37,11253044	37,16148167	37,19694048
0,0445	37,00836207	37,01881465	37,03607069	37,06773769	37,1140012	37,16359222	37,19951447
0,04475	37,00830944	37,01869624	37,03584368	37,06731139	37,11328374	37,16256266	37,19825883
0,045	37,00825965	37,0185842	37,03562888	37,06690801	37,11260487	37,16158847	37,19707073
0,04525	37,00837015	37,01883283	37,03610555	37,06780314	37,11411135	37,16375029	37,19970725
0,0455	37,00847761	37,01907462	37,0365691	37,06867366	37,11557641	37,16585265	37,20227126
0,04575	37,00842457	37,01895528	37,0363403	37,06824399	37,11485329	37,16481497	37,20100572
0,046	37,00837436	37,01884231	37,03612372	37,06783728	37,1141688	37,16383272	37,19980779
0,04625	37,00848445	37,01909002	37,03659862	37,06872909	37,11566971	37,16598653	37,20243454
0,0465	37,00859151	37,0193309	37,03706042	37,06959632	37,11712923	37,16808095	37,20498886
0,04675	37,00853807	37,01921065	37,03682988	37,06916338	37,11640061	37,16703538	37,20371369
0,047	37,00848746	37,01909678	37,03661157	37,06875342	37,11571065	37,16604529	37,2025062
0,04725	37,00859715	37,01934359	37,03708475	37,06964202	37,11720614	37,16819132	37,20512346
0,0475	37,00870381	37,01958358	37,03754485	37,07050604	37,11866027	37,17027801	37,20766835
0,04775	37,00864998	37,01946245	37,03731262	37,07006993	37,1179263	37,16922476	37,20638383
0,048	37,00859898	37,0193477	37,03709263	37,06965681	37,11723104	37,16822705	37,20516704
0,04825	37,00870829	37,01959364	37,03756415	37,07054227	37,11872125	37,17036552	37,20777508
0,0485	37,00881456	37,01983277	37,03802259	37,07140319	37,12017015	37,17244469	37,21031081
0,04875	37,00876035	37,01971078	37,03778871	37,07096398	37,11943098	37,17138398	37,20901718
0,049	37,00870897	37,01959518	37,03756709	37,0705478	37,11873056	37,17037886	37,20779136
0,04925	37,0088179	37,01984028	37,03803698	37,07143021	37,12021564	37,17250997	37,21039042
0,0495	37,0089238	37,02007856	37,03849381	37,0722881	37,12165945	37,17458183	37,21291723
0,04975	37,00886922	37,01995573	37,03825833	37,07184589	37,12091522	37,17351386	37,21161475
0,05	37,00881747	37,01983931	37,03803512	37,07142672	37,12020977	37,17250154	37,21038013
0,05025	37,00892604	37,02008358	37,03850343	37,07230617	37,12168986	37,17462548	37,21297046
0,0505	37,00903158	37,02032105	37,03895869	37,07316111	37,12312871	37,17669023	37,2154886
0,05075	37,00897663	37,02019741	37,03872166	37,07271598	37,12237956	37,1756152	37,2141775
0,051	37,00892452	37,02008017	37,0384969	37,0722939	37,12166921	37,17459585	37,21293433
0,05125	37,00903273	37,02032364	37,03896367	37,07317047	37,12314445	37,17671282	37,21551615
0,0515	37,00913792	37,02056031	37,03941741	37,07402254	37,12457848	37,17877065	37,21802585
0,05175	37,00908262	37,02043588	37,03917886	37,07357456	37,12382453	37,17768874	37,21670637
0,052	37,00903016	37,02031786	37,03895259	37,07314966	37,12310943	37,17666256	37,21545486
0,05225	37,00913802	37,02056056	37,03941787	37,07402341	37,12457994	37,17877275	37,2180284
0,0525	37,00924287	37,02079645	37,03987012	37,07487269	37,12600926	37,18082384	37,22052988
0,05275	37,00918722	37,02067125	37,03963009	37,07442194	37,12525065	37,17973523	37,21920223
0,053	37,00913443	37,02055246	37,03940236	37,07399428	37,12453091	37,1787024	37,2179426
0,05325	37,00924195	37,0207944	37,03986618	37,07486529	37,12599681	37,18080597	37,22050809
0,0535	37,00934646	37,02102953	37,04031698	37,07571186	37,12742156	37,18285049	37,22300156
0,05375	37,00929048	37,02090358	37,04007551	37,0752584	37,1266584	37,18175536	37,22166595
0,054	37,00923736	37,02078405	37,03984635	37,07482806	37,12593414	37,18071604	37,22039842
0,05425	37,00934455	37,02102524	37,04030875	37,07569641	37,12739556	37,18281318	37,22295605
0,0545	37,00944873	37,02125965	37,04075814	37,07654032	37,12881585	37,1848513	37,22544171
0,05475	37,00939243	37,02113296	37,04051527	37,07608423	37,12804826	37,18374981	37,22409835
0,055	37,00933898	37,02101271	37,04028472	37,07565127	37,1273196	37,18270418	37,22282311
0,05525	37,00944586	37,02125318	37,04074573	37,07651702	37,12877664	37,18479503	37,22537309
0,0555	37,00954972	37,02148686	37,04119375	37,07735835	37,13019258	37,18682692	37,22785114
0,05575	37,0094931	37,02135947	37,04094951	37,0768997	37,12942067	37,18571923	37,22650022
0,056	37,00943933	37,0212385	37,0407176	37,07646419	37,12868772	37,18466744	37,22521748
0,05625	37,0095459	37,02147827	37,04117727	37,0773274	37,1301405	37,18675218	37,22775999
0,0565	37,00964945	37,02171125	37,04162394	37,07816622	37,1315522	37,18877798	37,23023063
0,05675	37,00959252	37,02158316	37,04137837	37,07770506	37,13077608	37,18766425	37,22887234
0,057	37,00953845	37,02146151	37,04114514	37,07726707	37,13003895	37,18660645	37,22758227
0,05725	37,0096447	37,02170058	37,04160349	37,07812781	37,13148756	37,18868522	37,2301175
0,0575	37,00974795	37,02193289	37,04204885	37,07896417	37,13289514	37,1907051	37,23258091
0,05775	37,00969072	37,02180412	37,04180198	37,07850057	37,13211491	37,18958547	37,23121543
0,058	37,00963635	37,02168179	37,04156746	37,07806015	37,13137369	37,18852182	37,22991822
0,05825	37,00974231	37,0219202	37,04202452	37,07891848	37,13281825	37,19059477	37,23244635
0,0585	37,00984526	37,02215184	37,04246861	37,07975244	37,13422179	37,19260885	37,2349027
0,05875	37,00978774	37,02202241	37,04222048	37,07928647	37,13343756	37,19148347	37,23353021
0,059	37,00973308	37,02189942	37,04198469	37,07884368	37,13269236	37,19041411	37,23222602
0,05925	37,00983875	37,02213718	37,04244051	37,07969966	37,13413296	37,19248138	37,23474723
0,0595	37,00994141	37,02236817	37,04288335	37,08053128	37,13553256	37,19448982	37,23719669
0,05975	37,0098836	37,02223809	37,04263398	37,08006298	37,13474442	37,19335883	37,23581735
0,06	37,00982865	37,02211446	37,04239696	37,07961789	37,13399533	37,19228388	37,23450637
0,06025	37,00993404	37,02235158	37,04285155	37,08047157	37,13543207	37,1943456	37,23702081
0,0605	37,01003642	37,02258194	37,04329318	37,08130091	37,13682783	37,19634853	37,23946355
0,06075	37,00997833	37,02245123	37,0430426	37,08083034	37,13603587	37,19521206	37,23807753
0,061	37,0099231	37,02232698	37,04280438	37,08038299	37,13528299	37,19413167	37,23675991
0,06125	37,01002821	37,02256347	37,04325778	37,08123443	37,13671595	37,19618798	37,23926775
0,0615	37,01013032	37,02279321	37,04369822	37,08206155	37,13810797	37,19818553	37,24170393
0,06175	37,01007195	37,02266189	37,04344646	37,08158876	37,13731228	37,19704371	37,24031138
0,062	37,01001645	37,02253702	37,04320707	37,08113921	37,13655569	37,195958	37,23898727
0,06225	37,01012129	37,02277291	37,04365931	37,08198846	37,13798497	37,19800902	37,24148866
0,0625	37,01022313	37,02300204	37,04409859	37,0828134	37,13937332	37,20000132	37,24391843
0,06275	37,0101645	37,02287012	37,04384568	37,08233845	37,13857399	37,19885427	37,24251951
0,063	37,01010874	37,02274466	37,04360514	37,08188675	37,13781378	37,19776337	37,24118907
0,06325	37,01021331	37,02297995	37,04405623	37,08273386	37,13923946	37,19980923	37,24368416
0,0635	37,01031489	37,02320849	37,04449439	37,08355667	37,14062423	37,20179638	37,24610767
0,06375	37,01025599	37,02307598	37,04424035	37,08307961	37,13982134	37,20064424	37,24470252
0,064	37,01019997	37,02294994	37,04399869	37,0826258	37,1390576	37,19954826	37,24336588
0,06425	37,01030429	37,02318465	37,04444867	37,08347083	37,14047976	37,20158907	37,24585483
0,0645	37,01040561	37,02341261	37,04488572	37,08429156	37,14186104	37,20357121	37,24827221
0,06475	37,01034646	37,02327953	37,04463058	37,08381243	37,14105467	37,20241407	37,24686099
0,065	37,01029018	37,02315291	37,04438783	37,08335657	37,14028747	37,20131313	37,2455183
0,06525	37,01039425	37,02338706	37,04483673	37,08419956	37,1417062	37,20334901	37,24800122
0,0655	37,01049532	37,02361446	37,04527269	37,08501826	37,14308406	37,20532624	37,25041263
0,06575	37,01043592	37,02348082	37,04501648	37,08453711	37,14227429	37,20416423	37,24899545
0,066	37,0103794	37,02335364	37,04477266	37,08407925	37,14150371	37,20305844	37,24764685
0,06625	37,01048321	37,02358723	37,04522049	37,08492023	37,14291908	37,2050895	37,2501239
0,0665	37,01058404	37,02381408	37,0456554	37,08573695	37,1442936	37,20706194	37,25252945
0,06675	37,0105244	37,02367989	37,04539813	37,08525383	37,14348051	37,20589516	37,25110646
0,067	37,01046763	37,02355217	37,04515327	37,084794	37,14270663	37,20478463	37,24975208
0,06725	37,01057121	37,02378522	37,04560006	37,08563303	37,14411871	37,20681097	37,25222337
0,0675	37,01067179	37,02401153	37,04603393	37,08644781	37,14548996	37,20877872	37,25462321
0,06775	37,01061191	37,0238768	37,04577564	37,08596276	37,14467362	37,20760727	37,25319454
0,068	37,01055491	37,02374854	37,04552975	37,085501	37,1438965	37,20649211	37,25183449
0,06825	37,01065825	37,02398106	37,04597553	37,08633813	37,14530537	37,20851384	37,25430016
0,0685	37,0107586	37,02420684	37,04640839	37,08715101	37,14667343	37,210477	37,25669441
0,06875	37,01069849	37,02407159	37,04614909	37,08666406	37,14585391	37,20930099	37,25526017
0,069	37,01064125	37,02394282	37,0459022	37,08620043	37,14507363	37,20818129	37,2538946
0,06925	37,01074436	37,02417482	37,04634698	37,08703569	37,14647935	37,21019851	37,25635476
0,0695	37,01084448	37,02440008	37,04677885	37,08784671	37,14784428	37,21215719	37,25874353
0,06975	37,01078414	37,02426432	37,04651857	37,08735792	37,14702166	37,21097672	37,25730385
0,07	37,01072668	37,02413503	37,04627071	37,08689245	37,14623828	37,20985257	37,25593286
0,07025	37,01082956	37,02436652	37,04671451	37,08772588	37,14764093	37,21186537	37,25838765
0,0705	37,01092946	37,02459128	37,04714542	37,08853508	37,1490028	37,21381966	37,26077106
0,07075	37,0108689	37,02445501	37,04688417	37,08804448	37,14817713	37,21263482	37,25932605
0,071	37,01081121	37,02432523	37,04663535	37,08757722	37,14739073	37,21150633	37,25794977
0,07125	37,01091388	37,02455622	37,0470782	37,08840886	37,14879036	37,21351481	37,26039928
0,0715	37,01101355	37,02478049	37,04750816	37,08921628	37,15014923	37,2154648	37,26277745
0,07175	37,01095277	37,02464373	37,04724597	37,08872391	37,14932059	37,21427569	37,26132723
0,072	37,01089487	37,02451345	37,04699621	37,08825488	37,14853122	37,21314295	37,25994575
0,07225	37,01099732	37,02474396	37,04743813	37,08908477	37,14992791	37,2151472	37,2623901
0,0725	37,01109678	37,02496774	37,04786715	37,08989044	37,15128385	37,21709298	37,26476315
0,07275	37,01103578	37,0248305	37,04760404	37,08939634	37,15045228	37,21589967	37,26330781
0,073	37,01097767	37,02469975	37,04735336	37,08892559	37,14966001	37,21476277	37,26192126
0,07325	37,0110799	37,02492978	37,04779437	37,08975376	37,15105381	37,21676288	37,26436056
0,0735	37,01117915	37,02515309	37,04822249	37,09055773	37,15240688	37,21870453	37,26672858
0,07375	37,01111794	37,02501538	37,04795847	37,09006193	37,15157246	37,21750713	37,26526824
0,074	37,01105962	37,02488415	37,04770689	37,08958949	37,15077735	37,21636615	37,26387672
0,07425	37,01116165	37,02511372	37,04814701	37,09041598	37,15216832	37,2183622	37,26631107
0,0745	37,01126069	37,02533656	37,04857424	37,09121828	37,15351857	37,22029982	37,26867416
0,07475	37,01119928	37,02519839	37,04830933	37,09072082	37,15268135	37,2190984	37,26720893
0,075	37,01114076	37,0250667	37,04805687	37,09024672	37,15188346	37,21795342	37,26581253
0,07525	37,01124258	37,02529581	37,04849611	37,09107157	37,15327166	37,21994549	37,26824203
0,0755	37,01134142	37,0255182	37,04892247	37,09187223	37,15461916	37,22187916	37,2706003
0,07575	37,01127981	37,02537957	37,0486567	37,09137314	37,15377919	37,22067381	37,26913027
0,076	37,01122108	37,02524744	37,04840338	37,09089742	37,15297857	37,21952491	37,2677291
0,07625	37,01132271	37,0254761	37,04884175	37,09172066	37,15436406	37,22151309	37,27015385
0,0765	37,01142135	37,02569804	37,04926725	37,09251971	37,15570885	37,22344288	37,27250739
0,07675	37,01135954	37,02555897	37,04900063	37,09201902	37,1548662	37,22223367	37,27103266
0,077	37,01130062	37,0254264	37,04874647	37,09154172	37,15406291	37,22108094	37,26962681
0,07725	37,01140205	37,02565462	37,049184	37,09236337	37,15544573	37,2230653	37,2720469
0,0775	37,0115005	37,02587613	37,04960867	37,09316086	37,15678788	37,2249913	37,27439581
0,07775	37,0114385	37,02573662	37,04934121	37,0926586	37,1559426	37,22377831	37,27291647
0,078	37,01137938	37,02560361	37,04908622	37,09217974	37,15513668	37,22262182	37,27150603
0,07825	37,01148062	37,0258314	37,04952293	37,09299984	37,1565169	37,22460244	37,27392156
0,0785	37,01157888	37,02605248	37,04994677	37,09379579	37,15785646	37,2265247	37,27626593
0,07875	37,01151669	37,02591255	37,0496785	37,093292	37,15700859	37,22530801	37,27478207
0,079	37,01145739	37,02577912	37,04942269	37,09281161	37,15620011	37,22414783	37,27336714
0,07925	37,01155844	37,02600649	37,04985859	37,09363019	37,15757777	37,22612478	37,2757782
0,0795	37,01165651	37,02622715	37,05028163	37,09442463	37,15891478	37,2280434	37,27811811
0,07975	37,01159413	37,0260868	37,05001256	37,09391933	37,15806438	37,22682308	37,27662982
0,08	37,01153464	37,02595295	37,04975595	37,09343745	37,15725338	37,22565928	37,27521048
0,08025	37,01163551	37,0261799	37,05019106	37,09425454	37,15862853	37,22763264	37,27761715
0,0805	37,0117334	37,02640015	37,05061331	37,09504749	37,15996305	37,22954767	37,2799527
0,08075	37,01167084	37,02625939	37,05034345	37,09454072	37,15911017	37,22832379	37,27846006
0,081	37,01161117	37,02612514	37,05008606	37,09405737	37,1582967	37,22715645	37,27703639
0,08125	37,01171186	37,02635169	37,05052039	37,094873	37,15966939	37,22912627	37,27943876
0,0815	37,01180957	37,02657153	37,05094187	37,0956645	37,16100146	37,2310378	37,28177003
0,08175	37,01174683	37,02643037	37,05067124	37,09515628	37,16014615	37,22981041	37,28027313
0,082	37,01168698	37,02629571	37,05041309	37,09467149	37,15933025	37,2286396	37,27884522
0,08225	37,0117875	37,02652187	37,05084665	37,09548569	37,16070053	37,23060596	37,28124337
0,0825	37,01188503	37,02674131	37,05126737	37,09627576	37,1620302	37,23251404	37,28357043
0,08275	37,01182211	37,02659976	37,05099598	37,09576612	37,1611725	37,23128323	37,28206935
0,083	37,01176209	37,02646471	37,05073708	37,09527992	37,16035422	37,230109	37,28063728
0,08325	37,01186243	37,02669047	37,05116989	37,09609271	37,16172214	37,23207197	37,28303129
0,0835	37,01195979	37,02690953	37,05158986	37,09688138	37,16304945	37,23397667	37,28535423
0,08375	37,01189671	37,02676759	37,05131774	37,09637035	37,1621894	37,23274249	37,28384905
0,084	37,01183651	37,02663215	37,05105809	37,09588276	37,16136879	37,23156491	37,28241289
0,08425	37,01193668	37,02685753	37,05149018	37,09669417	37,16273438	37,23352455	37,28480283
0,0845	37,01203387	37,02707621	37,05190941	37,09748147	37,16405939	37,23542593	37,28712173
0,08475	37,01197062	37,02693389	37,05163656	37,09696907	37,16319703	37,23418845	37,28561252
0,085	37,01191026	37,02679807	37,05137619	37,09648012	37,16237413	37,23300759	37,28417235
0,08525	37,01201026	37,02702307	37,05180755	37,09729018	37,16373745	37,23496395	37,2865583
0,0855	37,01210728	37,02724138	37,05222607	37,09807612	37,16506018	37,23686208	37,28887323
0,08575	37,01204386	37,02709868	37,05195251	37,09756239	37,16419557	37,23562136	37,28736007
0,086	37,01198333	37,0269625	37,05169142	37,0970721	37,16337042	37,23443727	37,28591597
0,08625	37,01208317	37,02718713	37,05212208	37,09788083	37,1647315	37,23639042	37,288298
0,0865	37,01218003	37,02740507	37,05253989	37,09866545	37,166052	37,23828535	37,29060903
0,08675	37,01211645	37,02726201	37,05226562	37,09815039	37,16518518	37,23704145	37,28909198
0,087	37,01205576	37,02712546	37,05200384	37,09765879	37,16435782	37,23585419	37,28764402
0,08725	37,01215544	37,02734973	37,0524338	37,09846622	37,1657167	37,23780418	37,29002221
0,0875	37,01225213	37,0275673	37,05285092	37,09924954	37,16703502	37,23969598	37,29232941
0,08775	37,01218839	37,02742388	37,05257597	37,09873319	37,16616601	37,23844895	37,29080855
0,088	37,01212755	37,02728698	37,0523135	37,0982403	37,16533649	37,23725858	37,2893568
0,08825	37,01222706	37,02751089	37,05274277	37,09904644	37,16669321	37,23920548	37,29173121
0,0885	37,0123236	37,02772811	37,05315922	37,09982849	37,16800938	37,24109419	37,29403465
0,08875	37,01225971	37,02758434	37,05288358	37,09931087	37,16713824	37,2398441	37,29251005
0,089	37,0121987	37,02744708	37,05262044	37,09881672	37,16630658	37,23865067	37,29105457
0,08925	37,01229806	37,02767065	37,05304905	37,0996216	37,16766119	37,24059453	37,29342527
0,0895	37,01239445	37,02788752	37,05346482	37,10040239	37,16897525	37,24248021	37,29572502
0,08975	37,0123304	37,0277434	37,05318852	37,09988352	37,168102	37,2412271	37,29419674
0,09	37,01226924	37,0276058	37,05292472	37,09938813	37,16726826	37,24003068	37,2927376
0,09025	37,01236845	37,02782902	37,05335267	37,10019177	37,16862078	37,24197155	37,29510466
0,0905	37,01246469	37,02804554	37,05376779	37,10097133	37,16993276	37,24385425	37,29740078
0,09075	37,01240048	37,02790108	37,05349084	37,10045124	37,16905746	37,24259818	37,29586889
0,091	37,01233918	37,02776314	37,05322638	37,09995462	37,16822166	37,24139881	37,29440616
0,09125	37,01243823	37,02798603	37,05365368	37,10075705	37,16957213	37,24333675	37,29676963
0,0915	37,01253432	37,02820222	37,05406816	37,1015354	37,17088208	37,24521653	37,29906219
0,09175	37,01246997	37,02805742	37,05379056	37,10101411	37,17000475	37,24395755	37,29752676
0,092	37,01240851	37,02791915	37,05352547	37,10051629	37,16916693	37,24275528	37,29606048
0,09225	37,01250742	37,0281417	37,05395214	37,10131752	37,17051539	37,24469033	37,29842044
0,0925	37,01260336	37,02835756	37,05436598	37,10209469	37,17182334	37,24656724	37,30070949
0,09275	37,01253886	37,02821244	37,05408775	37,1015722	37,17094402	37,2453054	37,29917058
0,093	37,01247726	37,02807384	37,05382204	37,10107321	37,17010421	37,24410028	37,29770083
0,09325	37,01257603	37,02829606	37,05424807	37,10187327	37,1714507	37,2460325	37,30005733
0,0935	37,01267182	37,0285116	37,05466129	37,10264926	37,17275668	37,24790659	37,30234294
0,09375	37,01260718	37,02836615	37,05438245	37,10212562	37,1718754	37,24664194	37,3008006
0,094	37,01254544	37,02822723	37,05411611	37,10162546	37,17103365	37,24543402	37,29932744
0,09425	37,01264406	37,02844914	37,05454154	37,10242437	37,17237819	37,24736346	37,30168054
0,0945	37,01273971	37,02866435	37,05495415	37,10319921	37,17368224	37,24923477	37,30396277
0,09475	37,01267493	37,02851859	37,05467469	37,10267442	37,17279903	37,24796736	37,30241705
0,095	37,01261305	37,02837935	37,05440775	37,10217313	37,17195536	37,24675669	37,30094054
0,09525	37,01271153	37,02860094	37,05483257	37,1029709	37,173298	37,24868338	37,3032903
0,0955	37,01280704	37,02881584	37,05524458	37,10374462	37,17460015	37,25055197	37,3055692
0,09575	37,01274212	37,02866977	37,05496452	37,1032187	37,17371504	37,24928184	37,30402017
0,096	37,0126801	37,02853022	37,05469699	37,10271629	37,17286949	37,24806846	37,30254036
0,09625	37,01277844	37,0287515	37,05512121	37,10351295	37,17421025	37,24999246	37,30488684
0,0965	37,01287382	37,02896609	37,05553263	37,10428555	37,17551053	37,25185837	37,30716247
0,09675	37,01280876	37,02881971	37,05525199	37,10375853	37,17462356	37,25058557	37,30561018
0,097	37,0127466	37,02867985	37,05498386	37,10325501	37,17377615	37,24936953	37,30412712
0,09725	37,01284481	37,02890083	37,0554075	37,10405058	37,17511507	37,25129088	37,30647037
0,0975	37,01294005	37,02911512	37,05581834	37,10482209	37,17641351	37,25315415	37,30874278
0,09775	37,01287486	37,02896843	37,05553712	37,10429398	37,17552471	37,25187872	37,30718729
0,098	37,01281257	37,02882828	37,05526841	37,10378938	37,17467548	37,25066007	37,30570104
0,09825	37,01291065	37,02904895	37,05569148	37,10458386	37,17601258	37,25257882	37,30804111
0,0985	37,01300575	37,02926295	37,05610174	37,1053543	37,17730921	37,25443949	37,31031036
0,09875	37,01294043	37,02911596	37,05581995	37,10482512	37,17641862	37,25316148	37,30875172
0,099	37,012878	37,02897551	37,05555068	37,10431946	37,17556759	37,25194026	37,30726234
0,09925	37,01297595	37,02919589	37,05597319	37,10511288	37,17690291	37,25385644	37,30959928
0,0995	37,01307093	37,02940959	37,05638288	37,10588226	37,17819776	37,25571456	37,31186541
0,09975	37,01300547	37,02926232	37,05610053	37,10535203	37,17730539	37,25443401	37,31030367
0,1	37,01294292	37,02912157	37,05583071	37,10484532	37,1764526	37,25321025	37,3088112
0,10025	37,01304074	37,02934166	37,05625265	37,1056377	37,17778616	37,25512391	37,31114507
0,1005	37,01313559	37,02955507	37,0566618	37,10640604	37,17907926	37,25697952	37,31340814
0,10075	37,01307	37,02940751	37,0563789	37,10587477	37,17818515	37,25569647	37,31184335
0,101	37,01300732	37,02926648	37,05610852	37,10536703	37,17733063	37,25447022	37,31034784
0,10125	37,01310502	37,02948628	37,05652992	37,10615838	37,17866246	37,2563814	37,31267869
0,1015	37,01319974	37,02969941	37,05693852	37,1069257	37,17995384	37,25823454	37,31493875
0,10175	37,01313403	37,02955157	37,05665508	37,10639341	37,17905802	37,25694903	37,31337096
0,102	37,01307122	37,02941026	37,05638416	37,10588465	37,17820178	37,25572033	37,31187246
0,10225	37,01316879	37,02962978	37,05680502	37,10667499	37,17953191	37,25762907	37,31420033
0,1025	37,01326339	37,02984263	37,05721308	37,10744131	37,1808216	37,25947978	37,31645742
0,10275	37,01319756	37,0296945	37,05692911	37,10690802	37,17992409	37,25819185	37,31488668
0,103	37,01313463	37,02955291	37,05665766	37,10639826	37,17906617	37,25696074	37,31338524
0,10325	37,01323207	37,02977216	37,05707799	37,10718761	37,18039463	37,25886707	37,31571017
0,1035	37,01332655	37,02998473	37,05748553	37,10795293	37,18168265	37,26071539	37,31796435
0,10375	37,01326059	37,02983634	37,05720102	37,10741865	37,18078348	37,25942507	37,3163907
0,104	37,01319754	37,02969447	37,05692905	37,10690791	37,17992391	37,25819159	37,31488636
0,10425	37,01329487	37,02991345	37,05734886	37,10769628	37,18125071	37,26009556	37,31720842
0,1045	37,01338922	37,03012575	37,05775588	37,10846063	37,18253709	37,26194152	37,31945972
0,10475	37,01332315	37,02997708	37,05747086	37,10792538	37,18163628	37,26064886	37,31788321
0,105	37,01325998	37,02983495	37,05719837	37,10741367	37,18077509	37,25941304	37,31637602
0,10525	37,01335718	37,03005366	37,05761766	37,10820107	37,18210027	37,26131468	37,31869524
0,1055	37,01345142	37,03026569	37,05802417	37,10896446	37,18338504	37,26315832	37,32094371
0,10575	37,01338523	37,03011676	37,05773864	37,10842826	37,18248262	37,26186335	37,31936438
0,106	37,01332194	37,02997436	37,05746565	37,1079156	37,18161982	37,26062523	37,31785439
0,10625	37,01341903	37,03019281	37,05788444	37,10870205	37,18294341	37,26252458	37,32017081
0,1065	37,01351315	37,03040458	37,05829044	37,10946449	37,18422658	37,26436594	37,3224165
0,10675	37,01344684	37,03025539	37,05800441	37,10892735	37,18332257	37,26306869	37,3208344
0,107	37,01338344	37,03011273	37,05773091	37,10841375	37,1824582	37,26182831	37,31932164
0,10725	37,01348041	37,03033091	37,05814921	37,10919927	37,18378021	37,2637254	37,32163531
0,1075	37,01357441	37,03054243	37,05855472	37,10996078	37,18506182	37,26556451	37,32387826
0,10775	37,01350799	37,03039298	37,05826819	37,1094227	37,18415625	37,26426502	37,32229343
0,108	37,01344447	37,03025006	37,0579942	37,10890818	37,18329032	37,26302241	37,32077795
0,10825	37,01354133	37,03046799	37,05841201	37,10969278	37,18461079	37,26491728	37,32308891
0,1085	37,01363522	37,03067925	37,05881703	37,11045337	37,18589085	37,26675417	37,32532916
0,10875	37,01356869	37,03052954	37,05853001	37,10991439	37,18498375	37,26545248	37,32374163
0,109	37,01350506	37,03038638	37,05825554	37,10939896	37,18411628	37,26420767	37,32222348
0,10925	37,0136018	37,03060406	37,05867286	37,11018265	37,18543522	37,26610035	37,32453176
0,1095	37,01369558	37,03081507	37,0590774	37,11094234	37,18671377	37,26793507	37,32676935
0,10975	37,01362894	37,03066511	37,05878991	37,11040245	37,18580515	37,2666312	37,32517918
0,11	37,0135652	37,03052169	37,05851496	37,10988613	37,18493618	37,26538422	37,32365838
0,11025	37,01366183	37,03073912	37,05893181	37,11066893	37,18625362	37,26727475	37,32596404
0,1105	37,0137555	37,03094989	37,05933587	37,11142773	37,18753066	37,26910732	37,32819901
0,11075	37,01368875	37,03079968	37,05904791	37,11088695	37,18662056	37,26780131	37,32660623
0,111	37,0136249	37,03065602	37,05877249	37,11036974	37,1857501	37,2665522	37,32508283
0,11125	37,01372143	37,03087321	37,05918887	37,11115166	37,18706606	37,2684406	37,3273859
0,1115	37,01381499	37,03108373	37,05959247	37,11190959	37,18834163	37,27027106	37,32961829
0,11175	37,01374812	37,03093328	37,05930404	37,11136794	37,18743005	37,26896294	37,32802293
0,112	37,01368417	37,03078938	37,05902816	37,11084986	37,18655813	37,26771173	37,32649697
0,11225	37,01378059	37,03100632	37,05944407	37,11163092	37,18787263	37,26959804	37,32879749
0,1125	37,01387405	37,0312166	37,05984721	37,11238798	37,18914675	37,27142641	37,33102733
0,11275	37,01380707	37,03106592	37,05955833	37,11184547	37,18823373	37,27011621	37,32942944
0,113	37,01374301	37,03092178	37,05928199	37,11132653	37,18736036	37,26886293	37,32790096
0,11325	37,01383933	37,03113848	37,05969745	37,11210673	37,18867342	37,27074718	37,33019896
0,1135	37,01393268	37,03134853	37,06010014	37,11286294	37,18994611	37,27257349	37,3324263
0,11375	37,0138656	37,03119761	37,0598108	37,11231959	37,18903166	37,27126125	37,33082592
0,114	37,01380144	37,03105323	37,05953401	37,11179981	37,18815688	37,27000593	37,32929495
0,11425	37,01389765	37,03126971	37,05994902	37,11257917	37,18946852	37,27188815	37,33159047
0,1145	37,0139909	37,03147952	37,06035126	37,11333454	37,1907398	37,27371244	37,33381534
0,11475	37,01392372	37,03132837	37,06006148	37,11279035	37,18982394	37,27239818	37,33221249
0,115	37,01385945	37,03118376	37,05978425	37,11226974	37,18894775	37,27114085	37,33067907
0,11525	37,01395556	37,0314	37,06019882	37,11304827	37,190258	37,27302106	37,33297215
0,1155	37,0140487	37,03160958	37,06060062	37,11380281	37,19152789	37,27484335	37,33519459
0,11575	37,01398142	37,0314582	37,0603104	37,1132578	37,19061065	37,27352711	37,33358931
0,116	37,01391705	37,03131337	37,06003273	37,11273637	37,18973308	37,27226779	37,33205348
0,11625	37,01401306	37,03152939	37,06044687	37,11351408	37,19104195	37,27414603	37,33434415
0,1165	37,01410611	37,03173874	37,06084823	37,11426781	37,19231047	37,27596636	37,33656419
0,11675	37,01403873	37,03158713	37,06055758	37,11372199	37,19139186	37,27464815	37,33495652
0,117	37,01397426	37,03144208	37,06027948	37,11319974	37,19051293	37,27338689	37,3334183
0,11725	37,01407016	37,03165787	37,06069319	37,11397665	37,19182045	37,27526318	37,3357066
0,1175	37,01416311	37,031867	37,06109413	37,11472958	37,19308761	37,27708156	37,33792427
0,11775	37,01409563	37,03171517	37,06080305	37,11418295	37,19216766	37,27576142	37,33631425
0,118	37,01403106	37,03156989	37,06052453	37,11365991	37,19128739	37,27449823	37,33477369
0,11825	37,01412687	37,03178546	37,06093781	37,11443602	37,19259357	37,27637261	37,33705964
0,1185	37,01421972	37,03199437	37,06133833	37,11518816	37,1938594	37,27818908	37,33927498
0,11875	37,01415214	37,03184233	37,06104683	37,11464075	37,19293812	37,27686703	37,33766264
0,119	37,01408748	37,03169683	37,06076788	37,11411692	37,19205652	37,27560195	37,33611976
0,11925	37,01418319	37,03191218	37,06118075	37,11489225	37,19336139	37,27747443	37,33840341
0,1195	37,01427595	37,03212088	37,06158085	37,1156436	37,1946259	37,27928901	37,34061645
0,11975	37,01420827	37,03196861	37,06128894	37,11509541	37,19370331	37,27796509	37,33900181
0,12	37,01414351	37,0318229	37,06100958	37,11457081	37,19282041	37,27669813	37,33745665
0,12025	37,01423913	37,03203804	37,06142204	37,11534537	37,19412398	37,27856875	37,33973802
0,1205	37,01433179	37,03224652	37,06182173	37,11609595	37,1953872	37,28038147	37,34194879
0,12075	37,01426402	37,03209404	37,06152941	37,115547	37,19446331	37,2790557	37,3403319
0,121	37,01419916	37,03194812	37,06124965	37,11502163	37,19357913	37,27778689	37,33878448
0,12125	37,01429469	37,03216305	37,0616617	37,11579542	37,19488141	37,27965567	37,34106361
0,1215	37,01438725	37,03237132	37,06206098	37,11654525	37,19614335	37,28146656	37,34327215
0,12175	37,01431939	37,03221863	37,06176826	37,11599553	37,1952182	37,28013896	37,34165303
0,122	37,01425444	37,03207249	37,0614881	37,11546941	37,19433274	37,27886833	37,34010339
0,12225	37,01434987	37,03228721	37,06189974	37,11624246	37,19563376	37,28073529	37,34238031
0,1225	37,01444234	37,03249527	37,06229863	37,11699153	37,19689444	37,28254438	37,34458664
0,12275	37,01437439	37,03234238	37,06200551	37,11644107	37,19596803	37,28121497	37,34296532
0,123	37,01430935	37,03219604	37,06172495	37,11591421	37,19508133	37,27994255	37,34141349
0,12325	37,01440469	37,03241055	37,06213621	37,11668651	37,19638109	37,28180772	37,34368822
0,1235	37,01449707	37,03261841	37,0625347	37,11743485	37,19764053	37,28361502	37,34589238
0,12375	37,01442903	37,03246531	37,06224119	37,11688365	37,19671288	37,28228384	37,34426889
0,124	37,0143639	37,03231877	37,06196024	37,11635605	37,19582495	37,28100965	37,3427149
0,12425	37,01445914	37,03253307	37,0623711	37,11712762	37,19712348	37,28287305	37,34498748
0,1245	37,01455144	37,03274073	37,06276921	37,11787523	37,1983817	37,28467859	37,34718949
0,12475	37,0144833	37,03258743	37,06247531	37,11732331	37,19745282	37,28334566	37,34556387
0,125	37,01441808	37,03244068	37,06219397	37,11679499	37,19656367	37,28206971	37,34400774
0,12525	37,01451324	37,03265479	37,06260445	37,11756584	37,19786099	37,28393138	37,3462782
0,1255	37,01460544	37,03286225	37,06300218	37,11831273	37,19911799	37,28573518	37,34847809
0,12575	37,01453722	37,03270875	37,06270789	37,11776009	37,19818791	37,28440052	37,34685036
0,126	37,01447191	37,0325618	37,06242618	37,11723106	37,19729756	37,28312285	37,34529213
0,12625	37,01456698	37,03277572	37,06283628	37,11800119	37,19859368	37,28498279	37,34756049
0,1265	37,0146591	37,03298297	37,06323363	37,11874738	37,19984949	37,28678489	37,34975829
0,12675	37,01459079	37,03282928	37,06293897	37,11819403	37,19891822	37,28544851	37,34812847
0,127	37,01452539	37,03268214	37,06265688	37,11766429	37,19802668	37,28416914	37,34656818
0,12725	37,01462038	37,03289585	37,06306661	37,11843372	37,19932162	37,28602739	37,34883447
0,1275	37,01471241	37,03310292	37,06346358	37,11917921	37,20057625	37,28782779	37,35103021
0,12775	37,01464401	37,03294903	37,06316855	37,11862516	37,19964381	37,28648974	37,34939833
0,128	37,01457853	37,03280169	37,06288609	37,11809473	37,1987511	37,28520869	37,34783599
0,12825	37,01467343	37,03301522	37,06329545	37,11886347	37,20004487	37,28706526	37,35010024
0,1285	37,01476537	37,03322209	37,06369205	37,11960826	37,20129834	37,288864	37,35229394
0,12875	37,01469689	37,03306801	37,06339666	37,11905353	37,20036474	37,28752428	37,35066004
0,129	37,01463133	37,03292049	37,06311383	37,11852241	37,19947087	37,28624157	37,34909567
0,12925	37,01472614	37,03313382	37,06352283	37,11929046	37,2007635	37,28809649	37,35135791
0,1295	37,014818	37,0333405	37,06391907	37,12003457	37,20201582	37,28989358	37,35354961
0,12975	37,01474944	37,03318623	37,06362331	37,11947916	37,20108108	37,28855222	37,3519137
0,13	37,01468379	37,03303852	37,06334012	37,11894736	37,20018607	37,28726788	37,35034734
0,13025	37,01477852	37,03325167	37,06374876	37,11971475	37,20147756	37,28912117	37,35260759
0,1305	37,01487029	37,03345816	37,06414464	37,12045818	37,20272875	37,29091663	37,3547973
0,13075	37,01480165	37,03330371	37,06384853	37,1199021	37,20179287	37,28957365	37,35315942
0,131	37,01473592	37,03315581	37,06356498	37,11936963	37,20089674	37,28828769	37,35159109
0,13125	37,01483056	37,03336877	37,06397326	37,12013635	37,20218711	37,29013938	37,35384938
0,1315	37,01492226	37,03357508	37,06436879	37,12087912	37,20343718	37,29193323	37,35603714
0,13175	37,01485353	37,03342044	37,06407233	37,12032238	37,20250019	37,29058865	37,35439731
0,132	37,01478772	37,03327236	37,06378843	37,11978925	37,20160295	37,2893011	37,35282703
0,13225	37,01488228	37,03348514	37,06419636	37,12055531	37,20289221	37,2911512	37,35508338
0,1325	37,0149739	37,03369127	37,06459154	37,12129743	37,20414118	37,29294347	37,35726921
0,13275	37,01490509	37,03353645	37,06429473	37,12074003	37,20320309	37,29159731	37,35562745
0,133	37,01483919	37,03338819	37,06401049	37,12020625	37,20230475	37,29030819	37,35405526
0,13325	37,01493368	37,03360078	37,06441807	37,12097166	37,20359291	37,29215672	37,35630969
0,1335	37,01502521	37,03380673	37,06481291	37,12171313	37,20484079	37,29394743	37,35849361
0,13375	37,01495633	37,03365173	37,06451575	37,12115509	37,20390162	37,29259971	37,35684996
0,134	37,01489035	37,03350329	37,06423116	37,12062066	37,20300219	37,29130903	37,35527587
0,13425	37,01498476	37,03371571	37,06463841	37,12138543	37,20428928	37,29315601	37,35752841
0,1345	37,01507621	37,03392148	37,0650329	37,12212626	37,20553609	37,29494518	37,35971045
0,13475	37,01500725	37,03376631	37,0647354	37,12156758	37,20459584	37,29359592	37,35806492
0,135	37,0149412	37,03361769	37,06445048	37,12103252	37,20369535	37,29230371	37,35648896
0,13525	37,01503553	37,03382993	37,06485739	37,12179666	37,20498137	37,29414916	37,35873964
0,1355	37,0151269	37,03403553	37,06525155	37,12253685	37,20622711	37,2959368	37,36091982
0,13575	37,01505786	37,03388018	37,06495371	37,12197755	37,2052858	37,29458602	37,35927243
0,136	37,01499173	37,03373139	37,06466846	37,12144186	37,20438426	37,29329229	37,35769462
0,13625	37,01508598	37,03394346	37,06507503	37,12220537	37,20566923	37,29513623	37,35994346
0,1365	37,01517728	37,03414888	37,06546886	37,12294494	37,20691392	37,29692237	37,36212181
0,13675	37,01510816	37,03399335	37,06517069	37,12238501	37,20597157	37,29557009	37,36047259
0,137	37,01504195	37,03384439	37,06488511	37,12184871	37,20506897	37,29427487	37,35889296
0,13725	37,01513613	37,03405629	37,06529135	37,1226116	37,20635291	37,29611732	37,36113998
0,1375	37,01522735	37,03426154	37,06568485	37,12335056	37,20759656	37,29790197	37,36331651
0,13775	37,01515815	37,03410585	37,06538636	37,12279002	37,20665318	37,29654821	37,36166548
0,138	37,01509187	37,03395671	37,06510045	37,1222531	37,20574956	37,29525151	37,36008405
0,13825	37,01518597	37,03416844	37,06550636	37,12301538	37,20703246	37,29709248	37,36232927
0,1385	37,01527712	37,03437353	37,06589954	37,12375373	37,20827509	37,29887566	37,36450401
0,13875	37,01520785	37,03421766	37,06560073	37,12319258	37,20733069	37,29752044	37,3628512
0,139	37,01514149	37,03406836	37,06531449	37,12265506	37,20642605	37,29622228	37,36126799
0,13925	37,01523552	37,03427992	37,06572009	37,12341674	37,20770794	37,2980618	37,36351143
0,1395	37,0153266	37,03448484	37,06611295	37,12415449	37,20894956	37,29984353	37,36568441
0,13975	37,01525725	37,03432881	37,06581381	37,12359274	37,20800415	37,29848686	37,36402983
0,14	37,01519082	37,03417934	37,06552726	37,12305462	37,20709851	37,29718726	37,36244486
0,14025	37,01528477	37,03439074	37,06593254	37,12381571	37,2083794	37,29902534	37,36468655
0,1405	37,01537577	37,03459549	37,06632508	37,12455287	37,20962002	37,30080564	37,36685778
0,14075	37,01530635	37,0344393	37,06602563	37,12399053	37,20867361	37,29944754	37,36520146
0,141	37,01523985	37,03428967	37,06573877	37,12345182	37,20776698	37,29814651	37,36361475
0,14125	37,01533373	37,0345009	37,06614374	37,12421231	37,20904688	37,29998317	37,36585471
0,1415	37,01542466	37,03470549	37,06653597	37,12494889	37,21028651	37,30176206	37,36802421
0,14175	37,01535517	37,03454913	37,06623621	37,12438596	37,20933912	37,30040255	37,36636617
0,142	37,0152886	37,03439934	37,06594903	37,12384667	37,2084315	37,29910011	37,36477775
0,14225	37,01538241	37,03461041	37,06635369	37,12460659	37,20971043	37,30093537	37,367016
0,1425	37,01547326	37,03481484	37,06674561	37,12534258	37,21094909	37,30271286	37,36918379
0,14275	37,0154037	37,03465832	37,06644554	37,12477908	37,21000072	37,30135195	37,36752405
0,143	37,01533705	37,03450837	37,06615806	37,12423921	37,20909214	37,30004813	37,36593393
0,14325	37,01543079	37,03471928	37,06656241	37,12499855	37,2103701	37,301882	37,36817049
0,1435	37,01552158	37,03492355	37,06695403	37,12573397	37,21160779	37,3036581	37,3703366
0,14375	37,01545195	37,03476688	37,06665366	37,1251699	37,21065847	37,30229582	37,36867518
0,144	37,01538523	37,03461677	37,06636587	37,12462946	37,20974893	37,30099062	37,36708338
0,14425	37,0154789	37,03482752	37,06676992	37,12538824	37,21102593	37,30282313	37,36931828
0,1445	37,01556961	37,03503163	37,06716124	37,12612309	37,21226268	37,30459786	37,37148272
0,14475	37,01549991	37,0348748	37,06686057	37,12555846	37,2113124	37,30323422	37,36981964
0,145	37,01543313	37,03472454	37,06657248	37,12501746	37,21040192	37,30192766	37,36822618
0,14525	37,01552673	37,03493513	37,06697623	37,12577567	37,21167798	37,30375881	37,37045942
0,1455	37,01561737	37,03513909	37,06736725	37,12650997	37,21291378	37,3055322	37,37262222
0,14575	37,0155476	37,0349821	37,06706628	37,12594477	37,21196257	37,30416721	37,3709575
0,146	37,01548075	37,03483168	37,0667779	37,12540322	37,21105115	37,30285931	37,36936241
0,14625	37,01557428	37,03504213	37,06718136	37,12616088	37,21232627	37,30468913	37,37159402
0,1465	37,01566486	37,03524593	37,06757208	37,12689463	37,21356115	37,30646118	37,37375519
0,14675	37,01559502	37,03508879	37,06727082	37,12632888	37,21260902	37,30509486	37,37208885
0,147	37,0155281	37,03493822	37,06698215	37,12578678	37,21169667	37,30378564	37,37049214
0,14725	37,01562156	37,03514851	37,06738532	37,12654389	37,21297087	37,30561413	37,37272214
0,1475	37,01571207	37,03535216	37,06777575	37,12727709	37,21420483	37,30738486	37,3748817
0,14775	37,01564217	37,03519487	37,0674742	37,1267108	37,21325178	37,30601723	37,37321375
0,148	37,01557518	37,03504415	37,06718523	37,12616816	37,21233852	37,3047067	37,37161545
0,14825	37,01566857	37,03525429	37,06758811	37,12692473	37,21361181	37,30653388	37,37384385
0,1485	37,01575902	37,03545779	37,06797826	37,12765739	37,21484486	37,30830331	37,37600182
0,14875	37,01568905	37,03530035	37,06767642	37,12709056	37,21389091	37,30693438	37,37433229
0,149	37,01562199	37,03514948	37,06738717	37,12654738	37,21297674	37,30562255	37,37273241
0,14925	37,01571532	37,03535948	37,06778977	37,12730342	37,21424914	37,30744844	37,37495924
0,1495	37,0158057	37,03556283	37,06817963	37,12803554	37,21548129	37,30921659	37,37711564
0,14975	37,01573566	37,03540524	37,06787751	37,12746818	37,21452644	37,30784637	37,37544454
0,15	37,01566854	37,03525422	37,06758798	37,12692447	37,21361138	37,30653326	37,3738431
0,15025	37,01576181	37,03546407	37,06799029	37,12767998	37,21488289	37,30835788	37,37606837
0,1505	37,01585212	37,03566728	37,06837987	37,12841158	37,21611415	37,31012475	37,37822322
0,15075	37,01578202	37,03550954	37,06807747	37,12784369	37,21515842	37,30875326	37,37655057
0,151	37,01571483	37,03535838	37,06778766	37,12729946	37,21424248	37,30743888	37,37494758
0,15125	37,01580804	37,03556808	37,06818969	37,12805444	37,2155131	37,30926224	37,37717131
0,1515	37,01589829	37,03577114	37,06857899	37,12878552	37,21674349	37,31102785	37,37932463
0,15175	37,01582812	37,03561326	37,06827632	37,12821712	37,21578688	37,30965511	37,37765045
0,152	37,01576087	37,03546195	37,06798623	37,12767236	37,21487007	37,30833948	37,37604594
0,15225	37,01585401	37,03567151	37,06838799	37,12842683	37,21613982	37,31016159	37,37826814
0,1525	37,01594419	37,03587443	37,06877702	37,12915739	37,21736934	37,31192595	37,38041994
0,15275	37,01587396	37,03571641	37,06847407	37,12858848	37,21641187	37,31055197	37,37874425
0,153	37,01580665	37,03556496	37,06818371	37,12804321	37,2154942	37,30923511	37,37713823
0,15325	37,01589972	37,03577438	37,0685852	37,12879717	37,21676309	37,31105598	37,37935893
0,1535	37,01598985	37,03597715	37,06897395	37,12952722	37,21799175	37,31281911	37,38150922
0,15375	37,01591955	37,03581899	37,06867073	37,12895779	37,21703342	37,3114439	37,37983204
0,154	37,01585218	37,0356674	37,0683801	37,12841202	37,2161149	37,31012582	37,37822452
0,15425	37,01594519	37,03587668	37,06878132	37,12916547	37,21738294	37,31194547	37,38044374
0,1545	37,01603525	37,03607931	37,06916981	37,12989502	37,21861076	37,31370739	37,38259255
0,15475	37,01596489	37,03592101	37,06886632	37,12932509	37,21765158	37,31233096	37,38091388
0,155	37,01589746	37,03576928	37,06857543	37,12877882	37,21673221	37,31101167	37,37930489
0,15525	37,01599041	37,03597842	37,06897638	37,12953177	37,21799942	37,31283011	37,38152264
0,1555	37,01608041	37,03618092	37,0693646	37,13026082	37,21922639	37,31459083	37,38366998
0,15575	37,01600999	37,03602248	37,06906085	37,1296904	37,21826638	37,3132132	37,38198985
0,156	37,01594249	37,03587061	37,06876969	37,12914363	37,21734618	37,31189271	37,3803794
0,15625	37,01603538	37,03607961	37,06917038	37,12989609	37,21861255	37,31370996	37,38259569
0,1565	37,01612532	37,03628197	37,06955834	37,13062464	37,2198387	37,31546949	37,38474158
0,15675	37,01605484	37,0361234	37,06925432	37,13005373	37,21887786	37,31409068	37,38306
0,157	37,01598729	37,03597139	37,0689629	37,12950647	37,21795683	37,312769	37,38144811
0,15725	37,01608011	37,03618026	37,06936333	37,13025844	37,21922238	37,31458507	37,38366296
0,1575	37,01616999	37,03638248	37,06975103	37,13098651	37,22044771	37,31634342	37,38580741
0,15775	37,01609945	37,03622377	37,06944676	37,13041511	37,21948605	37,31496344	37,38412441
0,158	37,01603184	37,03607163	37,06915508	37,12986736	37,21856421	37,31364059	37,38251108
0,15825	37,01612461	37,03628036	37,06955525	37,13061885	37,21982895	37,31545549	37,38472451
0,1585	37,01621443	37,03648246	37,0699427	37,13134644	37,22105346	37,31721268	37,38686755
0,15875	37,01614383	37,03632361	37,06963817	37,13077455	37,220091	37,31583153	37,38518312
0,159	37,01607615	37,03617134	37,06934623	37,13022633	37,21916835	37,31450753	37,38356839
0,15925	37,01616886	37,03637994	37,06974615	37,13097734	37,22043228	37,31632128	37,38578041
0,1595	37,01625862	37,0365819	37,07013334	37,13170445	37,22165599	37,31807731	37,38792204
0,15975	37,01618796	37,03642292	37,06982856	37,13113209	37,22069273	37,31669502	37,38623622
0,16	37,01612023	37,03627052	37,06953637	37,1305834	37,21976928	37,31536987	37,38462008
0,16025	37,01621288	37,03647898	37,06993604	37,13133393	37,22103241	37,31718247	37,38683071
0,1605	37,01630258	37,03668081	37,07032298	37,13206057	37,22225533	37,31893737	37,38897095
0,16075	37,01623187	37,0365217	37,07001794	37,13148774	37,22129128	37,31755394	37,38728375
0,161	37,01616408	37,03636917	37,06972551	37,13093858	37,22036704	37,31622766	37,38566623
0,16125	37,01625667	37,03657751	37,07012492	37,13168864	37,22162939	37,31803913	37,38787548
0,1615	37,01634631	37,03677921	37,07051161	37,13241482	37,22285152	37,3197929	37,39001435
0,16175	37,01627554	37,03661997	37,07020633	37,13184152	37,22188668	37,31840835	37,38832577
0,162	37,01620769	37,03646731	37,06991365	37,13129189	37,22096166	37,31708095	37,38670689
0,16225	37,01630023	37,03667551	37,07031282	37,1320415	37,22222323	37,31889131	37,38891477
0,1625	37,01638982	37,03687709	37,07069927	37,13276721	37,22344459	37,32064396	37,39105228
0,16275	37,01631899	37,03671772	37,07039374	37,13219345	37,22247898	37,3192583	37,38936235
0,163	37,01625108	37,03656493	37,07010081	37,13164336	37,22155319	37,31792978	37,38774212
0,16325	37,01634356	37,03677301	37,07049974	37,13239251	37,22281399	37,31973904	37,38994865
0,1635	37,01643309	37,03697446	37,07088594	37,13311777	37,22403458	37,32149059	37,39208482
0,16375	37,01636221	37,03681497	37,07058017	37,13254356	37,22306819	37,32010382	37,39039354
0,164	37,01629424	37,03666205	37,070287	37,13199301	37,22214164	37,31877421	37,38877197
0,16425	37,01638667	37,03687	37,07068569	37,13274171	37,22340167	37,32058237	37,39097717
0,1645	37,01647614	37,03707132	37,07107165	37,13346651	37,2246215	37,32233283	37,393112
0,16475	37,0164052	37,03691171	37,07076564	37,13289185	37,22365436	37,32094498	37,3914194
0,165	37,01633718	37,03675866	37,07047223	37,13234086	37,22272705	37,31961429	37,38979651
0,16525	37,01642955	37,03696649	37,07087068	37,1330891	37,22398633	37,32142136	37,39200039
0,1655	37,01651897	37,03716769	37,0712564	37,13381346	37,22520541	37,32317074	37,39413391
0,16575	37,01644798	37,03700795	37,07095015	37,13323835	37,22423752	37,32178181	37,39243999
0,166	37,0163799	37,03685478	37,07065651	37,13268691	37,22330946	37,32045004	37,39081578
0,16625	37,01647222	37,03706249	37,07105472	37,13343472	37,224568	37,32225605	37,39301836
0,1665	37,01656158	37,03726356	37,07144021	37,13415863	37,22578633	37,32400436	37,39515057
0,16675	37,01649053	37,0371037	37,07113372	37,13358308	37,22481769	37,32261437	37,39345536
0,167	37,01642241	37,03695041	37,07083985	37,1330312	37,22388889	37,32128153	37,39182986
0,16725	37,01651467	37,037158	37,07123782	37,13377857	37,22514669	37,32308648	37,39403114
0,1675	37,01660398	37,03735895	37,07162307	37,13450204	37,22636429	37,32483373	37,39616206
0,16775	37,01653287	37,03719897	37,07131636	37,13392606	37,22539492	37,32344268	37,39446556
0,168	37,01646469	37,03704556	37,07102225	37,13337375	37,22446538	37,3221088	37,39283878
0,16825	37,0165569	37,03725302	37,07141999	37,13412067	37,22572245	37,32391269	37,39503878
0,1685	37,01664616	37,03745385	37,07180502	37,13484372	37,22693932	37,3256589	37,39716843
0,16875	37,016575	37,03729375	37,07149807	37,1342673	37,22596922	37,32426681	37,39547065
0,169	37,01650676	37,03714022	37,07120373	37,13371456	37,22503896	37,32293188	37,3938426
0,16925	37,01659892	37,03734756	37,07160125	37,13446105	37,2262953	37,32473474	37,39604133
0,1695	37,01668812	37,03754828	37,07198604	37,13518367	37,22751145	37,32647991	37,39816972
0,16975	37,01661691	37,03738805	37,07167887	37,13460682	37,22654063	37,32508679	37,39647068
0,17	37,01654862	37,03723441	37,0713843	37,13405365	37,22560965	37,32375083	37,39484137
0,17025	37,01664073	37,03744163	37,07178159	37,13479973	37,22686528	37,32555266	37,39703886
0,1705	37,01672988	37,03764223	37,07216616	37,13552192	37,22808071	37,32729681	37,39916599
0,17075	37,01665862	37,03748189	37,07185876	37,13494465	37,22710918	37,32590266	37,39746571
0,171	37,01659028	37,03732812	37,07156397	37,13439105	37,22617749	37,32456569	37,39583516
0,17125	37,01668233	37,03753523	37,07196104	37,13513671	37,22743241	37,3263665	37,3980314
0,1715	37,01677143	37,03773571	37,07234538	37,13585848	37,22864713	37,32810963	37,4001573
0,17175	37,01670011	37,03757525	37,07203776	37,13528079	37,2276749	37,32671447	37,39845578
0,172	37,01663172	37,03742137	37,07174275	37,13472678	37,22674251	37,32537649	37,39682399
0,17225	37,01672372	37,03762837	37,07213959	37,13547201	37,22799673	37,32717629	37,39901901
0,1725	37,01681277	37,03782873	37,07252371	37,13619337	37,22921075	37,32891842	37,40114368
0,17275	37,0167414	37,03766816	37,07221587	37,13561526	37,22823782	37,32752226	37,39944094
0,173	37,01667296	37,03751416	37,07192064	37,13506084	37,22730473	37,32618327	37,39780794
0,17325	37,01676491	37,03772104	37,07231726	37,13580566	37,22855825	37,32798208	37,40000174
0,1735	37,0168539	37,03792129	37,07270116	37,1365266	37,22977158	37,32972322	37,4021252
0,17375	37,01678249	37,0377606	37,0723931	37,13594809	37,22879796	37,32832606	37,40042125
0,174	37,016714	37,03760649	37,07209765	37,13539326	37,22786418	37,32698609	37,39878704
0,17425	37,01680589	37,03781326	37,07249406	37,13613767	37,22911701	37,32878391	37,40097964
0,1745	37,01689484	37,03801339	37,07287774	37,1368582	37,23032966	37,33052406	37,40310189
0,17475	37,01682337	37,03785259	37,07256947	37,13627929	37,22935535	37,32912592	37,40139675
0,175	37,01675483	37,03769837	37,0722738	37,13572405	37,22842089	37,32778497	37,39976135
0,17525	37,01684668	37,03790502	37,07266999	37,13646805	37,22967304	37,32958182	37,40195275
0,1755	37,01693558	37,03810505	37,07305346	37,13718819	37,23088501	37,33132099	37,40407382
0,17575	37,01686406	37,03794413	37,07274497	37,13660886	37,22991002	37,32992188	37,40236749
0,176	37,01679547	37,0377898	37,07244909	37,13605322	37,22897489	37,32857996	37,4007309
0,17625	37,01688726	37,03799634	37,07284506	37,13679683	37,23022637	37,33037584	37,40292113
0,1765	37,01697611	37,03819625	37,07322832	37,13751656	37,23143766	37,33211405	37,40504102
0,17675	37,01690455	37,03803523	37,07291962	37,13693684	37,23046201	37,33071398	37,40333352
0,177	37,01683591	37,03788079	37,07262352	37,1363808	37,2295262	37,3293711	37,40169576
0,17725	37,01692765	37,03808722	37,07301929	37,13712402	37,23077701	37,33116602	37,40388482
0,1775	37,01701645	37,03828702	37,07340234	37,13784335	37,23198764	37,33290327	37,40600354
0,17775	37,01694484	37,03812589	37,07309343	37,13726324	37,23101132	37,33150225	37,40429488
0,178	37,01687615	37,03797134	37,07279712	37,1367068	37,23007485	37,33015842	37,40265596
0,17825	37,01696785	37,03817766	37,07319268	37,13744962	37,23132501	37,33195239	37,40484386
0,1785	37,0170566	37,03837735	37,07357552	37,13816857	37,23253497	37,3336887	37,40696144
0,17875	37,01698494	37,03821611	37,0732664	37,13758806	37,231558	37,33228673	37,40525162
0,179	37,0169162	37,03806145	37,07296989	37,13703124	37,23062087	37,33094196	37,40361155
0,17925	37,01700785	37,03826767	37,07336523	37,13777367	37,23187037	37,33273499	37,40579831
0,1795	37,01709656	37,03846725	37,07374787	37,13849223	37,23307969	37,33447036	37,40791474
0,17975	37,01702485	37,03830591	37,07343854	37,13791134	37,23210206	37,33306746	37,40620379
0,18	37,01695606	37,03815114	37,07314182	37,13735413	37,23116429	37,33172175	37,40456258
0,18025	37,01704766	37,03835725	37,07353697	37,13809617	37,23241313	37,33351386	37,4067482
0,1805	37,01713632	37,03855672	37,0739194	37,13881434	37,2336218	37,3352483	37,40886351
0,18075	37,01706456	37,03839527	37,07360987	37,13823307	37,23264353	37,33384448	37,40715142
0,181	37,01699573	37,03824039	37,07331295	37,13767548	37,23170512	37,33249785	37,40550909
0,18125	37,01708729	37,0384464	37,07370789	37,13841714	37,23295332	37,33428903	37,40769359
0,1815	37,0171759	37,03864577	37,07409011	37,13913493	37,23416135	37,33602255	37,40980777
0,18175	37,01710409	37,03848421	37,07378038	37,13855328	37,23318244	37,33461781	37,40809457
0,182	37,01703521	37,03832923	37,07348326	37,13799531	37,23224339	37,33327027	37,40645113
0,18225	37,01712672	37,03853513	37,073878	37,1387366	37,23349096	37,33506054	37,40863451
0,1825	37,01721529	37,0387344	37,07426003	37,13945401	37,23469835	37,33679316	37,41074758
0,18275	37,01714344	37,03857273	37,07395009	37,13887198	37,23371881	37,3353875	37,40903327
0,183	37,01707451	37,03841765	37,07365277	37,13831364	37,23277913	37,33403906	37,40738873
0,18325	37,01716597	37,03862344	37,07404731	37,13905455	37,23402607	37,33582842	37,40957101
0,1835	37,01725449	37,03882261	37,07442914	37,13977159	37,23523283	37,33756014	37,41168298
0,18375	37,0171826	37,03866084	37,07411901	37,13918919	37,23425266	37,33615359	37,40996758
0,184	37,01711362	37,03850565	37,07382149	37,13863048	37,23331236	37,33480424	37,40832194
0,18425	37,01720504	37,03871134	37,07421583	37,13937102	37,23455867	37,33659272	37,41050313
0,1845	37,01729351	37,0389104	37,07459746	37,14008769	37,23576482	37,33832354	37,41261402
0,18475	37,01722157	37,03874854	37,07428713	37,13950492	37,23478403	37,3369161	37,41089752
0,185	37,01715255	37,03859325	37,07398942	37,13894584	37,2338431	37,33556587	37,4092508
0,18525	37,01724393	37,03879884	37,07438357	37,13968601	37,2350888	37,33735345	37,41143091
0,1855	37,01733235	37,03899779	37,074765	37,14040232	37,23629433	37,33908339	37,41354072
0,18575	37,01726037	37,03883582	37,07445448	37,13981918	37,23531293	37,33767507	37,41182315
0,186	37,0171913	37,03868043	37,07415657	37,13925973	37,23437139	37,33632396	37,41017536
0,18625	37,01728263	37,03888592	37,07455053	37,13999955	37,23561648	37,33811066	37,4123544
0,1865	37,01737101	37,03908478	37,07493177	37,14071549	37,23682139	37,33983973	37,41446314
0,18675	37,01729898	37,03892271	37,07462105	37,14013199	37,23583938	37,33843053	37,4127445
0,187	37,01722988	37,03876722	37,07432295	37,13957218	37,23489723	37,33707855	37,41109564
0,18725	37,01732116	37,03897261	37,07471671	37,14031164	37,23614172	37,33886439	37,41327363
0,1875	37,0174095	37,03917137	37,07509777	37,14102722	37,23734603	37,34059258	37,41538131
0,18775	37,01733742	37,0390092	37,07478686	37,14044336	37,23636341	37,33918252	37,41366162
0,188	37,01726827	37,03885361	37,07448857	37,1398832	37,23542066	37,33782967	37,41201171
0,18825	37,01735951	37,03905889	37,07488214	37,14062229	37,23666455	37,33961465	37,41418864
0,1885	37,0174478	37,03925755	37,075263	37,14133752	37,23786826	37,34134199	37,41629527
0,18875	37,01737568	37,03909529	37,07495191	37,14075331	37,23688505	37,33993107	37,41457454
0,189	37,01730649	37,0389396	37,07465343	37,14019279	37,2359417	37,33857737	37,41292358
0,18925	37,01739768	37,03914479	37,07504681	37,14093153	37,23718499	37,34036149	37,41509947
0,1895	37,01748593	37,03934335	37,07542749	37,14164641	37,23838811	37,34208798	37,41720506
0,18975	37,01741377	37,03918098	37,07511621	37,14106185	37,23740431	37,34067621	37,4154833
0,19	37,01734453	37,0390252	37,07481754	37,14050098	37,23646037	37,33932166	37,41383131
0,19025	37,01743569	37,03923029	37,07521074	37,14123937	37,23770307	37,34110494	37,41600617
0,1905	37,01752389	37,03942876	37,07559123	37,14195389	37,2389056	37,34283058	37,41811073
0,19075	37,01745169	37,03926629	37,07527976	37,14136898	37,23792121	37,34141797	37,41638794
0,191	37,0173824	37,03911041	37,07498091	37,14080776	37,23697669	37,34006258	37,41473492
0,19125	37,01747351	37,03931541	37,07537392	37,14154581	37,23821881	37,34184502	37,41690876
0,1915	37,01756168	37,03951378	37,07575422	37,14225999	37,23942076	37,34356983	37,41901231
0,19175	37,01748943	37,03935122	37,07544257	37,14167473	37,23843578	37,34215638	37,41728849
0,192	37,01742011	37,03919524	37,07514354	37,14111317	37,23749068	37,34080016	37,41563447
0,19225	37,01751117	37,03940014	37,07553637	37,14185087	37,23873222	37,34258177	37,41780729
0,1925	37,0175993	37,03959842	37,07591649	37,14256471	37,2399336	37,34430575	37,41990983
0,19275	37,01752701	37,03943576	37,07560466	37,14197911	37,23894805	37,34289148	37,41818501
0,193	37,01745764	37,03927969	37,07530544	37,14141721	37,23800237	37,34153444	37,41652998
0,19325	37,01754866	37,0394845	37,07569809	37,14215457	37,23924334	37,34331523	37,4187018
0,1935	37,01763674	37,03968268	37,07607803	37,14286807	37,24044414	37,34503838	37,42080333
0,19375	37,01756441	37,03951993	37,07576601	37,14228213	37,23945802	37,3436233	37,41907752
0,194	37,017495	37,03936376	37,07546662	37,14171989	37,23851178	37,34226543	37,41742149
0,19425	37,01758599	37,03956847	37,07585909	37,14245691	37,23975217	37,34404541	37,41959232
0,1945	37,01767403	37,03976656	37,07623885	37,14317007	37,24095241	37,34576775	37,42169286
0,19475	37,01760165	37,03960372	37,07592665	37,1425838	37,23996572	37,34435185	37,41996605
0,195	37,0175322	37,03944746	37,07562708	37,14202122	37,23901892	37,34299318	37,41830904
0,19525	37,01762315	37,03965208	37,07601937	37,14275791	37,24025875	37,34477235	37,42047888
0,1955	37,01771114	37,03985007	37,07639895	37,14347074	37,24145842	37,34649389	37,42257844
0,19575	37,01763873	37,03968714	37,07608658	37,14288413	37,24047118	37,34507718	37,42085065
0,196	37,01756924	37,03953079	37,07578683	37,14232122	37,23952381	37,34371771	37,41919266
0,19625	37,01766014	37,03973531	37,07617895	37,14305758	37,24076309	37,34549608	37,42136153
0,1965	37,0177481	37,03993322	37,07655835	37,14377008	37,24196221	37,34721682	37,42346012
0,19675	37,01767564	37,03977019	37,07624581	37,14318314	37,24097441	37,34579932	37,42173136
0,197	37,01760611	37,03961375	37,07594588	37,1426199	37,24002649	37,34443905	37,42007239
0,19725	37,01769697	37,03981818	37,07633782	37,14335593	37,24126521	37,34621662	37,42224029
0,1975	37,01778489	37,04001599	37,07671705	37,1440681	37,24246378	37,34793657	37,42433792
0,19775	37,01771239	37,03985288	37,07640433	37,14348084	37,24147542	37,34651828	37,4226082
0,198	37,01764282	37,03969634	37,07610423	37,14291728	37,24052696	37,34515723	37,42094827
0,19825	37,01773364	37,03990069	37,076496	37,14365298	37,24176513	37,34693401	37,42311521
0,1985	37,01782152	37,04009841	37,07687506	37,14436482	37,24296315	37,34865318	37,42521188
0,19875	37,01774898	37,0399352	37,07656217	37,14377724	37,24197426	37,34723411	37,4234812
0,199	37,01767937	37,03977858	37,07626189	37,14321335	37,24102524	37,34587227	37,42182033
0,19925	37,01777015	37,03998284	37,07665349	37,14394873	37,24226288	37,34764828	37,42398632
0,1995	37,01785799	37,04018047	37,07703238	37,14466025	37,24346035	37,34936667	37,42608204
0,19975	37,01778541	37,04001717	37,07671931	37,14407235	37,24247092	37,34794682	37,42435042
0,2	37,01771576	37,03986046	37,07641887	37,14350814	37,24152137	37,34658421	37,4226886
0,216666667	37,01424275	37,03204619	37,06143767	37,11537473	37,19417339	37,27863966	37,3398245
0,233615819	37,01206275	37,02714118	37,05203398	37,09771539	37,16445307	37,23599087	37,28781071
0,250564972	37,0105421	37,02371973	37,04547452	37,08539728	37,14372193	37,20624159	37,25152897
0,267514124	37,00940494	37,02116112	37,04056925	37,07618561	37,12821887	37,18399464	37,22439694
0,284463277	37,00851384	37,01915614	37,03672538	37,06896715	37,11607035	37,16656146	37,20313571
0,301412429	37,00779202	37,01753205	37,03361175	37,06312	37,10622972	37,15244011	37,18591354
0,318361582	37,00719274	37,01618367	37,03102668	37,05826546	37,09805963	37,14071599	37,17161498
0,335310734	37,00668561	37,01504263	37,02883913	37,05415743	37,09114588	37,13079473	37,15951518
0,352259887	37,00624989	37,01406224	37,02695956	37,05062777	37,08520553	37,12227031	37,14911893
0,36920904	37,00587081	37,01320932	37,02532438	37,04755702	37,08003753	37,11485421	37,14007437
0,386158192	37,00553757	37,01245953	37,0238869	37,04485757	37,07549441	37,10833481	37,13212341
0,403107345	37,00524202	37,01179454	37,02261203	37,04246346	37,07146517	37,10255283	37,1250718
0,420056497	37,0049779	37,01120028	37,02147272	37,04032394	37,0678644	37,09738571	37,11877006
0,43700565	37,0047403	37,01066568	37,02044781	37,03839926	37,06462519	37,09273743	37,1131011
0,453954802	37,00452532	37,01018196	37,01952045	37,03665774	37,06169426	37,08853153	37,10797165
0,470903955	37,00432979	37,00974203	37,01867702	37,03507385	37,0590286	37,0847063	37,10330646
0,487853107	37,00415114	37,00934007	37,01790641	37,03362671	37,05659309	37,08121132	37,09904404
0,50480226	37,00398725	37,00897131	37,01719943	37,03229907	37,0543587	37,07800497	37,09513362
0,521751412	37,00383633	37,00863175	37,01654845	37,03107658	37,05230127	37,07505254	37,09153289
0,538700565	37,00369691	37,00831804	37,01594702	37,02994714	37,05040045	37,07232486	37,08820626
0,555649718	37,00356771	37,00802734	37,01538969	37,02890053	37,04863903	37,06979722	37,08512358
0,57259887	37,00344765	37,00775722	37,01487182	37,02792801	37,0470023	37,0674485	37,08225912
0,589548023	37,00333582	37,00750559	37,01438941	37,02702209	37,04547764	37,06526061	37,0795908
0,606497175	37,0032314	37,00727065	37,01393901	37,02617627	37,04405415	37,06321789	37,07709953
0,623446328	37,00313371	37,00705085	37,01351762	37,02538493	37,04272234	37,06130674	37,07476873
0,64039548	37,00304214	37,00684482	37,01312262	37,02464316	37,04147395	37,05951529	37,07258391
0,657344633	37,00295616	37,00665136	37,01275171	37,02394663	37,0403017	37,05783312	37,07053235
0,674293785	37,00287529	37,0064694	37,01240287	37,02329154	37,03919921	37,05625103	37,06860286
0,691242938	37,00279912	37,00629802	37,01207431	37,02267453	37,03816078	37,05476089	37,06678551
0,70819209	37,00272728	37,00613638	37,01176442	37,02209259	37,03718139	37,05335546	37,06507147
0,725141243	37,00265944	37,00598374	37,01147179	37,02154305	37,03625653	37,05202827	37,06345285
0,742090395	37,00259531	37,00583944	37,01119513	37,02102351	37,03538215	37,05077354	37,06192261
0,759039548	37,00253461	37,00570287	37,0109333	37,02053182	37,03455464	37,04958606	37,06047437
0,775988701	37,00247711	37,00557349	37,01068527	37,02006602	37,03377071	37,04846112	37,05910241
0,792937853	37,00242258	37,00545081	37,01045008	37,01962436	37,03302741	37,04739447	37,05780154
0,809887006	37,00237084	37,0053344	37,01022689	37,01920523	37,03232202	37,04638224	37,05656704
0,826836158	37,0023217	37,00522383	37,01001492	37,01880717	37,0316521	37,0454209	37,05539461
0,843785311	37,002275	37,00511875	37,00981347	37,01842886	37,0310154	37,04450724	37,05428032
0,860734463	37,00223059	37,00501882	37,00962187	37,01806906	37,03040987	37,0436383	37,05322058
0,877683616	37,00218832	37,00492371	37,00943955	37,01772666	37,02983363	37,04281138	37,05221208
0,894632768	37,00214807	37,00483316	37,00926593	37,01740063	37,02928492	37,04202398	37,05125178
0,911581921	37,00210972	37,00474688	37,00910052	37,01709001	37,02876214	37,0412738	37,05033687
0,928531073	37,00207317	37,00466463	37,00894285	37,01679391	37,02826382	37,04055871	37,04946476
0,945480226	37,00203831	37,0045862	37,00879248	37,01651153	37,02778858	37,03987673	37,04863303
0,962429379	37,00200505	37,00451137	37,00864901	37,0162421	37,02733514	37,03922605	37,04783946
0,979378531	37,0019733	37,00443993	37,00851206	37,01598493	37,02690231	37,03860494	37,04708197
0,996327684	37,00194299	37,00437172	37,00838128	37,01573934	37,026489	37,03801183	37,04635862
1,013276836	37,00191402	37,00430655	37,00825635	37,01550473	37,02609416	37,03744523	37,0456676
1,030225989	37,00188635	37,00424428	37,00813696	37,01528053	37,02571682	37,03690376	37,04500723
1,047175141	37,00185989	37,00418475	37,00802283	37,01506619	37,0253561	37,03638612	37,04437593
1,064124294	37,00183458	37,00412782	37,00791368	37,01486122	37,02501114	37,0358911	37,04377222
1,081073446	37,00181038	37,00407335	37,00780927	37,01466515	37,02468116	37,03541757	37,0431947
1,098022599	37,00178722	37,00402124	37,00770936	37,01447753	37,02436539	37,03496444	37,04264208
1,114971751	37,00176505	37,00397136	37,00761373	37,01429794	37,02406315	37,03453072	37,04211312
1,131920904	37,00174382	37,0039236	37,00752217	37,01412599	37,02377377	37,03411546	37,04160668
1,148870056	37,00172349	37,00387786	37,00743448	37,01396132	37,02349663	37,03371777	37,04112166
1,165819209	37,00170402	37,00383405	37,00735048	37,01380358	37,02323115	37,0333368	37,04065704
1,182768362	37,00168536	37,00379207	37,00726999	37,01365243	37,02297677	37,03297177	37,04021185
1,199717514	37,00166748	37,00375183	37,00719286	37,01350757	37,02273298	37,03262192	37,03978517
1,216666667	37,00165034	37,00371326	37,00711891	37,0133687	37,02249926	37,03228654	37,03937615
