# Supplementary material for: Ectopic expression of a mechanosensitive channel confers spatiotemporal resolution to ultrasound stimulations of neurons for visual restoration
Source: Nat Nanotechnol. 2023 Apr 3;18(6):667–76. doi: 10.1038/s41565-023-01359-6 (PMC10275757; doi:10.1038/s41565-023-01359-6)
Supplement: Source Data Extended Data Fig. 4 — Excel files of data points. [file 41565_2023_1359_MOESM9_ESM.zip › FigE4e.csv]

Extended Figure E4
e
	Stimulation time 50 ms
	Temperature rise [�C] for :
time [s]	0.26 MPa	0.39 MPa	0.54 MPa	0.74 MPa	0.96 Mpa	1.15 Mpa	1.27 MPa
0	37	37	37	37	37	37	37
0,00025	37,00016113	37,00036254	37,00069504	37,00130523	37,00219667	37,00315223	37,00384441
0,0005	37,00031962	37,00071915	37,00137872	37,00258912	37,00435744	37,00625295	37,00762599
0,00075	37,00031464	37,00070794	37,00135724	37,00254877	37,00428954	37,0061555	37,00750715
0,001	37,00031022	37,00069799	37,00133816	37,00251295	37,00422924	37,00606898	37,00740163
0,00125	37,00046742	37,00105169	37,00201625	37,00378634	37,00637234	37,00914434	37,01115229
0,0015	37,00062237	37,00140034	37,00268467	37,00504159	37,00848489	37,01217586	37,01484948
0,00175	37,00061416	37,00138185	37,00264924	37,00497504	37,00837289	37,01201514	37,01465347
0,002	37,00060673	37,00136515	37,00261721	37,0049149	37,00827168	37,01186989	37,01447633
0,00225	37,00076111	37,0017125	37,00328313	37,00616544	37,01037631	37,01489005	37,01815967
0,0025	37,00091339	37,00205512	37,00394	37,00739898	37,01245233	37,01786915	37,02179293
0,00275	37,00090261	37,00203086	37,00389349	37,00731164	37,01230535	37,01765823	37,02153569
0,003	37,00089271	37,00200859	37,00385079	37,00723146	37,0121704	37,01746458	37,02129952
0,00325	37,00104469	37,00235055	37,00450637	37,00846258	37,01424236	37,02043785	37,02492567
0,0035	37,00119463	37,00268792	37,00515318	37,00967723	37,01628658	37,02337132	37,02850329
0,00375	37,00118157	37,00265854	37,00509685	37,00957146	37,01610857	37,02311587	37,02819175
0,004	37,00116945	37,00263126	37,00504455	37,00947324	37,01594327	37,02287866	37,02790246
0,00425	37,00131925	37,00296831	37,00569072	37,01068668	37,01798548	37,02580924	37,03147653
0,0045	37,00146705	37,00330086	37,00632828	37,01188397	37,02000049	37,0287008	37,03500304
0,00475	37,00145189	37,00326675	37,00626288	37,01176115	37,01979378	37,02840416	37,03464126
0,005	37,00143769	37,00323481	37,00620164	37,01164615	37,01960024	37,02812643	37,03430255
0,00525	37,00158545	37,00356726	37,00683901	37,01284308	37,02161465	37,03101711	37,03782798
0,0055	37,00173124	37,0038953	37,00746791	37,0140241	37,02360228	37,03386938	37,04130656
0,00575	37,0017141	37,00385673	37,00739397	37,01388524	37,02336858	37,03353402	37,04089756
0,006	37,00169795	37,0038204	37,00732431	37,01375443	37,02314844	37,03321811	37,04051228
0,00625	37,00184379	37,00414852	37,00795338	37,01493577	37,02513661	37,03607114	37,04399179
0,0065	37,00198768	37,00447229	37,00857409	37,01610141	37,02709836	37,03888626	37,04742507
0,00675	37,00196867	37,0044295	37,00849206	37,01594738	37,02683912	37,03851425	37,04697137
0,007	37,00195067	37,00438901	37,00841444	37,01580159	37,02659377	37,03816218	37,04654199
0,00725	37,00209468	37,00471303	37,00903563	37,01696815	37,02855706	37,04097951	37,04997796
0,0075	37,00223677	37,00503274	37,00964857	37,0181192	37,03049425	37,04375939	37,05336825
0,00775	37,00221598	37,00498596	37,00955887	37,01795075	37,03021076	37,04335258	37,05287212
0,008	37,00219623	37,00494151	37,00947367	37,01779075	37,02994148	37,04296615	37,05240083
0,00825	37,0023385	37,00526163	37,01008739	37,01894326	37,03188112	37,04574955	37,05579543
0,0085	37,00247888	37,00557749	37,01069294	37,02008043	37,03379497	37,04849593	37,05914486
0,00875	37,0024564	37,0055269	37,01059595	37,01989829	37,03348842	37,04805603	37,05860837
0,009	37,00243498	37,0054787	37,01050354	37,01972475	37,03319636	37,04763692	37,05809723
0,00925	37,0025756	37,0057951	37,01111014	37,02086389	37,03511351	37,05038804	37,06145246
0,0095	37,00271435	37,00610729	37,01170866	37,02198786	37,03700514	37,05310253	37,06476301
0,00975	37,00269026	37,00605308	37,01160472	37,02179267	37,03667664	37,05263114	37,0641881
0,01	37,00266724	37,0060013	37,01150545	37,02160625	37,03636289	37,05218091	37,063639
0,01025	37,0028063	37,00631417	37,01210527	37,02273266	37,03825862	37,05490128	37,06695673
0,0105	37,0029435	37,00662286	37,01269709	37,02384405	37,04012907	37,05758539	37,07023023
0,01075	37,00291787	37,0065652	37,01258653	37,02363644	37,03977965	37,05708398	37,06961871
0,011	37,00289334	37,00651001	37,01248072	37,02343773	37,03944524	37,05660409	37,06903345
0,01125	37,00303089	37,0068195	37,01307408	37,024552	37,04132054	37,05929515	37,07231543
0,0115	37,00316661	37,00712487	37,01365951	37,02565141	37,04317081	37,0619503	37,0755536
0,01175	37,00313952	37,00706391	37,01354265	37,02543194	37,04280145	37,06142026	37,07490718
0,012	37,00311354	37,00700547	37,0134306	37,02522152	37,04244732	37,06091209	37,07428741
0,01225	37,00324967	37,00731175	37,01401779	37,02632422	37,04430314	37,0635752	37,0775353
0,0125	37,00338397	37,00761394	37,01459713	37,02741218	37,04613415	37,06620271	37,08073977
0,01275	37,00335548	37,00754984	37,01447424	37,0271814	37,04574576	37,06564536	37,08006004
0,013	37,00332813	37,00748829	37,01435624	37,0269598	37,04537281	37,06511019	37,07940735
0,01325	37,00346289	37,0077915	37,01493755	37,02805145	37,04721004	37,06774661	37,08262269
0,0135	37,00359585	37,00809065	37,01551108	37,02912849	37,04902267	37,07034774	37,08579499
0,01375	37,00356602	37,00802355	37,01538244	37,02888691	37,0486161	37,06976431	37,08508344
0,014	37,00353735	37,00795904	37,01525875	37,02865463	37,04822518	37,06920335	37,0843993
0,01425	37,00367081	37,00825932	37,01583444	37,02973573	37,05004464	37,07181428	37,08758355
0,0145	37,00380248	37,00855558	37,01640241	37,03080233	37,05183971	37,0743902	37,09072511
0,01475	37,00377138	37,00848561	37,01626827	37,03055043	37,05141577	37,07378185	37,08998317
0,015	37,00374145	37,00841826	37,01613915	37,03030795	37,05100768	37,07319625	37,08926898
0,01525	37,00387366	37,00871574	37,01670946	37,03137895	37,05281016	37,07578281	37,09242351
0,0155	37,0040041	37,00900922	37,01727212	37,03243558	37,05458843	37,07833464	37,09553568
0,01575	37,00397179	37,00893652	37,01713273	37,03217381	37,05414789	37,07770246	37,09476468
0,016	37,00394065	37,00886646	37,01699841	37,03192158	37,05372338	37,07709329	37,09402175
0,01625	37,00407167	37,00916126	37,01756359	37,03298293	37,05550962	37,07965654	37,09714785
0,0165	37,00420093	37,00945209	37,01812116	37,03403001	37,05727183	37,08218532	37,10023191
0,01675	37,00416745	37,00937676	37,01797675	37,0337588	37,0568154	37,08153034	37,09943311
0,017	37,00413516	37,00930411	37,01783746	37,03349723	37,05637517	37,08089862	37,09866267
0,01725	37,00426504	37,00959634	37,01839771	37,03454934	37,05814586	37,08343957	37,10176157
0,0175	37,00439317	37,00988463	37,01895042	37,03558728	37,0598927	37,08594628	37,10481872
0,01775	37,00435858	37,0098068	37,01880119	37,03530704	37,05942105	37,08526947	37,10399329
0,018	37,00432518	37,00973166	37,01865714	37,03503653	37,05896578	37,08461615	37,10319652
0,01825	37,00445397	37,01002143	37,01921269	37,0360798	37,06072158	37,08713574	37,10626936
0,0185	37,00458102	37,0103073	37,01976074	37,03710898	37,06245369	37,08962131	37,10930073
0,01875	37,00454536	37,01022705	37,0196069	37,03682008	37,06196747	37,08892359	37,1084498
0,019	37,00451091	37,01014954	37,01945828	37,036541	37,06149778	37,08824958	37,10762779
0,01925	37,00463865	37,01043696	37,02000931	37,03757579	37,06323932	37,09074869	37,11067567
0,0195	37,00476466	37,01072049	37,0205529	37,03859659	37,0649573	37,09321401	37,11368233
0,01975	37,00472797	37,01063794	37,02039463	37,03829939	37,06445712	37,09249624	37,11280695
0,02	37,00469251	37,01055814	37,02024165	37,03801209	37,0639736	37,09180239	37,11196074
0,02025	37,00481925	37,01084331	37,02078835	37,03903875	37,06570145	37,09428187	37,11498467
0,0205	37,00494427	37,01112461	37,02132765	37,04005151	37,0674059	37,09672776	37,11796764
0,02075	37,0049066	37,01103984	37,02116515	37,03974634	37,06689231	37,09599076	37,1170688
0,021	37,00487016	37,01095786	37,02100796	37,03945117	37,06639553	37,09527788	37,11619939
0,02125	37,00499593	37,01124085	37,02155051	37,04047003	37,06811026	37,09773852	37,11920034
0,0215	37,00512	37,01152001	37,0220857	37,04147506	37,06980171	37,10016576	37,12216057
0,02175	37,00508139	37,01143312	37,02191913	37,04116225	37,06927526	37,0994103	37,12123922
0,022	37,00504402	37,01134903	37,02175791	37,04085951	37,06876575	37,09867915	37,12034752
0,02225	37,00516887	37,01162995	37,02229647	37,04187088	37,07046787	37,1011217	37,12332642
0,0225	37,00529202	37,01190705	37,02282771	37,0428685	37,07214684	37,10353103	37,1262648
0,02275	37,0052525	37,01181812	37,02265723	37,04254835	37,07160804	37,10275785	37,12532184
0,023	37,00521423	37,01173202	37,02249215	37,04223834	37,0710863	37,10200915	37,12440874
0,02325	37,00533819	37,01201093	37,02302688	37,04324252	37,07277631	37,10443432	37,12736644
0,0235	37,00546047	37,01228605	37,02355432	37,04423302	37,07444329	37,10682645	37,13028384
0,02375	37,00542007	37,01219517	37,02338009	37,04390581	37,07389262	37,10603623	37,1293201
0,024	37,00538094	37,01210712	37,02321129	37,04358882	37,07335912	37,10527066	37,12838643
0,02425	37,00550405	37,01238412	37,02374233	37,04458608	37,0750375	37,10767913	37,13132376
0,0245	37,00562548	37,01265733	37,02426613	37,04556973	37,07669295	37,11005472	37,13422099
0,02475	37,00558425	37,01256457	37,02408828	37,04523574	37,07613086	37,10924812	37,13323727
0,025	37,00554429	37,01247465	37,0239159	37,04491203	37,07558606	37,10846633	37,13228381
0,02525	37,00566658	37,0127498	37,02444341	37,04590264	37,07725324	37,11085873	37,13520155
0,0255	37,00578719	37,01302119	37,0249637	37,0468797	37,07889761	37,11321841	37,13807937
0,02575	37,00574516	37,01292661	37,02478237	37,04653919	37,07832454	37,11239605	37,13707644
0,026	37,0057044	37,0128349	37,02460655	37,04620901	37,07776886	37,11159865	37,13610394
0,02625	37,0058259	37,01310827	37,02513065	37,04719322	37,07942526	37,11397559	37,13900282
0,0265	37,00594573	37,01337789	37,02564756	37,04816394	37,08105896	37,11631995	37,14186197
0,02675	37,00590292	37,01328157	37,02546289	37,04781714	37,08047531	37,11548242	37,14084053
0,027	37,00586139	37,01318813	37,02528376	37,04748075	37,07990916	37,11466999	37,1398497
0,02725	37,00598213	37,01345979	37,02580457	37,04845879	37,08155519	37,11703204	37,14273042
0,0275	37,00610121	37,01372772	37,02631823	37,0494234	37,0831786	37,11936166	37,14557158
0,02775	37,00605765	37,01362971	37,02613034	37,04907055	37,08258478	37,11850951	37,14453232
0,028	37,00601538	37,01353461	37,02594801	37,04872816	37,08200853	37,1176826	37,14352383
0,02825	37,00613539	37,01380462	37,02646566	37,04970026	37,08364456	37,12003031	37,14638706
0,0285	37,00625374	37,01407091	37,02697619	37,05065899	37,08525808	37,12234571	37,14921089
0,02875	37,00620946	37,01397129	37,02678519	37,05030031	37,08465444	37,12147948	37,14815445
0,029	37,00616648	37,01387458	37,02659979	37,04995214	37,08406847	37,12063862	37,14712895
0,02925	37,00628578	37,014143	37,02711439	37,05091852	37,08569486	37,1229725	37,14997531
0,0295	37,00640343	37,01440772	37,02762189	37,05187157	37,08729883	37,1252742	37,15278242
0,02975	37,00635846	37,01430653	37,0274279	37,05150727	37,08668572	37,12439439	37,15170942
0,03	37,00631479	37,01420828	37,02723953	37,05115353	37,08609038	37,12354007	37,15066751
0,03025	37,0064334	37,01447516	37,02775119	37,05211438	37,08770748	37,12586061	37,15349761
0,0305	37,00655038	37,01473836	37,02825578	37,05306196	37,08930223	37,12814909	37,1562886
0,03075	37,00650474	37,01463566	37,02805891	37,05269224	37,08868	37,12725618	37,15519962
0,031	37,00646041	37,01453592	37,02786767	37,05233312	37,0880756	37,12638888	37,15414187
0,03125	37,00657836	37,01480132	37,02837649	37,05328864	37,08968373	37,12869655	37,15695627
0,0315	37,00669469	37,01506305	37,02887827	37,05423094	37,0912696	37,13097227	37,1597317
0,03175	37,0066484	37,0149589	37,0286786	37,05385598	37,09063855	37,13006671	37,1586273
0,032	37,00660343	37,01485771	37,02848461	37,05349167	37,09002542	37,12918687	37,15755426
0,03225	37,00672075	37,01512169	37,02899069	37,05444205	37,09162489	37,13148212	37,1603535
0,0325	37,00683644	37,015382	37,02948975	37,05537924	37,09320217	37,13374552	37,16311391
0,03275	37,00678953	37,01527645	37,02928739	37,05499923	37,09256261	37,13282775	37,16199461
0,033	37,00674394	37,01517386	37,02909072	37,0546299	37,09194105	37,1319358	37,16090681
0,03325	37,00686065	37,01543646	37,02959416	37,05557531	37,09353215	37,13421904	37,16369141
0,0335	37,00697573	37,0156954	37,03009059	37,05650757	37,09510113	37,13647054	37,1664373
0,03375	37,00692822	37,01558849	37,02988563	37,05612267	37,09445335	37,13554097	37,16530361
0,034	37,00688203	37,01548456	37,02968638	37,0557485	37,09382363	37,13463732	37,16420154
0,03425	37,00699814	37,01574582	37,03018726	37,05668911	37,09540665	37,13690896	37,16697199
0,0345	37,00711264	37,01600344	37,03068116	37,05761661	37,09696762	37,13914895	37,16970385
0,03475	37,00706454	37,01589522	37,03047368	37,05722698	37,09631189	37,13820797	37,16855625
0,035	37,00701778	37,01578999	37,03027194	37,05684813	37,09567428	37,13729301	37,16744038
0,03525	37,00713332	37,01604996	37,03077034	37,05778409	37,09724948	37,13955343	37,17019715
0,0355	37,00724725	37,0163063	37,03126179	37,05870698	37,0988027	37,1417823	37,17291544
0,03575	37,00719858	37,01619681	37,03105188	37,05831279	37,09813928	37,14083029	37,17175438
0,036	37,00715126	37,01609033	37,03084773	37,05792941	37,09749405	37,13990438	37,17062516
0,03625	37,00726624	37,01634905	37,03134374	37,05886087	37,09906169	37,14215395	37,1733687
0,0365	37,00737962	37,01660415	37,03183281	37,05977931	37,1006074	37,14437205	37,17607386
0,03675	37,00733041	37,01649343	37,03162055	37,05938069	37,09993654	37,14340937	37,17489979
0,037	37,00728255	37,01638573	37,03141406	37,05899293	37,09928393	37,14247287	37,17375765
0,03725	37,007397	37,01664324	37,03190775	37,05992004	37,10084425	37,14471193	37,17648838
0,0375	37,00750984	37,01689714	37,03239453	37,06083416	37,1023827	37,14691962	37,17918083
0,03775	37,00746011	37,01678524	37,03217998	37,06043127	37,10170464	37,14594659	37,17799415
0,038	37,00741171	37,01667635	37,03197123	37,06003926	37,10104488	37,14499985	37,17683951
0,03825	37,00752564	37,0169327	37,03246268	37,06096216	37,10259811	37,14722874	37,17955783
0,0385	37,00763797	37,01718544	37,03294723	37,0618721	37,10412953	37,14942633	37,18223798
0,03875	37,00758773	37,01707238	37,03273048	37,06146507	37,10344449	37,1484433	37,18103909
0,039	37,00753882	37,01696235	37,03251954	37,06106894	37,10277782	37,14748662	37,17987234
0,03925	37,00765225	37,01721757	37,03300882	37,06198776	37,10432418	37,14970566	37,18257864
0,0395	37,00776408	37,01746919	37,03349122	37,06289366	37,10584879	37,15189347	37,18524687
0,03975	37,00771334	37,01735501	37,03327233	37,06248261	37,10515699	37,15090074	37,18403615
0,04	37,00766395	37,01724388	37,03305927	37,06208249	37,10448361	37,14993444	37,18285766
0,04025	37,00777688	37,01749799	37,03354644	37,06299736	37,10602332	37,15214392	37,18555231
0,0405	37,00788823	37,01774852	37,03402675	37,06389934	37,10754132	37,15432227	37,18820899
0,04075	37,00783701	37,01763326	37,03380578	37,06348439	37,10684297	37,15332013	37,1869868
0,041	37,00778714	37,01752106	37,03359067	37,06308041	37,10616309	37,1523445	37,18579693
0,04125	37,0078996	37,0177741	37,0340758	37,06399145	37,10769635	37,15454473	37,18848029
0,0415	37,00801048	37,01802358	37,03455408	37,06488962	37,10920795	37,15671388	37,19112576
0,04175	37,00795879	37,01790727	37,0343311	37,06447089	37,10850324	37,15570263	37,18989245
0,042	37,00790846	37,01779403	37,03411399	37,06406317	37,10781706	37,15471794	37,18869155
0,04225	37,00802046	37,01804604	37,03459714	37,06497049	37,10934405	37,15690919	37,19136396
0,0425	37,00813088	37,01829449	37,03507346	37,06586497	37,11084944	37,15906943	37,19399855
0,04275	37,00807874	37,01817717	37,03484853	37,06544258	37,11013857	37,15804933	37,19275445
0,043	37,00802796	37,01806291	37,03462948	37,06503122	37,10944627	37,15705587	37,19154284
0,04325	37,00813952	37,01831392	37,03511071	37,06593493	37,11096719	37,1592384	37,19420463
0,0435	37,0082495	37,01856137	37,03558512	37,06682583	37,11246655	37,16138999	37,19682867
0,04375	37,00819692	37,01844307	37,0353583	37,06639989	37,1117497	37,1603613	37,1955741
0,044	37,0081457	37,01832783	37,03513737	37,065985	37,11105145	37,15935932	37,19435209
0,04425	37,00825683	37,01857787	37,03561674	37,06688521	37,11256648	37,16153339	37,19700356
0,0445	37,00836638	37,01882435	37,03608929	37,06777263	37,11405999	37,16367658	37,19961736
0,04475	37,00831337	37,01870509	37,03586064	37,06734323	37,11333733	37,16263956	37,19835263
0,045	37,00826173	37,0185889	37,03563788	37,06692492	37,11263332	37,1616293	37,19712052
0,04525	37,00837244	37,01883799	37,03611544	37,06782172	37,11414262	37,16379516	37,19976197
0,0455	37,00848157	37,01908354	37,0365862	37,06870576	37,11563044	37,16593019	37,20236582
0,04575	37,00842815	37,01896334	37,03635575	37,06827302	37,11490214	37,16488507	37,20109121
0,046	37,0083761	37,01884623	37,03613123	37,06785137	37,11419252	37,16386677	37,1998493
0,04625	37,0084864	37,0190944	37,03660702	37,06874487	37,11569626	37,16602464	37,20248102
0,0465	37,00859513	37,01933904	37,03707603	37,06962563	37,11717857	37,16815175	37,20507521
0,04675	37,00854131	37,01921794	37,03684386	37,06918963	37,11644478	37,16709876	37,20379099
0,047	37,00848885	37,01909992	37,03661761	37,06876475	37,11572972	37,16607264	37,20253956
0,04725	37,00859876	37,01934721	37,03709169	37,06965504	37,11722805	37,16822276	37,20516181
0,0475	37,00870709	37,01959096	37,037559	37,07053261	37,11870498	37,17034217	37,2077466
0,04775	37,00865288	37,01946898	37,03732514	37,07009343	37,11796587	37,16928153	37,20645306
0,048	37,00860004	37,01935009	37,03709721	37,06966541	37,11724551	37,16824782	37,20519237
0,04825	37,00870956	37,01959651	37,03756963	37,07055257	37,11873859	37,17039039	37,20780542
0,0485	37,00881751	37,0198394	37,03803529	37,07142704	37,1202103	37,17250231	37,21038108
0,04875	37,00876291	37,01971656	37,03779979	37,07098479	37,119466	37,17143423	37,20907846
0,049	37,0087097	37,01959682	37,03757024	37,07055371	37,1187405	37,17039313	37,20780876
0,04925	37,00881884	37,01984239	37,03804104	37,07143783	37,12022847	37,17252837	37,21041286
0,0495	37,00892642	37,02008445	37,03850509	37,07230929	37,1216951	37,174633	37,21297963
0,04975	37,00887146	37,01996077	37,03826799	37,07186404	37,12094576	37,17355769	37,2116682
0,05	37,00881787	37,01984021	37,03803686	37,07142998	37,12021525	37,1725094	37,21038973
0,066666667	37,00636311	37,01431699	37,02744796	37,05154493	37,0867491	37,12448534	37,15182034
0,083615819	37,00498861	37,01122438	37,02151892	37,04041071	37,06801042	37,09759525	37,11902562
0,100564972	37,00411396	37,00925642	37,01774604	37,03332555	37,05608624	37,080484	37,098157
0,117514124	37,00350784	37,00789264	37,01513145	37,02841558	37,04782287	37,06862602	37,0836952
0,134463277	37,00306205	37,00688961	37,01320848	37,02480441	37,04174533	37,05990473	37,07305885
0,151412429	37,00271973	37,00611938	37,01173184	37,02203139	37,0370784	37,05320766	37,06489122
0,168361582	37,00244817	37,00550839	37,01056047	37,01983166	37,0333763	37,04789514	37,05841215
0,185310734	37,00222724	37,00501129	37,00960745	37,01804197	37,03036428	37,04357288	37,05314079
0,202259887	37,00204381	37,00459858	37,0088162	37,01655608	37,02786356	37,03998433	37,04876425
0,21920904	37,00188897	37,00425019	37,00814829	37,01530179	37,02575261	37,03695511	37,04506987
0,236158192	37,00175645	37,00395201	37,00757663	37,01422826	37,02394588	37,03436245	37,04190789
0,253107345	37,00164168	37,00369379	37,00708159	37,01329862	37,02238131	37,03211728	37,03916972
0,270056497	37,0015413	37,00346793	37,00664857	37,01248545	37,02101277	37,03015341	37,03677462
0,28700565	37,00145273	37,00326864	37,0062665	37,01176795	37,01980522	37,02842058	37,03466129
0,303954802	37,00137397	37,00309144	37,00592679	37,01113	37,01873158	37,0268799	37,03278229
0,320903955	37,00130348	37,00293283	37,00562271	37,01055898	37,01777055	37,02550081	37,03110039
0,337853107	37,00124001	37,00279001	37,0053489	37,01004478	37,01690516	37,02425898	37,02958586
0,35480226	37,00118254	37,00266071	37,00510101	37,00957927	37,01612172	37,02313474	37,02821476
0,371751412	37,00113027	37,0025431	37,00487552	37,00915582	37,01540907	37,02211208	37,02696754
0,388700565	37,00108251	37,00243564	37,00466952	37,00876896	37,01475798	37,02117776	37,02582806
0,405649718	37,00103871	37,00233709	37,00448057	37,00841413	37,01416081	37,02032082	37,02478295
0,42259887	37,00099839	37,00224637	37,00430665	37,00808752	37,01361113	37,01953204	37,02382096
0,439548023	37,00096115	37,0021626	37,00414604	37,00778591	37,01310354	37,01880363	37,02293261
0,456497175	37,00092667	37,00208501	37,00399729	37,00750657	37,01263341	37,018129	37,02210984
0,473446328	37,00089464	37,00201295	37,00385915	37,00724715	37,01219681	37,01750248	37,02134574
0,49039548	37,00086483	37,00194587	37,00373054	37,00700563	37,01179034	37,01691919	37,02063437
0,507344633	37,00083701	37,00188327	37,00361053	37,00678027	37,01141106	37,01637492	37,0199706
0,524293785	37,000811	37,00182474	37,00349832	37,00656955	37,01105642	37,01586601	37,01934994
0,541242938	37,00078663	37,00176991	37,0033932	37,00637214	37,01072419	37,01538925	37,01876849
0,55819209	37,00076376	37,00171845	37,00329455	37,00618688	37,01041239	37,01494183	37,01822282
0,575141243	37,00074226	37,00167008	37,00320181	37,00601273	37,01011931	37,01452126	37,0177099
0,592090395	37,00072202	37,00162455	37,00311452	37,0058488	37,00984341	37,01412534	37,01722704
0,609039548	37,00070294	37,00158162	37,00303223	37,00569426	37,00958333	37,01375213	37,01677187
0,625988701	37,00068494	37,00154111	37,00295456	37,00554841	37,00933786	37,01339986	37,01634226
0,642937853	37,00066792	37,00150283	37,00288116	37,00541058	37,00910589	37,01306699	37,0159363
0,659887006	37,00065183	37,00146661	37,00281173	37,00528019	37,00888646	37,01275211	37,01555227
0,676836158	37,00063659	37,00143232	37,00274599	37,00515673	37,00867868	37,01245394	37,01518863
0,693785311	37,00062214	37,00139982	37,00268368	37,00503972	37,00848174	37,01217134	37,01484397
0,710734463	37,00060844	37,00136899	37,00262457	37,00492872	37,00829493	37,01190327	37,01451703
0,727683616	37,00059543	37,00133972	37,00256846	37,00482334	37,00811759	37,01164877	37,01420666
0,744632768	37,00058307	37,00131191	37,00251514	37,00472323	37,0079491	37,01140699	37,01391178
0,761581921	37,00057132	37,00128547	37,00246446	37,00462805	37,00778891	37,01117712	37,01363144
0,778531073	37,00056014	37,00126033	37,00241624	37,0045375	37,00763653	37,01095845	37,01336475
0,795480226	37,0005495	37,00123639	37,00237035	37,00445131	37,00749147	37,0107503	37,01311089
0,812429379	37,00053937	37,00121358	37,00232664	37,00436922	37,00735332	37,01055204	37,01286911
0,829378531	37,00052971	37,00119186	37,00228498	37,004291	37,00722167	37,01036312	37,0126387
0,846327684	37,00052051	37,00117114	37,00224527	37,00421642	37,00709615	37,01018301	37,01241903
0,863276836	37,00051173	37,00115138	37,00220738	37,00414528	37,00697643	37,0100112	37,0122095
0,880225989	37,00050335	37,00113253	37,00217124	37,0040774	37,00686218	37,00984725	37,01200955
0,897175141	37,00049534	37,00111453	37,00213672	37,00401259	37,0067531	37,00969073	37,01181867
0,914124294	37,0004877	37,00109733	37,00210376	37,00395069	37,00664894	37,00954125	37,01163636
0,931073446	37,0004804	37,00108091	37,00207227	37,00389156	37,00654941	37,00939843	37,01146218
0,948022599	37,00047343	37,00106521	37,00204218	37,00383504	37,00645429	37,00926194	37,01129571
0,964971751	37,00046676	37,0010502	37,0020134	37,003781	37,00636335	37,00913143	37,01113655
0,981920904	37,00046038	37,00103585	37,00198588	37,00372932	37,00627637	37,00900662	37,01098433
0,998870056	37,00045427	37,00102211	37,00195956	37,00367988	37,00619317	37,00888722	37,01083871
1,015819209	37,00044843	37,00100897	37,00193436	37,00363257	37,00611354	37,00877295	37,01069935
1,032768362	37,00044284	37,00099639	37,00191024	37,00358728	37,00603732	37,00866357	37,01056596
1,049717514	37,00043749	37,00098435	37,00188715	37,00354391	37,00596433	37,00855884	37,01043823
1,066666667	37,00043236	37,00097281	37,00186504	37,00350238	37,00589443	37,00845854	37,0103159
