# Supplementary material for: Ectopic expression of a mechanosensitive channel confers spatiotemporal resolution to ultrasound stimulations of neurons for visual restoration
Source: Nat Nanotechnol. 2023 Apr 3;18(6):667–76. doi: 10.1038/s41565-023-01359-6 (PMC10275757; doi:10.1038/s41565-023-01359-6)
Supplement: Source Data Extended Data Fig. 4 — Excel files of data points. [file 41565_2023_1359_MOESM9_ESM.zip › FigE4f.csv]

Extended Figure E4
f
	Stimulation time 10 ms
	Temperature rise [�C] for :
time [s]	0.54 Mpa 8 Hz	0.54 Mpa 13 Hz	0.96 Mpa 8 Hz	0.96 Mpa 13 Hz
0	37	37	37	37
0,0005	37,00139392	37,00139392	37,00440548	37,00440548
0,001	37,00137801	37,00137801	37,0043552	37,0043552
0,0015	37,00275659	37,00275659	37,00871219	37,00871219
0,002	37,00272586	37,00272586	37,00861508	37,00861508
0,0025	37,00409012	37,00409012	37,01292679	37,01292679
0,003	37,00404553	37,00404553	37,01278587	37,01278587
0,0035	37,00539635	37,00539635	37,01705514	37,01705514
0,004	37,00533874	37,00533874	37,01687306	37,01687306
0,0045	37,00667692	37,00667692	37,02110237	37,02110237
0,005	37,00660703	37,00660703	37,02088147	37,02088147
0,0055	37,00793326	37,00793326	37,02507303	37,02507303
0,006	37,00785174	37,00785174	37,02481538	37,02481538
0,0065	37,00916665	37,00916665	37,02897115	37,02897115
0,007	37,00907409	37,00907409	37,02867862	37,02867862
0,0075	37,01037824	37,01037824	37,03280037	37,03280037
0,008	37,01027518	37,01027518	37,03247463	37,03247463
0,0085	37,01156906	37,01156906	37,03656395	37,03656395
0,009	37,01145597	37,01145597	37,03620653	37,03620653
0,0095	37,01274006	37,01274006	37,04026487	37,04026487
0,01	37,01261738	37,01261738	37,03987714	37,03987714
0,076923077	37,00467336	37,00617661	37,01477012	37,01952112
0,077423077	37,00605576	37,00754931	37,01913918	37,02385954
0,077923077	37,00602838	37,00751234	37,01905267	37,02374271
0,078423077	37,00739556	37,00887002	37,02337362	37,02803365
0,078923077	37,00735349	37,00881856	37,02324066	37,027871
0,079423077	37,00870646	37,01016223	37,02751671	37,03211766
0,079923077	37,00865065	37,01009721	37,02734032	37,03191219
0,080423077	37,00999031	37,01142776	37,0315743	37,03611738
0,080923077	37,00992159	37,01135003	37,03135711	37,0358717
0,081423077	37,01124871	37,01266824	37,03555149	37,04003788
0,081923077	37,01116783	37,01257851	37,03529584	37,03975432
0,082423077	37,01248312	37,01388507	37,03945283	37,04388367
0,082923077	37,01239072	37,01378401	37,0391608	37,04356428
0,083423077	37,01369481	37,01507953	37,04328235	37,04765876
0,083923077	37,01359148	37,01496772	37,04295578	37,04730537
0,084423077	37,01488491	37,01625275	37,04704366	37,05136671
0,084923077	37,01477118	37,0161307	37,04668423	37,05098099
0,085423077	37,01605446	37,01740575	37,05074002	37,05501076
0,085923077	37,01593082	37,01727395	37,05034924	37,05459421
0,086423077	37,0172044	37,01853946	37,05437439	37,05859384
0,086923077	37,01707127	37,01839834	37,05395364	37,05814783
0,153846154	37,00759289	37,0102713	37,02399727	37,0324624
0,154346154	37,00897099	37,01163531	37,02835274	37,03677332
0,154846154	37,00893933	37,01158969	37,0282527	37,03662913
0,155346154	37,01030223	37,01293875	37,03256014	37,04089283
0,155846154	37,01025591	37,0128787	37,03241373	37,04070306
0,156346154	37,01160463	37,01421383	37,03667636	37,04492272
0,156846154	37,01154459	37,01414031	37,03648659	37,04469037
0,157346154	37,01288002	37,01546239	37,04070723	37,0488688
0,157846154	37,01280709	37,01537623	37,04047674	37,04859648
0,158346154	37,01413003	37,01668604	37,04465787	37,05273613
0,158846154	37,01404496	37,01658796	37,044389	37,05242616
0,159346154	37,01535609	37,0178862	37,04853282	37,05652922
0,159846154	37,01525953	37,01777686	37,04822764	37,05618365
0,160346154	37,01655947	37,01906413	37,05233609	37,06025206
0,160846154	37,01645201	37,01894411	37,05199646	37,05987273
0,161346154	37,01774132	37,02022096	37,05607132	37,06390823
0,161846154	37,01762348	37,02009078	37,0556989	37,06349678
0,162346154	37,01890266	37,02135772	37,05974175	37,06750094
0,162846154	37,01877493	37,02121785	37,05933807	37,06705888
0,163346154	37,02004445	37,02247532	37,06335035	37,07103312
0,163846154	37,01990726	37,0223262	37,06291677	37,07056182
0,230769231	37,00973137	37,01336667	37,03075594	37,04224528
0,231269231	37,0111072	37,01472583	37,03510425	37,04654089
0,231769231	37,01107328	37,01467537	37,03499704	37,04638142
0,232269231	37,01243393	37,01601961	37,03929734	37,05062989
0,232769231	37,01238534	37,01595477	37,0391438	37,05042494
0,233269231	37,01373182	37,01728511	37,04339933	37,05462948
0,233769231	37,01366953	37,01720682	37,04320246	37,05438204
0,234269231	37,01500272	37,01852414	37,04741602	37,05854544
0,234769231	37,01492756	37,01843324	37,04717847	37,05825814
0,235269231	37,01624827	37,01973833	37,05135255	37,06238286
0,235769231	37,01616097	37,01963554	37,05107664	37,062058
0,236269231	37,01746988	37,02092908	37,05521343	37,06614622
0,236769231	37,0173711	37,02081506	37,05490125	37,06578586
0,237269231	37,01866883	37,02209766	37,05900272	37,06983952
0,237769231	37,01855916	37,02197299	37,05865611	37,06944549
0,238269231	37,01984627	37,02324521	37,06272401	37,07346633
0,238769231	37,01972624	37,0231104	37,06234465	37,07304029
0,239269231	37,02100323	37,02437274	37,06638057	37,07702988
0,239769231	37,02087331	37,02422827	37,06596996	37,07657331
0,240269231	37,02214064	37,02548117	37,06997534	37,08053308
0,240769231	37,02200127	37,02532748	37,06953488	37,08004735
0,307692308	37,0114228	37,0158635	37,03610169	37,05013648
0,308192308	37,01279722	37,01721954	37,04044554	37,05442224
0,308692308	37,0127619	37,01716597	37,0403339	37,05425294
0,309192308	37,01412114	37,01850711	37,04462977	37,05849162
0,309692308	37,01407116	37,01843918	37,0444718	37,0582769
0,310192308	37,01541623	37,01976643	37,04872291	37,06247169
0,310692308	37,01535255	37,01968507	37,04852163	37,06221453
0,311192308	37,01668435	37,02099932	37,05273079	37,06636823
0,311692308	37,0166078	37,02090536	37,05248884	37,06607125
0,312192308	37,01792711	37,02220739	37,05665853	37,07018633
0,312692308	37,01783843	37,02210156	37,05637825	37,06985184
0,313192308	37,01914595	37,02339206	37,06051066	37,07393046
0,313692308	37,01904579	37,02327501	37,06019412	37,07356052
0,314192308	37,02034215	37,02455459	37,06429122	37,07760463
0,314692308	37,0202311	37,0244269	37,06394027	37,07720107
0,315192308	37,02151683	37,02569612	37,06800382	37,08121241
0,315692308	37,02139543	37,02555831	37,06762012	37,08077688
0,316192308	37,02267105	37,02681765	37,07165171	37,08475702
0,316692308	37,02253976	37,02667021	37,07123679	37,08429102
0,317192308	37,02380573	37,02792012	37,07523785	37,08824138
0,317692308	37,023665	37,02776347	37,07479308	37,08774626
0,384615385	37,01282357	37,01795918	37,04052881	37,05675989
0,385115385	37,01419703	37,01931305	37,04486964	37,06103876
0,385615385	37,01416075	37,01925731	37,04475496	37,0608626
0,386115385	37,01551903	37,02059628	37,04904781	37,06509442
0,386615385	37,0154681	37,02052618	37,04888683	37,06487286
0,387115385	37,01681222	37,02185128	37,05313492	37,06906083
0,387615385	37,01674758	37,02176776	37,05293063	37,06879686
0,388115385	37,01807843	37,02307986	37,05713678	37,07294376
0,388615385	37,01800093	37,02298375	37,05689183	37,07264
0,389115385	37,0193193	37,02428364	37,06105852	37,07674831
0,389615385	37,01922967	37,02417567	37,06077524	37,07640707
0,390115385	37,02053624	37,02546404	37,06490467	37,08047895
0,390615385	37,02043514	37,02534486	37,06458513	37,08010229
0,391115385	37,02173055	37,02662232	37,06867926	37,08413969
0,391615385	37,02161856	37,02649252	37,06832532	37,08372943
0,392115385	37,02290335	37,02775961	37,0723859	37,08773409
0,392615385	37,02278101	37,0276197	37,07199924	37,08729189
0,393115385	37,02405569	37,02887693	37,07602786	37,09126537
0,393615385	37,02392347	37,02872739	37,07560997	37,09079273
0,394115385	37,02518849	37,02997521	37,07960808	37,09473646
0,394615385	37,02504683	37,02981646	37,07916035	37,09423473
0,461538462	37,01401983	37,01976651	37,04430957	37,06247193
0,462038462	37,01539259	37,02111876	37,04864819	37,06674571
0,462538462	37,01535561	37,02106141	37,04853132	37,06656447
0,463038462	37,0167132	37,02239878	37,05282197	37,07079122
0,463538462	37,01666157	37,02232708	37,05265879	37,0705646
0,464038462	37,018005	37,02365058	37,05690469	37,07474751
0,464538462	37,01793967	37,02356546	37,05669821	37,0744785
0,465038462	37,01926983	37,02487598	37,06090218	37,07862037
0,465538462	37,01919163	37,02477827	37,06065504	37,07831158
0,466038462	37,02050931	37,02607658	37,06481955	37,08241487
0,466538462	37,02041899	37,02596703	37,06453409	37,08206862
0,467038462	37,02172488	37,02725381	37,06866135	37,08613551
0,467538462	37,02162309	37,02713306	37,06833964	37,08575385
0,468038462	37,02291781	37,02840894	37,07243159	37,08978627
0,468538462	37,02280513	37,02827756	37,07207549	37,08937105
0,469038462	37,02408924	37,02954309	37,0761339	37,09337074
0,469538462	37,02396621	37,0294016	37,07574507	37,09292359
0,470038462	37,02524021	37,03065727	37,07977153	37,09689212
0,470538462	37,02510731	37,03050616	37,07935148	37,09641455
0,471038462	37,02637165	37,03175243	37,08334744	37,10035335
0,471538462	37,0262293	37,03159212	37,08289755	37,0998467
0,538461538	37,01506416	37,02135622	37,04761018	37,06749621
0,538961538	37,01643639	37,02270723	37,05194712	37,07176607
0,539461538	37,01639889	37,02264865	37,05182858	37,07158091
0,539961538	37,01775595	37,02398478	37,05611756	37,07580375
0,540461538	37,01770379	37,02391184	37,05595271	37,07557323
0,540961538	37,01904669	37,02523411	37,06019694	37,07975225
0,541461538	37,01898083	37,02514776	37,0599888	37,07947934
0,541961538	37,02031047	37,02645705	37,0641911	37,08361733
0,542461538	37,02023174	37,02635812	37,0639423	37,08330467
0,542961538	37,0215489	37,0276552	37,06810515	37,08740409
0,543461538	37,02145805	37,02754442	37,06781804	37,08705397
0,543961538	37,02276342	37,02882999	37,07194363	37,091117
0,544461538	37,0226611	37,02870801	37,07162027	37,09073149
0,544961538	37,0239553	37,02998268	37,07571057	37,09476006
0,545461538	37,0238421	37,02985008	37,07535281	37,09434099
0,545961538	37,02512569	37,03111439	37,07940958	37,09833685
0,546461538	37,02500214	37,0309717	37,0790191	37,09788587
0,546961538	37,02627561	37,03222616	37,08304391	37,10185059
0,547461538	37,02614219	37,03207385	37,08262222	37,10136919
0,547961538	37,02740601	37,0333189	37,08661653	37,10530418
0,548461538	37,02726315	37,03315739	37,08616501	37,10479373
0,615384615	37,01599107	37,02277571	37,05053967	37,07198248
0,615884615	37,01736289	37,02412573	37,0548753	37,07624922
0,616384615	37,01732497	37,02406616	37,05475545	37,07606096
0,616884615	37,01868161	37,02540131	37,05904311	37,08028069
0,617384615	37,01862904	37,02532739	37,05887695	37,08004707
0,617884615	37,01997152	37,02664868	37,06311987	37,08422299
0,618384615	37,01990525	37,02656135	37,06291042	37,08394699
0,618884615	37,02123447	37,02786966	37,06711141	37,08808189
0,619384615	37,02115534	37,02776976	37,06686131	37,08776614
0,619884615	37,02247207	37,02906586	37,07102285	37,09186248
0,620384615	37,02238082	37,02895411	37,07073443	37,09150929
0,620884615	37,02368577	37,03023871	37,07485872	37,09556925
0,621384615	37,02358304	37,03011576	37,07453406	37,09518067
0,621884615	37,02487683	37,03138946	37,07862306	37,09920618
0,622384615	37,02476322	37,03125589	37,078264	37,09878405
0,622884615	37,02604639	37,03251924	37,08231947	37,10277686
0,623384615	37,02592243	37,03237558	37,08192769	37,10232283
0,623884615	37,0271955	37,03362908	37,08595121	37,10628449
0,624384615	37,02706166	37,0334758	37,08552822	37,10580006
0,624884615	37,02832508	37,03471989	37,08952123	37,10973201
0,625384615	37,0281818	37,03455742	37,08906842	37,10921853
0,692307692	37,01682444	37,02405829	37,05317355	37,07603608
0,692807692	37,01819593	37,02540751	37,05750812	37,08030029
0,693307692	37,01815767	37,02534714	37,0573872	37,08010949
0,693807692	37,01951398	37,02668149	37,06167381	37,0843267
0,694307692	37,01946107	37,02660677	37,06150659	37,08409055
0,694807692	37,02080322	37,02792726	37,06574845	37,08826394
0,695307692	37,02073661	37,02783914	37,06553794	37,08798542
0,695807692	37,0220655	37,02914665	37,06973787	37,09211781
0,696307692	37,02198603	37,02904595	37,06948671	37,09179954
0,696807692	37,02330243	37,03034126	37,0736472	37,09589337
0,697307692	37,02321084	37,03022872	37,07335773	37,09553768
0,697807692	37,02451546	37,03151252	37,07748096	37,09959513
0,698307692	37,0244124	37,03138878	37,07715525	37,09920405
0,698807692	37,02570585	37,03266169	37,08124319	37,10322706
0,699307692	37,02559191	37,03252733	37,08088309	37,10280244
0,699807692	37,02687476	37,03378989	37,0849375	37,10679275
0,700307692	37,02675046	37,03364545	37,08454467	37,10633623
0,700807692	37,0280232	37,03489816	37,08856714	37,11029542
0,701307692	37,02788903	37,03474409	37,08814311	37,1098085
0,701807692	37,02915211	37,03598741	37,09213508	37,11373797
0,702307692	37,02900851	37,03582415	37,09168121	37,11322201
0,769230769	37,01758151	37,02522833	37,05556625	37,07973397
0,769730769	37,01895272	37,02657688	37,05989994	37,08399607
0,770230769	37,01891418	37,02651585	37,05977815	37,08380317
0,770730769	37,02027021	37,02784953	37,06406388	37,08801827
0,771230769	37,02021703	37,02777415	37,06389579	37,08778003
0,771730769	37,0215589	37,02909397	37,06813678	37,09195133
0,772230769	37,02149202	37,02900519	37,06792539	37,09167071
0,772730769	37,02282063	37,03031204	37,07212446	37,09580101
0,773230769	37,02274088	37,03021068	37,07187243	37,09548065
0,773730769	37,02405701	37,03150533	37,07603204	37,0995724
0,774230769	37,02396515	37,03139212	37,0757417	37,09921462
0,774730769	37,02526949	37,03267527	37,07986407	37,10326999
0,775230769	37,02516616	37,03255087	37,07953748	37,10287683
0,775730769	37,02645933	37,03382312	37,08362456	37,10689777
0,776230769	37,02634512	37,03368811	37,08326358	37,10647107
0,776730769	37,02762769	37,03495002	37,08731713	37,11045931
0,777230769	37,02750312	37,03480492	37,08692344	37,11000072
0,777730769	37,02877558	37,03605697	37,09094504	37,11395783
0,778230769	37,02864114	37,03590225	37,09052015	37,11346885
0,778730769	37,02990395	37,03714491	37,09451125	37,11739626
0,779230769	37,02976007	37,03698101	37,09405652	37,11687824
0,846153846	37,01827511	37,02630415	37,05775836	37,08313411
0,846653846	37,01964608	37,02765215	37,06209132	37,08739444
0,847153846	37,01960731	37,02759055	37,06196879	37,08719976
0,847653846	37,02096311	37,02892367	37,06625379	37,09141309
0,848153846	37,02090969	37,02884773	37,06608496	37,09117307
0,848653846	37,02225134	37,03016699	37,07032522	37,0953426
0,849153846	37,02218422	37,03007765	37,0701131	37,09506022
0,849653846	37,0235126	37,03138394	37,07431143	37,09918875
0,850153846	37,02343263	37,03128202	37,07405867	37,09886663
0,850653846	37,02474852	37,03257612	37,07821756	37,10295661
0,851153846	37,02465643	37,03246235	37,07792648	37,10259707
0,851653846	37,02596054	37,03374494	37,08204812	37,10665068
0,852153846	37,02585697	37,03361999	37,08172081	37,10625577
0,852653846	37,02714992	37,03489168	37,08580716	37,11027495
0,853153846	37,02703548	37,03475612	37,08544545	37,1098465
0,853653846	37,02831781	37,03601747	37,08949827	37,11383299
0,854153846	37,02819302	37,03587182	37,08910385	37,11337265
0,854653846	37,02946525	37,03712332	37,09312473	37,11732802
0,855153846	37,02933058	37,03696805	37,09269911	37,11683729
0,855653846	37,03059316	37,03821016	37,09668948	37,12076296
0,856153846	37,03044905	37,0380457	37,09623403	37,1202432
0,923076923	37,01891507	37,02729993	37,05978096	37,08628127
0,923576923	37,02028585	37,02864745	37,06411329	37,09054008
0,924076923	37,02024688	37,02858537	37,06399014	37,09034388
0,924576923	37,02160248	37,02991801	37,06827451	37,0945557
0,925076923	37,02154887	37,02984159	37,06810506	37,09431416
0,925576923	37,02289031	37,03116038	37,07234469	37,09848218
0,926076923	37,022823	37,03107055	37,07213195	37,09819829
0,926576923	37,02415118	37,03237636	37,07632966	37,1023253
0,927076923	37,02407101	37,03227397	37,07607628	37,10200167
0,927576923	37,02538671	37,03356759	37,08023454	37,10609015
0,928076923	37,02529442	37,03345335	37,07994284	37,1057291
0,928576923	37,02659833	37,03473546	37,08406386	37,1097812
0,929076923	37,02649457	37,03461003	37,08373593	37,10938479
0,929576923	37,02778732	37,03588125	37,08782166	37,11340247
0,930076923	37,02767268	37,03574521	37,08745933	37,11297252
0,930576923	37,02895482	37,03700609	37,09151153	37,11695751
0,931076923	37,02882983	37,03685996	37,09111649	37,11649567
0,931576923	37,03010186	37,03811099	37,09513675	37,12044954
0,932076923	37,029967	37,03795524	37,09471051	37,11995731
0,932576923	37,03122938	37,03919688	37,09870026	37,12388149
0,933076923	37,03108508	37,03903195	37,0982442	37,12336024
1	37,0195091	37,02822685	37,06165838	37,08921077
1,0005	37,0208797	37,02957394	37,06599017	37,09346826
1,001	37,02084057	37,02951145	37,06586648	37,09327075
1,0015	37,022196	37,03084368	37,07015031	37,09748125
1,002	37,02214221	37,03076684	37,06998032	37,0972384
1,0025	37,02348349	37,03208521	37,07421942	37,10140511
1,003	37,02341601	37,03199497	37,07400614	37,10111991
1,0035	37,02474402	37,03330037	37,07820331	37,10524561
1,004	37,02466368	37,03319756	37,07794939	37,10492068
1,0045	37,02597921	37,03449076	37,08210712	37,10900785
1,005	37,02588674	37,03437611	37,08181489	37,10864549
1,0055	37,02719049	37,03565781	37,08593537	37,1126963
1,006	37,02708656	37,03553197	37,0856069	37,11229858
1,0065	37,02837914	37,03680278	37,08969209	37,11631495
1,007	37,02826433	37,03666633	37,08932923	37,1158837
1,0075	37,0295463	37,03792679	37,0933809	37,11986739
1,008	37,02942114	37,03778025	37,09298532	37,11940426
1,0085	37,030693	37,03903087	37,09700505	37,12335683
1,009	37,03055797	37,03887472	37,09657827	37,12286331
1,0095	37,03182018	37,04011594	37,1005675	37,12678619
1,01	37,03167571	37,03995061	37,10011089	37,12626364
1,076923077	37,02006333	37,02909386	37,06341003	37,09195095
1,077423077	37,02143379	37,03044059	37,06774136	37,09620729
1,077923077	37,0213945	37,03037773	37,06761719	37,09600863
1,078423077	37,02274979	37,0317096	37,07190056	37,10021799
1,078923077	37,02269585	37,0316324	37,0717301	37,09997399
1,079423077	37,02403698	37,0329504	37,07596873	37,10413955
1,079923077	37,02396935	37,0328598	37,07575499	37,1038532
1,080423077	37,02529721	37,03416484	37,07995169	37,10797777
1,080923077	37,02521672	37,03406167	37,0796973	37,10765169
1,081423077	37,02653211	37,03535451	37,08385456	37,11173771
1,081923077	37,02643949	37,0352395	37,08356186	37,11137422
1,082423077	37,02774309	37,03652084	37,08768187	37,11542388
1,082923077	37,02763901	37,03639464	37,08735294	37,11502502
1,083423077	37,02893145	37,03766508	37,09143766	37,11904026
1,083923077	37,02881649	37,03752827	37,09107434	37,11860787
1,084423077	37,03009832	37,03878838	37,09512554	37,12259043
1,084923077	37,02997301	37,03864148	37,0947295	37,12212616
1,085423077	37,03124472	37,03989174	37,09874876	37,1260776
1,085923077	37,03110954	37,03973523	37,09832152	37,12558294
1,086423077	37,03237161	37,04097609	37,10231028	37,12950469
1,086923077	37,03222699	37,0408104	37,10185321	37,12898101
1,153846154	37,02058275	37,02990828	37,06505166	37,09452493
1,154346154	37,02195308	37,03125469	37,06938257	37,09878026
1,154846154	37,02191366	37,03119151	37,069258	37,09858059
1,155346154	37,02326882	37,03252306	37,07354095	37,10278893
1,155846154	37,02321475	37,03244554	37,07337008	37,10254392
1,156346154	37,02455575	37,03376323	37,0776083	37,10670847
1,156846154	37,02448799	37,03367231	37,07739414	37,10642111
1,157346154	37,02581572	37,03497702	37,08159044	37,11054467
1,157846154	37,0257351	37,03487353	37,08133564	37,11021758
1,158346154	37,02705036	37,03616606	37,08549249	37,1143026
1,158846154	37,02695761	37,03605073	37,08519938	37,1139381
1,159346154	37,02826108	37,03733175	37,08931898	37,11798675
1,159846154	37,02815688	37,03720523	37,08898963	37,11758689
1,160346154	37,02944918	37,03847536	37,09307395	37,12160112
1,160846154	37,02933409	37,03833823	37,09271021	37,12116773
1,161346154	37,03061579	37,03959801	37,096761	37,12514928
1,161846154	37,03049035	37,0394508	37,09636456	37,12468401
1,162346154	37,03176194	37,04070074	37,1003834	37,12863445
1,162846154	37,03162663	37,04054391	37,09995575	37,12813879
1,163346154	37,03288856	37,04178446	37,1039441	37,13205954
1,163846154	37,03274382	37,04161845	37,10348663	37,13153486
1,230769231	37,02107146	37,03067616	37,06659621	37,09695181
1,231269231	37,02244167	37,03202229	37,07092676	37,10120624
1,231769231	37,02240214	37,03195882	37,07080182	37,10100566
1,232269231	37,02375718	37,03329008	37,07508441	37,1052131
1,232769231	37,023703	37,03321228	37,07491318	37,1049672
1,233269231	37,02504388	37,03452968	37,07915103	37,10913085
1,233769231	37,024976	37,03443848	37,07893651	37,10884259
1,234269231	37,02630362	37,03574291	37,08313243	37,11296525
1,234769231	37,02622289	37,03563914	37,08287727	37,11263727
1,235269231	37,02753802	37,03693138	37,08703376	37,11672139
1,235769231	37,02744517	37,03681576	37,08674028	37,11635599
1,236269231	37,02874852	37,0380965	37,09085952	37,12040375
1,236769231	37,0286442	37,0379697	37,09052981	37,120003
1,237269231	37,02993639	37,03923954	37,09461376	37,12401634
1,237769231	37,02982118	37,03910213	37,09424967	37,12358205
1,238269231	37,03110276	37,04036164	37,09830009	37,12756271
1,238769231	37,03097721	37,04021414	37,09790328	37,12709655
1,239269231	37,03224868	37,0414638	37,10192177	37,1310461
1,239769231	37,03211326	37,04130669	37,10149375	37,13054955
1,240269231	37,03337508	37,04254696	37,10548174	37,13446941
1,240769231	37,03323022	37,04238067	37,10502391	37,13394385
1,307692308	37,02153286	37,03140254	37,06805446	37,09924754
1,308192308	37,02290297	37,03274841	37,07238468	37,10350116
1,308692308	37,02286333	37,0326847	37,07225942	37,10329978
1,309192308	37,02421827	37,0340157	37,07654168	37,10750642
1,309692308	37,02416398	37,03393764	37,07637012	37,10725971
1,310192308	37,02550476	37,03525479	37,08060765	37,11142255
1,310692308	37,02543678	37,03516333	37,0803928	37,1111335
1,311192308	37,0267643	37,03646751	37,0845884	37,11525535
1,311692308	37,02668346	37,03636348	37,08433291	37,11492657
1,312192308	37,0279985	37,03765547	37,08848908	37,11900989
1,312692308	37,02790554	37,03753961	37,08819528	37,11864369
1,313192308	37,02920879	37,03882009	37,09231419	37,12269065
1,313692308	37,02910436	37,03869303	37,09198415	37,12228909
1,314192308	37,03039645	37,03996263	37,09606779	37,12630164
1,314692308	37,03028114	37,03982496	37,09570336	37,12586655
1,315192308	37,03156262	37,04108422	37,09975347	37,12984641
1,315692308	37,03143696	37,04093647	37,09935633	37,12937945
1,316192308	37,03270834	37,04218588	37,10337449	37,1333282
1,316692308	37,03257281	37,04202852	37,10294616	37,13283086
1,317192308	37,03383453	37,04326853	37,10693382	37,13674993
1,317692308	37,03368956	37,04310199	37,10647566	37,13622356
1,384615385	37,02196982	37,0320917	37,06943547	37,10142561
1,385115385	37,02333983	37,03343734	37,0737654	37,1056785
1,385615385	37,02330011	37,03337339	37,07363984	37,1054764
1,386115385	37,02465495	37,03470417	37,07792181	37,10968231
1,386615385	37,02460057	37,03462588	37,07774996	37,10943488
1,387115385	37,02594126	37,0359428	37,08198719	37,113597
1,387615385	37,02587319	37,03585111	37,08177206	37,11330722
1,388115385	37,02720061	37,03715506	37,08596737	37,11742835
1,388615385	37,02711968	37,03705081	37,08571159	37,11709885
1,389115385	37,02843462	37,03834257	37,08986746	37,12118144
1,389615385	37,02834157	37,03822647	37,08957336	37,12081453
1,390115385	37,02964473	37,03950673	37,09369199	37,12486077
1,390615385	37,02954021	37,03937944	37,09336166	37,12445849
1,391115385	37,03083221	37,04064881	37,097445	37,12847031
1,391615385	37,03071681	37,04051092	37,09708029	37,12803451
1,392115385	37,0319982	37,04176994	37,1011301	37,13201365
1,392615385	37,03187245	37,04162197	37,10073267	37,13154597
1,393115385	37,03314373	37,04287115	37,10475054	37,13549401
1,393615385	37,03300811	37,04271356	37,10432192	37,13499595
1,394115385	37,03426974	37,04395335	37,10830929	37,1389143
1,394615385	37,03412468	37,04378658	37,10785084	37,13838722
1,461538462	37,02238477	37,03274726	37,07074694	37,1034975
1,462038462	37,02375471	37,03409269	37,07507661	37,10774974
1,462538462	37,0237149	37,03402854	37,07495078	37,10754698
1,463038462	37,02506966	37,03535911	37,07923249	37,11175224
1,463538462	37,0250152	37,03528061	37,07906037	37,11150415
1,464038462	37,0263558	37,03659732	37,08329734	37,11566562
1,464538462	37,02628765	37,03650543	37,08308194	37,11537518
1,465038462	37,02761498	37,03780917	37,08727699	37,11949566
1,465538462	37,02753397	37,03770471	37,08702095	37,1191655
1,466038462	37,02884883	37,03899626	37,09117655	37,12324745
1,466538462	37,02875569	37,03887996	37,0908822	37,12287988
1,467038462	37,03005877	37,04016001	37,09500056	37,12692546
1,467538462	37,02995417	37,04003252	37,09466997	37,12652254
1,468038462	37,03124608	37,04130168	37,09875304	37,13053371
1,468538462	37,0311306	37,04116358	37,09838807	37,13009725
1,469038462	37,0324119	37,0424224	37,10243762	37,13407575
1,469538462	37,03228607	37,04227422	37,10203993	37,13360742
1,470038462	37,03355727	37,0435232	37,10605754	37,1375548
1,470538462	37,03342156	37,0433654	37,10562865	37,13705609
1,471038462	37,03468311	37,04460499	37,10961576	37,14097379
1,471538462	37,03453797	37,04443801	37,10915704	37,14044606
1,538461538	37,02277982	37,03337235	37,07199547	37,1054731
1,538961538	37,02414967	37,03471759	37,07632489	37,10972474
1,539461538	37,02410979	37,03465325	37,07619883	37,10952138
1,539961538	37,02546447	37,03598363	37,0804803	37,11372604
1,540461538	37,02540994	37,03590495	37,08030795	37,11347736
1,540961538	37,02675046	37,03722147	37,08454467	37,11763823
1,541461538	37,02668223	37,03712939	37,08432903	37,1173472
1,541961538	37,0280095	37,03843294	37,08852384	37,12146708
1,542461538	37,02792841	37,03832829	37,08826756	37,12113633
1,542961538	37,02924319	37,03961966	37,09242293	37,12521768
1,543461538	37,02914998	37,03950317	37,09212833	37,12484952
1,543961538	37,03045298	37,04078303	37,09624645	37,12889451
1,544461538	37,0303483	37,04065535	37,09591562	37,12849099
1,544961538	37,03164014	37,04192433	37,09999846	37,13250157
1,545461538	37,03152458	37,04178604	37,09963325	37,13206453
1,545961538	37,03280581	37,04304467	37,10368256	37,13604243
1,546461538	37,0326799	37,04289631	37,10328463	37,13557351
1,546961538	37,03395102	37,04414509	37,107302	37,1395203
1,547461538	37,03381524	37,04398711	37,10687287	37,139021
1,547961538	37,03507672	37,04522651	37,11085975	37,14293811
1,548461538	37,0349315	37,04505935	37,1104008	37,14240979
1,615384615	37,02315675	37,03396967	37,07318675	37,10736094
1,615884615	37,02452653	37,03531475	37,07751596	37,11161204
1,616384615	37,02448658	37,03525023	37,07738968	37,11140814
1,616884615	37,02584119	37,03658044	37,08167093	37,11561225
1,617384615	37,02578659	37,03650158	37,08149836	37,11536302
1,617884615	37,02712705	37,03781794	37,08573487	37,11952335
1,618384615	37,02705875	37,03772568	37,08551901	37,11923178
1,618884615	37,02838594	37,03902907	37,0897136	37,12335112
1,619384615	37,02830478	37,03892424	37,0894571	37,12301982
1,619884615	37,0296195	37,04021543	37,09361225	37,12710063
1,620384615	37,02952622	37,04009877	37,09331743	37,12673193
1,620884615	37,03082915	37,04137846	37,09743534	37,13077638
1,621384615	37,0307244	37,04125062	37,09710429	37,13037232
1,621884615	37,03201617	37,04251942	37,10118691	37,13438236
1,622384615	37,03190055	37,04238096	37,10082148	37,13394477
1,622884615	37,0331817	37,04363942	37,10487057	37,13792213
1,623384615	37,03305573	37,04349088	37,10447243	37,13745267
1,623884615	37,03432678	37,0447395	37,10848958	37,14139892
1,624384615	37,03419093	37,04458135	37,10806024	37,14089908
1,624884615	37,03545234	37,04582058	37,11204689	37,14481565
1,625384615	37,03530705	37,04565324	37,11158772	37,1442868
1,692307692	37,02351713	37,03454159	37,07432575	37,10916848
1,692807692	37,02488686	37,03588651	37,07865475	37,11341908
1,693307692	37,02484684	37,03582183	37,07852827	37,11321468
1,693807692	37,02620139	37,03715188	37,08280932	37,1174183
1,694307692	37,02614672	37,03707287	37,08263655	37,11716857
1,694807692	37,02748712	37,03838906	37,08687286	37,1213284
1,695307692	37,02741875	37,03829665	37,0866568	37,12103633
1,695807692	37,02874589	37,03959988	37,09085119	37,12515517
1,696307692	37,02866466	37,0394949	37,09059449	37,12482338
1,696807692	37,02997932	37,04078593	37,09474944	37,12890369
1,697307692	37,02988597	37,04066912	37,09445443	37,12853449
1,697807692	37,03118884	37,04194865	37,09857214	37,13257844
1,698307692	37,03108403	37,04182064	37,09824089	37,13217388
1,698807692	37,03237573	37,04308929	37,10232331	37,13618343
1,699307692	37,03226005	37,04295068	37,10195768	37,13574534
1,699807692	37,03354114	37,04420898	37,10600657	37,13972221
1,700307692	37,0334151	37,04406028	37,10560823	37,13925225
1,700807692	37,03468609	37,04530875	37,10962518	37,14319801
1,701307692	37,03455018	37,04515044	37,10919564	37,14269768
1,701807692	37,03581152	37,04638951	37,1131821	37,14661375
1,702307692	37,03566618	37,04622202	37,11272273	37,1460844
1,769230769	37,02386234	37,03509017	37,07541678	37,11090227
1,769730769	37,02523201	37,03643494	37,07974561	37,1151524
1,770230769	37,02519193	37,03637012	37,07961894	37,11494754
1,770730769	37,02654642	37,03770003	37,08389981	37,1191507
1,771230769	37,0264917	37,03762087	37,08372685	37,11890051
1,771730769	37,02783204	37,03893692	37,08796298	37,12305989
1,772230769	37,02776362	37,03884436	37,08774674	37,12276736
1,772730769	37,02909069	37,04014744	37,09194094	37,12688574
1,773230769	37,02900941	37,04004232	37,09168406	37,12655349
1,773730769	37,030324	37,04133321	37,09583882	37,13063334
1,774230769	37,0302306	37,04121624	37,09554363	37,13026368
1,774730769	37,03153341	37,04249563	37,09966115	37,13430718
1,775230769	37,03142854	37,04236748	37,09932972	37,13390216
1,775730769	37,03272019	37,04363598	37,10341196	37,13791125
1,776230769	37,03260444	37,04349722	37,10304614	37,13747271
1,776730769	37,03388548	37,04475538	37,10709486	37,14144912
1,777230769	37,03375939	37,04460654	37,10669633	37,14097871
1,777730769	37,03503032	37,04585486	37,1107131	37,14492401
1,778230769	37,03489435	37,04569641	37,11028337	37,14442322
1,778730769	37,03615563	37,04693534	37,11426965	37,14833884
1,779230769	37,03601023	37,0467677	37,1138101	37,14780903
1,846153846	37,02419358	37,03561723	37,07646367	37,11256805
1,846653846	37,0255632	37,03696187	37,08079233	37,11681776
1,847153846	37,02552307	37,03689692	37,08066549	37,11661248
1,847653846	37,02687751	37,03822669	37,08494619	37,12081521
1,848153846	37,02682273	37,03814739	37,08477306	37,1205646
1,848653846	37,02816301	37,03946331	37,08900902	37,12472355
1,849153846	37,02809454	37,03937062	37,08879261	37,12443059
1,849653846	37,02942156	37,04067357	37,09298665	37,12854855
1,850153846	37,02934022	37,04056831	37,09272959	37,12821588
1,850653846	37,03065476	37,04185906	37,09688419	37,13229531
1,851153846	37,03056131	37,04174197	37,09658883	37,13192523
1,851653846	37,03186406	37,04302122	37,10070618	37,1359683
1,852153846	37,03175914	37,04289294	37,10037458	37,13556286
1,852653846	37,03305074	37,0441613	37,10445665	37,13957153
1,853153846	37,03293494	37,04402241	37,10409067	37,13913257
1,853653846	37,03421592	37,04528044	37,10813921	37,14310855
1,854153846	37,03408977	37,04513147	37,10774051	37,14263772
1,854653846	37,03536065	37,04637965	37,11175712	37,1465826
1,855153846	37,03522463	37,04622106	37,11132722	37,14608139
1,855653846	37,03648586	37,04745986	37,11531333	37,14999659
1,856153846	37,0363404	37,04729209	37,11485361	37,14946636
1,923076923	37,02451193	37,0361244	37,07746979	37,11417094
1,923576923	37,02588149	37,03746891	37,08179829	37,11842026
1,924076923	37,02584131	37,03740383	37,0816713	37,11821458
1,924576923	37,0271957	37,03873348	37,08595184	37,12241692
1,925076923	37,02714087	37,03865406	37,08577856	37,12216592
1,925576923	37,02848111	37,03996985	37,09001436	37,12632447
1,926076923	37,02841258	37,03987704	37,08979779	37,12603113
1,926576923	37,02973955	37,04117986	37,09399167	37,1301487
1,927076923	37,02965817	37,04107448	37,09373446	37,12981563
1,927576923	37,03097266	37,04236511	37,0978889	37,13389467
1,928076923	37,03087916	37,04224789	37,09759338	37,13352419
1,928576923	37,03218186	37,04352702	37,10171058	37,13756688
1,929076923	37,03207689	37,04339861	37,10137882	37,13716105
1,929576923	37,03336844	37,04466686	37,10546073	37,14116932
1,930076923	37,03325259	37,04452784	37,10509459	37,14072997
1,930576923	37,03453352	37,04578574	37,10914298	37,14470556
1,931076923	37,03440732	37,04563665	37,10874413	37,14423434
1,931576923	37,03567815	37,04688471	37,11276058	37,14817883
1,932076923	37,03554208	37,046726	37,11233052	37,14767723
1,932576923	37,03680326	37,04796467	37,11631647	37,15159204
1,933076923	37,03665775	37,04779678	37,1158566	37,15106142
2	37,02481832	37,0366131	37,07843814	37,11571549
2,0005	37,02618784	37,0379575	37,08276649	37,11996445
2,001	37,02614761	37,03789231	37,08263936	37,1197584
2,0015	37,02750195	37,03922184	37,08691975	37,12396038
2,002	37,02744708	37,0391423	37,08674632	37,12370901
2,0025	37,02878727	37,04045798	37,09098198	37,1278672
2,003	37,0287187	37,04036505	37,09076527	37,12757349
2,0035	37,03004562	37,04166776	37,094959	37,13169069
2,004	37,02996419	37,04156226	37,09470165	37,13135726
2,0045	37,03127864	37,04285278	37,09885594	37,13543594
2,005	37,03118509	37,04273544	37,09856028	37,1350651
2,0055	37,03248775	37,04401446	37,10267733	37,13910742
2,006	37,03238273	37,04388594	37,10234543	37,13870123
2,0065	37,03367423	37,04515406	37,10642719	37,14270914
2,007	37,03355833	37,04501493	37,10606091	37,14226942
2,0075	37,03483922	37,04627272	37,11010915	37,14624465
2,008	37,03471298	37,04612351	37,10971015	37,14577307
2,0085	37,03598376	37,04737146	37,11372646	37,14971719
2,009	37,03584764	37,04721263	37,11329626	37,14921523
2,0095	37,03710878	37,04845119	37,11728207	37,15312968
2,01	37,03696323	37,04828318	37,11682205	37,1525987
2,076923077	37,02511361	37,03708464	37,0793714	37,11720578
2,077423077	37,02648308	37,03842893	37,08369961	37,12145439
2,077923077	37,02644281	37,03836363	37,08357234	37,12124801
2,078423077	37,02779711	37,03969305	37,0878526	37,12544964
2,078923077	37,0277422	37,03961341	37,08767904	37,12519793
2,079423077	37,02908234	37,04092898	37,09191456	37,12935579
2,079923077	37,02901373	37,04083594	37,09169771	37,12906174
2,080423077	37,03034061	37,04213854	37,09589131	37,1331786
2,080923077	37,03025914	37,04203293	37,09563382	37,13284483
2,081423077	37,03157354	37,04332335	37,09978798	37,13692317
2,081923077	37,03147995	37,0432059	37,09949218	37,13655199
2,082423077	37,03278257	37,04448481	37,1036091	37,14059397
2,082923077	37,03267751	37,04435618	37,10327706	37,14018744
2,083423077	37,03396896	37,0456242	37,10735869	37,14419501
2,083923077	37,03385302	37,04548497	37,10699228	37,14375495
2,084423077	37,03513387	37,04674265	37,11104038	37,14772985
2,084923077	37,03500758	37,04659333	37,11064125	37,14725792
2,085423077	37,03627832	37,04784117	37,11465742	37,15120171
2,085923077	37,03614216	37,04768224	37,11422709	37,15069941
2,086423077	37,03740326	37,04892068	37,11821276	37,15461352
2,086923077	37,03725766	37,04875257	37,1177526	37,15408221
2,153846154	37,02539855	37,03754016	37,08027196	37,11864545
2,154346154	37,02676799	37,03888435	37,08460005	37,12289375
2,154846154	37,02672768	37,03881895	37,08447266	37,12268705
2,155346154	37,02808194	37,04014827	37,08875279	37,12688836
2,155846154	37,02802698	37,04006853	37,0885791	37,12663634
2,156346154	37,02936709	37,041384	37,09281449	37,13079387
2,156846154	37,02929843	37,04129086	37,09259752	37,1304995
2,157346154	37,03062528	37,04259336	37,09679099	37,13461605
2,157846154	37,03054376	37,04248765	37,09653338	37,13428197
2,158346154	37,03185813	37,04377796	37,10068741	37,13835998
2,158846154	37,03176449	37,04366042	37,10039149	37,13798849
2,159346154	37,03306707	37,04493923	37,10450828	37,14203016
2,159846154	37,03296197	37,0448105	37,10417611	37,14162331
2,160346154	37,03425339	37,04607842	37,10825762	37,14563056
2,160846154	37,03413741	37,04593908	37,10789108	37,14519019
2,161346154	37,03541822	37,04719667	37,11193906	37,14916477
2,161846154	37,03529189	37,04704725	37,1115398	37,14869253
2,162346154	37,03656259	37,04829499	37,11555584	37,152636
2,162846154	37,03642639	37,04813595	37,11512538	37,15213339
2,163346154	37,03768744	37,0493743	37,11911093	37,15604718
2,163846154	37,03754181	37,04920609	37,11865065	37,15551555
2,230769231	37,02567384	37,03798071	37,081142	37,12003781
2,231269231	37,02704323	37,03932481	37,08546998	37,12428581
2,231769231	37,02700289	37,03925931	37,08534246	37,12407881
2,232269231	37,02835711	37,04058854	37,08962248	37,12827983
2,232769231	37,02830212	37,0405087	37,08944867	37,12802751
2,233269231	37,02964219	37,04182408	37,09368394	37,13218474
2,233769231	37,0295735	37,04173085	37,09346685	37,13189008
2,234269231	37,0309003	37,04303325	37,09766021	37,13600633
2,234769231	37,03081875	37,04292745	37,09740247	37,13567195
2,235269231	37,03213308	37,04421767	37,10155639	37,13974967
2,235769231	37,03203941	37,04410003	37,10126035	37,13937788
2,236269231	37,03334195	37,04537875	37,10537702	37,14341925
2,236769231	37,03323681	37,04524992	37,10504474	37,14301211
2,237269231	37,03452819	37,04651775	37,10912613	37,14701906
2,237769231	37,03441218	37,04637832	37,10875947	37,1465784
2,238269231	37,03569294	37,04763581	37,11280733	37,15055268
2,238769231	37,03556658	37,0474863	37,11240795	37,15008014
2,239269231	37,03683724	37,04873394	37,11642388	37,15402332
2,239769231	37,03670101	37,04857482	37,1159933	37,15352041
2,240269231	37,03796202	37,04981307	37,11997873	37,15743391
2,240769231	37,03781635	37,04964477	37,11951834	37,15690198
2,307692308	37,02594008	37,03840724	37,08198347	37,12138584
2,308192308	37,02730944	37,03975124	37,08631133	37,12563356
2,308692308	37,02726906	37,03968566	37,08618371	37,12542628
2,309192308	37,02862325	37,0410148	37,09046361	37,12962702
2,309692308	37,02856822	37,04093488	37,09028969	37,12937442
2,310192308	37,02990826	37,04225016	37,09452486	37,13353138
2,310692308	37,02983953	37,04215684	37,09430765	37,13323644
2,311192308	37,0311663	37,04345916	37,0985009	37,13735241
2,311692308	37,03108472	37,04335327	37,09824306	37,13701775
2,312192308	37,03239901	37,0446434	37,10239686	37,14109519
2,312692308	37,0323053	37,04452568	37,10210071	37,14072312
2,313192308	37,03360781	37,0458043	37,10621727	37,14476422
2,313692308	37,03350264	37,04567539	37,10588488	37,14435679
2,314192308	37,03479398	37,04694313	37,10996616	37,14836347
2,314692308	37,03467793	37,04680361	37,10959939	37,14792253
2,315192308	37,03595867	37,04806101	37,11364714	37,15189654
2,315692308	37,03583227	37,04791141	37,11324765	37,15142372
2,316192308	37,03710289	37,04915897	37,11726347	37,15536662
2,316692308	37,03696662	37,04899976	37,11683278	37,15486344
2,317192308	37,0382276	37,05023793	37,1208181	37,15877666
2,317692308	37,0380819	37,05006953	37,1203576	37,15824445
2,384615385	37,02619785	37,03882059	37,08279814	37,12269225
2,385115385	37,02756718	37,04016452	37,08712589	37,1269397
2,385615385	37,02752676	37,04009885	37,08699816	37,12673216
2,386115385	37,02888092	37,04142791	37,09127796	37,13093264
2,386615385	37,02882586	37,0413479	37,09110394	37,13067978
2,387115385	37,03016586	37,0426631	37,095339	37,13483648
2,387615385	37,0300971	37,0425697	37,0951217	37,13454127
2,388115385	37,03142384	37,04387194	37,09931484	37,13865698
2,388615385	37,03134222	37,04376596	37,09905689	37,13832206
2,389115385	37,03265648	37,04505601	37,10321059	37,14239924
2,389615385	37,03256274	37,0449382	37,10291434	37,14202691
2,390115385	37,03386521	37,04621675	37,1070308	37,14606774
2,390615385	37,03376001	37,04608775	37,1066983	37,14566006
2,391115385	37,03505132	37,04735541	37,11077948	37,14966648
2,391615385	37,03493524	37,04721581	37,1104126	37,14922528
2,392115385	37,03621594	37,04847313	37,11446025	37,15319902
2,392615385	37,03608951	37,04832344	37,11406066	37,15272595
2,393115385	37,0373601	37,04957092	37,11807637	37,15666859
2,393615385	37,0372238	37,04941163	37,11764558	37,15616514
2,394115385	37,03848474	37,05064971	37,1216308	37,1600781
2,394615385	37,038339	37,05048124	37,12117019	37,15954564
2,461538462	37,02644764	37,03922156	37,08358761	37,1239595
2,462038462	37,02781694	37,0405654	37,08791527	37,12820671
2,462538462	37,0277765	37,04049966	37,08778744	37,12799892
2,463038462	37,02913062	37,04182864	37,09206715	37,13219915
2,463538462	37,02907553	37,04174855	37,09189302	37,13194604
2,464038462	37,0304155	37,04306368	37,09612799	37,13610249
2,464538462	37,03034671	37,0429702	37,09591059	37,13580704
2,465038462	37,03167341	37,04427236	37,10010363	37,13992251
2,465538462	37,03159177	37,04416631	37,09984558	37,13958734
2,466038462	37,03290599	37,04545627	37,10399919	37,14366428
2,466538462	37,03281222	37,04533839	37,10370283	37,1432917
2,467038462	37,03411467	37,04661686	37,1078192	37,14733228
2,467538462	37,03400943	37,04648778	37,1074866	37,14692435
2,468038462	37,03530071	37,04775536	37,11156768	37,15093053
2,468538462	37,0351846	37,04761568	37,11120071	37,15048908
2,469038462	37,03646527	37,04887292	37,11524826	37,15446258
2,469538462	37,03633881	37,04872316	37,11484858	37,15398926
2,470038462	37,03760937	37,04997056	37,11886419	37,15793165
2,470538462	37,03747304	37,04981119	37,1184333	37,15742796
2,471038462	37,03873395	37,0510492	37,12241842	37,16134067
2,471538462	37,03858818	37,05088065	37,12195771	37,16080797
2,538461538	37,02668993	37,03961085	37,08435336	37,12518984
2,538961538	37,0280592	37,04095462	37,08868093	37,12943682
2,539461538	37,02801873	37,0408888	37,08855301	37,1292288
2,539961538	37,02937282	37,04221771	37,09283262	37,1334288
2,540461538	37,0293177	37,04213755	37,09265841	37,13317546
2,540961538	37,03065764	37,0434526	37,09689328	37,13733168
2,541461538	37,03058882	37,04335905	37,09667579	37,13703599
2,541961538	37,0319155	37,04466113	37,10086874	37,14115123
2,542461538	37,03183382	37,04455501	37,1006106	37,14081582
2,542961538	37,03314802	37,0458449	37,10476411	37,14489253
2,543461538	37,03305422	37,04572694	37,10446767	37,14451972
2,543961538	37,03435664	37,04700534	37,10858394	37,14856007
2,544461538	37,03425137	37,04687619	37,10825125	37,14815191
2,544961538	37,03554262	37,0481437	37,11233224	37,15215785
2,545461538	37,03542648	37,04800394	37,11196518	37,15171617
2,545961538	37,03670712	37,04926111	37,11601264	37,15568944
2,546461538	37,03658063	37,04911128	37,11561286	37,15521589
2,546961538	37,03785117	37,0503586	37,11962838	37,15915805
2,547461538	37,0377148	37,05019916	37,1191974	37,15865413
2,547961538	37,03897569	37,05143709	37,12318243	37,16256661
2,548461538	37,03882989	37,05126847	37,12272163	37,16203367
2,615384615	37,02692514	37,03998911	37,08509674	37,12638535
2,615884615	37,02829438	37,04133281	37,08942422	37,1306321
2,616384615	37,02825388	37,04126693	37,08929621	37,13042387
2,616884615	37,02960795	37,04259576	37,09357574	37,13462365
2,617384615	37,0295528	37,04251553	37,09340144	37,13437008
2,617884615	37,03089271	37,04383052	37,09763623	37,13852608
2,618384615	37,03082387	37,04373689	37,09741864	37,13823018
2,618884615	37,03215052	37,04503891	37,10161151	37,14234519
2,619384615	37,03206881	37,04493272	37,10135328	37,14200957
2,619884615	37,03338298	37,04622254	37,10550671	37,14608605
2,620384615	37,03328916	37,04610451	37,10521018	37,14571303
2,620884615	37,03459154	37,04738284	37,10932636	37,14975316
2,621384615	37,03448625	37,04725362	37,10899359	37,14934478
2,621884615	37,03577747	37,04852106	37,11307449	37,1533505
2,622384615	37,03566131	37,04838124	37,11270734	37,1529086
2,622884615	37,03694192	37,04963833	37,11675471	37,15688165
2,623384615	37,0368154	37,04948843	37,11635485	37,15640788
2,623884615	37,03808591	37,05073569	37,12037028	37,16034982
2,624384615	37,03794952	37,05057617	37,11993922	37,15984568
2,624884615	37,03921038	37,05181404	37,12392416	37,16375795
2,625384615	37,03906455	37,05164534	37,12346327	37,16322479
2,692307692	37,02715366	37,04035695	37,08581897	37,1275479
2,692807692	37,02852288	37,04170059	37,09014637	37,13179445
2,693307692	37,02848235	37,04163463	37,09001828	37,131586
2,693807692	37,02983639	37,0429634	37,09429772	37,13578558
2,694307692	37,02978121	37,04288311	37,09412334	37,1355318
2,694807692	37,0311211	37,04419803	37,09835805	37,13968759
2,695307692	37,03105223	37,04410434	37,09814038	37,13939148
2,695807692	37,03237885	37,04540629	37,10233317	37,14350629
2,696307692	37,03229712	37,04530003	37,10207486	37,14317046
2,696807692	37,03361127	37,04658979	37,1062282	37,14724674
2,697307692	37,03351742	37,04647169	37,10593159	37,1468735
2,697807692	37,03481978	37,04774995	37,11004769	37,15091343
2,698307692	37,03471446	37,04762067	37,10971484	37,15050484
2,698807692	37,03600566	37,04888804	37,11379565	37,15451035
2,699307692	37,03588946	37,04874816	37,11342842	37,15406825
2,699807692	37,03717005	37,05000519	37,11747571	37,15804109
2,700307692	37,0370435	37,04985522	37,11707576	37,15756711
2,700807692	37,03831399	37,05110241	37,12109112	37,16150885
2,701307692	37,03817757	37,05094283	37,12065997	37,1610045
2,701807692	37,0394384	37,05218063	37,12464483	37,16491655
2,702307692	37,03929255	37,05201187	37,12418386	37,16438319
2,769230769	37,02737585	37,04071492	37,08652119	37,12867925
2,769730769	37,02874504	37,04205849	37,09084851	37,1329256
2,770230769	37,02870448	37,04199247	37,09072035	37,13271696
2,770730769	37,0300585	37,04332118	37,09499971	37,13691633
2,771230769	37,0300033	37,04324083	37,09482525	37,13666236
2,771730769	37,03134316	37,04455568	37,09905988	37,14081795
2,772230769	37,03127427	37,04446193	37,09884214	37,14052165
2,772730769	37,03260087	37,04576381	37,10303484	37,14463625
2,773230769	37,03251911	37,04565749	37,10277646	37,14430023
2,773730769	37,03383323	37,04694719	37,10692972	37,14837631
2,774230769	37,03373936	37,04682904	37,10663303	37,14800288
2,774730769	37,03504169	37,04810723	37,11074905	37,15204261
2,775230769	37,03493635	37,04797789	37,11041612	37,15163382
2,775730769	37,03622752	37,0492452	37,11449686	37,15563914
2,776230769	37,0361113	37,04910525	37,11412955	37,15519683
2,776730769	37,03739187	37,05036222	37,11817676	37,15916948
2,777230769	37,0372653	37,05021219	37,11777674	37,15869531
2,777730769	37,03853576	37,05145931	37,12179202	37,16263685
2,778230769	37,03839931	37,05129967	37,12136079	37,1621323
2,778730769	37,03966012	37,05253741	37,12534557	37,16604416
2,779230769	37,03951424	37,05236859	37,12488453	37,1655106
2,846153846	37,02759203	37,04106352	37,08720445	37,12978099
2,846653846	37,0289612	37,04240703	37,09153169	37,13402716
2,847153846	37,02892062	37,04234096	37,09140345	37,13381833
2,847653846	37,03027462	37,0436696	37,09568274	37,13801751
2,848153846	37,03021939	37,04358919	37,09550821	37,13776336
2,848653846	37,03155923	37,04490398	37,09974276	37,14191876
2,849153846	37,03149031	37,04481017	37,09952495	37,14162227
2,849653846	37,03281689	37,046112	37,10371758	37,14573669
2,850153846	37,03273511	37,04600562	37,10345912	37,14540048
2,850653846	37,03404921	37,04729526	37,10761231	37,14947637
2,851153846	37,03395531	37,04717704	37,10731554	37,14910275
2,851653846	37,03525762	37,04845518	37,11143149	37,15314229
2,852153846	37,03515226	37,04832578	37,11109849	37,15273332
2,852653846	37,03644341	37,04959303	37,11517916	37,15673845
2,853153846	37,03632716	37,04945302	37,11481177	37,15629596
2,853653846	37,0376077	37,05070993	37,11885891	37,16026842
2,854153846	37,03748111	37,05055984	37,11845881	37,15979406
2,854653846	37,03875154	37,05180691	37,12247402	37,16373542
2,855153846	37,03861508	37,05164721	37,12204272	37,16323068
2,855653846	37,03987586	37,05288489	37,12602742	37,16714236
2,856153846	37,03972996	37,05271601	37,12556631	37,16660861
2,923076923	37,02780252	37,04140322	37,0878697	37,13085463
2,923576923	37,02917167	37,04274668	37,09219687	37,13510061
2,924076923	37,02913107	37,04268055	37,09206856	37,1348916
2,924576923	37,03048504	37,04400914	37,09634778	37,13909061
2,925076923	37,0304298	37,04392867	37,09617318	37,13883628
2,925576923	37,03176961	37,04524341	37,10040766	37,1429915
2,926076923	37,03170067	37,04514954	37,10018978	37,14269483
2,926576923	37,03302722	37,04645131	37,10438234	37,14680907
2,927076923	37,03294542	37,04634487	37,10412381	37,14647268
2,927576923	37,0342595	37,04763445	37,10827693	37,1505484
2,928076923	37,03416558	37,04751618	37,10798009	37,1501746
2,928576923	37,03546787	37,04879426	37,11209597	37,15421397
2,929076923	37,03536248	37,04866481	37,1117629	37,15380482
2,929576923	37,03665361	37,049932	37,1158435	37,15780977
2,930076923	37,03653734	37,04979194	37,11547604	37,1573671
2,930576923	37,03781786	37,05104879	37,11952311	37,16133938
2,931076923	37,03769124	37,05089864	37,11912294	37,16086485
2,931576923	37,03896166	37,05214566	37,12313807	37,16480603
2,932076923	37,03882517	37,0519859	37,12270671	37,16430111
2,932576923	37,04008593	37,05322352	37,12669134	37,16821261
2,933076923	37,03994001	37,05305458	37,12623015	37,16767869
3	37,0280076	37,04173446	37,08851784	37,13190152
3,0005	37,02937672	37,04307787	37,09284495	37,13614733
3,001	37,0293361	37,04301168	37,09271657	37,13593815
3,0015	37,03069005	37,04434022	37,09699572	37,14013699
3,002	37,03063479	37,04425969	37,09682105	37,13988249
3,0025	37,03197458	37,04557438	37,10105547	37,14403755
3,003	37,03190562	37,04548046	37,10083751	37,14374071
3,0035	37,03323215	37,04678218	37,10503001	37,14785478
3,004	37,03315033	37,04667569	37,10477141	37,14751822
3,0045	37,03446438	37,04796522	37,10892447	37,15159377
3,005	37,03437044	37,04784689	37,10862757	37,1512198
3,0055	37,03567271	37,04912492	37,11274338	37,155259
3,006	37,0355673	37,04899541	37,11241024	37,15484968
3,0065	37,03685841	37,05026254	37,11649077	37,15885446
3,007	37,03674212	37,05012243	37,11612325	37,15841163
3,0075	37,03802262	37,05137923	37,12017025	37,16238374
3,008	37,03789598	37,05122903	37,11977002	37,16190903
3,0085	37,03916637	37,05247599	37,12378508	37,16585004
3,009	37,03902986	37,05231618	37,12335365	37,16534496
3,0095	37,04029061	37,05355375	37,12733822	37,16925629
3,01	37,04014466	37,05338476	37,12687696	37,1687222
3,076923077	37,02820752	37,04205765	37,08914969	37,13292294
3,077423077	37,02957662	37,043401	37,09347674	37,1371686
3,077923077	37,02953598	37,04333476	37,0933483	37,13695926
3,078423077	37,03088992	37,04466325	37,09762739	37,14115794
3,078923077	37,03083463	37,04458268	37,09745265	37,14090327
3,079423077	37,0321744	37,04589731	37,10168701	37,14505817
3,079923077	37,03210542	37,04580334	37,10146899	37,14476117
3,080423077	37,03343193	37,047105	37,10566142	37,14887508
3,080923077	37,03335009	37,04699846	37,10540276	37,14853836
3,081423077	37,03466413	37,04828794	37,10955575	37,15261374
3,081923077	37,03457016	37,04816957	37,10925879	37,15223961
3,082423077	37,03587241	37,04944754	37,11337454	37,15627865
3,082923077	37,03576698	37,04931798	37,11304133	37,15586917
3,083423077	37,03705807	37,05058507	37,1171218	37,15987379
3,083923077	37,03694176	37,0504449	37,11675421	37,1594308
3,084423077	37,03822224	37,05170165	37,12080115	37,16340275
3,084923077	37,03809558	37,0515514	37,12040086	37,16292788
3,085423077	37,03936595	37,05279831	37,12441586	37,16686873
3,085923077	37,03922943	37,05263845	37,12398436	37,16636349
3,086423077	37,04049015	37,05387597	37,12796887	37,17027466
3,086923077	37,04034419	37,05370692	37,12750755	37,1697404
3,153846154	37,02840253	37,04237315	37,08976603	37,13392009
3,154346154	37,02977162	37,04371646	37,09409302	37,13816559
3,154846154	37,02973096	37,04365017	37,09396452	37,1379561
3,155346154	37,03108487	37,04497861	37,09824355	37,14215462
3,155846154	37,03102957	37,04489798	37,09806875	37,1418998
3,156346154	37,03236932	37,04621257	37,10230304	37,14605455
3,156846154	37,03230032	37,04611855	37,10208496	37,14575739
3,157346154	37,03362681	37,04742017	37,10627734	37,14987115
3,157846154	37,03354495	37,04731358	37,10601862	37,14953427
3,158346154	37,03485897	37,04860301	37,11017155	37,15360951
3,158846154	37,03476499	37,04848458	37,10987452	37,15323523
3,159346154	37,03606721	37,04976251	37,11399021	37,15727411
3,159846154	37,03596177	37,0496329	37,11365695	37,15686447
3,160346154	37,03725283	37,05089994	37,11773735	37,16086894
3,160846154	37,03713651	37,05075972	37,11736971	37,16042579
3,161346154	37,03841697	37,05201642	37,12141659	37,16439759
3,161846154	37,03829029	37,05186613	37,12101623	37,16392257
3,162346154	37,03956064	37,05311299	37,12503117	37,16786326
3,162846154	37,0394241	37,05295308	37,12459961	37,16735787
3,163346154	37,0406848	37,05419055	37,12858406	37,17126889
3,163846154	37,04053882	37,05402146	37,12812268	37,17073448
3,230769231	37,02859286	37,04268133	37,09036757	37,13489407
3,231269231	37,02996193	37,04402458	37,0946945	37,13913942
3,231769231	37,02992125	37,04395825	37,09456594	37,13892978
3,232269231	37,03127515	37,04528664	37,09884491	37,14312816
3,232769231	37,03121982	37,04520597	37,09867006	37,14287319
3,233269231	37,03255956	37,04652051	37,10290429	37,14702779
3,233769231	37,03249054	37,04642644	37,10268616	37,14673049
3,234269231	37,03381702	37,04772801	37,10687847	37,1508441
3,234769231	37,03373514	37,04762138	37,10661969	37,15050708
3,235269231	37,03504913	37,04891076	37,11077257	37,15458216
3,235769231	37,03495513	37,04879229	37,11047548	37,15420773
3,236269231	37,03625734	37,05007017	37,11459111	37,15824647
3,236769231	37,03615188	37,04994051	37,11425779	37,15783669
3,237269231	37,03744293	37,05120751	37,11833814	37,16184101
3,237769231	37,03732658	37,05106725	37,11797044	37,16139771
3,238269231	37,03860702	37,0523239	37,12201726	37,16536936
3,238769231	37,03848033	37,05217355	37,12161684	37,1648942
3,239269231	37,03975066	37,05342037	37,12563173	37,16883475
3,239769231	37,0396141	37,05326041	37,12520011	37,16832921
3,240269231	37,04087478	37,05449784	37,1291845	37,17224008
3,240769231	37,04072878	37,0543287	37,12872306	37,17170552
3,307692308	37,02877872	37,04298249	37,09095498	37,13584591
3,308192308	37,03014777	37,04432571	37,09528185	37,14009112
3,308692308	37,03010708	37,04425933	37,09515324	37,13988134
3,309192308	37,03146095	37,04558768	37,09943215	37,14407957
3,309692308	37,03140561	37,04550696	37,09925725	37,14382447
3,310192308	37,03274533	37,04682146	37,10349142	37,14797892
3,310692308	37,0326763	37,04672734	37,10327323	37,14768148
3,311192308	37,03400275	37,04802887	37,10746549	37,15179495
3,311692308	37,03392086	37,04792219	37,10720666	37,15145779
3,312192308	37,03523483	37,04921153	37,11135948	37,15553273
3,312692308	37,03514082	37,04909301	37,11106234	37,15515817
3,313192308	37,03644301	37,05037085	37,11517791	37,15919676
3,313692308	37,03633753	37,05024115	37,11484454	37,15878684
3,314192308	37,03762856	37,0515081	37,11892483	37,16279102
3,314692308	37,0375122	37,05136779	37,11855707	37,16234758
3,315192308	37,03879262	37,0526244	37,12260384	37,1663191
3,315692308	37,03866591	37,05247401	37,12220337	37,16584379
3,316192308	37,03993623	37,05372078	37,1262182	37,1697842
3,316692308	37,03979964	37,05356078	37,12578653	37,16927852
3,317192308	37,04106031	37,05479816	37,12977086	37,17318925
3,317692308	37,04091429	37,05462898	37,12930937	37,17265455
3,384615385	37,02896031	37,04327696	37,09152887	37,13677657
3,385115385	37,03032934	37,04462013	37,09585569	37,14102164
3,385615385	37,03028863	37,04455371	37,09572703	37,14081173
3,386115385	37,03164249	37,04588202	37,10000589	37,14500983
3,386615385	37,03158713	37,04580126	37,09983093	37,14475459
3,387115385	37,03292683	37,04711571	37,10406506	37,14890891
3,387615385	37,03285778	37,04702155	37,10384681	37,14861133
3,388115385	37,03418422	37,04832304	37,10803902	37,15272467
3,388615385	37,03410231	37,04821632	37,10778013	37,15238737
3,389115385	37,03541627	37,04950561	37,1119329	37,15646218
3,389615385	37,03532223	37,04938705	37,11163571	37,15608748
3,390115385	37,03662441	37,05066485	37,11575123	37,16012594
3,390615385	37,03651891	37,0505351	37,1154178	37,15971589
3,391115385	37,03780993	37,05180201	37,11949804	37,16371994
3,391615385	37,03769355	37,05166166	37,11913023	37,16327636
3,392115385	37,03897395	37,05291823	37,12317694	37,16724774
3,392615385	37,03884723	37,0527678	37,12277642	37,1667723
3,393115385	37,04011753	37,05401453	37,12679119	37,17071257
3,393615385	37,03998093	37,05385448	37,12635947	37,17020676
3,394115385	37,04124158	37,05509182	37,13034375	37,17411736
3,394615385	37,04109554	37,0549226	37,12988221	37,17358253
3,461538462	37,0291378	37,04356501	37,09208984	37,13768695
3,462038462	37,03050682	37,04490814	37,09641661	37,1419319
3,462538462	37,03046609	37,04484168	37,09628789	37,14172185
3,463038462	37,03181993	37,04616995	37,10056671	37,14591983
3,463538462	37,03176456	37,04608914	37,10039169	37,14566446
3,464038462	37,03310425	37,04740356	37,10462577	37,14981865
3,464538462	37,03303518	37,04730936	37,10440748	37,14952094
3,465038462	37,0343616	37,04861081	37,10859963	37,15363415
3,465538462	37,03427967	37,04850404	37,1083407	37,15329673
3,466038462	37,03559362	37,0497933	37,11249341	37,15737141
3,466538462	37,03549957	37,0496747	37,11219617	37,15699658
3,467038462	37,03680173	37,05095245	37,11631164	37,16103491
3,467538462	37,03669621	37,05082267	37,11597816	37,16062473
3,468038462	37,03798721	37,05208953	37,12005835	37,16462865
3,468538462	37,03787082	37,05194914	37,11969049	37,16418494
3,469038462	37,03915121	37,05320567	37,12373715	37,16815619
3,469538462	37,03902446	37,0530552	37,12333658	37,16768062
3,470038462	37,04029475	37,05430188	37,1273513	37,17162077
3,470538462	37,04015813	37,0541418	37,12691953	37,17111483
3,471038462	37,04141877	37,0553791	37,13090376	37,1750253
3,471538462	37,04127272	37,05520983	37,13044216	37,17449034
3,538461538	37,02931138	37,04384692	37,09263843	37,1385779
3,538961538	37,03068038	37,04519	37,09696515	37,14282273
3,539461538	37,03063964	37,04512351	37,09683638	37,14261256
3,539961538	37,03199346	37,04645173	37,10111514	37,14681041
3,540461538	37,03193807	37,04637089	37,10094008	37,14655492
3,540961538	37,03327775	37,04768527	37,10517411	37,15070899
3,541461538	37,03320866	37,04759103	37,10495577	37,15041116
3,541961538	37,03453507	37,04889244	37,10914788	37,15452424
3,542461538	37,03445313	37,04878563	37,10888889	37,15418669
3,542961538	37,03576706	37,05007485	37,11304156	37,15826125
3,543461538	37,03567299	37,04995621	37,11274427	37,1578863
3,543961538	37,03697514	37,05123392	37,11685969	37,1619245
3,544461538	37,03686961	37,0511041	37,11652616	37,1615142
3,544961538	37,03816059	37,05237093	37,1206063	37,16551799
3,545461538	37,03804418	37,0522305	37,12023839	37,16507417
3,545961538	37,03932455	37,05348699	37,12428501	37,1690453
3,546461538	37,03919779	37,05333648	37,12388439	37,1685696
3,546961538	37,04046806	37,05458312	37,12789906	37,17250963
3,547461538	37,04033143	37,054423	37,12746724	37,17200356
3,547961538	37,04159205	37,05566026	37,13145142	37,17591391
3,548461538	37,04144599	37,05549096	37,13098978	37,17537883
3,615384615	37,0294812	37,04412292	37,09317514	37,13945022
3,615884615	37,03085018	37,04546597	37,09750181	37,14369493
3,616384615	37,03080942	37,04539944	37,097373	37,14348464
3,616884615	37,03216324	37,04672763	37,10165172	37,14768237
3,617384615	37,03210783	37,04664675	37,10147661	37,14742676
3,617884615	37,03344749	37,04796108	37,10571059	37,15158071
3,618384615	37,03337839	37,04786681	37,1054922	37,15128276
3,618884615	37,03470479	37,04916818	37,10968426	37,15539573
3,619384615	37,03462283	37,04906134	37,10942523	37,15505806
3,619884615	37,03593674	37,05035052	37,11357785	37,1591325
3,620384615	37,03584266	37,05023184	37,11328051	37,15875743
3,620884615	37,03714479	37,05150952	37,11739589	37,16279552
3,621384615	37,03703925	37,05137966	37,11706232	37,16238509
3,621884615	37,03833022	37,05264645	37,12114241	37,16638877
3,622384615	37,03821379	37,05250598	37,12077445	37,16594483
3,622884615	37,03949415	37,05376243	37,12482102	37,16991584
3,623384615	37,03936738	37,05361188	37,12442035	37,16944002
3,623884615	37,04063763	37,05485849	37,12843499	37,17337993
3,624384615	37,04050099	37,05469833	37,12800312	37,17287375
3,624884615	37,04176159	37,05593555	37,13198725	37,17678397
3,625384615	37,04161551	37,05576621	37,13152556	37,17624878
3,692307692	37,02964741	37,04439327	37,09370046	37,14030464
3,692807692	37,03101638	37,04573628	37,09802709	37,14454924
3,693307692	37,03097561	37,04566971	37,09789823	37,14433884
3,693807692	37,03232941	37,04699786	37,1021769	37,14853645
3,694307692	37,03227399	37,04691695	37,10200175	37,14828073
3,694807692	37,03361364	37,04823125	37,10623569	37,15243456
3,695307692	37,03354452	37,04813694	37,10601725	37,1521365
3,695807692	37,0348709	37,04943827	37,11020927	37,15624935
3,696307692	37,03478893	37,0493314	37,10995019	37,15591157
3,696807692	37,03610283	37,05062054	37,11410277	37,1599859
3,697307692	37,03600874	37,05050183	37,11380539	37,15961071
3,697807692	37,03731085	37,05177947	37,11792072	37,16364869
3,698307692	37,03720529	37,05164957	37,1175871	37,16323815
3,698807692	37,03849625	37,05291632	37,12166715	37,16724171
3,699307692	37,03837981	37,05277582	37,12129915	37,16679766
3,699807692	37,03966015	37,05403224	37,12534567	37,17076855
3,700307692	37,03953337	37,05388165	37,12494496	37,17029263
3,700807692	37,04080361	37,05512823	37,12895955	37,17423242
3,701307692	37,04066695	37,05496803	37,12852763	37,17372612
3,701807692	37,04192754	37,05620522	37,13251173	37,17763624
3,702307692	37,04178144	37,05603584	37,13204999	37,17710093
3,769230769	37,02981016	37,04465817	37,09421484	37,14114188
3,769730769	37,03117912	37,04600115	37,09854142	37,14538636
3,770230769	37,03113834	37,04593455	37,09841252	37,14517585
3,770730769	37,03249212	37,04726266	37,10269115	37,14937336
3,771230769	37,03243669	37,04718172	37,10251596	37,14911752
3,771730769	37,03377632	37,04849598	37,10674985	37,15327125
3,772230769	37,03370719	37,04840164	37,10653138	37,15297308
3,772730769	37,03503356	37,04970293	37,11072335	37,15708582
3,773230769	37,03495157	37,04959602	37,11046423	37,15674793
3,773730769	37,03626546	37,05088513	37,11461676	37,16082214
3,774230769	37,03617135	37,05076639	37,11431934	37,16044685
3,774730769	37,03747346	37,05204399	37,11843463	37,16448472
3,775230769	37,03736788	37,05191406	37,11810097	37,16407407
3,775730769	37,03865882	37,05318078	37,12218097	37,16807753
3,776230769	37,03854237	37,05304024	37,12181293	37,16763336
3,776730769	37,0398227	37,05429662	37,12585941	37,17160414
3,777230769	37,0396959	37,054146	37,12545866	37,17112811
3,777730769	37,04096613	37,05539254	37,1294732	37,17506779
3,778230769	37,04082946	37,05523231	37,12904124	37,17456139
3,778730769	37,04209003	37,05646946	37,13302529	37,17847139
3,779230769	37,04194392	37,05630005	37,13256351	37,17793597
3,846153846	37,02996959	37,04491785	37,0947187	37,14196258
3,846653846	37,03133854	37,04626079	37,09904525	37,14620696
3,847153846	37,03129774	37,04619415	37,0989163	37,14599634
3,847653846	37,03265151	37,04752224	37,10319489	37,15019374
3,848153846	37,03259606	37,04744126	37,10301966	37,1499378
3,848653846	37,03393568	37,04875549	37,10725351	37,15409142
3,849153846	37,03386654	37,04866111	37,10703499	37,15379315
3,849653846	37,03519289	37,04996238	37,11122693	37,15790578
3,850153846	37,03511089	37,04985543	37,11096777	37,15756779
3,850653846	37,03642477	37,05114451	37,11512026	37,1616419
3,851153846	37,03633065	37,05102573	37,11482279	37,1612665
3,851653846	37,03763274	37,0523033	37,11893804	37,16530426
3,852153846	37,03752715	37,05217334	37,11860434	37,16489351
3,852653846	37,03881808	37,05344002	37,1226843	37,16889686
3,853153846	37,03870162	37,05329945	37,12231622	37,16845259
3,853653846	37,03998194	37,0545558	37,12636266	37,17242327
3,854153846	37,03985512	37,05440515	37,12596186	37,17194713
3,854653846	37,04112533	37,05565165	37,12997636	37,17588671
3,855153846	37,04098865	37,05549139	37,12954437	37,1753802
3,855653846	37,04224921	37,05672851	37,13352837	37,1792901
3,856153846	37,04210309	37,05655906	37,13306656	37,17875457
3,923076923	37,03012582	37,04517249	37,09521245	37,14276737
3,923576923	37,03149475	37,0465154	37,09953896	37,14701165
3,924076923	37,03145394	37,04644873	37,09940998	37,14680093
3,924576923	37,0328077	37,04777678	37,10368853	37,15099823
3,925076923	37,03275224	37,04769577	37,10351325	37,15074219
3,925576923	37,03409184	37,04900997	37,10774707	37,15489571
3,926076923	37,03402269	37,04891556	37,10752851	37,15459733
3,926576923	37,03534903	37,05021679	37,1117204	37,15870987
3,927076923	37,03526702	37,05010982	37,1114612	37,15837177
3,927576923	37,03658088	37,05139886	37,11561365	37,16244578
3,928076923	37,03648675	37,05128005	37,11531615	37,16207028
3,928576923	37,03778883	37,05255759	37,11943136	37,16610794
3,929076923	37,03768323	37,05242759	37,11909761	37,16569709
3,929576923	37,03897414	37,05369425	37,12317754	37,16970034
3,930076923	37,03885767	37,05355365	37,12280942	37,16925596
3,930576923	37,04013797	37,05480996	37,12685582	37,17322654
3,931076923	37,04001115	37,05465928	37,12645498	37,1727503
3,931576923	37,04128135	37,05590575	37,13046944	37,17668978
3,932076923	37,04114465	37,05574546	37,13003741	37,17618317
3,932576923	37,0424052	37,05698254	37,13402137	37,18009297
3,933076923	37,04225907	37,05681306	37,13355952	37,17955734
4	37,03027896	37,04542228	37,09569647	37,14355685
4,0005	37,03164788	37,04676517	37,10002294	37,14780102
4,001	37,03160706	37,04669846	37,09989392	37,14759021
4,0015	37,03296081	37,04802649	37,10417243	37,15178741
4,002	37,03290534	37,04794544	37,10399712	37,15153127
4,0025	37,03424493	37,04925961	37,10823089	37,1556847
4,003	37,03417577	37,04916517	37,1080123	37,15538622
4,0035	37,03550209	37,05046637	37,11220415	37,15949866
4,004	37,03542007	37,05035937	37,11194491	37,15916046
4,0045	37,03673392	37,05164838	37,11609733	37,16323438
4,005	37,03663977	37,05152954	37,11579978	37,16285878
4,0055	37,03794184	37,05280705	37,11991495	37,16689634
4,006	37,03783623	37,05267702	37,11958117	37,16648539
4,0065	37,03912713	37,05394364	37,12366106	37,17048854
4,007	37,03901064	37,05380301	37,1232929	37,17004407
4,0075	37,04029094	37,05505929	37,12733926	37,17401455
4,008	37,0401641	37,05490858	37,12693839	37,17353822
4,0085	37,04143429	37,05615502	37,13095281	37,1774776
4,009	37,04129758	37,05599469	37,13052074	37,17697089
4,0095	37,04255812	37,05723175	37,13450467	37,18088059
4,01	37,04241197	37,05706224	37,13404277	37,18034487
4,076923077	37,03042914	37,04566741	37,09617111	37,14433156
4,077423077	37,03179805	37,04701026	37,10049754	37,14857564
4,077923077	37,03175722	37,04694353	37,10036848	37,14836473
4,078423077	37,03311095	37,04827152	37,10464696	37,15256184
4,078923077	37,03305547	37,04819045	37,10447161	37,15230561
4,079423077	37,03439505	37,04950459	37,10870535	37,15645894
4,079923077	37,03432587	37,04941012	37,10848671	37,15616037
4,080423077	37,03565219	37,05071129	37,11267853	37,16027271
4,080923077	37,03557016	37,05060425	37,11241926	37,15993442
4,081423077	37,03688399	37,05189323	37,11657163	37,16400824
4,081923077	37,03678984	37,05177436	37,11627405	37,16363255
4,082423077	37,03809189	37,05305184	37,12038919	37,16767002
4,082923077	37,03798627	37,05292178	37,12005537	37,16725897
4,083423077	37,03927716	37,05418838	37,12413522	37,17126203
4,083923077	37,03916066	37,05404771	37,12376702	37,17081747
4,084423077	37,04044094	37,05530397	37,12781335	37,17478786
4,084923077	37,04031409	37,05515322	37,12741244	37,17431142
4,085423077	37,04158427	37,05639964	37,13142682	37,17825071
4,085923077	37,04144755	37,05623928	37,13099471	37,17774391
4,086423077	37,04270807	37,05747631	37,13497861	37,18165351
4,086923077	37,04256192	37,05730677	37,13451667	37,1811177
4,153846154	37,03057646	37,04590803	37,09663671	37,14509203
4,154346154	37,03194536	37,04725085	37,1009631	37,14933603
4,154846154	37,03190451	37,04718409	37,10083401	37,14912503
4,155346154	37,03325824	37,04851205	37,10511245	37,15332204
4,155846154	37,03320274	37,04843095	37,10493707	37,15306572
4,156346154	37,03454231	37,04974506	37,10917077	37,15721896
4,156846154	37,03447313	37,04965056	37,1089521	37,1569203
4,157346154	37,03579943	37,05095171	37,11314388	37,16103255
4,157846154	37,03571738	37,05084464	37,11288457	37,16069417
4,158346154	37,03703121	37,05213359	37,11703691	37,1647679
4,158846154	37,03693704	37,05201469	37,1167393	37,16439212
4,159346154	37,03823909	37,05329214	37,1208544	37,16842949
4,159846154	37,03813345	37,05316206	37,12052054	37,16801836
4,160346154	37,03942433	37,05442862	37,12460036	37,17202133
4,160846154	37,03930782	37,05428793	37,12423212	37,17157667
4,161346154	37,04058809	37,05554416	37,12827841	37,17554697
4,161846154	37,04046123	37,05539338	37,12787747	37,17507045
4,162346154	37,0417314	37,05663977	37,13189182	37,17900964
4,162846154	37,04159466	37,05647939	37,13145967	37,17850275
4,163346154	37,04285518	37,05771638	37,13544353	37,18241227
4,163846154	37,04270901	37,05754682	37,13498156	37,18187636
4,230769231	37,03072102	37,0461443	37,09709359	37,14583877
4,231269231	37,03208991	37,0474871	37,10141995	37,15008267
4,231769231	37,03204905	37,04742031	37,10129082	37,14987159
4,232269231	37,03340276	37,04874824	37,10556923	37,15406852
4,232769231	37,03334726	37,04866711	37,10539381	37,15381211
4,233269231	37,03468682	37,04998119	37,10962748	37,15796526
4,233769231	37,03461762	37,04988667	37,10940877	37,15766651
4,234269231	37,03594391	37,05118778	37,11360052	37,16177867
4,234769231	37,03586186	37,05108069	37,11334118	37,16144021
4,235269231	37,03717567	37,05236962	37,11749349	37,16551385
4,235769231	37,03708149	37,05225069	37,11719583	37,16513798
4,236269231	37,03838353	37,05352811	37,1213109	37,16917527
4,236769231	37,03827788	37,053398	37,12097701	37,16876404
4,237269231	37,03956875	37,05466453	37,12505679	37,17276692
4,237769231	37,03945223	37,05452382	37,12468852	37,17232218
4,238269231	37,04073249	37,05578001	37,12873478	37,17629239
4,238769231	37,04060562	37,05562921	37,1283338	37,17581578
4,239269231	37,04187577	37,05687557	37,13234812	37,17975489
4,239769231	37,04173903	37,05671516	37,13191594	37,17924791
4,240269231	37,04299953	37,05795213	37,13589976	37,18315734
4,240769231	37,04285335	37,05778253	37,13543776	37,18262134
4,307692308	37,03086292	37,04637637	37,09754205	37,14657224
4,308192308	37,03223179	37,04771914	37,10186838	37,15081606
4,308692308	37,03219093	37,04765233	37,10173922	37,15060489
4,309192308	37,03354463	37,04898024	37,10601759	37,15480173
4,309692308	37,03348911	37,04889908	37,10584214	37,15454524
4,310192308	37,03482866	37,05021313	37,11007577	37,1586983
4,310692308	37,03475945	37,05011858	37,10985704	37,15839947
4,311192308	37,03608574	37,05141967	37,11404875	37,16251155
4,311692308	37,03600367	37,05131255	37,11378938	37,162173
4,312192308	37,03731748	37,05260145	37,11794165	37,16624656
4,312692308	37,03722329	37,05248249	37,11764397	37,1658706
4,313192308	37,03852531	37,05375989	37,121759	37,16990781
4,313692308	37,03841965	37,05362975	37,12142508	37,1694965
4,314192308	37,03971051	37,05489626	37,12550483	37,17349929
4,314692308	37,03959398	37,05475552	37,12513653	37,17305447
4,315192308	37,04087423	37,05601169	37,12918275	37,17702459
4,315692308	37,04074735	37,05586086	37,12878174	37,1765479
4,316192308	37,04201749	37,05710719	37,13279602	37,18048692
4,316692308	37,04188074	37,05694675	37,13236381	37,17997986
4,317192308	37,04314123	37,05818369	37,1363476	37,1838892
4,317692308	37,04299504	37,05801407	37,13588556	37,18335312
4,384615385	37,03100224	37,04660439	37,09798239	37,14729289
4,385115385	37,03237111	37,04794714	37,10230868	37,15153663
4,385615385	37,03233023	37,0478803	37,10217949	37,15132538
4,386115385	37,03368392	37,04920818	37,10645783	37,15552214
4,386615385	37,0336284	37,04912699	37,10628235	37,15526556
4,387115385	37,03496794	37,05044102	37,11051595	37,15941855
4,387615385	37,03489872	37,05034645	37,11029718	37,15911963
4,388115385	37,03622499	37,05164751	37,11448887	37,16323163
4,388615385	37,03614291	37,05154036	37,11422946	37,162893
4,389115385	37,03745671	37,05282924	37,1183817	37,16696647
4,389615385	37,03736251	37,05271026	37,11808399	37,16659044
4,390115385	37,03866452	37,05398763	37,12219899	37,17062756
4,390615385	37,03855886	37,05385746	37,12186503	37,17021617
4,391115385	37,03984971	37,05512394	37,12594475	37,17421889
4,391615385	37,03973316	37,05498317	37,12557642	37,17377398
4,392115385	37,0410134	37,05623932	37,12962261	37,17774402
4,392615385	37,04088651	37,05608846	37,12922156	37,17726725
4,393115385	37,04215664	37,05733477	37,13323582	37,18120619
4,393615385	37,04201988	37,05717431	37,13280357	37,18069904
4,394115385	37,04328037	37,05841122	37,13678733	37,1846083
4,394615385	37,04313416	37,05824158	37,13632526	37,18407214
4,461538462	37,03113908	37,04682849	37,09841487	37,14800116
4,462038462	37,03250794	37,04817121	37,10274114	37,15224482
4,462538462	37,03246705	37,04810434	37,10261191	37,15203348
4,463038462	37,03382073	37,0494322	37,10689022	37,15623017
4,463538462	37,0337652	37,04935099	37,10671471	37,15597351
4,464038462	37,03510473	37,050665	37,11094828	37,16012642
4,464538462	37,0350355	37,05057039	37,11072948	37,15982742
4,465038462	37,03636176	37,05187143	37,11492113	37,16393934
4,465538462	37,03627968	37,05176426	37,11466169	37,16360063
4,466038462	37,03759346	37,05305311	37,11881391	37,16767402
4,466538462	37,03749925	37,0529341	37,11851616	37,16729791
4,467038462	37,03880126	37,05421145	37,12263113	37,17133495
4,467538462	37,03869558	37,05408126	37,12229715	37,17092348
4,468038462	37,03998642	37,05534772	37,12637683	37,17492612
4,468538462	37,03986987	37,05520692	37,12600847	37,17448113
4,469038462	37,0411501	37,05646304	37,13005463	37,1784511
4,469538462	37,04102319	37,05631216	37,12965355	37,17797424
4,470038462	37,04229332	37,05755844	37,13366777	37,18191311
4,470538462	37,04215654	37,05739795	37,1332355	37,18140588
4,471038462	37,04341702	37,05863484	37,13721922	37,18531506
4,471538462	37,04327081	37,05846518	37,13675713	37,18477883
4,538461538	37,03127352	37,0470488	37,09883976	37,14869743
4,538961538	37,03264237	37,04839149	37,10316599	37,15294102
4,539461538	37,03260147	37,0483246	37,10303674	37,15272961
4,539961538	37,03395514	37,04965244	37,10731502	37,15692622
4,540461538	37,0338996	37,0495712	37,10713948	37,15666948
4,540961538	37,03523912	37,05088518	37,11137302	37,16082231
4,541461538	37,03516988	37,05079056	37,11115419	37,16052324
4,541961538	37,03649614	37,05209157	37,11534581	37,16463508
4,542461538	37,03641404	37,05198437	37,11508634	37,16429629
4,542961538	37,03772782	37,0532732	37,11923853	37,16836961
4,543461538	37,0376336	37,05315417	37,11894075	37,16799342
4,543961538	37,03893559	37,05443149	37,12305569	37,17203039
4,544461538	37,03882991	37,05430127	37,12272168	37,17161884
4,544961538	37,04012073	37,05556771	37,12680133	37,1756214
4,545461538	37,04000417	37,05542689	37,12643294	37,17517634
4,545961538	37,04128439	37,05668299	37,13047907	37,17914623
4,546461538	37,04115748	37,05653208	37,13007796	37,1786693
4,546961538	37,0424276	37,05777834	37,13409215	37,18260808
4,547461538	37,04229081	37,05761783	37,13365985	37,18210078
4,547961538	37,04355128	37,05885469	37,13764355	37,18600989
4,548461538	37,04340506	37,058685	37,13718142	37,18547357
4,615384615	37,03140563	37,04726543	37,0992573	37,14938211
4,615884615	37,03277447	37,04860811	37,10358351	37,15362562
4,616384615	37,03273356	37,04854119	37,10345423	37,15341414
4,616884615	37,03408723	37,049869	37,10773248	37,15761067
4,617384615	37,03403168	37,04978775	37,1075569	37,15735386
4,617884615	37,03537119	37,0511017	37,11179042	37,16150662
4,618384615	37,03530194	37,05100705	37,11157156	37,16120747
4,618884615	37,03662818	37,05230804	37,11576315	37,16531924
4,619384615	37,03654608	37,05220082	37,11550365	37,16498038
4,619884615	37,03785985	37,05348962	37,11965581	37,16905362
4,620384615	37,03776562	37,05337057	37,119358	37,16867736
4,620884615	37,0390676	37,05464787	37,12347291	37,17271425
4,621384615	37,03896191	37,05451763	37,12313887	37,17230263
4,621884615	37,04025273	37,05578404	37,1272185	37,17630512
4,622384615	37,04013616	37,0556432	37,12685007	37,17585998
4,622884615	37,04141637	37,05689927	37,13089618	37,17982979
4,623384615	37,04128945	37,05674834	37,13049504	37,17935279
4,623884615	37,04255955	37,05799458	37,1345092	37,1832915
4,624384615	37,04242276	37,05783404	37,13407687	37,18278413
4,624884615	37,04368322	37,05907088	37,13806054	37,18669316
4,625384615	37,04353699	37,05890117	37,13759838	37,18615677
4,692307692	37,03153549	37,04747852	37,09966773	37,15005556
4,692807692	37,03290432	37,04882117	37,10399391	37,15429899
4,693307692	37,03286341	37,04875423	37,1038646	37,15408744
4,693807692	37,03421707	37,05008202	37,10814282	37,1582839
4,694307692	37,0341615	37,05000074	37,10796722	37,15802702
4,694807692	37,035501	37,05131467	37,11220071	37,1621797
4,695307692	37,03543175	37,05122	37,11198182	37,16188048
4,695807692	37,03675799	37,05252096	37,11617339	37,16599218
4,696307692	37,03667587	37,05241372	37,11591386	37,16565325
4,696807692	37,03798963	37,0537025	37,12006599	37,16972642
4,697307692	37,03789539	37,05358342	37,11976815	37,16935008
4,697807692	37,03919737	37,0548607	37,12388303	37,17338691
4,698307692	37,03909166	37,05473044	37,12354897	37,17297521
4,698807692	37,04038248	37,05599683	37,12762856	37,17697763
4,699307692	37,0402659	37,05585596	37,12726011	37,17653242
4,699807692	37,0415461	37,05711201	37,13130619	37,18050216
4,700307692	37,04141917	37,05696106	37,13090502	37,18002509
4,700807692	37,04268927	37,05820727	37,13491916	37,18396373
4,701307692	37,04255246	37,05804671	37,1344868	37,18345628
4,701807692	37,04381291	37,05928353	37,13847044	37,18736524
4,702307692	37,04366667	37,05911379	37,13800825	37,18682878
4,769230769	37,03166318	37,04768815	37,10007128	37,15071812
4,769730769	37,033032	37,04903078	37,10439743	37,15496149
4,770230769	37,03299108	37,04896382	37,10426809	37,15474986
4,770730769	37,03434472	37,05029159	37,10854628	37,15894625
4,771230769	37,03428915	37,05021029	37,10837066	37,1586893
4,771730769	37,03562865	37,0515242	37,11260411	37,16284191
4,772230769	37,03555938	37,0514295	37,1123852	37,16254263
4,772730769	37,03688561	37,05273045	37,11657674	37,16665426
4,773230769	37,03680348	37,05262319	37,11631719	37,16631525
4,773730769	37,03811723	37,05391194	37,12046929	37,17038836
4,774230769	37,03802299	37,05379284	37,12017142	37,17001195
4,774730769	37,03932496	37,0550701	37,12428628	37,1740487
4,775230769	37,03921925	37,05493981	37,12395218	37,17363694
4,775730769	37,04051005	37,05620618	37,12803176	37,17763929
4,776230769	37,04039346	37,05606529	37,12766328	37,17719401
4,776730769	37,04167365	37,05732132	37,13170932	37,18116368
4,777230769	37,04154671	37,05717035	37,13130813	37,18068654
4,777730769	37,0428168	37,05841654	37,13532224	37,18462511
4,778230769	37,04267999	37,05825596	37,13488985	37,18411759
4,778730769	37,04394043	37,05949275	37,13887347	37,18802648
4,779230769	37,04379419	37,05932299	37,13841125	37,18748995
4,846153846	37,03178875	37,04789446	37,10046814	37,15137013
4,846653846	37,03315756	37,04923706	37,10479427	37,15561343
4,847153846	37,03311663	37,04917008	37,10466491	37,15540174
4,847653846	37,03447027	37,05049782	37,10894308	37,15959806
4,848153846	37,03441469	37,0504165	37,10876742	37,15934104
4,848653846	37,03575418	37,05173039	37,11300085	37,16349359
4,849153846	37,0356849	37,05163568	37,11278191	37,16319424
4,849653846	37,03701112	37,0529366	37,11697343	37,1673058
4,850153846	37,03692899	37,05282932	37,11671385	37,16696673
4,850653846	37,03824273	37,05411805	37,12086592	37,17103976
4,851153846	37,03814848	37,05399893	37,12056803	37,17066329
4,851653846	37,03945044	37,05527616	37,12468286	37,17469997
4,852153846	37,03934472	37,05514586	37,12434874	37,17428814
4,852653846	37,04063551	37,0564122	37,12842828	37,17829042
4,853153846	37,04051891	37,05627129	37,12805978	37,17784508
4,853653846	37,0417991	37,0575273	37,1321058	37,18181468
4,854153846	37,04167215	37,05737631	37,13170458	37,18133747
4,854653846	37,04294223	37,05862248	37,13571867	37,18527597
4,855153846	37,04280541	37,05846187	37,13528625	37,18476839
4,855653846	37,04406585	37,05969865	37,13926984	37,18867721
4,856153846	37,04391959	37,05952887	37,1388076	37,18814062
4,923076923	37,03191227	37,04809752	37,10085855	37,15201191
4,923576923	37,03328108	37,0494401	37,10518464	37,15625515
4,924076923	37,03324014	37,0493731	37,10505526	37,15604339
4,924576923	37,03459377	37,05070083	37,1093334	37,16023965
4,925076923	37,03453818	37,05061948	37,10915772	37,15998256
4,925576923	37,03587766	37,05193335	37,11339113	37,16413504
4,926076923	37,03580838	37,05183862	37,11317216	37,16383562
4,926576923	37,03713459	37,05313952	37,11736365	37,16794712
4,927076923	37,03705245	37,05303221	37,11710404	37,16760798
4,927576923	37,03836618	37,05432093	37,12125609	37,17168095
4,928076923	37,03827192	37,05420179	37,12095818	37,17130441
4,928576923	37,03957387	37,055479	37,12507298	37,17534103
4,929076923	37,03946815	37,05534867	37,12473883	37,17492914
4,929576923	37,04075893	37,056615	37,12881835	37,17893135
4,930076923	37,04064233	37,05647407	37,12844982	37,17848594
4,930576923	37,04192251	37,05773005	37,13249582	37,18245548
4,931076923	37,04179555	37,05757904	37,13209458	37,1819782
4,931576923	37,04306562	37,05882519	37,13610863	37,18591664
4,932076923	37,0429288	37,05866456	37,13567619	37,18540899
4,932576923	37,04418922	37,05990132	37,13965975	37,18931775
4,933076923	37,04404296	37,05973152	37,13919749	37,18878109
5	37,03203381	37,04829744	37,10124267	37,15264377
5,0005	37,03340261	37,04964001	37,10556875	37,15688694
5,001	37,03336166	37,04957299	37,10543933	37,15667512
5,0015	37,03471529	37,05090069	37,10971745	37,16087131
5,002	37,03465969	37,05081933	37,10954175	37,16061417
5,0025	37,03599916	37,05213318	37,11377513	37,16476658
5,003	37,03592987	37,05203842	37,11355614	37,1644671
5,0035	37,03725608	37,0533393	37,1177476	37,16857853
5,004	37,03717393	37,05323198	37,11748797	37,16823933
5,0045	37,03848765	37,05452067	37,12164	37,17231224
5,005	37,03839339	37,05440151	37,12134206	37,17193563
5,0055	37,03969533	37,0556787	37,12545684	37,17597219
5,006	37,03958959	37,05554836	37,12512266	37,17556023
5,0065	37,04088037	37,05681466	37,12920216	37,17956238
5,007	37,04076376	37,05667371	37,12883361	37,17911691
5,0075	37,04204393	37,05792968	37,13287958	37,18308639
5,008	37,04191696	37,05777864	37,13247831	37,18260904
5,0085	37,04318703	37,05902477	37,13649234	37,18654742
5,009	37,04305019	37,05886413	37,13605987	37,18603971
5,0095	37,04431061	37,06010086	37,14004341	37,1899484
5,01	37,04416434	37,05993104	37,13958112	37,18941168
5,076923077	37,03215343	37,04849432	37,10162071	37,15326599
5,077423077	37,03352222	37,04983686	37,10594676	37,1575091
5,077923077	37,03348126	37,04976982	37,10581733	37,15729721
5,078423077	37,03483488	37,0510975	37,11009542	37,16149335
5,078923077	37,03477928	37,05101612	37,10991969	37,16123614
5,079423077	37,03611874	37,05232995	37,11415305	37,16538849
5,079923077	37,03604944	37,05223518	37,11393404	37,16508895
5,080423077	37,03737564	37,05353604	37,11812547	37,16920032
5,080923077	37,03729348	37,05342869	37,11786582	37,16886106
5,081423077	37,0386072	37,05471737	37,12201782	37,1729339
5,081923077	37,03851292	37,05459819	37,12171986	37,17255724
5,082423077	37,03981486	37,05587536	37,12583461	37,17659373
5,082923077	37,03970912	37,055745	37,12550042	37,17618172
5,083423077	37,04099989	37,05701128	37,12957989	37,1801838
5,083923077	37,04088327	37,05687031	37,12921131	37,17973827
5,084423077	37,04216343	37,05812626	37,13325726	37,18370768
5,084923077	37,04203646	37,05797521	37,13285596	37,18323028
5,085423077	37,04330652	37,05922131	37,13686997	37,18716859
5,085923077	37,04316967	37,05906065	37,13643748	37,18666082
5,086423077	37,04443008	37,06029737	37,140421	37,19056945
5,086923077	37,0442838	37,06012752	37,13995869	37,19003267
5,153846154	37,03227117	37,04868823	37,10199284	37,15387885
5,154346154	37,03363995	37,05003076	37,10631887	37,1581219
5,154846154	37,03359899	37,0499637	37,10618941	37,15790995
5,155346154	37,0349526	37,05129136	37,11046748	37,16210603
5,155846154	37,03489699	37,05120996	37,11029173	37,16184876
5,156346154	37,03623645	37,05252377	37,11452506	37,16600106
5,156846154	37,03616714	37,05242898	37,11430603	37,16570145
5,157346154	37,03749333	37,05372982	37,11849744	37,16981276
5,157846154	37,03741117	37,05362246	37,11823777	37,16947344
5,158346154	37,03872488	37,05491111	37,12238974	37,17354623
5,158846154	37,03863059	37,05479191	37,12209176	37,1731695
5,159346154	37,03993252	37,05606907	37,12620649	37,17720594
5,159846154	37,03982677	37,05593868	37,12587227	37,17679386
5,160346154	37,04111754	37,05720495	37,12995172	37,18079589
5,160846154	37,04100091	37,05706396	37,12958311	37,18035029
5,161346154	37,04228106	37,05831989	37,13362904	37,18431965
5,161846154	37,04215408	37,05816882	37,13322772	37,18384218
5,162346154	37,04342413	37,0594149	37,13724171	37,18778044
5,162846154	37,04328728	37,05925422	37,1368092	37,1872726
5,163346154	37,04454769	37,06049092	37,14079269	37,19118118
5,163846154	37,0444014	37,06032106	37,14033035	37,19064433
5,230769231	37,0323871	37,04887927	37,10235924	37,15448262
5,231269231	37,03375588	37,05022178	37,10668524	37,15872561
5,231769231	37,03371491	37,0501547	37,10655576	37,15851361
5,232269231	37,03506851	37,05148234	37,11083381	37,16270963
5,232769231	37,03501289	37,05140092	37,11065803	37,1624523
5,233269231	37,03635234	37,05271472	37,11489134	37,16660454
5,233769231	37,03628303	37,0526199	37,11467228	37,16630488
5,234269231	37,03760921	37,05392073	37,11886368	37,17041613
5,234769231	37,03752704	37,05381335	37,11860398	37,17007675
5,235269231	37,03884074	37,05510198	37,12275593	37,17414947
5,235769231	37,03874645	37,05498277	37,12245792	37,17377269
5,236269231	37,04004837	37,0562599	37,12657263	37,17780907
5,236769231	37,03994262	37,0561295	37,12623839	37,17739693
5,237269231	37,04123337	37,05739575	37,13031781	37,1813989
5,237769231	37,04111674	37,05725474	37,12994919	37,18095325
5,238269231	37,04239688	37,05851065	37,13399509	37,18492255
5,238769231	37,0422699	37,05835956	37,13359375	37,18444503
5,239269231	37,04353994	37,05960563	37,13760772	37,18838322
5,239769231	37,04340308	37,05944493	37,13717518	37,18787533
5,240269231	37,04466348	37,06068161	37,14115865	37,19178385
5,240769231	37,04451719	37,06051173	37,14069629	37,19124694
5,307692308	37,03250127	37,04906751	37,10272005	37,15507756
5,308192308	37,03387003	37,05041	37,10704603	37,15932049
5,308692308	37,03382906	37,0503429	37,10691653	37,15910843
5,309192308	37,03518265	37,05167053	37,11119456	37,16330439
5,309692308	37,03512703	37,05158909	37,11101876	37,16304701
5,310192308	37,03646647	37,05290287	37,11525205	37,16719919
5,310692308	37,03639715	37,05280804	37,11503297	37,16689947
5,311192308	37,03772333	37,05410884	37,11922434	37,17101067
5,311692308	37,03764115	37,05400144	37,11896462	37,17067123
5,312192308	37,03895485	37,05529006	37,12311655	37,1747439
5,312692308	37,03886055	37,05517083	37,12281852	37,17436706
5,313192308	37,04016246	37,05644795	37,12693321	37,17840338
5,313692308	37,0400567	37,05631753	37,12659894	37,17799119
5,314192308	37,04134745	37,05758376	37,13067835	37,1819931
5,314692308	37,0412308	37,05744273	37,1303097	37,18154739
5,315192308	37,04251094	37,05869862	37,13435558	37,18551663
5,315692308	37,04238395	37,05854751	37,13395422	37,18503906
5,316192308	37,04365399	37,05979357	37,13796816	37,1889772
5,316692308	37,04351712	37,05963285	37,1375356	37,18846925
5,317192308	37,04477751	37,06086951	37,14151905	37,19237771
5,317692308	37,04463121	37,06069961	37,14105667	37,19184075
5,384615385	37,03261372	37,04925303	37,10307545	37,1556639
5,385115385	37,03398248	37,05059551	37,10740141	37,15990678
5,385615385	37,0339415	37,05052839	37,10727189	37,15969467
5,386115385	37,03529508	37,051856	37,11154989	37,16389057
5,386615385	37,03523945	37,05177455	37,11137407	37,16363314
5,387115385	37,03657889	37,05308831	37,11560734	37,16778526
5,387615385	37,03650956	37,05299346	37,11538824	37,16748549
5,388115385	37,03783573	37,05429425	37,11957959	37,17159663
5,388615385	37,03775355	37,05418683	37,11931985	37,17125714
5,389115385	37,03906724	37,05547543	37,12347176	37,17532975
5,389615385	37,03897293	37,05535618	37,1231737	37,17495286
5,390115385	37,04027484	37,05663328	37,12728837	37,17898912
5,390615385	37,04016907	37,05650284	37,12695408	37,17857688
5,391115385	37,04145981	37,05776905	37,13103347	37,18257873
5,391615385	37,04134316	37,05762801	37,1306648	37,18213297
5,392115385	37,04262329	37,05888389	37,13471066	37,18610216
5,392615385	37,04249629	37,05873276	37,13430928	37,18562452
5,393115385	37,04376632	37,05997879	37,1383232	37,18956261
5,393615385	37,04362945	37,05981806	37,13789062	37,1890546
5,394115385	37,04488983	37,0610547	37,14187404	37,19296301
5,394615385	37,04474353	37,06088479	37,14141164	37,19242599
5,461538462	37,0327245	37,04943591	37,10342558	37,15624189
5,462038462	37,03409326	37,05077837	37,10775152	37,16048472
5,462538462	37,03405227	37,05071124	37,10762198	37,16027255
5,463038462	37,03540585	37,05203883	37,11189996	37,1644684
5,463538462	37,03535021	37,05195736	37,11172412	37,16421091
5,464038462	37,03668964	37,0532711	37,11595737	37,16836298
5,464538462	37,0366203	37,05317623	37,11573825	37,16806316
5,465038462	37,03794647	37,05447701	37,11992957	37,17217424
5,465538462	37,03786428	37,05436957	37,11966981	37,1718347
5,466038462	37,03917796	37,05565816	37,1238217	37,17590726
5,466538462	37,03908365	37,05553889	37,12352363	37,17553031
5,467038462	37,04038555	37,05681597	37,12763827	37,17956652
5,467538462	37,04027977	37,05668552	37,12730397	37,17915422
5,468038462	37,04157051	37,05795171	37,13138333	37,18315603
5,468538462	37,04145385	37,05781065	37,13101464	37,18271021
5,469038462	37,04273398	37,05906651	37,13506048	37,18667934
5,469538462	37,04260697	37,05891537	37,13465908	37,18620166
5,470038462	37,043877	37,06016139	37,13867297	37,19013969
5,470538462	37,04374012	37,06000063	37,13824037	37,18963163
5,471038462	37,04500049	37,06123726	37,14222378	37,19353998
5,471538462	37,04485418	37,06106733	37,14176136	37,19300291
5,538461538	37,03283366	37,04961622	37,10377059	37,15681175
5,538961538	37,03420241	37,05095866	37,10809651	37,16105452
5,539461538	37,03416142	37,05089151	37,10796694	37,16084231
5,539961538	37,03551499	37,05221909	37,11224491	37,1650381
5,540461538	37,03545935	37,0521376	37,11206905	37,16478056
5,540961538	37,03679877	37,05345132	37,11630228	37,16893258
5,541461538	37,03672943	37,05335644	37,11608313	37,1686327
5,541961538	37,03805558	37,0546572	37,12027444	37,17274374
5,542461538	37,03797339	37,05454975	37,12001466	37,17240414
5,542961538	37,03928706	37,05583831	37,12416652	37,17647665
5,543461538	37,03919275	37,05571903	37,12386843	37,17609965
5,543961538	37,04049464	37,0569961	37,12798306	37,18013581
5,544461538	37,04038886	37,05686562	37,12764873	37,17972346
5,544961538	37,04167959	37,0581318	37,13172807	37,18372521
5,545461538	37,04156292	37,05799073	37,13135936	37,18327934
5,545961538	37,04284305	37,05924657	37,13540518	37,18724842
5,546461538	37,04271603	37,05909541	37,13500376	37,18677068
5,546961538	37,04398605	37,06034141	37,13901764	37,19070866
5,547461538	37,04384917	37,06018064	37,13858502	37,19020055
5,547961538	37,04510953	37,06141725	37,1425684	37,19410885
5,548461538	37,04496321	37,06124731	37,14210596	37,19357173
5,615384615	37,03294125	37,04979402	37,10411061	37,15737369
5,615884615	37,03430999	37,05113644	37,10843651	37,16161642
5,616384615	37,03426899	37,05106928	37,10830692	37,16140415
5,616884615	37,03562256	37,05239684	37,11258487	37,16559989
5,617384615	37,03556691	37,05231534	37,11240899	37,1653423
5,617884615	37,03690632	37,05362905	37,1166422	37,16949427
5,618384615	37,03683698	37,05353415	37,11642304	37,16919434
5,618884615	37,03816313	37,05483489	37,12061432	37,17330532
5,619384615	37,03808092	37,05472742	37,12035452	37,17296568
5,619884615	37,03939459	37,05601597	37,12450637	37,17703813
5,620384615	37,03930027	37,05589667	37,12420826	37,17666108
5,620884615	37,04060216	37,05717372	37,12832286	37,18069719
5,621384615	37,04049637	37,05704323	37,12798852	37,18028479
5,621884615	37,04178709	37,0583094	37,13206784	37,18428649
5,622384615	37,04167042	37,05816831	37,13169911	37,18384057
5,622884615	37,04295054	37,05942413	37,13574491	37,1878096
5,623384615	37,04282352	37,05927296	37,13534347	37,18733181
5,623884615	37,04409353	37,06051894	37,13935733	37,19126974
5,624384615	37,04395664	37,06035816	37,13892469	37,19076158
5,624884615	37,045217	37,06159475	37,14290805	37,19466983
5,625384615	37,04507067	37,06142479	37,14244559	37,19413266
5,692307692	37,0330473	37,04996938	37,10444578	37,15792793
5,692807692	37,03441603	37,05131179	37,10877166	37,1621706
5,693307692	37,03437503	37,05124461	37,10864206	37,16195828
5,693807692	37,03572859	37,05257216	37,11291998	37,16615398
5,694307692	37,03567293	37,05249064	37,11274408	37,16589634
5,694807692	37,03701234	37,05380433	37,11697727	37,17004825
5,695307692	37,03694299	37,05370942	37,11675809	37,16974827
5,695807692	37,03826913	37,05501014	37,12094936	37,17385921
5,696307692	37,03818692	37,05490266	37,12068954	37,17351951
5,696807692	37,03950059	37,05619119	37,12484137	37,17759192
5,697307692	37,03940626	37,05607188	37,12454324	37,17721482
5,697807692	37,04070814	37,05734891	37,12865782	37,18125088
5,698307692	37,04060234	37,05721841	37,12832346	37,18083843
5,698807692	37,04189306	37,05848456	37,13240276	37,18484008
5,699307692	37,04177639	37,05834345	37,13203401	37,18439411
5,699807692	37,0430565	37,05959926	37,13607979	37,18836309
5,700307692	37,04292947	37,05944807	37,13567833	37,18788526
5,700807692	37,04419948	37,06069404	37,13969217	37,19182313
5,701307692	37,04406258	37,06053324	37,13925951	37,19131492
5,701807692	37,04532293	37,06176982	37,14324286	37,19522313
5,702307692	37,0451766	37,06159984	37,14278038	37,1946859
5,769230769	37,03315185	37,05014237	37,10477623	37,15847465
5,769730769	37,03452058	37,05148476	37,10910209	37,16271728
5,770230769	37,03447957	37,05141757	37,10897246	37,16250491
5,770730769	37,03583313	37,0527451	37,11325037	37,16670056
5,771230769	37,03577746	37,05266356	37,11307445	37,16644287
5,771730769	37,03711687	37,05397724	37,11730762	37,17059474
5,772230769	37,03704751	37,05388231	37,11708842	37,17029471
5,772730769	37,03837365	37,05518302	37,12127967	37,1744056
5,773230769	37,03829143	37,05507552	37,12101983	37,17406585
5,773730769	37,03960509	37,05636404	37,12517164	37,17813821
5,774230769	37,03951075	37,05624471	37,12487349	37,17776107
5,774730769	37,04081263	37,05752173	37,12898806	37,18179708
5,775230769	37,04070683	37,05739121	37,12865368	37,18138458
5,775730769	37,04199754	37,05865735	37,13273296	37,18538618
5,776230769	37,04188086	37,05851622	37,1323642	37,18494016
5,776730769	37,04316096	37,05977202	37,13640996	37,1889091
5,777230769	37,04303393	37,05962081	37,13600848	37,18843121
5,777730769	37,04430393	37,06086677	37,1400223	37,19236904
5,778230769	37,04416703	37,06070595	37,13958962	37,19186078
5,778730769	37,04542738	37,06194252	37,14357295	37,19576894
5,779230769	37,04528104	37,06177252	37,14311045	37,19523167
5,846153846	37,03325495	37,05031304	37,10510207	37,15901406
5,846653846	37,03462368	37,05165542	37,10942791	37,16325664
5,847153846	37,03458266	37,05158821	37,10929827	37,16304422
5,847653846	37,03593621	37,05291573	37,11357616	37,16723983
5,848153846	37,03588054	37,05283418	37,11340022	37,16698209
5,848653846	37,03721994	37,05414784	37,11763338	37,17113391
5,849153846	37,03715057	37,05405289	37,11741416	37,17083384
5,849653846	37,03847671	37,05535359	37,12160539	37,17494468
5,850153846	37,03839448	37,05524608	37,12134553	37,17460489
5,850653846	37,03970814	37,05653458	37,12549732	37,1786772
5,851153846	37,0396138	37,05641524	37,12519916	37,1783
5,851653846	37,04091566	37,05769224	37,12931371	37,18233597
5,852153846	37,04080986	37,05756171	37,1289793	37,18192342
5,852653846	37,04210056	37,05882783	37,13305857	37,18592498
5,853153846	37,04198388	37,05868669	37,13268978	37,18547891
5,853653846	37,04326397	37,05994247	37,13673553	37,1894478
5,854153846	37,04313694	37,05979125	37,13633403	37,18896987
5,854653846	37,04440693	37,06103719	37,14034783	37,19290765
5,855153846	37,04427002	37,06087636	37,13991514	37,19239935
5,855653846	37,04553037	37,06211291	37,14389845	37,19630745
5,856153846	37,04538402	37,0619429	37,14343593	37,19577014
5,923076923	37,03335663	37,05048146	37,10542343	37,15954633
5,923576923	37,03472535	37,05182382	37,10974925	37,16378887
5,924076923	37,03468432	37,0517566	37,10961959	37,16357641
5,924576923	37,03603787	37,0530841	37,11389747	37,16777196
5,925076923	37,0359822	37,05300253	37,11372151	37,16751418
5,925576923	37,03732159	37,05431618	37,11795465	37,17166596
5,926076923	37,03725222	37,05422122	37,11773541	37,17136584
5,926576923	37,03857835	37,0555219	37,12192663	37,17547663
5,927076923	37,03849612	37,05541438	37,12166675	37,17513679
5,927576923	37,03980977	37,05670287	37,12581852	37,17920906
5,928076923	37,03971542	37,05658351	37,12552034	37,17883182
5,928576923	37,04101728	37,0578605	37,12963487	37,18286774
5,929076923	37,04091147	37,05772995	37,12930045	37,18245515
5,929576923	37,04220217	37,05899605	37,1333797	37,18645666
5,930076923	37,04208548	37,0588549	37,1330109	37,18601055
5,930576923	37,04336557	37,06011067	37,13705662	37,18997939
5,931076923	37,04323853	37,05995943	37,13665511	37,18950141
5,931576923	37,04450852	37,06120536	37,14066889	37,19343915
5,932076923	37,0443716	37,06104451	37,14023618	37,1929308
5,932576923	37,04563194	37,06228105	37,14421947	37,19683886
5,933076923	37,04548559	37,06211102	37,14375693	37,1963015
6	37,03345693	37,05064767	37,10574042	37,16007165
6,0005	37,03482564	37,05199002	37,11006623	37,16431414
6,001	37,03478461	37,05192278	37,10993655	37,16410164
6,0015	37,03613815	37,05325027	37,1142144	37,16829715
6,002	37,03608247	37,05316869	37,11403843	37,16803932
6,0025	37,03742186	37,05448233	37,11827155	37,17219105
6,003	37,03735249	37,05438735	37,1180523	37,17189089
6,0035	37,03867861	37,05568802	37,1222435	37,17600164
6,004	37,03859637	37,05558048	37,1219836	37,17566176
6,0045	37,03991002	37,05686896	37,12613536	37,17973398
6,005	37,03981566	37,05674958	37,12583716	37,1793567
6,0055	37,04111752	37,05802656	37,12995167	37,18339257
6,006	37,0410117	37,05789599	37,12961723	37,18297993
6,0065	37,0423024	37,05916208	37,13369647	37,1869814
6,007	37,0421857	37,05902092	37,13332765	37,18653524
6,0075	37,04346579	37,06027667	37,13737335	37,19050404
6,008	37,04333874	37,06012542	37,13697182	37,19002602
6,0085	37,04460872	37,06137133	37,14098559	37,19396371
6,009	37,0444718	37,06121047	37,14055286	37,19345532
6,0095	37,04573214	37,06244699	37,14453613	37,19736333
6,01	37,04558578	37,06227695	37,14407358	37,19682593
6,076923077	37,03355588	37,05081174	37,10605315	37,16059019
6,077423077	37,03492459	37,05215408	37,11037894	37,16483263
6,077923077	37,03488355	37,05208682	37,11024925	37,16462009
6,078423077	37,03623709	37,0534143	37,11452708	37,16881556
6,078923077	37,0361814	37,0533327	37,1143511	37,16855768
6,079423077	37,03752078	37,05464633	37,1185842	37,17270937
6,079923077	37,0374514	37,05455134	37,11836493	37,17240916
6,080423077	37,03877752	37,05585199	37,12255611	37,17651987
6,080923077	37,03869528	37,05574444	37,1222962	37,17617994
6,081423077	37,04000892	37,0570329	37,12644794	37,18025213
6,081923077	37,03991456	37,05691351	37,12614972	37,1798748
6,082423077	37,04121641	37,05819047	37,13026422	37,18391063
6,082923077	37,04111059	37,0580599	37,12992976	37,18349795
6,083423077	37,04240128	37,05932597	37,13400898	37,18749937
6,083923077	37,04228458	37,05918479	37,13364014	37,18705317
6,084423077	37,04356466	37,06044053	37,13768583	37,19102192
6,084923077	37,04343761	37,06028927	37,13728428	37,19054386
6,085423077	37,04470758	37,06153516	37,14129803	37,19448151
6,085923077	37,04457066	37,06137429	37,14086529	37,19397307
6,086423077	37,04583098	37,0626108	37,14484854	37,19788104
6,086923077	37,04568462	37,06244075	37,14438597	37,19734359
6,153846154	37,03365352	37,05097371	37,10636173	37,16110211
6,154346154	37,03502222	37,05231604	37,1106875	37,16534451
6,154846154	37,03498118	37,05224877	37,11055779	37,16513192
6,155346154	37,03633471	37,05357623	37,11483561	37,16932734
6,155846154	37,03627902	37,05349462	37,11465961	37,16906943
6,156346154	37,03761839	37,05480823	37,11889269	37,17322108
6,156846154	37,03754901	37,05471323	37,11867341	37,17292083
6,157346154	37,03887512	37,05601387	37,12286457	37,17703149
6,157846154	37,03879288	37,0559063	37,12260464	37,17669152
6,158346154	37,04010651	37,05719475	37,12675637	37,18076366
6,158846154	37,04001214	37,05707535	37,12645813	37,18038629
6,159346154	37,04131399	37,0583523	37,13057261	37,18442208
6,159846154	37,04120816	37,05822171	37,13023814	37,18400935
6,160346154	37,04249885	37,05948777	37,13431734	37,18801073
6,160846154	37,04238214	37,05934658	37,13394849	37,18756449
6,161346154	37,04366222	37,0606023	37,13799416	37,1915332
6,161846154	37,04353516	37,06045103	37,1375926	37,1910551
6,162346154	37,04480513	37,06169691	37,14160633	37,1949927
6,162846154	37,0446682	37,06153602	37,14117357	37,19448422
6,163346154	37,04592852	37,06277252	37,14515681	37,19839215
6,163846154	37,04578216	37,06260245	37,14469422	37,19785466
6,230769231	37,03374987	37,05113364	37,10666625	37,16160756
6,231269231	37,03511857	37,05247595	37,11099201	37,16584992
6,231769231	37,03507752	37,05240867	37,11086228	37,16563729
6,232269231	37,03643104	37,05373612	37,11514009	37,16983268
6,232769231	37,03637535	37,0536545	37,11496407	37,16957472
6,233269231	37,03771472	37,0549681	37,11919714	37,17372633
6,233769231	37,03764533	37,05487308	37,11897784	37,17342603
6,234269231	37,03897144	37,05617371	37,12316898	37,17753666
6,234769231	37,03888919	37,05606613	37,12290904	37,17719665
6,235269231	37,04020281	37,05735456	37,12706075	37,18126874
6,235769231	37,04010845	37,05723515	37,1267625	37,18089133
6,236269231	37,04141029	37,05851208	37,13087696	37,18492708
6,236769231	37,04130446	37,05838148	37,13054248	37,18451431
6,237269231	37,04259513	37,05964753	37,13462166	37,18851565
6,237769231	37,04247842	37,05950632	37,13425279	37,18806937
6,238269231	37,04375849	37,06076204	37,13829845	37,19203804
6,238769231	37,04363143	37,06061075	37,13789687	37,19155989
6,239269231	37,0449014	37,06185662	37,14191059	37,19549745
6,239769231	37,04476446	37,06169572	37,14147781	37,19498893
6,240269231	37,04602478	37,0629322	37,14546103	37,19889682
6,240769231	37,04587841	37,06276212	37,14499843	37,19835929
6,307692308	37,03384497	37,05129158	37,10696682	37,16210671
6,308192308	37,03521366	37,05263387	37,11129257	37,16634903
6,308692308	37,03517261	37,05256658	37,11116282	37,16613636
6,309192308	37,03652613	37,05389402	37,11544061	37,1703317
6,309692308	37,03647043	37,05381238	37,11526458	37,17007371
6,310192308	37,0378098	37,05512597	37,11949763	37,17422527
6,310692308	37,0377404	37,05503094	37,11927831	37,17392494
6,311192308	37,0390665	37,05633155	37,12346945	37,17803552
6,311692308	37,03898425	37,05622396	37,12320949	37,17769547
6,312192308	37,04029787	37,05751238	37,12736118	37,18176753
6,312692308	37,0402035	37,05739295	37,12706291	37,18139007
6,313192308	37,04150534	37,05866988	37,13117736	37,18542578
6,313692308	37,0413995	37,05853926	37,13084286	37,18501298
6,314192308	37,04269017	37,0598053	37,13492203	37,18901427
6,314692308	37,04257346	37,05966408	37,13455314	37,18856795
6,315192308	37,04385352	37,06091978	37,13859878	37,19253658
6,315692308	37,04372645	37,06076848	37,13819719	37,19205839
6,316192308	37,04499641	37,06201433	37,14221089	37,19599592
6,316692308	37,04485948	37,06185342	37,1417781	37,19548735
6,317192308	37,04611979	37,06308989	37,1457613	37,1993952
6,317692308	37,04597341	37,0629198	37,14529869	37,19885763
6,384615385	37,03393885	37,05144756	37,10726354	37,1625997
6,385115385	37,03530754	37,05278985	37,11158927	37,16684198
6,385615385	37,03526648	37,05272254	37,11145951	37,16662927
6,386115385	37,03662	37,05404996	37,11573728	37,17082457
6,386615385	37,0365643	37,05396832	37,11556123	37,17056654
6,387115385	37,03790366	37,05528189	37,11979427	37,17471806
6,387615385	37,03783426	37,05518685	37,11957494	37,17441769
6,388115385	37,03916035	37,05648745	37,12376605	37,17852823
6,388615385	37,0390781	37,05637984	37,12350608	37,17818814
6,389115385	37,04039171	37,05766825	37,12765776	37,18226016
6,389615385	37,04029733	37,05754881	37,12735947	37,18188267
6,390115385	37,04159917	37,05882572	37,13147391	37,18591834
6,390615385	37,04149332	37,0586951	37,13113939	37,18550549
6,391115385	37,04278399	37,05996112	37,13521854	37,18950675
6,391615385	37,04266727	37,05981989	37,13484964	37,18906039
6,392115385	37,04394733	37,06107557	37,13889527	37,19302898
6,392615385	37,04382026	37,06092426	37,13849366	37,19255075
6,393115385	37,04509021	37,06217011	37,14250735	37,19648823
6,393615385	37,04495327	37,06200918	37,14207453	37,19597963
6,394115385	37,04621358	37,06324564	37,14605773	37,19988744
6,394615385	37,0460672	37,06307553	37,1455951	37,19934983
6,461538462	37,03403154	37,05160164	37,10755648	37,16308667
6,462038462	37,03540023	37,05294391	37,1118822	37,16732892
6,462538462	37,03535917	37,0528766	37,11175242	37,16711616
6,463038462	37,03671268	37,05420401	37,11603018	37,17131143
6,463538462	37,03665697	37,05412235	37,11585412	37,17105336
6,464038462	37,03799632	37,05543591	37,12008714	37,17520484
6,464538462	37,03792692	37,05534086	37,11986779	37,17490443
6,465038462	37,03925301	37,05664144	37,12405889	37,17901494
6,465538462	37,03917075	37,05653383	37,12379891	37,17867481
6,466038462	37,04048436	37,05782223	37,12795057	37,18274679
6,466538462	37,04038998	37,05770277	37,12765227	37,18236926
6,467038462	37,0416918	37,05897967	37,13176669	37,18640488
6,467538462	37,04158596	37,05884903	37,13143216	37,185992
6,468038462	37,04287662	37,06011504	37,13551129	37,18999322
6,468538462	37,04275989	37,0599738	37,13514238	37,18954682
6,469038462	37,04403995	37,06122947	37,13918799	37,19351537
6,469538462	37,04391287	37,06107815	37,13878637	37,1930371
6,470038462	37,04518282	37,06232398	37,14280004	37,19697455
6,470538462	37,04504588	37,06216304	37,14236721	37,19646591
6,471038462	37,04630618	37,06339949	37,14635039	37,20037368
6,471538462	37,04615979	37,06322937	37,14588775	37,19983603
6,538461538	37,03412307	37,05175386	37,10784575	37,16356777
6,538961538	37,03549175	37,05309612	37,11217145	37,16780997
6,539461538	37,03545068	37,0530288	37,11204166	37,16759718
6,539961538	37,03680419	37,05435619	37,11631941	37,17179241
6,540461538	37,03674847	37,05427452	37,11614333	37,1715343
6,540961538	37,03808782	37,05558807	37,12037634	37,17568575
6,541461538	37,03801842	37,05549301	37,12015697	37,1753853
6,541961538	37,0393445	37,05679358	37,12434806	37,17949577
6,542461538	37,03926224	37,05668595	37,12408806	37,1791556
6,542961538	37,04057584	37,05797434	37,1282397	37,18322754
6,543461538	37,04048146	37,05785487	37,12794139	37,18284997
6,543961538	37,04178328	37,05913176	37,1320558	37,18688556
6,544461538	37,04167743	37,05900111	37,13172125	37,18647264
6,544961538	37,04296809	37,06026711	37,13580037	37,19047382
6,545461538	37,04285136	37,06012585	37,13543144	37,19002739
6,545961538	37,04413141	37,06138151	37,13947704	37,1939959
6,546461538	37,04400433	37,06123018	37,1390754	37,19351759
6,546961538	37,04527427	37,062476	37,14308906	37,197455
6,547461538	37,04513732	37,06231505	37,14265622	37,19694633
6,547961538	37,04639762	37,06355148	37,14663938	37,20085406
6,548461538	37,04625123	37,06338135	37,14617672	37,20031637
6,615384615	37,03421346	37,05190427	37,10813143	37,16404312
6,615884615	37,03558213	37,05324652	37,11245711	37,16828528
6,616384615	37,03554106	37,05317918	37,11232731	37,16807246
6,616884615	37,03689456	37,05450656	37,11660504	37,17226765
6,617384615	37,03683885	37,05442488	37,11642895	37,1720095
6,617884615	37,03817819	37,05573841	37,12066194	37,17616091
6,618384615	37,03810878	37,05564334	37,12044256	37,17586043
6,618884615	37,03943486	37,0569439	37,12463364	37,17997086
6,619384615	37,03935259	37,05683626	37,12437362	37,17963065
6,619884615	37,04066619	37,05812464	37,12852525	37,18370256
6,620384615	37,0405718	37,05800516	37,12822693	37,18332495
6,620884615	37,04187362	37,05928203	37,13234132	37,18736051
6,621384615	37,04176776	37,05915137	37,13200676	37,18694755
6,621884615	37,04305842	37,06041736	37,13608586	37,19094869
6,622384615	37,04294168	37,06027609	37,13571692	37,19050222
6,622884615	37,04422173	37,06153174	37,1397625	37,19447069
6,623384615	37,04409464	37,06138039	37,13936085	37,19399235
6,623884615	37,04536459	37,0626262	37,14337449	37,19792972
6,624384615	37,04522763	37,06246524	37,14294164	37,19742101
6,624884615	37,04648792	37,06370166	37,14692479	37,20132871
6,625384615	37,04634153	37,06353152	37,14646211	37,20079098
6,692307692	37,03430274	37,05205289	37,10841359	37,16451285
6,692807692	37,03567141	37,05339513	37,11273926	37,16875498
6,693307692	37,03563033	37,05332778	37,11260945	37,16854211
6,693807692	37,03698383	37,05465515	37,11688716	37,17273727
6,694307692	37,03692811	37,05457346	37,11671106	37,17247909
6,694807692	37,03826745	37,05588698	37,12094404	37,17663046
6,695307692	37,03819803	37,0557919	37,12072464	37,17632994
6,695807692	37,03952411	37,05709245	37,1249157	37,18044033
6,696307692	37,03944183	37,0569848	37,12465567	37,18010009
6,696807692	37,04075543	37,05827316	37,12880729	37,18417196
6,697307692	37,04066104	37,05815367	37,12850895	37,18379432
6,697807692	37,04196285	37,05943054	37,13262333	37,18782984
6,698307692	37,04185699	37,05929986	37,13228875	37,18741684
6,698807692	37,04314764	37,06056584	37,13636785	37,19141795
6,699307692	37,0430309	37,06042456	37,13599889	37,19097144
6,699807692	37,04431094	37,0616802	37,14004446	37,19493988
6,700307692	37,04418385	37,06152884	37,13964279	37,1944615
6,700807692	37,04545379	37,06277463	37,14365642	37,19839884
6,701307692	37,04531683	37,06261366	37,14322355	37,19789009
6,701807692	37,04657712	37,06385007	37,14720669	37,20179775
6,702307692	37,04643072	37,06367992	37,146744	37,20125999
6,769230769	37,03439093	37,05219978	37,10869233	37,16497708
6,769730769	37,0357596	37,05354201	37,11301798	37,16921918
6,770230769	37,03571852	37,05347464	37,11288815	37,16900628
6,770730769	37,03707201	37,05480201	37,11716586	37,1732014
6,771230769	37,03701628	37,0547203	37,11698974	37,17294318
6,771730769	37,03835562	37,05603381	37,1212227	37,17709452
6,772230769	37,0382862	37,05593872	37,1210033	37,17679397
6,772730769	37,03961227	37,05723926	37,12519434	37,18090432
6,773230769	37,03952999	37,05713159	37,1249343	37,18056405
6,773730769	37,04084359	37,05841995	37,12908591	37,18463588
6,774230769	37,04074919	37,05830045	37,12878755	37,1842582
6,774730769	37,042051	37,0595773	37,13290192	37,18829369
6,775230769	37,04194513	37,05944661	37,13256733	37,18788066
6,775730769	37,04323578	37,06071258	37,13664641	37,19188173
6,776230769	37,04311903	37,06057129	37,13627744	37,19143519
6,776730769	37,04439907	37,06182692	37,14032299	37,19540359
6,777230769	37,04427198	37,06167554	37,13992131	37,19492518
6,777730769	37,04554191	37,06292133	37,14393493	37,19886248
6,778230769	37,04540494	37,06276035	37,14350205	37,19835369
6,778730769	37,04666523	37,06399675	37,14748517	37,20226132
6,779230769	37,04651883	37,06382658	37,14702247	37,20172352
6,846153846	37,03447806	37,05234497	37,10896771	37,16543595
6,846653846	37,03584673	37,05368718	37,11329335	37,16967801
6,847153846	37,03580564	37,05361981	37,11316351	37,16946508
6,847653846	37,03715913	37,05494716	37,1174412	37,17366016
6,848153846	37,0371034	37,05486545	37,11726507	37,17340191
6,848653846	37,03844273	37,05617895	37,12149802	37,17755322
6,849153846	37,03837331	37,05608384	37,1212786	37,17725262
6,849653846	37,03969938	37,05738437	37,12546963	37,18136295
6,850153846	37,03961709	37,05727669	37,12520958	37,18102264
6,850653846	37,04093068	37,05856504	37,12936117	37,18509444
6,851153846	37,04083628	37,05844553	37,1290628	37,18471672
6,851653846	37,04213808	37,05972237	37,13317715	37,18875217
6,852153846	37,04203221	37,05959167	37,13284255	37,18833911
6,852653846	37,04332286	37,06085763	37,13692162	37,19234015
6,853153846	37,04320611	37,06071632	37,13655264	37,19189357
6,853653846	37,04448614	37,06197194	37,14059818	37,19586194
6,854153846	37,04435904	37,06182056	37,14019648	37,19538349
6,854653846	37,04562897	37,06306633	37,14421009	37,19932076
6,855153846	37,045492	37,06290534	37,14377719	37,19881194
6,855653846	37,04675228	37,06414173	37,1477603	37,20271953
6,856153846	37,04660588	37,06397155	37,14729758	37,2021817
6,923076923	37,03456416	37,05248849	37,10923981	37,16588956
6,923576923	37,03593282	37,0538307	37,11356545	37,17013158
6,924076923	37,03589173	37,05376331	37,11343559	37,16991862
6,924576923	37,03724521	37,05509065	37,11771327	37,17411367
6,925076923	37,03718948	37,05500893	37,11753712	37,17385538
6,925576923	37,03852881	37,05632242	37,12177006	37,17800665
6,926076923	37,03845938	37,0562273	37,12155063	37,17770603
6,926576923	37,03978544	37,05752782	37,12574165	37,18181632
6,927076923	37,03970316	37,05742013	37,12548158	37,18147598
6,927576923	37,04101674	37,05870846	37,12963316	37,18554774
6,928076923	37,04092233	37,05858894	37,12933478	37,18516999
6,928576923	37,04222413	37,05986577	37,13344912	37,18920541
6,929076923	37,04211826	37,05973507	37,1331145	37,18879231
6,929576923	37,0434089	37,06100101	37,13719356	37,19279332
6,930076923	37,04329215	37,0608597	37,13682456	37,1923467
6,930576923	37,04457218	37,06211531	37,14087009	37,19631504
6,931076923	37,04444507	37,06196391	37,14046838	37,19583656
6,931576923	37,045715	37,06320968	37,14448197	37,19977379
6,932076923	37,04557802	37,06304867	37,14404906	37,19926494
6,932576923	37,0468383	37,06428505	37,14803216	37,20317249
6,933076923	37,04669189	37,06411486	37,14756943	37,20263463
7	37,03464924	37,05263039	37,10950871	37,16633802
7,0005	37,03601789	37,05397258	37,11383433	37,17058002
7,001	37,0359768	37,05390519	37,11370447	37,17036702
7,0015	37,03733028	37,05523252	37,11798213	37,17456204
7,002	37,03727455	37,05515078	37,11780597	37,17430371
7,0025	37,03861387	37,05646426	37,1220389	37,17845495
7,003	37,03854444	37,05636913	37,12181945	37,1781543
7,0035	37,0398705	37,05766964	37,12601046	37,18226455
7,004	37,03978821	37,05756195	37,12575038	37,18192418
7,0045	37,04110179	37,05885027	37,12990194	37,18599591
7,005	37,04100737	37,05873074	37,12960355	37,18561813
7,0055	37,04230917	37,06000756	37,13371788	37,18965351
7,006	37,04220329	37,05987684	37,13338325	37,18924038
7,0065	37,04349393	37,06114277	37,13746229	37,19324135
7,007	37,04337717	37,06100145	37,13709328	37,19279471
7,0075	37,0446572	37,06225705	37,1411388	37,19676301
7,008	37,04453009	37,06210564	37,14073708	37,19628449
7,0085	37,04580001	37,0633514	37,14475066	37,20022169
7,009	37,04566303	37,06319038	37,14431774	37,19971281
7,0095	37,04692331	37,06442675	37,14830082	37,20362033
7,01	37,04677689	37,06425655	37,14783808	37,20308243
7,076923077	37,03473333	37,05277069	37,10977448	37,16678145
7,077423077	37,03610198	37,05411288	37,11410009	37,17102341
7,077923077	37,03606089	37,05404547	37,11397021	37,17081038
7,078423077	37,03741436	37,05537279	37,11824786	37,17500537
7,078923077	37,03735862	37,05529105	37,11807169	37,17474701
7,079423077	37,03869794	37,05660452	37,1223046	37,17889822
7,079923077	37,0386285	37,05650937	37,12208515	37,17859753
7,080423077	37,03995456	37,05780988	37,12627614	37,18270775
7,080923077	37,03987226	37,05770217	37,12601604	37,18236735
7,081423077	37,04118584	37,05899048	37,1301676	37,18643905
7,081923077	37,04109142	37,05887094	37,12986919	37,18606123
7,082423077	37,04239322	37,06014775	37,13398351	37,19009658
7,082923077	37,04228734	37,06001702	37,13364887	37,18968342
7,083423077	37,04357797	37,06128294	37,1377279	37,19368436
7,083923077	37,04346121	37,06114161	37,13735887	37,19323768
7,084423077	37,04474123	37,0623972	37,14140438	37,19720595
7,084923077	37,04461412	37,06224578	37,14100264	37,19672741
7,085423077	37,04588404	37,06349153	37,14501621	37,20066457
7,085923077	37,04574705	37,0633305	37,14458328	37,20015565
7,086423077	37,04700732	37,06456686	37,14856635	37,20406315
7,086923077	37,0468609	37,06439665	37,1481036	37,20352522
7,153846154	37,03481645	37,05290944	37,11003718	37,16721995
7,154346154	37,0361851	37,05425161	37,11436277	37,17146188
7,154846154	37,036144	37,0541842	37,11423288	37,17124882
7,155346154	37,03749747	37,05551151	37,11851052	37,17544377
7,155846154	37,03744172	37,05542975	37,11833434	37,17518539
7,156346154	37,03878104	37,05674321	37,12256724	37,17933656
7,156846154	37,0387116	37,05664806	37,12234777	37,17903584
7,157346154	37,04003765	37,05794855	37,12653875	37,18314603
7,157846154	37,03995535	37,05784083	37,12627865	37,18280559
7,158346154	37,04126893	37,05912913	37,13043019	37,18687726
7,158846154	37,04117451	37,05900958	37,13013177	37,18649942
7,159346154	37,0424763	37,06028638	37,13424607	37,19053474
7,159846154	37,04237041	37,06015564	37,13391142	37,19012154
7,160346154	37,04366104	37,06142156	37,13799044	37,19412245
7,160846154	37,04354427	37,06128021	37,1376214	37,19367574
7,161346154	37,04482429	37,06253579	37,1416669	37,19764398
7,161846154	37,04469718	37,06238436	37,14126515	37,1971654
7,162346154	37,04596709	37,0636301	37,1452787	37,20110254
7,162846154	37,0458301	37,06346906	37,14484576	37,20059359
7,163346154	37,04709037	37,06470541	37,14882882	37,20450105
7,163846154	37,04694395	37,06453519	37,14836605	37,20396308
7,230769231	37,03489862	37,05304665	37,11029688	37,16765362
7,231269231	37,03626726	37,05438882	37,11462246	37,17189552
7,231769231	37,03622616	37,05432139	37,11449256	37,17168243
7,232269231	37,03757963	37,05564869	37,11877018	37,17587735
7,232769231	37,03752388	37,05556693	37,11859399	37,17561894
7,233269231	37,03886319	37,05688038	37,12282688	37,17977008
7,233769231	37,03879375	37,05678522	37,1226074	37,17946933
7,234269231	37,0401198	37,0580857	37,12679837	37,18357949
7,234769231	37,04003749	37,05797797	37,12653825	37,18323902
7,235269231	37,04135106	37,05926626	37,13068978	37,18731066
7,235769231	37,04125664	37,0591467	37,13039135	37,18693278
7,236269231	37,04255843	37,06042349	37,13450564	37,19096807
7,236769231	37,04245254	37,06029274	37,13417098	37,19055484
7,237269231	37,04374316	37,06155865	37,13824998	37,19455572
7,237769231	37,04362639	37,06141729	37,13788094	37,19410898
7,238269231	37,04490641	37,06267286	37,14192642	37,19807719
7,238769231	37,04477929	37,06252142	37,14152466	37,19759858
7,239269231	37,0460492	37,06376715	37,1455382	37,20153568
7,239769231	37,04591221	37,0636061	37,14510524	37,2010267
7,240269231	37,04717247	37,06484244	37,14908829	37,20493413
7,240769231	37,04702604	37,06467222	37,14862551	37,20439614
[truncated: 14,416 more rows]
