# Supplementary material for: Ectopic expression of a mechanosensitive channel confers spatiotemporal resolution to ultrasound stimulations of neurons for visual restoration
Source: Nat Nanotechnol. 2023 Apr 3;18(6):667–76. doi: 10.1038/s41565-023-01359-6 (PMC10275757; doi:10.1038/s41565-023-01359-6)
Supplement: Source Data Extended Data Fig. 6 — Excel files of data points. [file 41565_2023_1359_MOESM11_ESM.zip › Fig6Eb.csv]

	LS- 50 ms all days NT AND MscL G22S	LS- 50 ms all days NT AND MscL G22S	LS- 50 ms all days NT AND MscL G22S	LS- 50 ms all days NT AND MscL G22S	LS- 50 ms all days NT AND MscL G22S	LS- 50 ms all days NT AND MscL G22S	LS- 50 ms all days NT AND MscL G22S	LS- 50 ms all days NT AND MscL G22S	LS- 50 ms all days NT AND MscL G22S	LS- 50 ms all days NT AND MscL G22S	LS- 50 ms all days NT AND MscL G22S	LS- 50 ms all days NT AND MscL G22S	LS- 50 ms all days NT AND MscL G22S	LS- 50 ms all days NT AND MscL G22S	LS- 50 ms all days NT AND MscL G22S	LS- 50 ms all days NT AND MscL G22S	LS- 50 ms all days NT AND MscL G22S	LS- 50 ms all days NT AND MscL G22S	LS- 50 ms all days NT AND MscL G22S	LS- 50 ms all days NT AND MscL G22S	LS- 50 ms all days NT AND MscL G22S	LS- 50 ms all days NT AND MscL G22S	LS- 50 ms all days NT AND MscL G22S	LS- 50 ms all days NT AND MscL G22S	LS- 50 ms all days NT AND MscL G22S	LS- 50 ms all days NT AND MscL G22S	LS- 50 ms all days NT AND MscL G22S	LS- 50 ms all days NT AND MscL G22S	LS- 50 ms all days NT AND MscL G22S	LS- 50 ms all days NT AND MscL G22S	LS- 50 ms all days NT AND MscL G22S	LS- 50 ms all days NT AND MscL G22S	LS- 50 ms all days NT AND MscL G22S	LS- 50 ms all days NT AND MscL G22S	LS- 50 ms all days NT AND MscL G22S	LS- 50 ms all days NT AND MscL G22S	LS- 50 ms all days NT AND MscL G22S	LS- 50 ms all days NT AND MscL G22S	LS- 50 ms all days NT AND MscL G22S	LS- 50 ms all days NT AND MscL G22S	LS- 50 ms all days NT AND MscL G22S	LS- 200 ms all days NT AND MscL G22S	LS- 200 ms all days NT AND MscL G22S	LS- 200 ms all days NT AND MscL G22S	LS- 200 ms all days NT AND MscL G22S	LS- 200 ms all days NT AND MscL G22S	LS- 200 ms all days NT AND MscL G22S	LS- 200 ms all days NT AND MscL G22S	LS- 200 ms all days NT AND MscL G22S
	435	445	447	450	4404	4409	4411	4438	4442	27	28	30	31	32	33	34	35	19	36	37	38	39	40		4781	4788	4790				10	11	21	22	23	25	4479	4481	4483			435	445	447	450	4404	4409	4411	4438
Day 1							60	20	37,1428571						5,71428571			28,5714285714286	42,8571428571429	45,7142857142857	42,8571428571429	48,5714285714286			11,43	22,86	5,71				77,1428571	68,5714286	11,4285714	8,57142857	31,4285714	51,4285714	5,714285714	8,57142857	11,4285714									45,7142857	14,2857143
Day 2							80	68,5714286	45,7142857						45,7142857			22,8571428571429	94,2857142857143	91,4285714285714	42,8571428571429	85,7142857142857	37,1428571		8,57	14,29	11,43				100	91,4285714	51,4285714	80	80	28,5714286	5,714285714	37,1428571	68,5714286									88,5714286	57,1428571
Day 3							74,2857143	85,7142857	80						62,8571429			82,8571428571429	100	97,1428571428571	60		82,8571429		57,14	82,86	65,71				100	94,2857143	71,4285714	82,8571429	88,5714286	80	31	62,8571429	51,4285714									71,4285714	94,2857143
Day 4		61,4285714					88,5714286	97,1428571	100						74,2857143			91,1764705882353	74,2857142857143	100	91,4285714285714	100	88,5714285714286		60		94,29				100	100	94,2857143	94,2857143	100	94,2857143	71,42857143	77,1428571	94,2857143				72,8571429					91,4285714	100
[truncated: 62 more columns]
