# Supplementary material for: Ectopic expression of a mechanosensitive channel confers spatiotemporal resolution to ultrasound stimulations of neurons for visual restoration
Source: Nat Nanotechnol. 2023 Apr 3;18(6):667–76. doi: 10.1038/s41565-023-01359-6 (PMC10275757; doi:10.1038/s41565-023-01359-6)
Supplement: Source Data Extended Data Fig. 6 — Excel files of data points. [file 41565_2023_1359_MOESM11_ESM.zip › Fig6Ec.csv]

	NT	NT	NT	NT	NT	NT	NT	NT	NT	NT	NT	NT	NT	NT	NT	NT	NT	NT	NT	NT	NT	NT	NT	NT
	10	11	21	22	23	25	4479	4481	4483																10	11	21	22	23	25	4479	4481	4483																10
Day 1	77,1428571	68,5714286	11,4285714	8,57142857	31,4285714	51,4285714	5,714285714	8,57142857	11,4285714
Day 2	100	91,4285714	51,4285714	80	80	28,5714286	5,714285714	37,1428571	68,5714286
Day 3	100	94,2857143	71,4285714	82,8571429	88,5714286	80	31	62,8571429	51,4285714
Day 4	100	100	94,2857143	94,2857143	100	94,2857143	71,42857143	77,1428571	94,2857143
Day 5	45,7142857	54,2857143	17,1428571	34,2857143	28,5714286	62,8571429	8,57143	34,2857143	57,1428571
Day 6-7
Day 8	17,1428571	45,7142857	2,85714286	2,85714286	2,85714286	5,71428571	37,1429	77,1428571	20
Day 9	62,8571429		0	20	2,85714286	0	17,1429	2,85714286	8,57142857
Day 10	60	48,5714286	8,57142857	5,71428571	48,5714286	2,85714286	62,8571	20	48,5714286
[truncated: 53 more columns]
