# Supplementary material for: Ectopic expression of a mechanosensitive channel confers spatiotemporal resolution to ultrasound stimulations of neurons for visual restoration
Source: Nat Nanotechnol. 2023 Apr 3;18(6):667–76. doi: 10.1038/s41565-023-01359-6 (PMC10275757; doi:10.1038/s41565-023-01359-6)
Supplement: Source Data Extended Data Fig. 6 — Excel files of data points. [file 41565_2023_1359_MOESM11_ESM.zip › Fig6Ed.csv]

LS	US
301,76891	212,17238
275,35484	182,67294
294,58235	218,71828
253,44571	133,75346
321,769231	179,81225
273,902857	192,82654
351,276923	167,26864
244,554286	161,42885
226,55	142,835
172,331429	145,5535
221,832258	150,2906
253,829	125,249
273,428	167,281
309,376	223,403
161,08571	173,33208
256,73143	170,43557
258,90303	148,64444
309,5697	136,56905
266,10286	240,58382
231,7697	224,18485
332,88	163,93776
286,92593	134,476448
254,27273	210,02324
