# Supplementary material for: Ectopic expression of a mechanosensitive channel confers spatiotemporal resolution to ultrasound stimulations of neurons for visual restoration
Source: Nat Nanotechnol. 2023 Apr 3;18(6):667–76. doi: 10.1038/s41565-023-01359-6 (PMC10275757; doi:10.1038/s41565-023-01359-6)
Supplement: Source Data Extended Data Fig. 6 — Excel files of data points. [file 41565_2023_1359_MOESM11_ESM.zip › Fig6Ee.csv]

	3,02857143	2,82307419
10	2,48571429	3,26632937
	1,85714286	2,13021481
	1,25714286	2,00503568
	3,14285714	3,37065936
	2,8	3,38508841
1) 10 LS 4th Day	3	3,24490551
	0,97142857	2,39467196
2) 10 US 2500mV Day 1	1,28571429	1,85617299
3) 10 US 1000mV Day 1	0,48571429	1,24549609
4) 10 US 300mV Day 1	0,17142857	0,70651232
5) 10 US 300mV Day 2	2,06451613	2,42123225
6) 10 US 1000mV Day 2	1,77142857	2,74489595
7) 10 US 2500mV Day 2	0,88571429	1,96695388
8) 10 US 1000mV Day 3
9) 10 US 300mV Day 3	4,2	4,09303569
10) 10 US 2500mV Day 3	2,6	3,21027761
11) 10 US 300mV Day 4
12) 10 US 2500mV Day 4	2,42857143	3,2018902
13) 10 US 1000mV Day 4	2,74285714	5,35966887
11	2,74285714	3,17474276
11	2,17142857	4,17616285
	2,57142857	2,11834722
	3,02857143	2,07910776
	2,45714286	2,62726493
	2,11428571	2,54109088
1) 11	2,17142857	4,2736244
	2,77142857	3,42212279
2)	1,97142857	2,29431156
3)	1,57142857	2,64892558
4)	3,48571429	9,32539679
5)	2,51428571	2,59378702
6)	3,68571429	7,90298316
7)	3,8	6,56102574
8)	6,6	8,01175607
9)	5,5862069	4,71712111
10)
11)	4,94117647	2,58129843
12)	3,85714286	4,86973159
13)	4,48571429	8,20463079
21	0,68571429	1,90620394
21	0,82857143	1,85481431
	0,51428571	1,57874538
	1,17142857	1,38236188
	1,45714286	3,24801167
	0,91428571	2,76927925
1) 21	3,42857143	3,17421333
	0,94285714	2,49638394
2)	1,37142857	3,36142227
3)	0,48571429	2,17433463
4)	0,02857143	0,16903085
5)	1,68571429	1,92157149
6)	1,11428571	2,68734976
7)	0,02857143	0,16903085
8)	3,2	3,07552004
9)	1,51428571	3,45876065
10)	0,28571429	1,27351825
11)	2,68571429	2,13887585
12)	0,4	1,57554846
13)	0,02857143	0,16903085
22	0,88571429	2,11119465
22	0,88571429	3,38484015
	0,8	1,71155244
	1,48571429	3,31104594
	1,85714286	3,49909952
	1,28571429	2,34610351
1) 22	1,37142857	2,52150415
	0,48571429	1,78838456
2)	1,4	2,14476106
3)	0,85714286	1,45809822
4)	0	0
5)	1,2	2,20694092
6)	0,57142857	3,05138073
7)	0,45714286	2,11914046
8)	1,4	2,13100363
9)	1,11428571	2,02588294
10)	0,54285714	1,14642301
11)	1,34285714	2,50813802
12)	0,51428571	1,9307333
13)	0,02857143	0,16903085
23	0,97142857	1,74027912
23	1	2,0436415
	1,31428571	2,16620335
	2,28571429	1,63727587
	1,2	2,38623504
	2,22857143	2,73415988
1) 23	1,6	2,04651785
	2,22857143	2,92137875
2)	1,37142857	2,86033435
3)	1,22857143	2,21074534
4)	0,25714286	1,52127766
5)	1,85714286	2,71317978
6)	0,45714286	1,48210616
7)	0	0
8)	1,02857143	1,59936962
9)	0,31428571	1,02243736
10)	0	0
11)	1,88571429	2,32342836
12)	1,62857143	2,46249174
13)	0,68571429	1,49058671
25	2	2,75467517
25	1,62857143	4,25707518
	0,97142857	2,39467196
	0,77142857	1,49677525
	2,28571429	3,09241414
	1,54285714	2,90377905
1) 25	3,45714286	6,2040919
	3,05714286	5,6928379
2)	2,97142857	3,92192715
3)	1,91428571	2,80096022
4)	0,02857143	0,16903085
5)	2	2,15570379
6)	1,37142857	2,62438468
7)	0,28571429	1,52569037
8)	2,85714286	4,15255313
9)	0,6	2,39116019
10)	0,51428571	2,40552585
11)	3,85714286	3,679377
12)	0,65714286	3,71754866
13)	0,2	1,18321596
4479	0,85714	1,98735
4479	0,45714	1,86836
	1,11429	2,66537
	1,4	2,88199
	0,82857	3,06293
	0,82857	2,02173
	7,17	17,15
1) 4479 LS Day 6	1,34286	2,83821
2)	0,45714	1,14642
3)	0,57143	1,71988
4)	0,2	1,18322
5)	3,08571	3,17501
6)	3,28571	3,86212
7)	1,71429	2,72862
8)	3,05714	2,42466
9)	2,37143	2,3274
10)	0,85714	1,8334
11)	2,65714	3,01899
12)	2,62857	2,7017
13)	0,77143	2,0159
4481	1	3,52303345
4481	0,57142857	1,63213527
	1,34285714	2,33821019
	0,65714286	1,89337634
	1,8	2,49470026
	2,05714286	4,10840499
1) 4481	2,42857143	3,25653835
	1,45714286	2,40517649
2)	5,68571429	11,9306117
3)	1,28571429	2,50377866
4)	0,4	1,43895387
5)	5,05714286	4,62056055
6)	3,31428571	3,35867121
7)	3,57142857	4,20284018
8)	12,6857143	25,8442978
9)	2,14285714	4,11698674
10)	0,85714286	3,21890424
11)	0,62857143	1,57341357
12)	1,28571429	2,8447209
13)	0,65714286	1,98439289
4483	0,77142857	1,61036558
4483	0,57142857	1,11897312
	2,6	5,48902649
	1,6	2,59184241
	1,68571429	2,8260493
	2,65714286	3,61323431
1) 4483	3,54285714	3,14682713
	1,37142857	2,53314167
2)	2,94285714	4,01426029
3)	1,8	4,04969135
4)	0,51428571	2,53645687
5)	1,4	3,72748141
6)	1,4	3,00196014
7)	0,74285714	2,44158648
8)	1,74285714	2,53612554
9)	1,85714286	4,49275794
10)	1,51428571	6,77526396
11)	1,77142857	4,57670389
12)	2,68571429	3,28786922
13)	1,54285714	3,27506495
435
1) 435
2)
3)
4)
5)
6)
7)
8)
9)
10)
11)
12)
13)
445	2,37142857	3,62732431
1) 445	1,44285714	2,46941599
2)	0,6	1,7523094
3)	0,88571429	2,27222913
4)	0,54285714	2,0485699
5)	1,85714286	3,44829759
6)	3	3,52303345
7)	2,28571429	3,87732039
8)	2,65714286	3,14308632
9)	1,51428571	2,64987712
10)
11)
12)
13)
1) 447
2)
3)
4)
5)
6)
7)
8)
9)
10)
11)
12)
13)
1) 450
2)
3)
4)
5)
6)
7)
8)
9)
10)
11)
12)
13)
4404	0,82857143	2,47915681
4404	1,68571429	3,53779117
	13,7714286	11,3424909
1) 4404	16	33,8421943
	12,5428571	17,521991
2)	1,02857143	3,03398122
3)	0,17142857	1,01418511
4)	0,31428571	1,27812888
5)	2,51428571	3,39871454
6)	0,37142857	0,97273763
7)	0,28571429	0,9258201
8)	2,85714286	2,30272035
9)	1,68571429	1,81126262
10)	0,08571429	0,50709255
11)	0,88571429	1,27812888
12)	1,02857143	1,63573539
13)	0,97142857	5,06130484
4409	1,51428571	3,42457751
4409	2,8	6,94431634
	4,42857143	6,00629921
	6,97142857	9,92763734
	8,97142857	21,7383988
	14,0571429	37,135636
1) 4409	7,37142857	21,4943025
	13,6571429	29,6786147
2)	2,94285714	4,47176013
3)	2,31428571	2,77352429
4)	1,65714286	3,63757237
5)	2,2	3,83329071
6)	1,05714286	2,20884395
7)	0,31428571	1,10537267
8)	1,68571429	2,12508032
9)	0,88571429	2,02588294
10)	0,34285714	1,43368832
11)	2,85714286	2,59119388
12)	0,62857143	1,69923364
13)	0,14285714	0,84515425
4411	2,88571429	3,73986024
4411	3,48571429	4,66130144
	4,42857143	4,40778532
	3,45714286	4,41483367
	3,08571429	3,57582922
	3,22857143	4,10942757
1) 4411	3,28571429	3,08288853
	3,08571429	4,06108815
2)	2,77142857	3,39624113
3)	3,65714286	3,56405962
4)	3,05714286	3,60508511
5)	1,51428571	2,14711062
6)	2,11428571	2,59831878
7)	1,48571429	4,03930271
8)	4,51428571	3,68918474
9)	4,4	3,59083801
10)	4,17142857	3,49357153
11)	3,28571429	3,52780075
12)	2,34285714	3,13371474
13)	0,8	2,64352706
4438	1,51428571	3,31104594
4438	1,65714286	3,03840958
	2,02857143	4,43572207
	1,57142857	3,8675552
	2,62857143	4,08789975
	1,77142857	3,22750782
1) 4438	1,97142857	5,06711261
	1,2	3,00783291
2)	2,77142857	3,39624113
3)	3,65714286	3,56405962
4)	3,05714286	3,60508511
5)	0,85714286	1,45809822
6)	0,62857143	1,51629801
7)	0,05714286	0,3380617
8)	2,51428571	7,91636959
9)	1,22857143	4,18038638
10)	1,02857143	6,08511063
11)	1,08571429	2,10561474
12)	0,17142857	1,01418511
13)	0,02857143	0,16903085
4442	2,11428571	3,95393645
4442	2,8	4,49051288
	2,85714286	5,33657115
	3,34285714	4,87456096
	2,91428571	2,86327074
	1,62857143	3,62252523
1) 4442	4,42857143	4,1464777
	1,65714286	3,09594476
2)	2,74285714	2,77957738
3)	2,8	4,46423697
4)	0,6	1,53776002
5)	3,85714286	4,65985898
6)	2,85714286	3,66335476
7)	2,2	3,21576997
8)	0,57142857	2,26593331
9)	0,8	3,82561029
10)	3,91428571	12,9396141
11)	2,17142857	3,41696214
12)	1,4	4,45368321
13)	1,65714286	6,14023786
1) 27
2)
3)
4)
5)
6)
7)
8)
9)
10)
11)
12)
13)
1) 28
2)
3)
4)
5)
6)
7)
8)
9)
10)
11)
12)
13)
1) 30
2)
3)
4)
5)
6)
7)
8)
9)
10)
11)
12)
13)
1) 31
2)
3)
4)
5)
6)
7)
8)
9)
10)
11)
12)
13)
1) 32
2)
3)
4)
5)
6)
7)
8)
9)
10)
11)
12)
13)
33	1,51428571	2,40552585
33	0,71428571	1,99368752
	0,8	1,95237412
	0,6	1,09006206
	1,08571429	2,03457509
	1,74285714	3,04227911
1) 33	1,85714286	3,40538378
	0,62857143	1,66425596
2)	1,85714286	2,63620557
3)	1,91428571	2,41772169
4)	0,97142857	1,63573539
5)	1,54285714	1,960535
6)	2,22857143	2,53314167
7)	1,28571429	2,21719787
8)	2,4	2,48761639
9)	3,05714286	2,68922531
10)	2,68571429	3,85602225
11)	2,08571429	3,1094867
12)	2,71428571	3,47741815
13)	1,22857143	2,40202995
1) 34
2)
3)
4)
5)
6)
7)
8)
9)
10)
11)
12)
13)
1) 35
2)
3)
4)
5)
6)
7)
8)
9)
10)
11)
12)
13)
19	0,971428571428571	2,12112226518547
19	1,97142857142857	3,09159880859036
	1,22857142857143	2,1839752514989
	0,971428571428571	3,11056751286656
	2,17142857142857	3,50198023212846
	0,771428571428572	2,22400955200174
1) 19	2,44117647058824	3,19271117305984
	2,25714285714286	4,4612241602954
2)	3,22857142857143	4,85123219208405
3)	2,68571428571429	5,5665568012775
4)	1,88571428571429	4,56824994533193
5)
6)
7)
8)	3,62857142857143	3,53208582173492
9)	1,6	3,06977676904441
10)	0,571428571428571	2,20007639286771
11)	1,48571428571429	3,13773455717027
12)	1,28571428571429	2,46828624247471
13)	0,714285714285714	3,39178443900438
36	2,62857142857143	3,54870079196942
36	1,85714285714286	2,99158483615838
	2,05714285714286	2,58892275056699
	2,08571428571429	3,12834694716694
	3,2	3,41105469285485
	3,31428571428571	3,90905004686657
1) 36	1,25714285714286	4,74244201888869
36	2,08571428571429	5,71567210072667
2)
3)
4)
5)
6)
7)
8)
9)
10)
11)
12)
13)
37	2,05714285714286	2,23531623164647
37	1,42857142857143	2,29174624257053
	1,71428571428571	3,75398947451773
	1,51428571428571	2,91417861065342
	1,71428571428571	2,71782166851483
	0,685714285714286	3,55437947402611
1) 37	0,942857142857143	2,65621199923386
	0,285714285714286	1,69030850945703
2)	1,91428571428571	3,6410359593312
3)	10,5714285714286	27,3735442420186
4)	10,4857142857143	31,5989309467075
5)	14,1714285714286	67,9175476391111
6)	0,514285714285714	1,65158441880425
7)	16,8285714285714	42,2426364723422
8)	1,54285714285714	4,99613295838042
9)	2,68571428571429	7,92528132204867
10)	0,0285714285714286	0,169030850945703
11)	0,685714285714286	2,06897855689893
12)	1,37142857142857	3,16307477256019
13)	0,8	3,62020473909159
38	1,85714285714286	2,59119387817387
38	1,22857142857143	2,15687293096653
	1,28571428571429	1,29640744710433
	1,42857142857143	2,1866670082667
	1,6	1,91280514674437
	0,971428571428571	1,85481431266145
1) 38	3,37142857142857	4,31199226702975
38	2,68571428571429	3,25189020662851
2)	3,11428571428571	2,38588285018144
3)	2,37142857142857	2,28917804778348
4)	1,82857142857143	2,12112226518547
5)	5,74285714285714	22,0431967057504
6)	12,5142857142857	37,3673114685356
7)
8)	6,6	12,4267264157446
9)	2,17142857142857	2,64002801105588
10)	0,657142857142857	2,04281894540301
11)	2,28571428571429	3,10191049830517
12)	3,02857142857143	2,8746939917526
13)	2,62857142857143	2,2371951226495
39	1,57142857142857	2,67103983150993
39	1,22857142857143	2,2371951226495
	3,02857142857143	2,49099217517975
	3,37142857142857	4,86334255839912
	3,85714285714286	3,05000344399861
1) 39	4,62857142857143	3,75018206840928
	3,85714285714286	3,05000344399861
2)
3)
4)
5)	4,88571428571429	7,45090372951863
6)	3,28571428571429	6,38274986180089
7)	7,37142857142857	23,4471692939502
8)	4,6	3,15482823248281
9)	4,08571428571429	3,5261329307583
10)	4,02857142857143	4,4357220665976
11)	2,8	3,31485071973349
12)	2,28571428571429	3,32168834260202
13)	1,54285714285714	2,09119804028635
40	3,74285714285714	3,38980180873764
40	5,54285714285714	6,35861091537368
	12,4857142857143	10,7412657501789
	4,8	6,20625870060406
	12,3428571428571	9,19060536040779
	6,88571428571429	5,95459006625501
1) 40	4,42857142857143	3,24749418589086
	5,11428571428571	3,70826920600456
2)	6,11428571428571	9,8690586849877
3)	1,65714285714286	4,20743639386306
4)	0,657142857142857	3,22620572210523
5)	3,05714285714286	3,34262011656986
6)	2,14285714285714	2,65842564138181
7)	1,28571428571429	2,4563414757273
8)	4,6	2,86150926857098
9)	2,88571428571429	2,95825294797481
10)	1,88571428571429	4,80668302269582
11)	2,45714285714286	3,65692620156566
12)	2,85714285714286	4,59630834694193
13)	3,85714285714286	4,27814457544429
4781	0,29	1,07
4781	0,46	1,36
	0,77	1,75
	0,31	1,11
	2,31	2,69
	1,29	2,14
	3,31	5,75
	3	2,78
	2,31	2,91
	3,03	2,82
	1,94	2,14
	1,6	2,82
	2,23	3,21
	1,2	2,68
	1,8	3,13
	0,49	1,31
	0,43	1,87
	0,43	1,75
	0,37	2,03
4788	1,37	3,39
4788	1	3,92
	2	5,02
	1,49	6,02
	2,66	5,11
	1,69	3,26
	2,34	2,69
	2,09	3,64
	1,91	3,53
	1,34	3,25
	2,2	2,78
	1,83	3,12
	0,77	1,93
	1,43	2,33
	0,57	1,65
	1,49	2,88
	1,37	3,32
	1,46	4,01
	1,09	2,59
4790	0,91	2,41
4790	0,86	2,46
	0,83	2,18
	1,31	6,24
	1,51	2,74
	1,51	4,05
	1,83	3,12
	1,37	3,05
	1,4	4,07
	2,17	3,82
	0,94	3,14
	1,17	3,82
	2,06	4,86
	1,03	3,46
	1,8	4,09
	0,54	2,74
	0,4	2,37
	0,4	2,37
	0,86	3,83
	0,43	2,54
